# Supplementary material for: Transcriptomics-proteomics Integration reveals alternative polyadenylation driving inflammation-related protein translation in patients with diabetic nephropathy
Source: J Transl Med. 2023 Feb 6;21:86. doi: 10.1186/s12967-023-03934-w (PMC9900993; doi:10.1186/s12967-023-03934-w)
Supplement: Supplementary file 1 — Additional file 1: Tables S1. The clinic characteristics for DN patients and controls. [file 12967_2023_3934_MOESM1_ESM.xlsx]

## Sheet: clinic characteristics
Additional Table S1: The clinic characteristics for DN patients and controls.
	DN patients(50)		Controls (25)
	Median ± SD	range	Median ± SD	range
Sex (male：female)	-	31 ：19	-	16 ：9
Age (Year)	47.50 ± 8.09	33-67	40 ± 11.06	25-67
HbA1c (%)	7.50 ± 1.64	5.30-12.4	-	-
Duration (Y)	2.51 ± 1.22	1.04-5.10	-	-
eGFR（estimate glomerular filtration rate, mL/min/1.73m`2）	70.04 ± 27.68	23.5-114.1	125.62 ± 12.41	92.9-137.3
SBP (systolic blood pressure, mmHg)	136± 11.94	114-157	123± 10.89	109-150
DBP (diastolic blood pressure, mmHg)	80±7.28	69-98	77±9.63	68-100
Proteinuria (g/24h)	2.35 ± 2.81	0.29-13.32	-	-
Scr(serum creatinine, mg/ dL)	1.16 ± 0.58	0.54-2.84	0.69 ± 0.17	0.39-1.08
BUN（blood urea nitrogen, mmol/L）	20.65 ± 9.04	8.80-50.4	5.27 ±1.02	3.48-6.87
The eGFR (ml/min1.73m^2) was calculated using the CKD-EPI(Chronic Kidney Disease Epidemiology Collaboration) formula
