# Supplementary material for: Transcriptomics-proteomics Integration reveals alternative polyadenylation driving inflammation-related protein translation in patients with diabetic nephropathy
Source: J Transl Med. 2023 Feb 6;21:86. doi: 10.1186/s12967-023-03934-w (PMC9900993; doi:10.1186/s12967-023-03934-w)
Supplement: Supplementary file 3 — Additional file 3: Tables S2. The primers for qRT-PCR and overexpression vector. [file 12967_2023_3934_MOESM3_ESM.xlsx]

## Sheet: primer
Addition file Table S2: The primers for qRT-PCR and overexpression vector.
Primer name	Sequence (from 5′to 3′)	Usage
CYB5R1-S-F	CTTTGTGACTGCCGACATGATCCG	qRT-PCR
CYB5R1-S-R	TGGCCCACAAAGCAGTACC	qRT-PCR
CYB5R1-L-F	AGGGAAACAGCTACTGATAATCGAA	qRT-PCR
CYB5R1-L-R	CCTCAGCCCCATTTATTTGCACA	qRT-PCR
PDLIM1-S-F	CTGCTTGTAAAACATTGAGTCCCC	qRT-PCR
PDLIM1-S-R	ACAGCTGGTGTGAGTCAATTAACCAA	qRT-PCR
PDLIM1-L-F	GTTCTTCTCTGCTGCATTTGGAC	qRT-PCR
PDLIM1-L-R	AGACACGTTATATTTGATTGGGTT	qRT-PCR
GAPDH_F	CATCCTGGGCTACACTGAGCAC	qRT-PCR
GAPDH_R	CCTGTTGCTGTAGCCAAATTCGT	qRT-PCR
CYB5R1-CDS-F	cttggtaccgagctcggatccATGGGGATCCAGACGAGCC	Overexpression Vector
CYB5R1-CDS-R	gaggatgcTCAGTAGGTGAATCGCATCTTTTG	Overexpression Vector
CYB5R1-S/LUTR-F	ttcacctactgaGCATCCTCCAGCTTCCCTG	Overexpression Vector
CYB5R1-SUTR-R	gccctctagactcgagcggccgcTTGAACAGTGAAGTTTAAGTAAAACCC	Overexpression Vector
CYB5R1-LUTR-R	gccctctagactcgagcggccgcTTTCAATATCACACAGGGGCCT	Overexpression Vector
CYB5R1-SUTR-sequence
GCATCCTCCAGCTTCCCTGGTGCTGTTCGCTGCAGTTGTTCCCCATCAGTACTCAAGCACTATAAGCCTTAGATTCCTTTCCTCAGAGTTTCAGGTTTTTTCAGTTACATCTAGAGCTGAAATCTGGATAGTACCTGCAGGAACAATATTCCTGTAGCCATGGAAGAGGGCCAAGGCTCAGTCACTCCTTGGATGGCCTCCTAAATCTCCCCGTGGCAACAGGTCCAGGAGAGGCCCATGGAGCAGTCTCTTCCATGGAGTAAGAAGGAAGGGAGCATGTACGCTTGGTCCAAGATTGGCTAGTTCCTTGATAGCATCTTACTCTCACCTTCTTTGTGTCTGTGATGAAAGGAACAGTCTGTGCAATGGGTTTTACTTAAACTTCACTGTTCAA
CYB5R1-LUTR-sequence
GCATCCTCCAGCTTCCCTGGTGCTGTTCGCTGCAGTTGTTCCCCATCAGTACTCAAGCACTATAAGCCTTAGATTCCTTTCCTCAGAGTTTCAGGTTTTTTCAGTTACATCTAGAGCTGAAATCTGGATAGTACCTGCAGGAACAATATTCCTGTAGCCATGGAAGAGGGCCAAGGCTCAGTCACTCCTTGGATGGCCTCCTAAATCTCCCCGTGGCAACAGGTCCAGGAGAGGCCCATGGAGCAGTCTCTTCCATGGAGTAAGAAGGAAGGGAGCATGTACGCTTGGTCCAAGATTGGCTAGTTCCTTGATAGCATCTTACTCTCACCTTCTTTGTGTCTGTGATGAAAGGAACAGTCTGTGCAATGGGTTTTACTTAAACTTCACTGTTCAACCTAT…
