# Supplementary material for: Transcriptomics-proteomics Integration reveals alternative polyadenylation driving inflammation-related protein translation in patients with diabetic nephropathy
Source: J Transl Med. 2023 Feb 6;21:86. doi: 10.1186/s12967-023-03934-w (PMC9900993; doi:10.1186/s12967-023-03934-w)
Supplement: Supplementary file 4 — Additional file 4: Tables S3. The dynamic APA events calculated by Dapars and QAPA algorithms. [file 12967_2023_3934_MOESM4_ESM.xlsx]

## Sheet: Dapars
Addition file Table S3.1: The dynamic APA events calculated by Dapars algorithm.
expr_ID	Gene_Name	fit_value	Predicted_Proximal_PAS	Last_Exon_Loci	median PDUI_C	median PDUI_DN	ΔPDUI	pvalue
NM_017411|SMN2|chr5|+	SMN2	6181.3	70077220	chr5:70077019-70077595	0.72	0.93	0.21	4.5943e-05
NM_001349704|HSPH1|chr13|-	HSPH1	466.7	31136708	chr13:31134973-31137117	0.09	0.08	-0.01	0.196443
NR_034059|PSMD1|chr2|+	PSMD1	1318.9	231172736	chr2:231172535-231172826	0.11	0.18	0.07	7.70992e-08
NM_001363198|GPAT4|chr8|+	GPAT4	640.5	41621804	chr8:41620893-41625001	0.02	0.03	0.01	0.00217082
NM_001290060|SEMA3B|chr3|+	SEMA3B	394733	50277063	chr3:50276302-50277546	0.07	0.175	0.105	2.59314e-12
NR_149168|HDAC3|chr5|-	HDAC3	1001.7	141621096	chr5:141620876-141621537	0.61	0.835	0.225	7.1158e-08
NR_030684|TRAPPC1|chr17|-	TRAPPC1	15755.5	7930530	chr17:7930349-7930734	0.56	0.68	0.12	1.1257e-07
NM_005471|GNPDA1|chr5|-	GNPDA1	625	142001928	chr5:142000671-142002129	0.41	0.79	0.38	8.77444e-12
NR_155742|SMIM29|chr6|-	SMIM29	4180.8	34246586	chr6:34246380-34246868	0.25	0.44	0.19	5.38377e-11
NM_021575|AP2S1|chr19|-	AP2S1	8265.5	46838338	chr19:46838136-46838548	0.33	0.57	0.24	5.3136e-12
NM_001318088|SMPD1|chr11|+	SMPD1	1268	6394772	chr11:6394198-6394996	0.72	0.91	0.19	2.03016e-05
NR_073084|CRIP2|chr14|+	CRIP2	828648	105479890	chr14:105479586-105480170	0.53	0.935	0.405	1.79593e-12
NM_001282404|MDH2|chr7|+	MDH2	11206	76066522	chr7:76066279-76067508	0.15	0.15	0	0.165765
NM_001375635|CDC42SE2|chr5|+	CDC42SE2	16658.4	131391194	chr5:131390993-131394672	1	1	0	0.608505
NM_007182|RASSF1|chr3|-	RASSF1	1212.9	50330327	chr3:50329788-50330727	0.86	0.935	0.075	0.00195047
NM_001318205|VTI1A|chr10|+	VTI1A	1031.9	112817017	chr10:112815290-112818744	0.7	0.75	0.05	0.0146288
NM_001042679|RHOC|chr1|-	RHOC	103644	112701345	chr1:112701127-112701713	0.53	0.82	0.29	2.97958e-12
NM_152400|FAM241A|chr4|+	FAM241A	628.3	112188829	chr4:112186693-112195256	0.01	0.01	0	0.000153065
NM_001286381|FAM120B|chr6|+	FAM120B	286.6	170405040	chr6:170404763-170407071	0.58	0.42	-0.16	1.3677e-07
NM_017840|MRPL16|chr11|-	MRPL16	5928.9	59806356	chr11:59806140-59806832	0.63	0.845	0.215	2.58917e-09
NM_014182|ORMDL2|chr12|+	ORMDL2	5461	55820461	chr12:55820260-55820960	0.34	0.23	-0.11	3.69475e-09
NM_001130687|GUCY1A1|chr4|+	GUCY1A1	4160.3	155722239	chr4:155722038-155722569	0.01	0.01	0	0.193227
NM_001135044|MAPK9|chr5|-	MAPK9	1293.4	180247309	chr5:180246020-180247510	0.07	0.065	-0.005	0.768117
NM_001306147|SEPTIN11|chr4|+	SEPTIN11	11076.2	77036952	chr4:77034497-77038615	0.79	0.75	-0.04	0.331062
NM_198098|AQP1|chr7|+	AQP1	115801	30923651	chr7:30923450-30925517	1	1	0	NA
NM_021035|ZNFX1|chr20|-	ZNFX1	1071	49249445	chr20:49245901-49249711	0.97	1	0.03	0.00174753
NM_130795|RGS3|chr9|+	RGS3	2632	113597466	chr9:113596768-113597738	0.74	0.97	0.23	6.69107e-10
NM_001172220|SCMH1|chr1|-	SCMH1	304.5	41027515	chr1:41027202-41028319	0.58	0.64	0.06	0.07029
NM_002437|MPV17|chr2|-	MPV17	6529	27309780	chr2:27309492-27309981	0.5	0.71	0.21	6.8529e-12
NM_001948|DUT|chr15|+	DUT	25197.3	48342333	chr15:48342022-48343373	0.07	0.09	0.02	4.46237e-10
NM_025072|PTGES2|chr9|-	PTGES2	1328.4	128120982	chr9:128120693-128121273	0.59	0.865	0.275	1.05367e-11
NM_007161|LST1|chr6|+	LST1	2045.3	31588738	chr6:31588497-31588895	0.56	0.59	0.03	0.69388
NM_003900|SQSTM1|chr5|+	SQSTM1	70115.7	179837014	chr5:179836436-179837276	0.64	0.84	0.2	1.66553e-11
NM_001318068|MAPK10|chr4|-	MAPK10	296.3	86016598	chr4:86012296-86017370	0.11	0.11	0	0.218256
NM_177938|P4HTM|chr3|+	P4HTM	11011.4	49006925	chr3:49006687-49007148	0.38	0.665	0.285	3.36393e-12
NM_006389|HYOU1|chr11|-	HYOU1	1693.9	119045453	chr11:119044188-119045654	1	1	0	NA
NM_000491|C1QB|chr1|+	C1QB	8847.6	22661346	chr1:22660812-22661636	0.23	0.43	0.2	1.97576e-11
NR_110885|SCAMP1|chr5|+	SCAMP1	2545.2	78478162	chr5:78475504-78480739	0.16	0.16	0	0.335918
NM_020248|CTNNBIP1|chr1|-	CTNNBIP1	5820.9	9850122	chr1:9848276-9850776	1	0.94	-0.06	1.58991e-06
NR_045122|LOC100506321|chr14|+	LOC100506321	6378.5	65093833	chr14:65093632-65094311	0	0	0	0.0221624
NM_004888|ATP6V1G1|chr9|+	ATP6V1G1	465659	114598264	chr9:114597570-114598879	0.06	0.12	0.06	1.65629e-12
NM_001302777|BPHL|chr6|+	BPHL	2900.6	3152868	chr6:3152488-3153198	0.36	0.45	0.09	2.14615e-07
NM_001177842|SRPRA|chr11|-	SRPRA	16683.8	126263843	chr11:126262987-126264044	1	1	0	0.608455
NM_001033521|CSTF1|chr20|+	CSTF1	1160.1	56404072	chr20:56403468-56404526	0.24	0.33	0.09	1.30733e-06
NM_001370330|ELF1|chr13|-	ELF1	1934.5	40933827	chr13:40931924-40934028	1	1	0	NA
NM_001862|COX5B|chr2|+	COX5B	836677	97648197	chr2:97647996-97648383	0.02	0.01	-0.01	6.60053e-07
NM_001017371|SP3|chr2|-	SP3	469.4	173908615	chr2:173900776-173910257	0.03	0.035	0.005	0.0540705
NM_153827|MINK1|chr17|+	MINK1	334.1	4897405	chr17:4897204-4897771	1	1	0	0.0996666
NM_001251901|CD83|chr6|+	CD83	858.1	14136409	chr6:14135108-14136917	0.57	0.7	0.13	0.000161468
NM_001252075|SLC9A3R2|chr16|+	SLC9A3R2	1397759	2038330	chr16:2037826-2039026	0.07	0.09	0.02	1.80377e-11
NM_001304452|PGD|chr1|+	PGD	4981.9	10419967	chr1:10419630-10420511	0.32	0.39	0.07	2.53514e-06
NM_004718|COX7A2L|chr2|-	COX7A2L	38767.6	42350708	chr2:42349338-42351359	0.06	0.08	0.02	3.66606e-05
NM_017870|TMEM132A|chr11|+	TMEM132A	295.5	60936065	chr11:60935864-60937084	1	1	0	0.620177
NM_001367916|MAGT1|chrX|-	MAGT1	34139.9	77828608	chrX:77825747-77829235	0.43	0.51	0.08	1.18296e-10
NM_033247|PML|chr15|+	PML	569.6	74036208	chr15:74036007-74036394	0.27	0.585	0.315	7.47432e-09
NM_004524|LLGL2|chr17|+	LLGL2	295	75575072	chr17:75574871-75575209	0.39	0.62	0.23	4.86915e-09
NM_031968|NARF|chr17|+	NARF	833.8	82488117	chr17:82487916-82488267	0.34	0.55	0.21	1.86655e-09
NM_144998|CENPX|chr17|-	CENPX	2712	82018918	chr17:82018703-82019219	0.54	0.715	0.175	9.77079e-10
NM_001318937|RPS6KA2|chr6|-	RPS6KA2	1859.8	166411400	chr6:166409364-166412887	0.36	0.31	-0.05	0.000300423
NM_152450|FAM81A|chr15|+	FAM81A	1695.7	59522645	chr15:59521254-59523554	0.58	0.66	0.08	1.07485e-05
NM_012250|RRAS2|chr11|-	RRAS2	1524.5	14278949	chr11:14277922-14279424	0.72	0.68	-0.04	0.0302974
NM_207047|ENSA|chr1|-	ENSA	6225.3	150624976	chr1:150623278-150625808	0.77	0.89	0.12	4.47557e-07
NM_005125|CCS|chr11|+	CCS	1288.1	66605903	chr11:66605702-66606019	0.48	0.67	0.19	2.3684e-08
NM_004062|CDH16|chr16|-	CDH16	1644.9	66908288	chr16:66908122-66908489	0.41	0.735	0.325	2.06813e-09
NM_003681|PDXK|chr21|+	PDXK	684.2	43756152	chr21:43755951-43762299	0.2	0.28	0.08	0.00116623
NM_001146179|IP6K2|chr3|-	IP6K2	11242.7	48693800	chr3:48693451-48694240	0.56	0.675	0.115	3.32603e-10
NM_033360|KRAS|chr12|-	KRAS	904.5	25209337	chr12:25205246-25209911	0.22	0.265	0.045	0.149783
NM_001099274|TINF2|chr14|-	TINF2	2694.8	24239730	chr14:24239645-24239931	0.41	0.62	0.21	2.91642e-09
NM_001329473|TMEM243|chr7|-	TMEM243	687.8	87196557	chr7:87196332-87196758	0.94	0.97	0.03	0.604304
NR_045721|MAN1B1|chr9|+	MAN1B1	5162.5	137108944	chr9:137108388-137109183	0.69	0.915	0.225	6.63445e-09
NM_177988|MRPL47|chr3|-	MRPL47	3900.4	179588794	chr3:179588466-179588995	0.44	0.325	-0.115	5.22278e-09
NM_004417|DUSP1|chr5|-	DUSP1	609101	172768931	chr5:172768096-172769132	0.81	0.86	0.05	5.703e-08
NM_001204054|NDUFC2|chr11|-	NDUFC2	9884.7	78069709	chr11:78068351-78069910	0.48	0.305	-0.175	1.90708e-09
NM_014142|NUDT5|chr10|-	NUDT5	1284.9	12167610	chr10:12165406-12167811	0.31	0.225	-0.085	0.000519298
NM_001377369|NKIRAS1|chr3|-	NKIRAS1	518.3	23892427	chr3:23891640-23893333	0.19	0.25	0.06	4.5837e-05
NM_020701|ISY1|chr3|-	ISY1	1189.4	129129415	chr3:129127415-129130188	0.03	0.06	0.03	1.55887e-11
NM_001284241|CCSER2|chr10|+	CCSER2	1178	84373820	chr10:84373619-84374001	0	0	0	0.179788
NM_001251905|APPL2|chr12|-	APPL2	642.9	105173774	chr12:105173297-105174448	0.68	0.75	0.07	0.00202007
NM_001318536|SPRY2|chr13|-	SPRY2	1174.5	80337555	chr13:80335977-80337756	1	1	0	0.220658
NM_005999|TSNAX|chr1|+	TSNAX	3771.8	231565544	chr1:231564528-231566523	0.52	0.555	0.035	0.140014
NM_001270976|IST1|chr16|+	IST1	17197.4	71928873	chr16:71927614-71929538	0.13	0.22	0.09	1.5247e-11
NR_134529|LAMTOR4|chr7|+	LAMTOR4	105225	100154068	chr7:100153867-100154212	0.42	0.565	0.145	6.81782e-12
NM_003324|TULP3|chr12|+	TULP3	512	2940086	chr12:2939311-2941135	0.65	0.79	0.14	2.83847e-07
NM_002814|PSMD10|chrX|-	PSMD10	5808.4	108084465	chrX:108084207-108085127	0.7	0.89	0.19	9.28694e-09
NR_051967|MRPS2|chr9|+	MRPS2	1999.8	135504374	chr9:135503701-135504673	0.82	0.865	0.045	0.0343276
NR_003674|FGF7P6|chr9|+	FGF7P6	770.7	62434986	chr9:62434067-62435519	0.39	0.545	0.155	5.13127e-05
NM_000026|ADSL|chr22|+	ADSL	269.4	40366637	chr22:40366436-40369367	0.05	0.04	-0.01	0.00131941
NM_013980|BNIP1|chr5|+	BNIP1	235.1	173164132	chr5:173163725-173164387	0.51	0.735	0.225	6.67416e-08
NM_000089|COL1A2|chr7|+	COL1A2	14389	94430586	chr7:94430247-94431227	0.21	0.265	0.055	6.88015e-05
NM_001078645|CDC16|chr13|+	CDC16	459	114272445	chr13:114272184-114272723	0.3	0.41	0.11	6.47799e-06
NM_014734|SUSD6|chr14|+	SUSD6	1131.4	69711155	chr14:69710954-69715144	1	1	0	NA
NM_001752|CAT|chr11|+	CAT	10766.7	34471839	chr11:34471368-34472060	0.45	0.56	0.11	3.82388e-08
NM_013403|STRN4|chr19|-	STRN4	1058.7	46719790	chr19:46719511-46720338	0.52	0.73	0.21	1.5671e-10
NM_001328638|SNRPE|chr1|+	SNRPE	9919.8	203870078	chr1:203869877-203871152	0.06	0.04	-0.02	3.3496e-07
NM_016243|CYB5R1|chr1|-	CYB5R1	6751.9	202962132	chr1:202961873-202962699	0.43	0.715	0.285	1.33938e-11
NM_130809|PRRC1|chr5|+	PRRC1	725.3	127551942	chr5:127551707-127555085	0.68	0.815	0.135	3.30204e-06
NM_001256411|RAB18|chr10|+	RAB18	35120.1	27539701	chr10:27537876-27542239	0.04	0.055	0.015	2.47077e-08
NM_078470|COX15|chr10|-	COX15	282.2	99714197	chr10:99711245-99714718	0.72	0.79	0.07	0.00794065
NM_013411|AK2|chr1|-	AK2	2033.7	33009189	chr1:33007940-33010833	0.19	0.25	0.06	2.51162e-08
NM_005105|RBM8A|chr1|-	RBM8A	6455	145925726	chr1:145925341-145925927	0.55	0.42	-0.13	4.2628e-05
NM_016485|VTA1|chr6|+	VTA1	3439.4	142219667	chr6:142218498-142224684	0.11	0.12	0.01	0.292495
NM_001135564|HSF2|chr6|+	HSF2	407.9	122432591	chr6:122431925-122433119	0.58	0.78	0.2	2.52154e-06
NM_001190879|ORC4|chr2|-	ORC4	684	147935338	chr2:147930827-147935698	0.12	0.13	0.01	0.887231
NM_001009923|TMEM230|chr20|-	TMEM230	29306.7	5100153	chr20:5099850-5100931	0.76	0.955	0.195	3.0689e-11
NM_002491|NDUFB3|chr2|+	NDUFB3	56201.6	201085660	chr2:201085459-201085750	0.3	0.465	0.165	2.29747e-12
NM_013283|MAT2B|chr5|+	MAT2B	28627.9	163518767	chr5:163518193-163519354	0.66	0.775	0.115	7.48809e-10
NM_032111|MRPL14|chr6|-	MRPL14	5751.3	44113786	chr6:44113451-44114209	0.14	0.195	0.055	6.33958e-08
NM_001346432|LGR4|chr11|-	LGR4	3992.8	27368883	chr11:27365961-27369143	0.92	0.965	0.045	0.00290302
NM_001364185|NR3C1|chr5|-	NR3C1	1861.8	143281279	chr5:143277936-143282041	0.22	0.18	-0.04	3.74074e-05
NM_001136139|TCF3|chr19|-	TCF3	106.2	1611086	chr19:1609292-1611369	0.38	0.275	-0.105	0.000304333
NM_182920|ADAMTS9|chr3|-	ADAMTS9	923.6	64516920	chr3:64515655-64517121	1	1	0	0.00847126
NM_004282|BAG2|chr6|+	BAG2	630.1	57184863	chr6:57183778-57186994	0.09	0.1	0.01	0.567172
NM_001324384|HMBOX1|chr8|+	HMBOX1	2671.5	29051763	chr8:29051018-29053270	0.03	0.06	0.03	6.62721e-08
NM_002485|NBN|chr8|-	NBN	514.6	89935361	chr8:89933331-89935612	0.99	0.915	-0.075	0.0813524
NM_014939|TRAPPC8|chr18|-	TRAPPC8	329.3	31830043	chr18:31829180-31830989	0.04	0.085	0.045	1.17869e-07
NM_030662|MAP2K2|chr19|-	MAP2K2	4723.1	4090457	chr19:4090322-4090708	0.43	0.71	0.28	1.22604e-11
NM_001145425|NR1D2|chr3|+	NR1D2	1320.1	23978240	chr3:23977223-23980618	0.77	0.885	0.115	8.32155e-07
NM_001814|CTSC|chr11|-	CTSC	37621.3	88294079	chr11:88293592-88294508	0.66	0.84	0.18	8.34827e-09
NM_001366649|SUMF2|chr7|+	SUMF2	4625	56079729	chr7:56079528-56080283	1	1	0	0.607259
NM_001172713|GOLGA4|chr3|+	GOLGA4	570.4	37366473	chr3:37366080-37366879	0.4	0.685	0.285	4.16708e-10
NM_024047|NUDT9|chr4|+	NUDT9	2376.2	87458249	chr4:87457843-87459455	0.07	0.06	-0.01	0.0270003
NM_001286139|SLC36A4|chr11|-	SLC36A4	82.8	93148383	chr11:93144174-93148844	0.1	0.13	0.03	0.000198412
NM_001317177|CHCHD3|chr7|-	CHCHD3	3682.1	132785138	chr7:132784862-132785660	0.58	0.7	0.12	3.99758e-09
NM_001282466|WFDC1|chr16|+	WFDC1	3355.1	84329652	chr16:84329326-84329844	0.51	0.82	0.31	2.76009e-11
NM_005828|DCAF7|chr17|+	DCAF7	2808.7	63592036	chr17:63589000-63594266	0.32	0.41	0.09	5.5237e-09
NM_001143676|SGK1|chr6|-	SGK1	202346	134170234	chr6:134169246-134170435	1	1	0	0.628899
NM_001256484|EPHX2|chr8|+	EPHX2	2855.3	27544744	chr8:27544444-27545564	0.05	0.1	0.05	1.13561e-09
NR_037619|CMTM3|chr16|+	CMTM3	8883.8	66613347	chr16:66612609-66613893	0.65	0.865	0.215	5.86993e-09
NM_005797|MPZL2|chr11|-	MPZL2	716	118254563	chr11:118253416-118255233	0.94	0.945	0.005	0.713836
NM_177976|ARL6|chr3|+	ARL6	353.1	97798225	chr3:97798024-97801242	0.63	0.68	0.05	0.117926
NM_181836|TMED7|chr5|-	TMED7	6401.7	115615929	chr5:115613210-115616445	0.93	0.97	0.04	0.000436643
NM_001197114|IQCJ-SCHIP1|chr3|+	IQCJ-SCHIP1	2344.7	159897084	chr3:159896723-159897366	0.6	0.765	0.165	1.08241e-10
NM_001287585|NUP35|chr2|+	NUP35	302.9	183161461	chr2:183161054-183161684	0.55	0.735	0.185	7.95809e-07
NM_001370239|PARP3|chr3|+	PARP3	723.3	51948512	chr3:51948311-51948867	0.85	1	0.15	3.89296e-09
NR_045632|NFU1|chr2|-	NFU1	16659.5	69396089	chr2:69395751-69396290	0	0	0	0.915775
NM_015871|ZNF593|chr1|+	ZNF593	990.9	26170781	chr1:26170575-26170873	0.6	0.695	0.095	0.00953436
NM_001006682|SPIN2B|chrX|-	SPIN2B	921.7	57120404	chrX:57119682-57120634	1	0.935	-0.065	0.00138414
NM_001364226|HNRNPH1|chr5|-	HNRNPH1	3461.3	179614399	chr5:179614180-179614959	0.56	0.865	0.305	3.91377e-08
NM_001370585|NUDT16L1|chr16|+	NUDT16L1	3245.2	4695596	chr16:4694958-4695844	0.67	0.9	0.23	1.08755e-10
NM_001640|APEH|chr3|+	APEH	2537.7	49683438	chr3:49683237-49683947	0.07	0.08	0.01	0.0205425
NM_001278730|GAS2L1|chr22|+	GAS2L1	1508.7	29312501	chr22:29312143-29312787	0.64	0.89	0.25	1.90843e-09
NM_001171812|GBA|chr1|-	GBA	3277.8	155234725	chr1:155234452-155235100	0.52	0.82	0.3	1.55222e-11
NM_000365|TPI1|chr12|+	TPI1	133118	6870637	chr12:6870265-6870936	0.23	0.35	0.12	2.34844e-12
NM_004309|ARHGDIA|chr17|-	ARHGDIA	38819.3	81868874	chr17:81867721-81869075	1	1	0	0.1673
NM_032476|MRPS6|chr21|+	MRPS6	8364.1	34142794	chr21:34142408-34143030	0.57	0.76	0.19	2.75783e-11
NM_001161527|TNIP2|chr4|-	TNIP2	1492.5	2741960	chr4:2741648-2742520	0.65	0.845	0.195	1.82123e-10
NM_001346509|SASH1|chr6|+	SASH1	2551.2	148548891	chr6:148548295-148552050	0.27	0.24	-0.03	0.00159498
NM_020243|TOMM22|chr22|+	TOMM22	8251.5	38684369	chr22:38683767-38685421	0.03	0.05	0.02	3.73355e-10
NM_001536|PRMT1|chr19|+	PRMT1	5439	49688363	chr19:49688162-49688450	0.42	0.555	0.135	6.90869e-09
NM_017454|STAU1|chr20|-	STAU1	8761.7	49114692	chr20:49113339-49114893	1	1	0	0.166178
NM_001025|RPS23|chr5|-	RPS23	25780.3	82276054	chr5:82273320-82276255	0.15	0.07	-0.08	2.95294e-07
NM_001025778|VRK3|chr19|-	VRK3	1399.5	49976583	chr19:49976467-49976784	0.37	0.635	0.265	5.41594e-11
NM_001286775|TEX30|chr13|-	TEX30	1152	102766244	chr13:102765888-102766580	0.11	0.14	0.03	0.000148686
NM_001297661|TSSC4|chr11|+	TSSC4	1258.9	2403310	chr11:2402845-2403876	0.79	0.91	0.12	8.0069e-07
NM_152321|ERP27|chr12|-	ERP27	1864.1	14914299	chr12:14914039-14914782	0.66	0.775	0.115	3.29568e-06
NM_006541|GLRX3|chr10|+	GLRX3	10989.9	130179543	chr10:130179342-130179672	0.15	0.245	0.095	1.35372e-09
NM_032226|ZCCHC7|chr9|+	ZCCHC7	158	37357036	chr9:37356835-37358148	0.82	0.77	-0.05	0.102605
NM_138801|GALM|chr2|+	GALM	1870	38734198	chr2:38733488-38734765	0.22	0.26	0.04	0.00238234
NM_003009|SELENOW|chr19|+	SELENOW	321886	47784491	chr19:47784290-47784682	0.42	0.75	0.33	2.13495e-12
NM_000067|CA2|chr8|+	CA2	48754.7	85481226	chr8:85480670-85481493	0.68	0.865	0.185	5.65216e-10
NM_001260506|RPS3|chr11|+	RPS3	10338.6	75405784	chr11:75405583-75406906	0.07	0.02	-0.05	8.30702e-08
NM_005560|LAMA5|chr20|-	LAMA5	890.5	62309242	chr20:62309065-62309475	0.45	0.69	0.24	7.42775e-10
NM_005536|IMPA1|chr8|-	IMPA1	855.4	81658092	chr8:81656914-81659466	0.09	0.13	0.04	8.68184e-09
NM_006931|SLC2A3|chr12|-	SLC2A3	349.8	7920732	chr12:7919230-7921631	0.67	0.705	0.035	0.0359087
NM_181844|BCL6B|chr17|+	BCL6B	3990.2	7027740	chr17:7027503-7029644	0.88	0.98	0.1	0.0141727
NM_018571|STRADB|chr2|+	STRADB	1423	201480607	chr2:201480032-201480846	0.54	0.75	0.21	1.46286e-11
NM_024713|KATNBL1|chr15|-	KATNBL1	683.5	34141922	chr15:34140674-34142371	0.3	0.31	0.01	0.644078
NM_001314077|PROS1|chr3|-	PROS1	4342.6	93874182	chr3:93873037-93874405	0.9	0.94	0.04	0.120379
NM_001350989|SFXN2|chr10|+	SFXN2	754.7	102738252	chr10:102737663-102739190	0.81	0.85	0.04	0.00973959
NM_006923|SDF2|chr17|-	SDF2	11167.2	28648739	chr17:28648346-28649276	0.13	0.27	0.14	1.44297e-11
NM_001255995|IFT43|chr14|+	IFT43	8046.4	76058843	chr14:76058642-76059291	0.23	0.25	0.02	0.270098
NM_014874|MFN2|chr1|+	MFN2	4461	12011697	chr1:12011496-12013508	1	1	0	0.933363
NM_016592|GNAS|chr20|+	GNAS	917223	58910987	chr20:58910683-58911188	0.43	0.77	0.34	2.14954e-12
NR_138027|NTPCR|chr1|+	NTPCR	3941.2	232978496	chr1:232978163-232978802	0.49	0.57	0.08	9.62577e-06
NM_001135161|COMT|chr22|+	COMT	78062.7	19968924	chr22:19968536-19969896	0.1	0.1	0	0.480124
NM_001322494|GSS|chr20|-	GSS	1061.1	34928750	chr20:34928433-34928951	0.63	0.765	0.135	1.27525e-06
NM_001164712|AMT|chr3|-	AMT	315.5	49417005	chr3:49416778-49417367	0.61	0.855	0.245	4.65596e-06
NM_178190|ATP5IF1|chr1|+	ATP5IF1	1.44879e+06	28238005	chr1:28237761-28238100	0.62	0.885	0.265	1.0219e-10
NM_003750|EIF3A|chr10|-	EIF3A	3042.3	119035107	chr10:119033730-119036268	0.11	0.11	0	0.184363
NM_001004106|GRK6|chr5|+	GRK6	401.7	177442487	chr5:177441737-177442891	0.17	0.325	0.155	2.8579e-10
NM_001291879|TACC2|chr10|+	TACC2	1409.3	122254336	chr10:122253991-122254542	0.57	0.815	0.245	4.64359e-08
NM_014463|LSM3|chr3|+	LSM3	13110.6	14198237	chr3:14198036-14201122	0.03	0.03	0	0.86694
NM_017822|KANSL2|chr12|-	KANSL2	1381.1	48653706	chr12:48653211-48654175	0.27	0.455	0.185	8.37175e-12
NM_001300742|BORCS5|chr12|+	BORCS5	169.8	12466051	chr12:12465546-12471232	0.12	0.125	0.005	0.261791
NM_006779|CDC42EP2|chr11|+	CDC42EP2	18990.7	65321714	chr11:65320544-65322416	0.69	0.815	0.125	3.43372e-10
NM_001199773|PSMA5|chr1|-	PSMA5	2966.2	109401889	chr1:109399042-109402090	0.06	0.04	-0.02	7.95757e-06
NM_001350394|TMEM126B|chr11|+	TMEM126B	2574	85634287	chr11:85634086-85635504	0.01	0.01	0	0.829279
NM_006291|TNFAIP2|chr14|+	TNFAIP2	1790.1	103135420	chr14:103135219-103137439	0.88	1	0.12	0.00018691
NM_000442|PECAM1|chr17|-	PECAM1	42036.6	64322726	chr17:64319416-64323845	0.03	0.05	0.02	3.59866e-11
NR_135826|USP7|chr16|-	USP7	909.9	8892990	chr16:8892094-8894104	0.24	0.305	0.065	0.00144437
NM_002110|HCK|chr20|+	HCK	248.5	32101589	chr20:32101317-32101842	0.38	0.775	0.395	1.38671e-10
NM_024112|C9orf16|chr9|+	C9orf16	10891.7	128163775	chr9:128163443-128163924	0.57	0.855	0.285	1.01352e-10
NM_001338|CXADR|chr21|+	CXADR	8716.6	17566807	chr21:17565428-17570100	0.16	0.155	-0.005	0.08045
NM_001349448|KYAT3|chr1|-	KYAT3	1272.6	88936020	chr1:88935773-88936245	0.45	0.67	0.22	1.70103e-11
NM_001257334|ATP5F1A|chr18|-	ATP5F1A	22896.4	46084162	chr18:46080248-46084363	0	0	0	NA
NM_001127383|CYBRD1|chr2|+	CYBRD1	904.5	171555035	chr2:171554524-171558129	0.77	0.835	0.065	0.0274872
NM_032790|ORAI1|chr12|+	ORAI1	1230	121641760	chr12:121641041-121642040	0.68	0.815	0.135	4.56204e-06
NM_000206|IL2RG|chrX|-	IL2RG	332.2	71107599	chrX:71107406-71107921	0.42	0.72	0.3	2.13288e-08
NM_018292|QRSL1|chr6|+	QRSL1	161.6	106666097	chr6:106665782-106668417	0.23	0.23	0	0.652036
NM_145333|MAP3K7|chr6|-	MAP3K7	427.8	90515806	chr6:90513580-90516681	0.25	0.26	0.01	0.138307
NM_001374272|ORC4|chr2|-	ORC4	684	147935338	chr2:147930827-147935698	0.12	0.13	0.01	0.887231
NR_033715|VAMP7|chrX|+	VAMP7	2216.3	155943004	chrX:155941883-155943769	0.75	0.815	0.065	0.000632631
NR_036637|PRXL2B|chr1|+	PRXL2B	565.3	2589611	chr1:2589410-2590640	1	1	0	0.578842
NM_002003|FCN1|chr9|-	FCN1	865.7	134909672	chr9:134903232-134910045	0.02	0.04	0.02	1.00132e-11
NM_032827|ATOH8|chr2|+	ATOH8	405.7	85787933	chr2:85786885-85791383	0.03	0.055	0.025	6.15096e-11
NM_198315|VWA5A|chr11|+	VWA5A	1274.5	124124438	chr11:124124237-124124836	0.4	0.44	0.04	0.0853235
NM_001207012|PGF|chr14|-	PGF	762.6	74942185	chr14:74941830-74942733	0.56	0.75	0.19	3.19143e-09
NR_133648|DPM1|chr20|-	DPM1	10193	50935035	chr20:50934874-50935236	0.39	0.605	0.215	3.05431e-11
NM_003216|TEF|chr22|+	TEF	2136.7	41395946	chr22:41395745-41399326	1	1	0	0.290752
NM_006410|HTATIP2|chr11|+	HTATIP2	2483	20383352	chr11:20382980-20383783	0.44	0.52	0.08	1.87527e-10
NM_001323588|SUPV3L1|chr10|+	SUPV3L1	353.7	69208801	chr10:69208600-69209093	0.57	0.805	0.235	5.69973e-09
NM_001143839|PDE2A|chr11|-	PDE2A	1202.1	72577314	chr11:72576141-72577594	1	1	0	0.00620817
NM_001079524|PAICS|chr4|+	PAICS	414.9	56461298	chr4:56459372-56464578	0.09	0.08	-0.01	0.0242353
NM_001136180|HSBP1L1|chr18|+	HSBP1L1	3571.9	79970650	chr18:79970440-79970813	0.44	0.755	0.315	1.80824e-11
NR_104219|PTGES3|chr12|-	PTGES3	25333.4	56663732	chr12:56663350-56664498	0.6	0.705	0.105	1.06158e-06
NM_001077693|ECSCR|chr5|-	ECSCR	3218.7	139448707	chr5:139448560-139448908	0.44	0.73	0.29	8.83402e-12
NM_153333|TCEAL8|chrX|-	TCEAL8	55690.4	103253814	chrX:103252995-103254017	1	1	0	0.49725
NM_004157|PRKAR2A|chr3|-	PRKAR2A	681.4	48750460	chr3:48746586-48751718	0.67	0.73	0.06	0.0578239
NM_001363527|IFNGR1|chr6|-	IFNGR1	35880.6	137197846	chr6:137197484-137198639	0.88	1	0.12	2.5304e-07
NM_001261840|BABAM2|chr2|+	BABAM2	3083.5	28338737	chr2:28338478-28338900	0.42	0.695	0.275	2.89461e-10
NM_007246|KLHL2|chr4|+	KLHL2	1287	165322596	chr4:165322032-165323147	0.84	0.9	0.06	0.0399862
NM_001300928|SNX3|chr6|-	SNX3	195430	108211793	chr6:108211224-108212254	0.28	0.41	0.13	2.92006e-12
NM_001159560|BEX5|chrX|-	BEX5	7048.6	102153996	chrX:102153707-102154302	0.8	0.95	0.15	2.3812e-05
NM_012385|NUPR1|chr16|-	NUPR1	27237.1	28537451	chr16:28532708-28537669	0	0.01	0.01	1.24257e-09
NM_031471|FERMT3|chr11|+	FERMT3	554.3	64223568	chr11:64223313-64223799	0.62	0.81	0.19	1.42967e-08
NM_033406|FBXO3|chr11|-	FBXO3	1713.9	33747119	chr11:33740957-33747320	0.07	0.08	0.01	2.16941e-05
NM_001076680|LYRM9|chr17|-	LYRM9	512.9	27878807	chr17:27878314-27879490	0.89	0.97	0.08	0.0610027
NM_001195156|TMEM35B|chr1|-	TMEM35B	55287.1	34981726	chr1:34981526-34982119	0.49	0.83	0.34	5.44182e-12
NM_001177711|RBMS3|chr3|+	RBMS3	517.1	30004662	chr3:30003856-30010386	0.15	0.16	0.01	0.0476163
NM_001636|SLC25A6|chrX|-	SLC25A6	28695.4	1386389	chrX:1386152-1386759	0.42	0.57	0.15	7.40238e-09
NM_030782|CLPTM1L|chr5|-	CLPTM1L	3129.3	1318134	chr5:1317752-1318453	0.58	0.855	0.275	4.28337e-09
NR_016021|TBRG1|chr11|+	TBRG1	269.4	124632363	chr11:124632093-124633113	0.85	0.675	-0.175	5.17825e-05
NM_001142568|BBX|chr3|+	BBX	281.6	107805940	chr3:107805370-107811339	0.2	0.16	-0.04	8.55718e-05
NM_130781|RAB24|chr5|-	RAB24	1543.2	177301559	chr5:177301190-177301807	0.13	0.215	0.085	1.52758e-08
NM_002768|CHMP1A|chr16|-	CHMP1A	2243.1	89645247	chr16:89644436-89646087	0.87	0.91	0.04	0.000883097
NM_001286070|C11orf54|chr11|+	C11orf54	3402	93762115	chr11:93761515-93763102	0.69	0.73	0.04	0.0100829
NM_001330541|GPS1|chr17|+	GPS1	7062.5	82057304	chr17:82057053-82057506	0.34	0.59	0.25	2.18212e-12
NM_006848|CCDC85B|chr11|+	CCDC85B	132220	65891337	chr11:65890673-65891635	0.79	0.805	0.015	0.132407
NM_181553|CMTM3|chr16|+	CMTM3	8881.8	66613347	chr16:66612609-66613887	0.66	0.865	0.205	4.78456e-09
NM_001161407|NDFIP2|chr13|+	NDFIP2	1833.4	79553897	chr13:79552516-79556077	0.26	0.25	-0.01	0.139311
NM_001195798|LDLR|chr19|+	LDLR	547.5	11132458	chr19:11131287-11133820	0.54	0.435	-0.105	0.914937
NR_144639|PITRM1|chr10|-	PITRM1	484.5	3137839	chr10:3137728-3138124	0.48	0.885	0.405	2.33993e-09
NM_001278352|ACO1|chr9|+	ACO1	939	32450395	chr9:32449998-32450834	0.54	0.675	0.135	2.8571e-08
NM_001300815|CIRBP|chr19|+	CIRBP	9652.1	1274508	chr19:1274307-1274809	0.31	0.435	0.125	1.88806e-09
NM_001320638|CD53|chr1|+	CD53	897.4	110899709	chr1:110899124-110899936	0.65	0.875	0.225	4.97799e-06
NM_030791|SGPP1|chr14|-	SGPP1	2030.7	63686455	chr14:63684216-63686656	1	0.97	-0.03	0.00480662
NM_001328665|ARHGAP29|chr1|-	ARHGAP29	4829.6	94172699	chr1:94168905-94174749	0.09	0.08	-0.01	0.0261372
NM_006832|FERMT2|chr14|-	FERMT2	18574.9	52858349	chr14:52857273-52858550	1	1	0	NA
NM_000701|ATP1A1|chr1|+	ATP1A1	5900	116404617	chr1:116404416-116404714	0.46	0.6	0.14	3.15813e-08
NM_001301129|POLR2F|chr22|+	POLR2F	11136.1	37967826	chr22:37967625-37969312	0.05	0.06	0.01	0.0635389
NM_012456|TIMM10|chr11|-	TIMM10	1811.9	57528682	chr11:57528464-57528918	0.54	0.685	0.145	0.000144234
NM_000971|RPL7|chr8|-	RPL7	17762.9	73290504	chr8:73290242-73290705	0.06	0.03	-0.03	0.0407566
NM_152284|CHMP4C|chr8|+	CHMP4C	665.6	81758835	chr8:81758480-81759513	0.13	0.24	0.11	0.018729
NM_001130929|STMP1|chr7|+	STMP1	4879.6	135674980	chr7:135674091-135676415	0.25	0.24	-0.01	0.376164
NM_133259|LRPPRC|chr2|-	LRPPRC	418.8	43888273	chr2:43886224-43888656	0.21	0.23	0.02	0.308156
NR_028505|MIR22HG|chr17|-	MIR22HG	1576.1	1711910	chr17:1711504-1712399	0.61	0.73	0.12	0.000172743
NM_201274|MPRIP|chr17|+	MPRIP	286.5	17185472	chr17:17184823-17192643	0.09	0.04	-0.05	7.11882e-12
NM_001270438|CDC42EP3|chr2|-	CDC42EP3	196579	37644918	chr2:37641944-37646822	0.17	0.23	0.06	2.13228e-12
NM_001374426|PEX10|chr1|-	PEX10	432.5	2405633	chr1:2405436-2405834	0.93	0.975	0.045	0.011364
NM_016478|ZC3HC1|chr7|-	ZC3HC1	355.9	130018526	chr7:130018292-130018732	0.36	0.46	0.1	1.30777e-07
NM_001369671|RPS6KB1|chr17|+	RPS6KB1	261.2	59947353	chr17:59946551-59950572	0.45	0.49	0.04	0.265461
NM_001099693|RPL31|chr2|+	RPL31	705833	101006160	chr2:101005959-101006423	0.05	0.03	-0.02	7.23519e-09
NM_001204193|SRP19|chr5|+	SRP19	7758.3	112867810	chr5:112867372-112868392	0.1	0.125	0.025	2.83186e-06
NM_018048|MAGOHB|chr12|-	MAGOHB	417.5	10606119	chr12:10604193-10606374	0.04	0.04	0	0.596352
NM_001320327|CHCHD2|chr7|-	CHCHD2	420033	56101660	chr7:56101562-56101861	0.27	0.525	0.255	2.08648e-12
NM_001135674|SMIM19|chr8|+	SMIM19	7855.3	42552871	chr8:42552544-42555195	0.03	0.04	0.01	0.00459043
NM_015913|TXNDC12|chr1|-	TXNDC12	7266.5	52020460	chr1:52020132-52021012	0.73	0.97	0.24	1.05709e-11
NM_001371461|GALNT11|chr7|+	GALNT11	6031.6	152122088	chr7:152121546-152122340	0.61	0.76	0.15	6.83643e-07
NM_001170721|BCAR1|chr16|-	BCAR1	3227.9	75229158	chr16:75228203-75230023	0.04	0.09	0.05	3.45931e-11
NM_030821|PLA2G12A|chr4|-	PLA2G12A	849.9	109713925	chr4:109709989-109714495	0.2	0.29	0.09	1.56501e-07
NM_004800|TM9SF2|chr13|+	TM9SF2	72581.2	99563258	chr13:99562691-99564048	0.07	0.12	0.05	8.20224e-12
NR_037849|INO80B-WBP1|chr2|+	INO80B-WBP1	4369.4	74460666	chr2:74460221-74460891	0.57	0.855	0.285	5.61063e-11
NM_001308258|HPS3|chr3|+	HPS3	463.5	149172296	chr3:149172095-149172497	0.81	0.775	-0.035	0.141886
NR_134318|NOP16|chr5|-	NOP16	641.9	176384082	chr5:176383946-176384283	0.33	0.59	0.26	3.20291e-09
NM_001354482|RC3H2|chr9|-	RC3H2	166.3	122849621	chr9:122844558-122849822	0.51	0.5	-0.01	0.434373
NM_001267548|ARFRP1|chr20|-	ARFRP1	4124.3	63699619	chr20:63698698-63700530	0.04	0.11	0.07	2.78887e-12
NM_001172412|VANGL1|chr1|+	VANGL1	265	115693636	chr1:115691119-115698224	0.41	0.365	-0.045	0.0289203
NM_001256401|ELOVL1|chr1|-	ELOVL1	5686.5	43363929	chr1:43363397-43364137	0.62	0.67	0.05	0.26775
NM_001320659|PCID2|chr13|-	PCID2	1466.3	113177774	chr13:113177536-113178008	0.27	0.505	0.235	2.66888e-11
NM_002145|HOXB2|chr17|-	HOXB2	4303.8	48543546	chr17:48542656-48543747	1	1	0	0.107054
NM_001316921|TVP23B|chr17|+	TVP23B	5030.5	18806121	chr17:18805541-18806713	0.68	0.74	0.06	9.32926e-09
NM_021928|SPCS3|chr4|+	SPCS3	2656.3	176329097	chr4:176328198-176332245	0.55	0.575	0.025	0.861639
NM_052954|CYYR1|chr21|-	CYYR1	2862.8	26467033	chr21:26466216-26468631	0.87	0.85	-0.02	0.207488
NM_199054|MKNK2|chr19|-	MKNK2	533.1	2039655	chr19:2037471-2039856	1	1	0	0.147537
NM_001159675|SYNCRIP|chr6|-	SYNCRIP	460.2	85614980	chr6:85613975-85615347	0.52	0.45	-0.07	0.244494
NM_003573|LTBP4|chr19|+	LTBP4	4111.7	40629636	chr19:40629396-40629820	0.48	0.675	0.195	1.07749e-10
NM_004753|DHRS3|chr1|-	DHRS3	39284.2	12568123	chr1:12567910-12568424	0.45	0.76	0.31	2.75608e-12
NM_001833|CLTA|chr9|+	CLTA	24075.1	36211890	chr9:36211603-36212059	0.41	0.71	0.3	5.89744e-12
NM_001647|APOD|chr3|-	APOD	950578	195568934	chr3:195568705-195569135	0.18	0.265	0.085	1.98889e-12
NM_001204468|RBM10|chrX|+	RBM10	548.8	47186675	chrX:47186474-47186815	0.33	0.645	0.315	4.87824e-10
NM_001330132|METTL21A|chr2|-	METTL21A	1289.3	207581510	chr2:207580631-207581946	0.09	0.12	0.03	7.41803e-06
NM_002733|PRKAG1|chr12|-	PRKAG1	2379.8	49002532	chr12:49002274-49003006	0.54	0.95	0.41	2.51505e-10
NM_001002010|NT5C3A|chr7|-	NT5C3A	670.6	33014326	chr7:33014130-33014831	0.54	0.67	0.13	0.000293463
NM_020944|GBA2|chr9|-	GBA2	372.2	35737214	chr9:35736999-35737447	0.72	0.79	0.07	0.000551944
NM_001171628|VEGFA|chr6|+	VEGFA	597985	43784742	chr6:43784541-43786486	1	0.995	-0.005	9.64161e-05
NM_001318510|ACSL4|chrX|-	ACSL4	1882.9	109643829	chrX:109641335-109644186	0.91	1	0.09	0.00201187
NM_024119|DHX58|chr17|-	DHX58	243.2	42101579	chr17:42101411-42101946	0.59	0.87	0.28	1.86046e-07
NM_148887|MRPL10|chr17|-	MRPL10	2203.9	47823827	chr17:47823272-47824458	0.45	0.6	0.15	1.11892e-10
NM_001199786|FKBP1A|chr20|-	FKBP1A	8909.6	1369542	chr20:1368977-1370072	0.54	0.645	0.105	2.7607e-10
NM_001320036|GRAMD1A|chr19|+	GRAMD1A	204.2	35026250	chr19:35026049-35026469	0.55	0.78	0.23	3.75823e-06
NM_198212|CAV2|chr7|+	CAV2	5537.8	116506784	chr7:116505971-116508541	0.39	0.4	0.01	0.0428365
NM_181508|HPS5|chr11|-	HPS5	1161	18279273	chr11:18278670-18279942	0.77	0.9	0.13	1.75423e-05
NM_000449|RFX5|chr1|-	RFX5	570.8	151342059	chr1:151340640-151343178	0.84	0.88	0.04	0.0616704
NM_001364828|PPHLN1|chr12|+	PPHLN1	5438.2	42399055	chr12:42398854-42400469	0.01	0.01	0	0.680622
NM_014720|SLK|chr10|+	SLK	3194.7	104027499	chr10:104025574-104029233	0.54	0.44	-0.1	5.51682e-09
NM_001198664|GNG10|chr9|+	GNG10	23471.5	111669621	chr9:111669272-111670226	0.46	0.525	0.065	7.94045e-05
NM_003141|TRIM21|chr11|-	TRIM21	927	4385652	chr11:4384897-4385853	0.89	0.94	0.05	0.0137134
NM_017409|HOXC10|chr12|+	HOXC10	776	53989668	chr12:53989169-53990278	0.98	1	0.02	0.00552118
NM_001288963|TRIP10|chr19|+	TRIP10	7896.2	6751235	chr19:6751034-6751530	0.48	0.865	0.385	1.33968e-11
NM_001286822|PTTG1IP|chr21|-	PTTG1IP	138433	44850676	chr21:44849585-44851627	0.98	0.97	-0.01	0.500059
NM_004636|SEMA3B|chr3|+	SEMA3B	323617	50276694	chr3:50276302-50277171	0.73	0.895	0.165	1.02252e-10
NM_024045|DDX50|chr10|+	DDX50	671.5	68946599	chr10:68946352-68946847	0.58	0.79	0.21	1.00693e-07
NM_033017|TRIM4|chr7|-	TRIM4	823	99891061	chr7:99890403-99892746	0.3	0.455	0.155	1.54317e-08
NR_152595|SNHG15|chr7|-	SNHG15	1105.3	44983121	chr7:44983023-44983322	0.31	0.545	0.235	4.67985e-10
NM_007051|FAF1|chr1|-	FAF1	140.1	50441322	chr1:50437028-50441523	0.03	0.04	0.01	0.000714132
NM_032648|FAM167B|chr1|+	FAM167B	5085.4	32248640	chr1:32248371-32248856	0.46	0.7	0.24	5.08194e-12
NM_001139441|BCAP31|chrX|-	BCAP31	33832.6	153700671	chrX:153700492-153700975	0.42	0.735	0.315	3.51075e-12
NM_033542|SYS1|chr20|+	SYS1	1717.8	45368007	chr20:45366875-45369209	0.3	0.29	-0.01	0.905844
NM_001137664|ANAPC7|chr12|-	ANAPC7	650.4	110376015	chr12:110375467-110376216	0.47	0.46	-0.01	0.193469
NM_024656|COLGALT1|chr19|+	COLGALT1	1022.9	17581833	chr19:17581177-17583157	1	0.97	-0.03	0.0157135
NM_018126|TMEM33|chr4|+	TMEM33	849.2	41954726	chr4:41954070-41960803	0.32	0.25	-0.07	5.21678e-08
NM_005013|NUCB2|chr11|+	NUCB2	1112	17331613	chr11:17331412-17332211	0.23	0.16	-0.07	0.000198925
NR_104235|SLC25A17|chr22|-	SLC25A17	596.4	40770313	chr22:40769630-40770981	0.18	0.26	0.08	3.34503e-08
NM_001366605|DERPC|chr16|-	DERPC	3956	69118154	chr16:69118003-69118355	0.2	0.395	0.195	3.71329e-08
NM_020531|APMAP|chr20|-	APMAP	4041.4	24963367	chr20:24962925-24964022	0.69	0.86	0.17	1.56204e-11
NM_032306|ALKBH7|chr19|+	ALKBH7	21349.3	6375012	chr19:6374811-6375148	0.09	0.08	-0.01	0.936475
NM_144962|PEBP4|chr8|-	PEBP4	1983.7	22713335	chr8:22713251-22713536	0.16	0.315	0.155	1.30774e-08
NM_001168398|SLC35A1|chr6|+	SLC35A1	1611	87511747	chr6:87511399-87512339	0.48	0.575	0.095	0.000921899
NM_003277|CLDN5|chr22|-	CLDN5	2.7574e+06	19523768	chr22:19523027-19524542	1	1	0	NA
NM_052940|LRRC42|chr1|+	LRRC42	438.8	53967974	chr1:53967665-53968168	0.5	0.765	0.265	1.7624e-08
NM_001008661|KYAT3|chr1|-	KYAT3	1227.1	88936021	chr1:88935779-88936245	0.46	0.68	0.22	1.64519e-11
NM_207327|CDPF1|chr22|-	CDPF1	446.9	46244459	chr22:46244013-46245238	0.49	0.57	0.08	0.000420696
NM_006327|TIMM23|chr10|+	TIMM23	5681.1	46003476	chr10:46003203-46003741	0.44	0.69	0.25	8.69164e-12
NR_073424|COPZ1|chr12|+	COPZ1	5622.2	54350825	chr12:54350476-54351845	0.27	0.63	0.36	2.70182e-12
NM_015972|POLR1D|chr13|+	POLR1D	716.3	27623264	chr13:27622875-27623448	0.69	0.795	0.105	0.000403135
NM_001945|HBEGF|chr5|-	HBEGF	1640	140333723	chr5:140332843-140334280	1	1	0	0.56891
NM_199440|HSPD1|chr2|-	HSPD1	15866.4	197486756	chr2:197486584-197487198	0.62	1	0.38	1.19943e-10
NM_020376|PNPLA2|chr11|+	PNPLA2	8760.6	825094	chr11:824523-825571	0.09	0.2	0.11	1.33434e-10
NM_001319292|DCP1B|chr12|-	DCP1B	198	1993190	chr12:1991456-1993391	0.16	0.105	-0.055	6.69086e-05
NM_025140|CCDC92|chr12|-	CCDC92	4587.3	123936539	chr12:123935720-123937830	0.08	0.14	0.06	3.37459e-09
NM_018105|THAP1|chr8|-	THAP1	860.8	42837580	chr8:42836674-42838336	0.62	0.69	0.07	0.000124936
NM_001134999|FERMT2|chr14|-	FERMT2	18560.5	52858349	chr14:52857271-52858550	1	1	0	NA
NM_022454|SOX17|chr8|+	SOX17	3999.8	54460238	chr8:54459058-54460892	0.29	0.355	0.065	1.03774e-06
NM_181501|ITGA1|chr5|+	ITGA1	1923.4	52956398	chr5:52952407-52959209	0.05	0.05	0	0.275
NM_001195000|MR1|chr1|+	MR1	616.1	181056298	chr1:181055225-181061938	0.12	0.15	0.03	1.09656e-06
NM_001320304|IMP4|chr2|+	IMP4	909.9	130346568	chr2:130346356-130347966	0.54	0.46	-0.08	2.43735e-05
NM_017548|CDV3|chr3|+	CDV3	7241.5	133588097	chr3:133587896-133590261	1	1	0	NA
NR_038118|MMAB|chr12|-	MMAB	513.3	109556761	chr12:109553716-109557136	0.07	0.06	-0.01	0.33015
NM_001154|ANXA5|chr4|-	ANXA5	342232	121668318	chr4:121667946-121668527	0.64	0.93	0.29	2.17774e-12
NR_036564|CCT3|chr1|-	CCT3	14150.1	156309102	chr1:156308961-156309303	0.31	0.54	0.23	2.98908e-12
NM_001102564|IFT43|chr14|+	IFT43	6228.1	76083659	chr14:76083458-76083751	0.2	0.405	0.205	1.39054e-11
NM_001370595|COA8|chr14|+	COA8	10697.6	103590382	chr14:103590181-103590892	0.38	0.45	0.07	3.27015e-08
NM_001845|COL4A1|chr13|-	COL4A1	16506.4	110150243	chr13:110148963-110150444	1	0.995	-0.005	0.608123
NM_013446|MKRN1|chr7|-	MKRN1	5850.6	140453732	chr7:140453033-140454729	0.87	0.9	0.03	0.0942404
NR_015382|CD27-AS1|chr12|-	CD27-AS1	292.7	6439292	chr12:6439001-6439676	0.2	0.305	0.105	1.57361e-07
NR_027418|LINC00674|chr17|+	LINC00674	1152	68125818	chr17:68125585-68135929	0.12	0.085	-0.035	2.13035e-06
NM_003384|VRK1|chr14|+	VRK1	223	96881378	chr14:96881177-96881609	0.35	0.53	0.18	6.47586e-07
NM_001267549|ARFRP1|chr20|-	ARFRP1	8765.7	63699608	chr20:63698698-63700702	0.04	0.11	0.07	2.80083e-12
NM_153687|IKBIP|chr12|-	IKBIP	307.5	98625707	chr12:98624249-98626766	0.54	0.575	0.035	0.0893824
NM_001017917|CYB561|chr17|-	CYB561	1850.6	63433621	chr17:63432304-63434594	0.69	0.84	0.15	7.07936e-09
NM_001135673|ATL2|chr2|-	ATL2	337.3	38295051	chr2:38293954-38296113	0.17	0.19	0.02	0.00589033
NM_006537|USP3|chr15|+	USP3	264.8	63591353	chr15:63590661-63594633	0.21	0.21	2.77556e-17	0.821804
NM_000203|IDUA|chr4|+	IDUA	780.1	1004461	chr4:1004260-1004564	0.24	0.26	0.02	0.131526
NM_001363705|UBR2|chr6|+	UBR2	497.8	42691233	chr6:42691032-42693505	1	0.52	-0.48	1.54042e-10
NM_001284243|CCSER2|chr10|+	CCSER2	334.7	84514394	chr10:84513449-84518521	0.59	0.52	-0.07	0.00314061
NM_023015|INTS3|chr1|+	INTS3	649.5	153773985	chr1:153773193-153774808	0.07	0.12	0.05	7.48989e-09
NM_139276|STAT3|chr17|-	STAT3	4601	42315051	chr17:42313325-42315800	0.26	0.27	0.01	0.114678
NM_006255|PRKCH|chr14|+	PRKCH	3206.7	61550311	chr14:61549685-61550980	0.86	0.955	0.095	0.000791417
NM_001199303|CNOT2|chr12|+	CNOT2	624.8	70354062	chr12:70353829-70354993	1	1	0	0.0188521
NM_001348220|TCF4|chr18|-	TCF4	932.9	55227829	chr18:55222331-55228030	0.3	0.29	-0.01	0.427521
NM_001128226|DIS3|chr13|-	DIS3	228.4	72759076	chr13:72756198-72759878	0.21	0.19	-0.02	0.152203
NM_002569|FURIN|chr15|+	FURIN	1252.2	90881487	chr15:90881286-90883457	1	1	0	0.323839
NM_001005781|SUMO1|chr2|-	SUMO1	64231.8	202206588	chr2:202206171-202206803	0.18	0.25	0.07	1.01456e-11
NM_014878|PUM3|chr9|-	PUM3	318.4	2804262	chr9:2804155-2804463	0.19	0.23	0.04	0.0616629
NM_001304488|TIMM9|chr14|-	TIMM9	667.8	58408871	chr14:58408702-58409099	0.42	0.55	0.13	1.56915e-07
NM_001042601|TTC14|chr3|+	TTC14	227.9	180607849	chr3:180607648-180611130	0.51	0.525	0.015	0.748562
NM_001271213|SQOR|chr15|+	SQOR	28815.3	45691174	chr15:45690973-45691294	0.23	0.475	0.245	4.44364e-12
NM_017907|LAMTOR1|chr11|-	LAMTOR1	22497.1	72097531	chr11:72097292-72097914	0.66	0.87	0.21	7.5589e-10
NM_032409|PINK1|chr1|+	PINK1	28814.8	20651145	chr1:20650434-20651511	0.34	0.575	0.235	1.36581e-11
NM_001303628|MLEC|chr12|+	MLEC	2081.5	120696581	chr12:120696316-120701859	0.35	0.405	0.055	0.311585
NM_001291721|CYFIP2|chr5|+	CYFIP2	255.6	157393086	chr5:157392833-157395594	0.27	0.23	-0.04	0.000100444
NM_130807|MOB3A|chr19|-	MOB3A	1270.8	2073146	chr19:2071036-2073424	0.85	0.96	0.11	0.000272973
NM_019059|TOMM7|chr7|-	TOMM7	60879.1	22812984	chr7:22812633-22813185	0.01	0.01	0	0.128804
NR_160292|ZSWIM8|chr10|+	ZSWIM8	220.4	73801566	chr10:73801316-73801793	0.6	0.835	0.235	7.56791e-06
NM_080822|OVCA2|chr17|+	OVCA2	6469.1	2043123	chr17:2042605-2043425	0.91	1	0.09	0.000165162
NM_014314|DDX58|chr9|-	DDX58	229.9	32457069	chr9:32455302-32457418	0.65	0.615	-0.035	0.0267447
NM_015158|KANK1|chr9|+	KANK1	4854.8	745374	chr9:745173-746103	1	1	0	0.0807695
NM_003136|SRP54|chr14|+	SRP54	2112.4	35029360	chr14:35029061-35029567	0.5	0.775	0.275	5.86736e-11
NM_001199185|ATP2C1|chr3|+	ATP2C1	198.9	131016353	chr3:131016152-131016711	0.48	0.62	0.14	0.000225602
NM_153260|LRRC57|chr15|-	LRRC57	293.7	42542662	chr15:42537829-42544124	0.03	0.03	0	0.44372
NM_012288|TRAM2|chr6|-	TRAM2	1643	52500715	chr6:52497408-52503270	0.21	0.325	0.115	2.07981e-07
NM_007001|SLC35D2|chr9|-	SLC35D2	650.6	96320997	chr9:96320710-96321341	0.5	0.785	0.285	9.71734e-11
NM_016429|COPZ2|chr17|-	COPZ2	8249.6	48026274	chr17:48026167-48026475	0.33	0.55	0.22	1.28064e-11
NM_001164755|ASPH|chr8|-	ASPH	2725.4	61624699	chr8:61623714-61626280	0.08	0.15	0.07	8.63875e-08
NM_145165|CHURC1|chr14|+	CHURC1	6388.5	64932520	chr14:64932138-64935366	0.31	0.37	0.06	0.00363243
NM_001267552|PEMT|chr17|-	PEMT	5144.6	17505647	chr17:17505563-17505848	0.24	0.49	0.25	2.69487e-11
NM_145350|SCARF1|chr17|-	SCARF1	981.7	1634415	chr17:1633858-1635617	0.63	0.675	0.045	0.00229082
NM_022845|CBFB|chr16|+	CBFB	1065.5	67099366	chr16:67098710-67101055	1	0.99	-0.01	0.138091
NM_203344|SERTAD3|chr19|-	SERTAD3	5516.2	40441885	chr19:40440844-40442086	1	1	0	NA
NM_001365778|TPM1|chr15|+	TPM1	95351	63071633	chr15:63071090-63071914	0.6	0.84	0.24	2.31262e-09
NM_001293312|DARS1|chr2|-	DARS1	2549.1	135906822	chr2:135905881-135907407	0.05	0.07	0.02	0.000116364
NM_001164093|COPS7A|chr12|+	COPS7A	3672.5	6731465	chr12:6731000-6731864	0.68	0.89	0.21	9.25315e-10
NM_001271811|MED21|chr12|+	MED21	9767.4	27029611	chr12:27028285-27030673	0.23	0.23	0	0.821437
NM_004672|MAP3K6|chr1|-	MAP3K6	1356.1	27355268	chr1:27355184-27355469	0.26	0.46	0.2	1.305e-09
NM_020409|MRPL47|chr3|-	MRPL47	3586	179588794	chr3:179588407-179588995	0.41	0.32	-0.09	3.91986e-08
NM_000178|GSS|chr20|-	GSS	1071.8	34928750	chr20:34928432-34928951	0.63	0.765	0.135	7.66104e-07
NM_001163788|PTBP3|chr9|-	PTBP3	2168.5	112222018	chr9:112218437-112223983	0.68	0.92	0.24	2.04048e-10
NM_001318514|TOLLIP|chr11|-	TOLLIP	3919.9	1276774	chr11:1274368-1277253	0.4	0.485	0.085	0.000163082
NM_002266|KPNA2|chr17|+	KPNA2	2044.9	68046705	chr17:68046504-68046854	0.36	0.55	0.19	4.80621e-09
NM_212533|ABCA2|chr9|-	ABCA2	229.7	137007680	chr9:137007234-137007964	0.88	1	0.12	0.000579823
NM_002710|PPP1CC|chr12|-	PPP1CC	1391.9	110720530	chr12:110719680-110721165	0.83	0.885	0.055	0.0098508
NR_045104|INTS14|chr15|-	INTS14	568	65579227	chr15:65578780-65579659	0.56	0.66	0.1	5.9719e-06
NM_138346|KIAA2013|chr1|-	KIAA2013	2103.8	11920131	chr1:11919591-11920332	0.51	0.525	0.015	0.826055
NM_001318906|GLUD1|chr10|-	GLUD1	10902.6	87050674	chr10:87050202-87051870	0.32	0.565	0.245	2.75902e-12
NM_145305|SLC25A43|chrX|+	SLC25A43	273.2	119453291	chrX:119452865-119454474	0.93	0.965	0.035	0.434503
NM_016045|PRELID3B|chr20|-	PRELID3B	1204.6	59034925	chr20:59033145-59035126	1	1	0	0.0271572
NR_164674|SNCA|chr4|-	SNCA	2007.2	89725113	chr4:89724099-89725314	1	1	0	0.323839
NM_001270486|CAMKK2|chr12|-	CAMKK2	747.5	121240281	chr12:121237692-121240542	1	0.99	-0.01	0.0375285
NM_001257361|AMPD2|chr1|+	AMPD2	508.5	109631473	chr1:109630943-109632055	0.8	0.87	0.07	0.0270182
NM_001080123|PRNP|chr20|+	PRNP	50674.3	4699412	chr20:4699211-4701588	1	1	0	NA
NM_001143769|ZNF438|chr10|-	ZNF438	225.5	30845090	chr10:30844636-30845573	0.51	0.74	0.23	2.25546e-06
NM_000155|GALT|chr9|+	GALT	1777.7	34650570	chr9:34650369-34651035	0.04	0.04	0	0.900578
NM_001330440|SMARCD2|chr17|-	SMARCD2	1281.8	63832629	chr17:63832081-63832991	0.72	0.915	0.195	1.22875e-08
NM_001287497|TMEM168|chr7|-	TMEM168	363.7	112765896	chr7:112762379-112767744	0.09	0.08	-0.01	0.240333
NM_001282989|DHRS4|chr14|+	DHRS4	34462.3	23968958	chr14:23968757-23969279	0.18	0.595	0.415	1.29601e-06
NM_001323603|TASP1|chr20|-	TASP1	271.7	13389946	chr20:13389389-13390452	0.79	0.86	0.07	0.200952
NR_134316|NOP16|chr5|-	NOP16	744.9	176384111	chr5:176383946-176384374	0.46	0.75	0.29	6.96856e-10
NM_004075|CRY1|chr12|-	CRY1	446.3	106991588	chr12:106991365-106992001	0.59	0.84	0.25	9.47241e-08
NM_001348958|SMIM26|chr20|+	SMIM26	14031.6	18569479	chr20:18569239-18569611	0.32	0.44	0.12	8.38147e-10
NM_004342|CALD1|chr7|+	CALD1	24483.4	134968541	chr7:134968340-134970729	1	1	0	0.22693
NR_024101|DLGAP1-AS1|chr18|+	DLGAP1-AS1	1710.3	3596780	chr18:3596579-3597379	1	0.81	-0.19	9.66846e-08
NM_001350337|CFAP298|chr21|-	CFAP298	21141.7	32602166	chr21:32601669-32602367	0.49	0.67	0.18	5.34004e-11
NM_024103|SLC25A23|chr19|-	SLC25A23	1552.5	6441958	chr19:6440064-6442159	0.87	0.935	0.065	0.0184235
NM_005040|PRCP|chr11|-	PRCP	75620.2	82824588	chr11:82822936-82825122	0.05	0.095	0.045	4.32841e-12
NM_022464|SIL1|chr5|-	SIL1	12645.1	138947115	chr5:138946724-138947473	0.13	0.24	0.11	2.99502e-10
NM_001354726|XPC|chr3|-	XPC	1705.5	14145765	chr3:14145148-14146159	0.9	1	0.1	1.00472e-05
NM_001291157|EIF4G1|chr3|+	EIF4G1	904.5	184335119	chr3:184334727-184335353	0.49	0.67	0.18	3.9446e-08
NM_153358|ZNF791|chr19|+	ZNF791	709.3	12629477	chr19:12627721-12633821	0.12	0.14	0.02	1.12492e-06
NM_001135000|FERMT2|chr14|-	FERMT2	17720.8	52859513	chr14:52859306-52859714	0	0	0	0.318425
NM_005002|NDUFA9|chr12|+	NDUFA9	1768	4687159	chr12:4686938-4694317	0.02	0.01	-0.01	0.00445793
NM_002729|HHEX|chr10|+	HHEX	1285.7	92695213	chr10:92694547-92695647	0.85	0.975	0.125	3.71196e-06
NM_005517|HMGN2|chr1|+	HMGN2	510497	26475824	chr1:26475113-26476642	0.04	0.07	0.03	2.21108e-11
NM_032023|RASSF4|chr10|+	RASSF4	498.1	44993541	chr10:44993269-44993932	0.98	0.975	-0.005	0.527277
NM_001282507|NPIPA7|chr16|+	NPIPA7	434.3	16393754	chr16:16393456-16393972	0.48	0.77	0.29	2.01004e-06
NM_001042472|ABHD12|chr20|-	ABHD12	1774.1	25300493	chr20:25300214-25300884	0.56	0.805	0.245	1.39332e-11
NM_014458|KLHL20|chr1|+	KLHL20	205.6	173785599	chr1:173785163-173786687	0.44	0.345	-0.095	0.000438929
NM_006484|DYRK1B|chr19|-	DYRK1B	249.6	39825573	chr19:39825347-39826086	0.62	0.76	0.14	0.00060401
NM_001128916|TOMM40|chr19|+	TOMM40	1884.2	44903457	chr19:44903030-44903689	0.53	0.775	0.245	4.20373e-11
NM_016059|PPIL1|chr6|-	PPIL1	2096.9	36855832	chr6:36854830-36856033	1	1	0	0.220658
NM_031905|ARMC10|chr7|+	ARMC10	6104.8	103098809	chr7:103098299-103099576	0.26	0.27	0.01	0.155249
NM_001130689|HMGB2|chr4|-	HMGB2	8995.6	173331820	chr4:173331376-173332238	0.1	0.17	0.07	1.92535e-09
NM_021203|SRPRB|chr3|+	SRPRB	2402.9	133820459	chr3:133819553-133821492	0.26	0.29	0.03	0.000295853
NM_012110|CHIC2|chr4|-	CHIC2	3116	54009944	chr4:54009791-54010145	0.68	0.95	0.27	6.41637e-09
NM_001346700|SGSM2|chr17|+	SGSM2	213.2	2380478	chr17:2380265-2381054	0.97	0.965	-0.005	0.64627
NM_001257972|CTSL|chr9|+	CTSL	46175.7	87731258	chr9:87731008-87731469	0.26	0.48	0.22	2.40117e-12
NM_004835|AGTR1|chr3|+	AGTR1	2426.9	148742439	chr3:148740989-148743003	0.92	0.97	0.05	0.0172045
NM_017969|IWS1|chr2|-	IWS1	412.6	127480951	chr2:127480812-127481175	0.45	0.85	0.4	8.14469e-09
NM_001282|AP2B1|chr17|+	AP2B1	1183.2	35724979	chr17:35723625-35726411	0.18	0.29	0.11	0.000106473
NM_005649|ZNF354A|chr5|-	ZNF354A	199.5	178713143	chr5:178711515-178713621	0.94	0.875	-0.065	0.0494299
NM_001170416|TJP2|chr9|+	TJP2	564.7	69254410	chr9:69254209-69255204	0.96	1	0.04	0.0210556
NM_020185|DUSP22|chr6|+	DUSP22	1133.1	351110	chr6:350822-351355	0.34	0.49	0.15	5.35248e-10
NM_001400|S1PR1|chr1|+	S1PR1	8893.3	101239023	chr1:101238822-101241518	1	1	0	NA
NM_001018077|NR3C1|chr5|-	NR3C1	1860.8	143281279	chr5:143277931-143282041	0.22	0.18	-0.04	3.6347e-05
NM_182914|SYNE2|chr14|+	SYNE2	860.6	64225520	chr14:64225319-64226451	1	1	0	0.0426381
NM_001318724|KBTBD4|chr11|-	KBTBD4	423.3	47573589	chr11:47573461-47573790	0.99	0.94	-0.05	0.013306
NM_001184723|TM4SF18|chr3|-	TM4SF18	5921.7	149321172	chr3:149318498-149321492	0.19	0.2	0.01	0.491913
NM_001252392|TNIP1|chr5|-	TNIP1	920	151030215	chr5:151029945-151030673	0.49	0.77	0.28	3.25247e-10
NM_000021|PSEN1|chr14|+	PSEN1	739.3	73220302	chr14:73219134-73223691	0.16	0.15	-0.01	0.201023
NM_001303008|DDAH2|chr6|-	DDAH2	11711.5	31727152	chr6:31727040-31727353	0.21	0.29	0.08	3.46738e-09
NM_001293675|CA2|chr8|+	CA2	48754.7	85481226	chr8:85480670-85481492	0.68	0.865	0.185	5.65216e-10
NM_006451|PAIP1|chr5|-	PAIP1	11266.4	43527268	chr5:43526268-43527469	0.12	0.12	0	0.896532
NM_145689|APBB1|chr11|-	APBB1	591.2	6395366	chr11:6395125-6395701	0.58	0.715	0.135	0.000114786
NR_037921|MAVS|chr20|+	MAVS	710.8	3867413	chr20:3865683-3876118	0.18	0.26	0.08	1.03468e-11
NM_001198869|CAPN1|chr11|+	CAPN1	1782.5	65211764	chr11:65211260-65212006	0.65	0.865	0.215	3.87188e-10
NM_001303049|MYL12A|chr18|+	MYL12A	2.198e+06	3256060	chr18:3255838-3256237	0.4	0.58	0.18	2.03681e-12
NM_001199328|FPGT|chr1|+	FPGT	291.5	74207069	chr1:74205219-74208702	0.28	0.28	0	0.787018
NM_001172732|RAI2|chrX|-	RAI2	1957.1	17801524	chrX:17800049-17801725	1	1	0	0.509156
NM_001349041|CCDC74A|chr2|+	CCDC74A	283.1	131533475	chr2:131533269-131533666	0.44	0.705	0.265	2.00665e-10
NM_004925|AQP3|chr9|-	AQP3	2164.5	33442010	chr9:33441161-33442211	0.99	1	0.01	1.99086e-07
NM_004585|PLAAT4|chr11|+	PLAAT4	5532.5	63546350	chr11:63546149-63546458	0.38	0.62	0.24	7.47849e-11
NM_032313|NOA1|chr4|-	NOA1	126.7	56963460	chr4:56963350-56963661	0.46	0.67	0.21	0.000247295
NM_014267|C11orf58|chr11|+	C11orf58	88417.9	16755760	chr11:16754871-16758340	0.02	0.03	0.01	2.00297e-08
NM_015571|SENP6|chr6|+	SENP6	349.5	75715827	chr6:75715385-75718281	0.16	0.16	0	0.883099
NM_001136108|R3HCC1|chr8|+	R3HCC1	4315.8	23296168	chr8:23295967-23296279	0.34	0.58	0.24	1.94766e-10
NM_001282205|SIGMAR1|chr9|-	SIGMAR1	3786	34635021	chr9:34634722-34635640	0.68	0.9	0.22	6.78864e-11
NM_005526|HSF1|chr8|+	HSF1	419.1	144314394	chr8:144314125-144314584	0.86	0.955	0.095	0.0014787
NM_001286242|GTF3C1|chr16|-	GTF3C1	1049.4	27461361	chr16:27460613-27461562	0.98	1	0.02	0.248692
NM_001135935|POSTN|chr13|-	POSTN	20059.8	37563169	chr13:37562582-37563370	0.85	1	0.15	8.47873e-06
NM_203288|RP9|chr7|-	RP9	249.2	33095226	chr7:33094798-33095432	0.89	0.68	-0.21	0.000252183
NM_015391|ANAPC13|chr3|-	ANAPC13	43868.9	134477989	chr3:134477706-134478715	0.9	1	0.1	2.88504e-08
NM_002166|ID2|chr2|+	ID2	63769.9	8684149	chr2:8683685-8684461	0.48	0.66	0.18	1.27255e-11
NM_001077399|PNKD|chr2|+	PNKD	15555.6	218272771	chr2:218272570-218272947	0.37	0.6	0.23	5.17136e-12
NM_001195214|YIPF6|chrX|+	YIPF6	3385.1	68532461	chrX:68531881-68537285	0.08	0.11	0.03	1.60203e-06
NM_006184|NUCB1|chr19|+	NUCB1	35759.5	48923076	chr19:48922318-48923372	0.6	0.885	0.285	2.27156e-08
NM_021173|POLD4|chr11|-	POLD4	13276.9	67351658	chr11:67350773-67352019	0.04	0.06	0.02	2.72533e-07
NM_032411|ECRG4|chr2|+	ECRG4	2235.3	106078018	chr2:106077765-106078153	0.38	0.7	0.32	1.3969e-09
NM_001199760|ST20-MTHFS|chr15|-	ST20-MTHFS	8681.1	79845142	chr15:79843547-79845442	0.03	0.05	0.02	7.94683e-09
NM_004447|EPS8|chr12|-	EPS8	634	15621229	chr12:15620136-15621430	1	1	0	0.351472
NM_001311311|VKORC1|chr16|-	VKORC1	70691.4	31091065	chr16:31090842-31091342	0.45	0.645	0.195	5.13248e-11
NM_007032|TRIOBP|chr22|+	TRIOBP	11752	37774366	chr22:37773783-37776556	0.05	0.07	0.02	1.76978e-06
NM_024954|UBTD1|chr10|+	UBTD1	472.5	97570398	chr10:97570138-97571206	0.92	0.94	0.02	0.940877
NM_138638|CFL2|chr14|-	CFL2	5369.5	34712092	chr14:34709113-34712977	0.24	0.26	0.02	0.000589507
NM_006895|HNMT|chr2|+	HNMT	904.1	138014516	chr2:138013775-138016364	0.18	0.21	0.03	0.00386999
NM_031844|HNRNPU|chr1|-	HNRNPU	8169.3	244853662	chr1:244850297-244854503	0.1	0.09	-0.01	0.000203917
NM_012091|ADAT1|chr16|-	ADAT1	216.6	75599250	chr16:75596868-75600348	0.16	0.15	-0.01	0.342354
NR_024603|MPDU1|chr17|+	MPDU1	2825	7587827	chr17:7587426-7588178	0.75	0.93	0.18	1.25767e-08
NM_005793|NME6|chr3|-	NME6	560	48294166	chr3:48292317-48294803	0.29	0.305	0.015	0.79151
NM_080656|CDKN2AIPNL|chr5|-	CDKN2AIPNL	801.5	134402483	chr5:134402065-134402926	0.44	0.625	0.185	4.2358e-11
NM_001042539|MAZ|chr16|+	MAZ	2155.2	29810662	chr16:29810077-29811164	0.7	0.895	0.195	7.81009e-11
NM_014003|DHX38|chr16|+	DHX38	434.9	72112703	chr16:72112413-72112912	0.48	0.775	0.295	9.14219e-10
NM_032368|LZIC|chr1|-	LZIC	584.5	9928959	chr1:9926293-9930457	0.17	0.21	0.04	0.000188617
NM_001356|DDX3X|chrX|+	DDX3X	18481.3	41347841	chrX:41347640-41350271	1	1	0	NA
NM_001318101|LZTS2|chr10|+	LZTS2	7773.5	101006686	chr10:101006485-101007679	0.92	0.925	0.005	0.919161
NM_006264|PTPN13|chr4|+	PTPN13	1777	86814903	chr4:86814456-86815159	0.7	1	0.3	3.18225e-06
NM_001271874|AAR2|chr20|+	AAR2	1963.7	36255779	chr20:36255578-36256933	1	1	0	0.179344
NM_001371464|GALNT11|chr7|+	GALNT11	10739.3	152122088	chr7:152121518-152122340	0.64	0.79	0.15	8.35437e-07
NM_001082969|NKAPD1|chr11|+	NKAPD1	142.5	112084030	chr11:112082465-112084811	0.83	0.735	-0.095	0.149092
NM_001320308|CMTM8|chr3|+	CMTM8	1598.9	32370134	chr3:32369884-32370326	0.42	0.7	0.28	2.45763e-11
NM_001170726|GPR137|chr11|+	GPR137	389.1	64289344	chr11:64289143-64289500	0.26	0.445	0.185	8.26781e-10
NM_006750|SNTB2|chr16|+	SNTB2	108.3	69301033	chr16:69300832-69309052	0.48	0.345	-0.135	3.30496e-07
NM_001254748|RGS5|chr1|-	RGS5	6999.8	163146323	chr1:163142299-163147503	0.16	0.165	0.005	0.8789
NM_001256726|USP39|chr2|+	USP39	967.3	85649119	chr2:85648761-85649283	0.4	0.6	0.2	2.41818e-09
NM_001206897|ALDH1A2|chr15|-	ALDH1A2	1658.6	57955068	chr15:57953424-57955269	1	1	0	0.375662
NM_033408|TMEM205|chr19|-	TMEM205	31965.7	11342919	chr19:11342776-11343120	0.43	0.78	0.35	1.11382e-11
NM_001287033|STOML2|chr9|-	STOML2	13119.2	35099971	chr9:35099776-35100172	0.08	0.18	0.1	2.65492e-12
NM_012325|MAPRE1|chr20|+	MAPRE1	8081.6	32849423	chr20:32848672-32850405	0.79	0.86	0.07	1.98495e-05
NM_016538|SIRT7|chr17|-	SIRT7	406.2	81912175	chr17:81911939-81912614	0.37	0.555	0.185	2.52637e-07
NM_002019|FLT1|chr13|-	FLT1	4187.4	28303102	chr13:28300346-28303368	0.96	1	0.04	0.0248038
NM_001077262|UBXN11|chr1|-	UBXN11	1667.3	26282368	chr1:26282282-26282569	0.16	0.28	0.12	4.14895e-07
NM_148976|PSMA1|chr11|-	PSMA1	61414.1	14505047	chr11:14504876-14505248	0.26	0.39	0.13	2.33099e-12
NM_001201365|RNF14|chr5|+	RNF14	4946.2	141988976	chr5:141987733-141990291	0.08	0.14	0.06	3.78104e-11
NM_005994|TBX2|chr17|+	TBX2	719.4	61408568	chr17:61408054-61409466	0.52	0.645	0.125	4.7789e-07
NM_133368|RSPRY1|chr16|+	RSPRY1	461	57240023	chr16:57238879-57240469	0.84	0.79	-0.05	0.36014
NM_004090|DUSP3|chr17|-	DUSP3	6827.6	43769087	chr17:43766126-43769814	0.87	0.955	0.085	1.54432e-07
NM_001037160|CYS1|chr2|-	CYS1	17569.5	10058569	chr2:10056799-10058958	1	1	0	0.0178532
NM_001042532|COASY|chr17|+	COASY	1456.1	42566107	chr17:42565906-42566277	0.4	0.645	0.245	2.02747e-10
NM_001270488|TAF11|chr6|-	TAF11	1120.4	34878519	chr6:34877778-34878720	1	1	0	0.568919
NM_001329773|ZNF875|chr19|+	ZNF875	619.8	37362354	chr19:37362106-37364455	1	1	0	0.51877
NM_001168331|NDUFB4|chr3|+	NDUFB4	199585	120601312	chr3:120601111-120602411	0	0	0	5.20088e-05
NM_017805|RASIP1|chr19|-	RASIP1	2064.9	48720778	chr19:48720585-48720997	0.47	0.75	0.28	5.76367e-10
NM_001354617|MLH1|chr3|+	MLH1	443.2	37050687	chr3:37050486-37050846	0.39	0.62	0.23	5.81232e-10
NM_001321282|TRPM4|chr19|+	TRPM4	491.1	49211720	chr19:49211494-49211836	0.45	0.775	0.325	2.1437e-08
NM_001300728|ATMIN|chr16|+	ATMIN	949.3	81045114	chr16:81043161-81047350	0.58	0.58	0	0.739489
NM_007349|PAXIP1|chr7|-	PAXIP1	595.5	154943961	chr7:154943690-154944162	0.14	0.23	0.09	0.000799681
NM_001271786|DYNC1I2|chr2|+	DYNC1I2	2293.6	171748308	chr2:171747776-171750158	0.14	0.12	-0.02	0.0980928
NM_020679|MIF4GD|chr17|-	MIF4GD	1018.7	75266580	chr17:75266376-75266967	0.53	0.66	0.13	2.39498e-09
NM_001331025|ERG|chr21|-	ERG	2130.8	38382074	chr21:38380036-38383923	0.11	0.12	0.01	0.0606993
NM_001005909|IP6K2|chr3|-	IP6K2	696.8	48688284	chr3:48688003-48688773	0.68	0.89	0.21	6.75897e-09
NM_205861|DHDDS|chr1|+	DHDDS	307.3	26470283	chr1:26468895-26471304	0.75	0.81	0.06	0.0201707
NM_152833|TMEM250|chr9|-	TMEM250	412.2	136116543	chr9:136114589-136117024	1	0.995	-0.005	0.822481
NM_001331102|THAP8|chr19|-	THAP8	733.3	36035266	chr19:36034985-36035592	0.64	0.825	0.185	4.85448e-08
NM_015014|RBM34|chr1|-	RBM34	1387.1	235131742	chr1:235131183-235131997	0.12	0.16	0.04	3.4431e-06
NM_201612|IKBIP|chr12|-	IKBIP	562	98614139	chr12:98613424-98614340	0.86	0.78	-0.08	0.0522552
NM_001206836|RAB11A|chr15|+	RAB11A	45444.5	65889331	chr15:65887724-65891986	0.11	0.12	0.01	0.0020231
NM_080388|S100A16|chr1|-	S100A16	60870	153607142	chr1:153606887-153607692	0.54	0.56	0.02	0.00301823
NM_005909|MAP1B|chr5|+	MAP1B	6552.9	72206890	chr5:72205084-72209563	0.81	0.845	0.035	0.222009
NM_001320126|ABHD6|chr3|+	ABHD6	340.3	58294289	chr3:58293589-58294734	0.82	0.79	-0.03	0.189738
NM_001346189|RHBDD2|chr7|+	RHBDD2	23921.3	75888354	chr7:75887992-75888926	0.7	0.835	0.135	2.53787e-10
NM_001343|DAB2|chr5|-	DAB2	11733.4	39373117	chr5:39371677-39373425	0.48	0.585	0.105	4.34995e-09
NM_006024|TAX1BP1|chr7|+	TAX1BP1	8953.1	27829147	chr7:27828628-27829767	0.4	0.32	-0.08	2.37639e-09
NM_014393|STAU2|chr8|-	STAU2	723.1	73552011	chr8:73549602-73552319	0.47	0.495	0.025	0.16985
NM_001330371|C11orf1|chr11|+	C11orf1	5010.2	111883972	chr11:111883771-111884073	0.29	0.465	0.175	2.46881e-11
NR_045492|LSM1|chr8|-	LSM1	9591	38163534	chr8:38163321-38163840	0.23	0.355	0.125	9.51967e-12
NM_001033578|SGK3|chr8|+	SGK3	718	66860263	chr8:66859411-66862022	0.26	0.29	0.03	0.000162815
NM_001365229|ADPGK|chr15|-	ADPGK	725.8	72751886	chr15:72751294-72752895	0.85	0.94	0.09	0.00221203
NR_027126|RBM18|chr9|-	RBM18	963.2	122240148	chr9:122237622-122242043	0.3	0.335	0.035	0.0130224
NM_001302959|AIP|chr11|+	AIP	11271.2	67490989	chr11:67490788-67491108	0.25	0.47	0.22	6.59954e-12
NM_001297553|CHD4|chr12|-	CHD4	1287.1	6570253	chr12:6570082-6570693	0.58	0.84	0.26	1.89999e-07
NM_032312|YIPF4|chr2|+	YIPF4	2335	32306431	chr2:32305489-32316594	0.05	0.06	0.01	0.0509277
NM_001089|ABCA3|chr16|-	ABCA3	247.3	2276543	chr16:2275881-2276805	0.92	0.965	0.045	0.288624
NM_001135662|RAB29|chr1|-	RAB29	1116.4	205769610	chr1:205767986-205770453	0.35	0.39	0.04	0.000885662
NM_001901|CCN2|chr6|-	CCN2	3.0731e+06	131949359	chr6:131948177-131949560	1	1	0	NA
NM_017623|CNNM3|chr2|+	CNNM3	296.5	96833514	chr2:96832552-96835382	0.28	0.29	0.01	0.102411
NM_002583|PAWR|chr12|-	PAWR	2445.3	79590304	chr12:79584879-79592693	0.23	0.18	-0.05	2.44567e-05
NM_006370|VTI1B|chr14|-	VTI1B	1440	67650514	chr14:67647086-67650715	0.94	0.84	-0.1	0.000549139
NM_014153|ZC3H7A|chr16|-	ZC3H7A	771.3	11751177	chr16:11750597-11751506	0.85	0.975	0.125	0.00881393
NM_001318797|COX4I1|chr16|+	COX4I1	520363	85806939	chr16:85806738-85807054	0.04	0.11	0.07	2.12978e-12
NM_007359|CASC3|chr17|+	CASC3	5095.8	40170648	chr17:40170447-40172171	1	1	0	NA
NM_001003722|GLE1|chr9|+	GLE1	406.6	128541303	chr9:128541102-128542285	1	1	0	0.522332
NM_016724|FOLR1|chr11|+	FOLR1	3596.1	72196109	chr11:72195897-72196299	0.45	0.67	0.22	6.61312e-12
NM_002118|HLA-DMB|chr6|-	HLA-DMB	3098	32934786	chr6:32934636-32934987	0.46	0.65	0.19	3.3145e-07
NM_001206946|PICALM|chr11|-	PICALM	8661.2	85957735	chr11:85957176-85959060	0.16	0.23	0.07	1.18468e-06
NM_014290|TDRD7|chr9|+	TDRD7	574.2	97495994	chr9:97495663-97496123	0.51	0.94	0.43	4.04267e-10
NM_022059|CXCL16|chr17|-	CXCL16	2503.1	4734178	chr17:4733604-4734479	0.8	0.83	0.03	0.00329751
NM_001320715|BCL10|chr1|-	BCL10	719.2	85266412	chr1:85265776-85267949	0.34	0.555	0.215	3.01316e-07
NM_018142|INTS10|chr8|+	INTS10	462.3	19851879	chr8:19851649-19852067	0.43	0.57	0.14	1.51456e-06
NM_001031628|SMAGP|chr12|-	SMAGP	478.4	51245477	chr12:51244558-51246061	0.04	0.09	0.05	2.31048e-08
NM_001258423|SMS|chrX|+	SMS	4030.7	21994655	chrX:21994312-21994837	0.43	0.815	0.385	6.1096e-12
NM_024591|CHMP6|chr17|+	CHMP6	1244.7	80999502	chr17:80999098-81000133	0.81	0.82	0.01	0.0880594
NM_052831|SLC18B1|chr6|-	SLC18B1	339.1	132769761	chr6:132769370-132770336	0.55	0.675	0.125	3.59627e-06
NM_004733|SLC33A1|chr3|-	SLC33A1	338.7	155826729	chr3:155821025-155828377	0.06	0.06	0	0.38882
NM_001080452|GPR108|chr19|-	GPR108	10728.4	6730172	chr19:6729914-6730384	0.14	0.275	0.135	3.63125e-12
NM_001134232|TMEM106B|chr7|+	TMEM106B	3414.3	12237157	chr7:12231837-12243367	0.01	0.02	0.01	0.00199822
NM_002709|PPP1CB|chr2|+	PPP1CB	26713	28801618	chr2:28799199-28802940	0.93	0.75	-0.18	2.02956e-07
NR_158783|COX7A2|chr6|-	COX7A2	1.37641e+06	75237787	chr6:75237675-75237988	0	0.005	0.005	0.63086
NM_001164326|BRD8|chr5|-	BRD8	418.4	138157042	chr5:138156884-138157267	0.41	0.725	0.315	4.06581e-10
NM_005722|ACTR2|chr2|+	ACTR2	7093	65268815	chr2:65268564-65271256	0.36	0.875	0.515	2.87079e-12
NM_004297|GNA14|chr9|-	GNA14	495.8	77423510	chr9:77423079-77424169	0.78	0.835	0.055	0.0157702
NM_004048|B2M|chr15|+	B2M	2.57413e+08	44718043	chr15:44717607-44718877	0.02	0.06	0.04	1.82719e-11
NM_001318252|C7orf50|chr7|-	C7orf50	15470.6	997296	chr7:997006-997804	0.43	0.595	0.165	2.95026e-11
NM_001895|CSNK2A1|chr20|-	CSNK2A1	1012.4	481765	chr20:472498-484076	0.02	0.03	0.01	1.98066e-06
NM_024818|UBA5|chr3|+	UBA5	1084.7	132677156	chr3:132676443-132678498	0.36	0.355	-0.005	0.914663
NM_001271958|SLC39A1|chr1|-	SLC39A1	22911.3	153959835	chr1:153959110-153960754	0.74	0.89	0.15	4.89603e-10
NM_144596|TTC8|chr14|+	TTC8	482.6	88877769	chr14:88877294-88877996	0.67	0.85	0.18	0.000924066
NM_000107|DDB2|chr11|+	DDB2	1039.8	47239001	chr11:47238800-47239217	0.39	0.62	0.23	1.26299e-10
NM_174909|TMEM167A|chr5|-	TMEM167A	3631.8	83056419	chr5:83052846-83057154	0.39	0.42	0.03	0.861619
NM_014232|VAMP2|chr17|-	VAMP2	157028	8160526	chr17:8159149-8160871	0.02	0.05	0.03	1.05057e-10
NM_001204880|UBE2D1|chr10|+	UBE2D1	1448.3	58369471	chr10:58368720-58370753	0.24	0.24	0	0.495426
NM_014390|SND1|chr7|+	SND1	1254.1	128092326	chr7:128091993-128092593	0.45	0.68	0.23	2.11543e-10
NM_019051|MRPL50|chr9|-	MRPL50	5655.9	101390052	chr9:101387633-101390850	0.24	0.16	-0.08	0.000118956
NM_001144062|COPB1|chr11|-	COPB1	4059	14457677	chr11:14457503-14457883	0.37	0.59	0.22	8.46022e-12
NM_001367789|ATP6V0E2|chr7|+	ATP6V0E2	2803.8	149880265	chr7:149879962-149880695	0.62	0.73	0.11	9.70166e-10
NM_152862|ARPC2|chr2|+	ARPC2	134342	218254092	chr2:218253891-218254348	0.33	0.455	0.125	1.0459e-11
NM_004843|IL27RA|chr19|+	IL27RA	351	14052750	chr19:14052096-14053218	0.15	0.24	0.09	8.81665e-05
NM_001083608|NARF|chr17|+	NARF	302.7	82488170	chr17:82487916-82490537	0.02	0.06	0.04	9.97231e-12
NM_013242|CFAP20|chr16|-	CFAP20	3951.6	58113811	chr16:58113593-58114030	0.49	0.635	0.145	4.29167e-09
NM_003908|EIF2S2|chr20|-	EIF2S2	2663	34089544	chr20:34088309-34089905	0.06	0.07	0.01	0.0139489
NM_001369427|KMT5B|chr11|-	KMT5B	258.9	68166977	chr11:68165717-68167178	0.24	0.28	0.04	8.81372e-05
NM_002661|PLCG2|chr16|+	PLCG2	477.3	81958217	chr16:81957956-81962685	0.06	0.05	-0.01	0.0120672
NM_001033024|FBXO7|chr22|+	FBXO7	14754.5	32498487	chr22:32498144-32498831	0.52	0.7	0.18	5.6301e-12
NM_001135653|PABPC4|chr1|-	PABPC4	199.5	39560921	chr1:39560816-39561122	0.29	0.62	0.33	1.62585e-10
NM_012117|CBX5|chr12|-	CBX5	3518	54240726	chr12:54230942-54241905	0.59	0.52	-0.07	0.00645811
NM_003969|UBE2M|chr19|-	UBE2M	4045.3	58556028	chr19:58555712-58556229	0.51	0.795	0.285	1.75931e-11
NR_104241|TRMU|chr22|+	TRMU	393	46357129	chr22:46356842-46357340	0.41	0.6	0.19	1.55268e-09
NM_001009880|KIAA0930|chr22|-	KIAA0930	250.4	45195976	chr22:45192242-45197216	0.12	0.15	0.03	0.00251436
NM_017994|TMEM248|chr7|+	TMEM248	6298.2	66956017	chr7:66955502-66958551	0.71	0.655	-0.055	0.0204676
NM_001762|CCT6A|chr7|+	CCT6A	6493.9	56063353	chr7:56063013-56063989	0.38	0.37	-0.01	0.0972774
NM_024093|C2orf49|chr2|+	C2orf49	292.5	105345516	chr2:105345315-105349211	0.74	0.7	-0.04	0.517865
NM_001306140|QDPR|chr4|-	QDPR	18541.5	17486747	chr4:17486393-17487236	0.49	0.625	0.135	8.79129e-12
NM_014171|CRIPT|chr2|+	CRIPT	1186.2	46624721	chr2:46624163-46630176	0.09	0.09	0	0.419382
NM_018457|PRR13|chr12|+	PRR13	56116	53446216	chr12:53446015-53446638	0.62	0.78	0.16	2.12121e-10
NM_001145410|NONO|chrX|+	NONO	9044.6	71300218	chrX:71299942-71301171	0.96	1	0.04	0.00204219
NM_001317897|SMIM14|chr4|-	SMIM14	13007.7	39551141	chr4:39546336-39552158	0.07	0.08	0.01	6.59671e-05
NR_046480|ROGDI|chr16|-	ROGDI	680.7	4797187	chr16:4796962-4797501	0.51	0.725	0.215	2.87018e-09
NM_080390|TCEAL2|chrX|+	TCEAL2	7318.6	102127403	chrX:102126804-102127712	0.8	0.785	-0.015	0.365059
NM_014222|NDUFA8|chr9|-	NDUFA8	10696.3	122144177	chr9:122144059-122144378	0.31	0.49	0.18	1.4883e-11
NM_003824|FADD|chr11|+	FADD	966.3	70206973	chr11:70206133-70207386	0.68	0.73	0.05	0.24407
NM_001349286|BAG1|chr9|-	BAG1	4763	33255100	chr9:33252471-33255308	0.05	0.045	-0.005	0.000232497
NM_001145784|BORCS8|chr19|-	BORCS8	381.4	19177113	chr19:19176906-19177460	0.53	0.735	0.205	1.17715e-06
NM_001278647|ZBTB48|chr1|+	ZBTB48	215.8	6589117	chr1:6588916-6589280	0.41	0.605	0.195	4.9419e-05
NM_172251|MRPL54|chr19|+	MRPL54	9263.6	3767462	chr19:3767261-3767565	0.35	0.575	0.225	1.95862e-10
NM_001265601|RPP38|chr10|+	RPP38	1402.8	15103766	chr10:15103305-15104257	0.7	0.69	-0.01	0.632515
NM_018976|SLC38A2|chr12|-	SLC38A2	6501.6	46360542	chr12:46358188-46361209	0.93	0.995	0.065	6.68096e-05
NM_138554|TLR4|chr9|+	TLR4	818.3	117716836	chr9:117712389-117724735	0.09	0.105	0.015	0.000626727
NM_001145398|TEF|chr22|+	TEF	2136.9	41395946	chr22:41395745-41399328	1	1	0	0.290752
NM_080594|RNPS1|chr16|-	RNPS1	17152.1	2253629	chr16:2253121-2254063	0.78	0.925	0.145	9.83e-11
NM_005401|PTPN14|chr1|-	PTPN14	2857.4	214356069	chr1:214348702-214358050	0.09	0.08	-0.01	0.00297624
NM_001198905|YY1AP1|chr1|-	YY1AP1	1420.1	155660712	chr1:155659442-155660913	1	1	0	0.222625
NM_001358534|MOCS1|chr6|-	MOCS1	940.2	39905638	chr6:39904877-39907117	0.23	0.34	0.11	7.72305e-08
NM_001351085|ZDHHC6|chr10|-	ZDHHC6	219392	112430701	chr10:112430290-112430907	0.6	0.76	0.16	2.2561e-11
NM_005643|TAF11|chr6|-	TAF11	1254.9	34877926	chr6:34877514-34878720	0.17	0.4	0.23	3.32361e-09
NM_153713|LIX1L|chr1|-	LIX1L	692.8	145936222	chr1:145933423-145936552	0.87	0.97	0.1	0.00883785
NR_027783|SAT1|chrX|+	SAT1	199914	23785887	chrX:23785686-23786223	0.72	0.995	0.275	3.96639e-11
NR_121658|LYRM7|chr5|+	LYRM7	712.9	131201080	chr5:131199531-131205428	0.06	0.07	0.01	0.00537878
NM_001204446|AP5S1|chr20|+	AP5S1	657.9	3824717	chr20:3823871-3825307	0.26	0.415	0.155	1.29136e-07
NM_001040181|CLDND1|chr3|-	CLDND1	10486.7	98516224	chr3:98515483-98516879	0.92	0.94	0.02	0.0596116
NM_003664|AP3B1|chr5|-	AP3B1	1569.7	78002854	chr5:78002326-78003055	1	1	0	0.348683
NM_001272083|SHISA5|chr3|-	SHISA5	299658	48469360	chr3:48467809-48469573	1	0.98	-0.02	6.0868e-07
NR_163906|PDIA4|chr7|-	PDIA4	20100.1	149003554	chr7:149003051-149004209	0.25	0.35	0.1	5.85446e-10
NM_001330543|EPSTI1|chr13|-	EPSTI1	211	42888182	chr13:42886388-42888502	0.27	0.31	0.04	0.0255407
NM_016066|GLRX2|chr1|-	GLRX2	4528.8	193096558	chr1:193096465-193096759	0.28	0.49	0.21	1.25919e-10
NM_017632|CDKN2AIP|chr4|+	CDKN2AIP	462.1	183448091	chr4:183446088-183449064	0.16	0.18	0.02	0.117355
NR_134536|QPRT|chr16|+	QPRT	23957.2	29697806	chr16:29697235-29698699	0.07	0.13	0.06	5.64107e-11
NM_001276|CHI3L1|chr1|-	CHI3L1	298406	203179316	chr1:203178931-203179585	0.51	0.71	0.2	2.03828e-12
NM_003440|ZNF140|chr12|+	ZNF140	498.7	133106398	chr12:133105510-133107672	0.76	0.89	0.13	8.03185e-09
NM_032367|ZBED3|chr5|-	ZBED3	1140.2	77076836	chr5:77072072-77077895	0.07	0.07	0	0.791831
NM_001318887|HMGN3|chr6|-	HMGN3	2.12623e+06	79201954	chr6:79201245-79202155	1	1	0	NA
NM_023936|MRPS34|chr16|-	MRPS34	4151.3	1772164	chr16:1771895-1772513	0.57	0.7	0.13	1.27996e-09
NM_007097|CLTB|chr5|-	CLTB	19304.8	176392739	chr5:176392452-176392945	0.33	0.515	0.185	5.9663e-12
NR_163399|SIRT3|chr11|-	SIRT3	308.3	216231	chr11:215175-216718	0.32	0.3	-0.02	0.335706
NM_016322|RAB14|chr9|-	RAB14	14141.8	121179432	chr9:121178133-121181573	0.05	0.1	0.05	7.74548e-12
NM_000968|RPL4|chr15|-	RPL4	17755.5	66499384	chr15:66498015-66499652	0.01	0.02	0.01	2.4961e-06
NM_001199570|CLIP3|chr19|-	CLIP3	1238.7	36015735	chr19:36014660-36016212	0.98	0.9	-0.08	0.00322869
NM_001256946|FAAP20|chr1|-	FAAP20	1042.2	2192774	chr1:2191895-2192975	0.15	0.15	0	0.32403
NR_028383|TIMM8B|chr11|-	TIMM8B	21070	112085241	chr11:112085150-112085462	0.61	0.72	0.11	8.04742e-07
NM_001256539|NOP16|chr5|-	NOP16	634.3	176384085	chr5:176383937-176384286	0.32	0.58	0.26	2.60534e-09
NM_006625|SRSF10|chr1|-	SRSF10	1670.5	23966569	chr1:23964347-23967723	0.16	0.16	0	0.279972
NM_174905|FAM98C|chr19|+	FAM98C	624.9	38408952	chr19:38408751-38409058	0.4	0.585	0.185	4.07276e-07
NM_005381|NCL|chr2|-	NCL	19988.1	231454875	chr2:231453531-231455267	0.02	0.03	0.01	7.59472e-09
NM_001035511|SDHC|chr1|+	SDHC	9099.1	161363082	chr1:161362329-161364733	0.03	0.04	0.01	4.57542e-06
NM_013992|PAX8|chr2|-	PAX8	3360.5	113217504	chr2:113215997-113218609	0.07	0.13	0.06	1.05354e-10
NM_001278199|SNX2|chr5|+	SNX2	2656.3	122829967	chr5:122829598-122834539	0.04	0.04	0	0.111454
NM_015993|PLLP|chr16|-	PLLP	417.5	57256419	chr16:57256097-57257029	0.73	0.905	0.175	8.85939e-06
NM_001271856|GRASP|chr12|+	GRASP	2130.8	52014895	chr12:52014694-52015889	0.79	0.885	0.095	0.000354643
NM_182728|SLC7A8|chr14|-	SLC7A8	7440	23127142	chr14:23125295-23127343	1	1	0	0.721572
NM_016034|MRPS2|chr9|+	MRPS2	2001.7	135504374	chr9:135503701-135504671	0.82	0.865	0.045	0.0572025
NM_002294|LAMP2|chrX|-	LAMP2	4812.2	120431092	chrX:120426148-120431462	0.11	0.105	-0.005	0.0760213
NM_016341|PLCE1|chr10|+	PLCE1	1803.7	94328305	chr10:94327968-94332823	0.08	0.06	-0.02	1.26994e-07
NM_001321042|INPP5A|chr10|+	INPP5A	3132.2	132782238	chr10:132782037-132783181	1	1	0	0.0206092
NM_001353174|TMUB2|chr17|+	TMUB2	538.7	44191503	chr17:44191106-44191805	0.47	0.695	0.225	2.23874e-07
NM_001195604|SEPHS1|chr10|-	SEPHS1	1150.9	13319096	chr10:13317429-13319356	0.66	0.58	-0.08	0.00045721
NM_000387|SLC25A20|chr3|-	SLC25A20	2017.8	48857163	chr3:48856926-48857772	0.64	0.88	0.24	5.41328e-09
NR_038193|METTL23|chr17|+	METTL23	2871	76733722	chr17:76733521-76733881	0.35	0.605	0.255	8.08419e-11
NM_002454|MTRR|chr5|+	MTRR	705.2	7900598	chr5:7899914-7901113	0.75	0.84	0.09	0.00264412
NM_001305455|MED20|chr6|-	MED20	630.4	41905993	chr6:41905354-41907287	0.7	0.71	0.01	0.156428
NM_020192|YAE1|chr7|+	YAE1	579.9	39572660	chr7:39572277-39572881	0.58	0.7	0.12	1.96665e-05
NM_016073|HDGFL3|chr15|-	HDGFL3	1552.4	83138243	chr15:83137406-83139275	0.28	0.34	0.06	5.93924e-07
NM_001363810|VMA21|chrX|+	VMA21	1730.8	151406334	chrX:151404916-151409364	0.8	0.935	0.135	2.3232e-07
NM_020529|NFKBIA|chr14|-	NFKBIA	43180.3	35401719	chr14:35401514-35402060	0.38	0.46	0.08	3.6504e-09
NM_001353608|ABCD4|chr14|-	ABCD4	3434.4	74286059	chr14:74285269-74286816	0.06	0.1	0.04	2.92945e-07
NM_001243704|ZBTB14|chr18|-	ZBTB14	373	5290411	chr18:5289019-5292204	0.71	0.795	0.085	0.00458432
NM_001363069|CCAR2|chr8|+	CCAR2	1297.4	22619839	chr8:22619638-22620431	0.89	0.935	0.045	0.00700546
NM_024715|TXNDC15|chr5|+	TXNDC15	7625.6	134900154	chr5:134899489-134901635	0.18	0.19	0.01	0.423871
NM_001278514|CUL4A|chr13|+	CUL4A	1302.9	113264937	chr13:113263487-113267108	0.03	0.04	0.01	3.79955e-05
NR_073137|MAX|chr14|-	MAX	1503.9	65075555	chr14:65075124-65076663	0.62	0.615	-0.005	0.460693
NM_001330179|MTERF4|chr2|-	MTERF4	212.5	241096111	chr2:241095568-241096438	0.76	0.975	0.215	2.07725e-06
NM_148886|MIEF2|chr17|+	MIEF2	325	18264023	chr17:18263710-18265781	1	1	0	0.343948
NM_000274|OAT|chr10|-	OAT	4353.1	124397538	chr10:124397303-124398102	0.41	0.51	0.1	6.37551e-08
NM_198890|ATG16L1|chr2|+	ATG16L1	267.8	233294477	chr2:233294257-233295674	0.9	0.985	0.085	0.0503156
NM_002871|RABIF|chr1|-	RABIF	916.6	202880617	chr1:202878282-202881223	0.47	0.405	-0.065	0.00355101
NM_032947|SMIM3|chr5|+	SMIM3	857.7	150796150	chr5:150795430-150796736	0.85	0.995	0.145	1.91834e-05
NM_033008|PCBP4|chr3|-	PCBP4	1543.3	51957877	chr3:51957495-51958349	1	1	0	0.984941
NM_001024381|TM2D2|chr8|-	TM2D2	4426.9	38990898	chr8:38988808-38991545	0.19	0.19	0	0.0682137
NM_001370250|CNDP2|chr18|+	CNDP2	23287.8	74520929	chr18:74519999-74523454	0.02	0.05	0.03	4.31822e-12
NM_005882|MAEA|chr4|+	MAEA	2649	1339449	chr4:1339074-1340137	0.91	0.935	0.025	0.337142
NM_001009566|CLSTN1|chr1|-	CLSTN1	1969.8	9730504	chr1:9729114-9730705	1	1	0	0.00154393
NM_001256237|PGAP2|chr11|+	PGAP2	235	3826055	chr11:3825328-3826371	0.52	0.545	0.025	0.0270739
NM_001257212|FGF1|chr5|-	FGF1	2.36967e+06	142594740	chr5:142592178-142595481	0.68	0.9	0.22	2.10454e-12
NM_001734|C1S|chr12|+	C1S	15780.2	7070564	chr12:7069855-7071031	0.73	0.85	0.12	7.81456e-10
NR_045585|SDF2|chr17|-	SDF2	11037.2	28648741	chr17:28648356-28649276	0.14	0.285	0.145	1.2239e-11
NM_001318710|KIFC3|chr16|-	KIFC3	703.3	57758534	chr16:57758217-57758909	0.71	0.9	0.19	5.54205e-07
NR_136749|SHOC2|chr10|+	SHOC2	1484.8	111011811	chr10:111011610-111013667	1	1	0	0.49725
NM_001033873|SMAGP|chr12|-	SMAGP	319.9	51245615	chr12:51245349-51246061	0.61	0.79	0.18	2.40504e-05
NM_006074|TRIM22|chr11|+	TRIM22	2346.1	5709270	chr11:5709053-5710863	0.93	0.875	-0.055	0.0630412
NM_001284390|VGLL4|chr3|-	VGLL4	2776.3	11558626	chr3:11557665-11558827	0.28	0.585	0.305	2.24143e-11
NM_001066|TNFRSF1B|chr1|+	TNFRSF1B	1234.4	12207718	chr1:12206740-12209220	0.74	0.855	0.115	6.86803e-09
NM_001114093|LSM14A|chr19|+	LSM14A	2641.8	34228016	chr19:34227365-34229515	0.82	0.59	-0.23	1.52019e-11
NM_001316965|REEP4|chr8|-	REEP4	253.8	22138317	chr8:22138020-22138552	0.65	0.885	0.235	6.05255e-08
NM_012486|PSEN2|chr1|+	PSEN2	2961.1	226895863	chr1:226895424-226896103	0.37	0.55	0.18	1.74262e-10
NM_001280789|SURF4|chr9|-	SURF4	27378.4	133362918	chr9:133361464-133363475	1	1	0	0.644369
NR_045033|APH1A|chr1|-	APH1A	6395.3	150266455	chr1:150265399-150266656	1	1	0	NA
NM_016028|KMT5B|chr11|-	KMT5B	259.1	68166977	chr11:68165719-68167178	0.24	0.28	0.04	9.91331e-05
NM_005468|NAALADL1|chr11|-	NAALADL1	220.7	65045069	chr11:65044828-65045457	0.55	0.84	0.29	5.33163e-05
NM_001290285|ERCC8|chr5|-	ERCC8	181.5	60874349	chr5:60873832-60874683	0.8	0.905	0.105	0.0957632
NM_001207069|BZW1|chr2|+	BZW1	19422.7	200823360	chr2:200822147-200823846	0.84	0.92	0.08	7.48484e-06
NM_001370411|ARFIP2|chr11|-	ARFIP2	666.5	6476616	chr11:6474681-6477268	0.02	0.03	0.01	1.37083e-05
NM_001145265|SLC35C1|chr11|+	SLC35C1	222	45811306	chr11:45810776-45813016	0.52	0.53	0.01	0.843894
NR_130127|ZNF511|chr10|+	ZNF511	2455.6	133313029	chr10:133312788-133313161	0.44	0.69	0.25	2.89875e-11
NM_016128|COPG1|chr3|+	COPG1	6189.4	129277589	chr3:129277294-129277773	0.34	0.62	0.28	2.15726e-12
NR_047675|C20orf27|chr20|-	C20orf27	1628.7	3753716	chr20:3753499-3754158	0.54	0.775	0.235	3.85111e-09
NM_001080497|MEGF9|chr9|-	MEGF9	1511.2	120604208	chr9:120600811-120605641	0.66	0.775	0.115	2.23587e-08
NM_024829|PLBD1|chr12|-	PLBD1	19451.8	14503753	chr12:14503661-14503954	0.2	0.47	0.27	3.65485e-12
NM_012257|HBP1|chr7|+	HBP1	5687.6	107201615	chr7:107201414-107201744	0.82	0.915	0.095	7.95075e-07
NM_016531|KLF3|chr4|+	KLF3	1904.7	38697480	chr4:38697082-38701517	1	1	0	0.82401
NM_001032396|PJA1|chrX|-	PJA1	4345.8	69162509	chrX:69160746-69163140	1	1	0	0.0750801
NM_001042479|GEMIN8|chrX|-	GEMIN8	464.7	14008744	chrX:14006726-14009169	0.17	0.17	0	0.110583
NM_004134|HSPA9|chr5|-	HSPA9	5251.2	138555479	chr5:138553759-138556114	0.05	0.07	0.02	1.35488e-10
NM_001321417|USHBP1|chr19|-	USHBP1	283.4	17250204	chr19:17249174-17250414	0.26	0.24	-0.02	0.417342
NM_202470|GIPC1|chr19|-	GIPC1	1070.1	14478032	chr19:14477762-14478567	0.64	0.85	0.21	2.16682e-10
NR_046478|FKBP14|chr7|-	FKBP14	387.7	30013731	chr7:30010587-30014893	0.33	0.41	0.08	0.011142
NM_001278197|CDK5RAP3|chr17|+	CDK5RAP3	2736.6	47981638	chr17:47981437-47981786	0.18	0.285	0.105	1.04522e-10
NM_001322367|HK1|chr10|+	HK1	2192.1	69401252	chr10:69400991-69401881	0.78	0.855	0.075	0.00221273
NM_032121|MAGT1|chrX|-	MAGT1	34776.6	77828608	chrX:77826365-77829235	0.41	0.48	0.07	2.14786e-10
NM_001042616|PIGY|chr4|-	PIGY	168801	88521828	chr4:88520978-88522029	1	1	0	NA
NM_001374178|RAB5IF|chr20|+	RAB5IF	49482.6	36612199	chr20:36611992-36612319	0.63	0.72	0.09	1.20179e-06
NM_000992|RPL29|chr3|-	RPL29	157889	51993731	chr3:51993522-51994126	0.2	0.285	0.085	3.09212e-10
NM_001323410|PSMF1|chr20|+	PSMF1	1042	1167228	chr20:1166227-1172246	0.03	0.03	0	6.73172e-05
NM_015994|ATP6V1D|chr14|-	ATP6V1D	14383	67338239	chr14:67337872-67338762	0.35	0.54	0.19	2.49784e-12
NM_001080849|DNLZ|chr9|-	DNLZ	389.6	136361960	chr9:136359605-136362180	0.01	0.01	0	0.0353553
NM_183044|RNF6|chr13|-	RNF6	2647.4	26215391	chr13:26212768-26215592	1	1	0	0.277463
NM_015055|SWAP70|chr11|+	SWAP70	1667.5	9751493	chr11:9749864-9752992	0.53	0.5	-0.03	0.0337779
NM_000202|IDS|chrX|-	IDS	6010.6	149479313	chrX:149476988-149483218	0.2	0.245	0.045	0.00018756
NM_001969|EIF5|chr14|+	EIF5	4195.1	103343091	chr14:103340963-103345024	0.03	0.05	0.02	1.0567e-05
NM_005180|BMI1|chr10|+	BMI1	2557	22330690	chr10:22329213-22331484	0.69	0.89	0.2	1.04494e-05
NM_014059|RGCC|chr13|+	RGCC	1125.5	41470713	chr13:41470478-41470871	0.4	0.62	0.22	2.60457e-08
NM_001190316|IP6K2|chr3|-	IP6K2	190120	48695089	chr3:48693451-48695421	0.63	0.44	-0.19	2.00547e-10
NM_004335|BST2|chr19|-	BST2	1.29625e+06	17403125	chr19:17402939-17403326	0.43	0.69	0.26	2.11893e-12
NM_001378032|SNX25|chr4|+	SNX25	1503.3	185363627	chr4:185363385-185363873	0.64	0.69	0.05	0.00193092
NM_001242946|EPDR1|chr7|+	EPDR1	8203.1	37950651	chr7:37950200-37951940	1	1	0	0.066828
NM_001159694|EMCN|chr4|-	EMCN	1.33596e+06	100397125	chr4:100395341-100398373	0.19	0.23	0.04	7.80076e-08
NM_013368|SERTAD3|chr19|-	SERTAD3	5504.7	40441885	chr19:40440841-40442086	1	1	0	NA
NM_001193482|LIMS1|chr2|+	LIMS1	876.1	108684345	chr2:108683885-108687246	0.46	0.535	0.075	0.000885796
NM_001198954|RNF103-CHMP3|chr2|-	RNF103-CHMP3	18064.4	86504986	chr2:86503430-86505949	0.27	0.32	0.05	1.52475e-08
NM_002164|IDO1|chr8|+	IDO1	1306.4	39928252	chr8:39927830-39928790	0.32	0.425	0.105	4.11609e-07
NM_001330458|ATL2|chr2|-	ATL2	337.7	38295051	chr2:38293957-38296113	0.17	0.19	0.02	0.00589033
NM_174894|TRAPPC5|chr19|+	TRAPPC5	12042.6	7682785	chr19:7682242-7687703	0	0.01	0.01	2.75561e-06
NM_015942|MTERF3|chr8|-	MTERF3	890.6	96239484	chr8:96239402-96239685	0.18	0.385	0.205	1.45068e-06
NM_001909|CTSD|chr11|-	CTSD	219279	1753248	chr11:1752755-1753670	0.78	0.91	0.13	1.85151e-10
NM_001013698|SMCO3|chr12|-	SMCO3	5125.2	14805770	chr12:14804650-14806696	0.41	0.365	-0.045	0.0310966
NM_001329744|DPCD|chr10|+	DPCD	3315.5	101609568	chr10:101609367-101609662	0.27	0.465	0.195	2.35153e-09
NM_001008695|THAP7|chr22|-	THAP7	1183.2	20999982	chr22:20999772-21000432	0.56	0.81	0.25	2.273e-09
NM_019884|GSK3A|chr19|-	GSK3A	221.6	42230582	chr19:42230191-42230867	0.42	0.605	0.185	8.12984e-08
NM_173469|UBE2Q2|chr15|+	UBE2Q2	2949.5	75899628	chr15:75899427-75901072	1	1	0	0.594273
NM_004547|NDUFB4|chr3|+	NDUFB4	275540	120602409	chr3:120602208-120602507	0	0	0	0.376213
NM_001127660|MFN2|chr1|+	MFN2	4475.2	12011697	chr1:12011496-12013515	1	1	0	0.933363
NM_018463|ITFG2|chr12|+	ITFG2	2238.3	2824735	chr12:2824090-2825076	0.31	0.51	0.2	4.78398e-12
NM_001316345|RECK|chr9|+	RECK	2066.7	36123025	chr9:36122824-36124455	1	1	0	0.98094
NM_001242532|MFSD11|chr17|+	MFSD11	457	76778551	chr17:76778188-76779340	0.41	0.435	0.025	0.799947
NM_005445|SMC3|chr10|+	SMC3	250.8	110604546	chr10:110604231-110606046	0.05	0.05	0	0.850506
NM_032683|MPV17L2|chr19|+	MPV17L2	387.3	18196486	chr19:18195999-18196784	0.49	0.725	0.235	8.17725e-10
NM_001146106|PARP9|chr3|-	PARP9	130.2	122536141	chr3:122531786-122536342	0.08	0.055	-0.025	0.00625185
NM_001348957|SMIM26|chr20|+	SMIM26	14032.1	18569463	chr20:18569236-18569559	0.59	0.73	0.14	6.08575e-09
NM_178432|CDK20|chr9|-	CDK20	170.8	87966924	chr9:87966444-87967659	0.64	0.76	0.12	0.000362338
NM_003675|PRPF18|chr10|+	PRPF18	1045	13630617	chr10:13630260-13630859	0.3	0.34	0.04	0.000188238
NM_001366248|GLOD4|chr17|-	GLOD4	7084.1	759582	chr17:759309-760238	0.57	0.87	0.3	1.32431e-11
NR_130975|C1orf35|chr1|-	C1orf35	287.6	228100947	chr1:228100731-228101254	0.59	0.79	0.2	5.20193e-05
NM_022736|MFSD1|chr3|+	MFSD1	3353.4	158829379	chr3:158828979-158829716	0.43	0.53	0.1	2.69716e-10
NM_015474|SAMHD1|chr20|-	SAMHD1	640.1	36892578	chr20:36890229-36892862	0.74	0.83	0.09	0.00186812
NM_001033026|TMEM259|chr19|-	TMEM259	14598.6	1010430	chr19:1009732-1010895	0.9	0.91	0.01	0.531638
NM_005127|CLEC2B|chr12|-	CLEC2B	1980.6	9853207	chr12:9852369-9853408	0.32	0.2	-0.12	8.63119e-06
NM_138373|MYADM|chr19|+	MYADM	3016.6	53875141	chr19:53873528-53876435	0.33	0.465	0.135	2.59062e-11
NM_012255|XRN2|chr20|+	XRN2	3284.8	21389670	chr20:21389273-21389825	0.59	0.905	0.315	1.12466e-07
NM_007260|LYPLA2|chr1|+	LYPLA2	2500.2	23795250	chr1:23794682-23795539	0.6	0.67	0.07	5.30774e-07
NM_006930|SKP1|chr5|-	SKP1	6.23693e+06	134158394	chr5:134156391-134158595	0.25	0.26	0.01	8.65981e-05
NR_037775|MIA-RAB4B|chr19|+	MIA-RAB4B	2448.5	40796771	chr19:40796570-40796944	0.27	0.525	0.255	4.43437e-12
NM_005001|NDUFA7|chr19|-	NDUFA7	54082.6	8311394	chr19:8311284-8311595	0.07	0.13	0.06	8.85194e-11
NM_016569|TBX3|chr12|-	TBX3	1718.2	114671177	chr12:114670255-114672302	0.7	0.925	0.225	5.99112e-11
NM_001291959|ING2|chr4|+	ING2	221.4	183510980	chr4:183510282-183512428	0.05	0.06	0.01	0.00941089
NR_048570|EXTL2|chr1|-	EXTL2	327.3	100874067	chr1:100872372-100874430	0.64	0.68	0.04	0.0753903
NM_173689|CRB2|chr9|+	CRB2	2163.6	123377039	chr9:123376838-123378753	1	1	0	0.447952
NM_139207|NAP1L1|chr12|-	NAP1L1	2030.6	76047517	chr12:76044745-76047718	0.37	0.225	-0.145	2.64509e-10
NM_152658|THAP8|chr19|-	THAP8	733.3	36035266	chr19:36034984-36035592	0.64	0.825	0.185	4.85448e-08
NM_001331164|L3HYPDH|chr14|-	L3HYPDH	668.3	59475805	chr14:59472686-59476006	0.05	0.07	0.02	0.0255356
NM_019091|PLEKHA3|chr2|+	PLEKHA3	199.5	178504879	chr2:178503760-178516463	0.08	0.045	-0.035	1.85217e-05
NR_040251|ZNF410|chr14|+	ZNF410	1121.5	73932003	chr14:73931503-73932276	0.62	0.79	0.17	7.98463e-09
NR_037651|HSPB2-C11orf52|chr11|+	HSPB2-C11orf52	3341.5	111926566	chr11:111925960-111926871	0.65	0.66	0.01	0.543422
NM_001321362|NRBP1|chr2|+	NRBP1	2386.5	27442045	chr2:27441708-27442257	0.54	0.84	0.3	2.94043e-11
NM_030573|THAP7|chr22|-	THAP7	2051.2	20999898	chr22:20999104-21000432	0.04	0.09	0.05	7.12308e-11
NM_005273|GNB2|chr7|+	GNB2	2275.6	100678954	chr7:100678695-100679169	0.51	0.725	0.215	1.22287e-10
NR_046117|ELOVL1|chr1|-	ELOVL1	5691.6	43363929	chr1:43363401-43364137	0.62	0.67	0.05	0.260528
NM_001243689|LETMD1|chr12|+	LETMD1	431.2	51059880	chr12:51059361-51060424	0.73	0.81	0.08	0.0247703
NM_022485|MTMR14|chr3|+	MTMR14	891.5	9702073	chr3:9701790-9702393	0.43	0.665	0.235	3.94372e-08
NM_014764|DAZAP2|chr12|+	DAZAP2	502350	51242979	chr12:51242330-51243933	0.81	0.925	0.115	6.07265e-11
NM_022834|VWA1|chr1|+	VWA1	41714.7	1440641	chr1:1439081-1442882	0.02	0.04	0.02	9.83159e-11
NM_032527|ZGPAT|chr20|+	ZGPAT	1891	63735982	chr20:63735781-63736142	0.39	0.63	0.24	2.96341e-09
NM_001166699|FAM104B|chrX|-	FAM104B	406.4	55143319	chrX:55143102-55143875	0.62	0.8	0.18	0.000757811
NM_001042545|LTBP4|chr19|+	LTBP4	4071.8	40629635	chr19:40629396-40629818	0.48	0.685	0.205	9.2626e-11
NM_006813|PNRC1|chr6|+	PNRC1	53731.3	89084644	chr6:89083753-89085160	0.16	0.36	0.2	2.3871e-12
NM_001244938|TXN|chr9|-	TXN	892938	110244018	chr9:110243810-110244219	0	0.01	0.01	0.0682321
NM_018841|GNG12|chr1|-	GNG12	10282.7	67704508	chr1:67701475-67705576	0.54	0.61	0.07	0.0573545
NM_020135|WRNIP1|chr6|+	WRNIP1	1215.4	2785648	chr6:2785007-2786952	0.01	0.03	0.02	3.5974e-09
NM_006800|MSL3|chrX|+	MSL3	683	11775542	chrX:11774980-11775772	0.54	0.885	0.345	6.52403e-09
NM_001144888|BAIAP2|chr17|+	BAIAP2	3583.5	81116129	chr17:81115770-81117296	0.04	0.05	0.01	0.00315307
NM_001282925|ABI2|chr2|+	ABI2	881.9	203429534	chr2:203427177-203432169	0.62	0.735	0.115	0.000450093
NM_016205|PDGFC|chr4|-	PDGFC	1305.4	156761692	chr4:156760454-156763206	0.02	0.045	0.025	2.38966e-08
NM_016287|HP1BP3|chr1|-	HP1BP3	7614	20744597	chr1:20742679-20745091	0.86	0.895	0.035	0.0385146
NR_040733|C1orf50|chr1|+	C1orf50	1124.3	42775522	chr1:42775209-42776666	0.13	0.15	0.02	0.20749
NM_000956|PTGER2|chr14|+	PTGER2	301.4	52327567	chr14:52327221-52328595	0.76	0.795	0.035	0.180792
NM_001253875|UXS1|chr2|-	UXS1	1953.6	106093657	chr2:106093311-106094157	0.71	0.825	0.115	3.07986e-07
NM_000255|MMUT|chr6|-	MMUT	784.3	49431577	chr6:49430360-49431856	0.28	0.285	0.005	0.623493
NM_005690|DNM1L|chr12|+	DNM1L	576.5	32744313	chr12:32743354-32745650	0.66	0.725	0.065	0.00800474
NM_006354|TADA3|chr3|-	TADA3	5781	9780167	chr3:9779964-9780549	0.37	0.635	0.265	8.83103e-12
NM_019102|HOXA5|chr7|-	HOXA5	336.3	27141635	chr7:27141052-27142085	0.39	0.435	0.045	0.0457121
NM_022899|ACTR8|chr3|-	ACTR8	169.3	53868661	chr3:53867066-53868862	0.45	0.38	-0.07	0.000887528
NM_001282476|APPBP2|chr17|-	APPBP2	539.5	60445573	chr17:60443149-60447834	0.51	0.47	-0.04	0.16613
NM_016272|TOB2|chr22|-	TOB2	889.3	41436397	chr22:41433494-41437407	0.13	0.435	0.305	2.33305e-12
NM_032725|BUD13|chr11|-	BUD13	237.7	116748374	chr11:116748175-116748575	0.45	0.73	0.28	4.02748e-07
NM_001271946|SLIT3|chr5|-	SLIT3	232.4	168666222	chr5:168661740-168666689	0.12	0.08	-0.04	3.82803e-09
NM_033421|SNX21|chr20|+	SNX21	1070.4	45841082	chr20:45840639-45841721	0.85	0.875	0.025	0.152801
NM_024725|CCDC82|chr11|-	CCDC82	498.4	96353327	chr11:96352773-96353714	0.69	0.64	-0.05	0.573803
NM_001346992|ARV1|chr1|+	ARV1	2530.4	231000469	chr1:231000138-231000733	0.19	0.345	0.155	3.21888e-10
NM_001329503|GPX1|chr3|-	GPX1	265646	49357387	chr3:49357176-49357766	0.57	0.82	0.25	2.06935e-11
NM_001256426|PDLIM5|chr4|+	PDLIM5	15492	94665296	chr4:94663978-94668227	0.25	0.29	0.04	3.16711e-05
NM_032319|PRADC1|chr2|-	PRADC1	1767.7	73228326	chr2:73228010-73228574	0.61	0.715	0.105	2.37198e-06
NM_017875|SLC25A38|chr3|+	SLC25A38	1134.9	39397005	chr3:39396398-39397351	0.31	0.515	0.205	4.57921e-11
NM_001029885|CPTP|chr1|+	CPTP	710	1327937	chr1:1327241-1328896	0.93	0.9	-0.03	0.821601
NM_001190991|CNPY2|chr12|-	CNPY2	53136.1	56314765	chr12:56314474-56314966	0.32	0.425	0.105	0.000233155
NM_015527|TBC1D10B|chr16|-	TBC1D10B	353.8	30358192	chr16:30357102-30358573	0.97	1	0.03	0.107025
NM_207362|CRACDL|chr2|-	CRACDL	340	98794185	chr2:98793846-98794671	0.65	0.745	0.095	0.00326807
NM_000456|SUOX|chr12|+	SUOX	1001.2	56004409	chr12:56003618-56005525	0.86	0.915	0.055	0.0019915
NM_012227|GTPBP6|chrX|-	GTPBP6	1394.8	304972	chrX:304750-305197	0.59	0.785	0.195	3.25314e-05
NM_001290260|PHF3|chr6|+	PHF3	522	63684639	chr6:63684129-63686323	0.75	0.825	0.075	0.00349986
NM_006754|SYPL1|chr7|-	SYPL1	14323.3	106090867	chr7:106090362-106091939	0.62	0.795	0.175	8.7456e-10
NM_004281|BAG3|chr10|+	BAG3	841.7	119676665	chr10:119676464-119677817	1	1	0	0.869142
NM_001302652|COA8|chr14|+	COA8	11011.5	103590384	chr14:103590183-103590899	0.38	0.44	0.06	3.40721e-08
NM_145637|APOL2|chr22|-	APOL2	2780.8	36226845	chr22:36226209-36228280	0.55	0.595	0.045	0.0128918
NM_052859|RFT1|chr3|-	RFT1	105	53091715	chr3:53088485-53092070	0.11	0.12	0.01	0.509081
NM_016143|NSFL1C|chr20|-	NSFL1C	5741.4	1443616	chr20:1442162-1443911	0.19	0.17	-0.02	0.150137
NM_020156|C1GALT1|chr7|+	C1GALT1	311.2	7244159	chr7:7243524-7248615	0.04	0.065	0.025	1.00662e-06
NM_001303060|TMED4|chr7|-	TMED4	22899.3	44581038	chr7:44579891-44581239	0.34	0.355	0.015	0.986525
NM_013265|VPS51|chr11|+	VPS51	10258.2	65111528	chr11:65111327-65111862	0.16	0.31	0.15	2.08292e-11
NM_001303459|IFT52|chr20|+	IFT52	2432.7	43647137	chr20:43646936-43647299	0.13	0.26	0.13	8.14181e-12
NM_032296|FLYWCH1|chr16|+	FLYWCH1	552	2949654	chr16:2948688-2951208	0.08	0.1	0.02	0.00746073
NM_001135175|NEDD1|chr12|+	NEDD1	782.1	96953020	chr12:96951949-96953691	0.4	0.52	0.12	5.24302e-06
NM_001098633|AKT1S1|chr19|-	AKT1S1	1132.9	49869441	chr19:49869040-49870060	0.49	0.695	0.205	3.95159e-08
NM_174908|CCDC50|chr3|+	CCDC50	1547.7	191392093	chr3:191391741-191398659	0.23	0.2	-0.03	0.00918908
NM_001348194|RIOK1|chr6|+	RIOK1	150.6	7417665	chr6:7417331-7418037	0.42	0.5	0.08	0.0611304
NM_001039465|SRSF5|chr14|+	SRSF5	3220.7	69771403	chr14:69771194-69772005	0.58	0.76	0.18	5.00087e-10
NM_012135|FAM50B|chr6|+	FAM50B	913.9	3850812	chr6:3849789-3851317	0.74	0.8	0.06	0.0112415
NM_021825|CCDC90B|chr11|-	CCDC90B	1600	83261606	chr11:83259093-83261966	0.11	0.1	-0.01	0.123523
NM_001244071|GIMAP6|chr7|-	GIMAP6	4129.2	150627969	chr7:150625376-150628288	0.95	1	0.05	0.0079072
NM_002455|MTX1|chr1|+	MTX1	403.5	155213685	chr1:155213484-155213825	0.36	0.595	0.235	6.00935e-06
NM_012145|DTYMK|chr2|-	DTYMK	1473.7	241676003	chr2:241675749-241676237	0.46	0.745	0.285	9.68184e-11
NM_003641|IFITM1|chr11|+	IFITM1	1.54424e+07	315123	chr11:314922-315272	0.3	0.34	0.04	1.38807e-05
NM_001463|FRZB|chr2|-	FRZB	18401.1	182834142	chr2:182833276-182834965	0.08	0.12	0.04	7.31197e-11
NM_001262|CDKN2C|chr1|+	CDKN2C	614.9	50974176	chr1:50973893-50974634	0.91	0.91	0	0.697229
NM_054014|FKBP1A|chr20|-	FKBP1A	18046.3	1372039	chr20:1371712-1372240	0.06	0.11	0.05	1.63328e-10
NM_017913|CDC37L1|chr9|+	CDC37L1	537.1	4706417	chr9:4706011-4708398	0.33	0.295	-0.035	0.0934741
NM_030810|TXNDC5|chr6|-	TXNDC5	18280.8	7882822	chr6:7881728-7883266	0.97	0.94	-0.03	0.0651648
NM_145691|ATPAF2|chr17|-	ATPAF2	543.6	18018390	chr17:18018021-18018686	0.22	0.305	0.085	0.000235346
NM_005780|LHFPL6|chr13|-	LHFPL6	23471	39343717	chr13:39342892-39344054	0.77	0.83	0.06	7.163e-05
NM_001128631|DCAKD|chr17|-	DCAKD	524.2	45024411	chr17:45023344-45024724	0.79	0.83	0.04	0.152807
NM_001288726|ELP4|chr11|+	ELP4	473.8	31783703	chr11:31783393-31784792	0.33	0.26	-0.07	0.000238671
NM_001114173|CTSC|chr11|-	CTSC	858.5	88326164	chr11:88320811-88326399	0.03	0.04	0.01	0.501762
NM_001254752|UQCRB|chr8|-	UQCRB	3243.1	96230931	chr8:96222947-96231132	0.02	0.01	-0.01	0.000414386
NM_145265|CCDC127|chr5|-	CCDC127	538.9	205004	chr5:196868-205958	0.02	0.05	0.03	5.35856e-08
NM_001329655|ZNF25|chr10|-	ZNF25	633.1	37952798	chr10:37949573-37953195	0.82	1	0.18	6.75134e-07
NM_020395|INTS12|chr4|-	INTS12	1065.3	105682904	chr4:105682628-105683317	0.65	0.875	0.225	2.20312e-10
NM_025141|TM2D3|chr15|-	TM2D3	13406	101642070	chr15:101641846-101642644	0.65	0.955	0.305	3.03604e-12
NM_001289186|ZNF302|chr19|+	ZNF302	828.5	34684506	chr19:34684252-34686397	0.97	0.99	0.02	0.267689
NM_001370587|NUDT16L1|chr16|+	NUDT16L1	3268.1	4695612	chr16:4695078-4695844	0.59	0.835	0.245	1.18081e-11
NM_206926|SELENON|chr1|+	SELENON	1182.8	25816471	chr1:25815548-25818221	0.77	0.835	0.065	0.111521
NM_001162916|TYW3|chr1|+	TYW3	248.7	74764302	chr1:74763894-74766676	0.64	0.63	-0.01	0.804515
NM_001166588|EIF2B3|chr1|-	EIF2B3	7580	44874625	chr1:44874529-44874826	0.04	0.06	0.02	0.000737209
NM_001146039|GORAB|chr1|+	GORAB	245.9	170544906	chr1:170544705-170545791	0	0	0	0.850364
NM_001198845|RBM14-RBM4|chr11|+	RBM14-RBM4	10923.3	66646289	chr11:66646027-66646473	0.39	0.49	0.1	2.71654e-09
NM_006612|KIF1C|chr17|+	KIF1C	385.9	5024650	chr17:5023468-5028401	0.04	0.04	0	0.8652
NM_020690|ANKHD1-EIF4EBP3|chr5|+	ANKHD1-EIF4EBP3	787.4	140549458	chr5:140549234-140549578	0.57	0.71	0.14	7.63045e-06
NR_125804|FOXCUT|chr6|+	FOXCUT	3722.7	1606749	chr6:1606016-1607356	0.54	0.67	0.13	1.46897e-10
NM_004804|CIAO1|chr2|+	CIAO1	4023	96271394	chr2:96271111-96274162	0.52	0.6	0.08	0.00032116
NM_001368117|CNKSR3|chr6|-	CNKSR3	689.6	154406133	chr6:154405299-154406564	0.82	0.96	0.14	6.14881e-05
NM_018184|ARL8B|chr3|+	ARL8B	2169.9	5179876	chr3:5178664-5180911	0.91	0.925	0.015	0.201263
NM_007217|PDCD10|chr3|-	PDCD10	8881	167684080	chr3:167683298-167684389	0.16	0.2	0.04	3.51083e-07
NM_001199323|BLOC1S5|chr6|-	BLOC1S5	1446.1	8014524	chr6:8013567-8015828	0.57	0.68	0.11	4.67429e-08
NM_001193267|SIRT5|chr6|+	SIRT5	182.7	13612110	chr6:13611790-13615158	0.11	0.16	0.05	3.12807e-07
NM_001007139|IGF2|chr11|-	IGF2	2640.8	2132746	chr11:2129112-2133223	0.12	0.1	-0.02	0.00383424
NM_001350814|GRB10|chr7|-	GRB10	1940.1	50592121	chr7:50590068-50593098	1	0.97	-0.03	0.0373009
NR_158976|PPP4R3A|chr14|-	PPP4R3A	735.5	91457867	chr14:91457137-91458869	0.24	0.295	0.055	0.0165229
NM_006243|PPP2R5A|chr1|+	PPP2R5A	1182.7	212361353	chr1:212360638-212361853	0.71	0.82	0.11	0.000773578
NM_016256|NAGPA|chr16|-	NAGPA	253.3	5025287	chr16:5024844-5025685	0.75	0.87	0.12	0.0018496
NM_018150|RNF220|chr1|+	RNF220	14753.7	44650956	chr1:44650704-44651723	1	1	0	0.000311794
NM_001253727|RXFP1|chr4|+	RXFP1	536.3	158652122	chr4:158651757-158653369	0.88	0.945	0.065	0.0480213
NM_001359651|PEF1|chr1|-	PEF1	14362.6	31630154	chr1:31629862-31630842	0.73	0.91	0.18	4.26737e-09
NM_145644|MRPL35|chr2|+	MRPL35	341.2	86212737	chr2:86212426-86213354	0.52	0.47	-0.05	0.0926094
NM_002598|PDCD2|chr6|-	PDCD2	1378.1	170577275	chr6:170575295-170577717	0.18	0.17	-0.01	0.416131
NM_001354926|PPP2R5E|chr14|-	PPP2R5E	66.6	63453684	chr14:63451270-63453885	0	0	0	0.376213
NM_022061|MRPL17|chr11|-	MRPL17	2594.9	6681972	chr11:6680385-6682402	0.1	0.105	0.005	0.851276
NM_016200|LSM8|chr7|+	LSM8	266.5	118192118	chr7:118191912-118204035	0.11	0.055	-0.055	2.78688e-09
NM_005669|REEP5|chr5|-	REEP5	57571.6	112878552	chr5:112876385-112878835	0.71	0.58	-0.13	2.64346e-07
NM_144684|ZNF480|chr19|+	ZNF480	184.2	52323034	chr19:52321579-52325921	0.29	0.445	0.155	5.62256e-08
NM_018252|PACC1|chr1|-	PACC1	163	212364580	chr1:212363928-212365376	0.05	0.115	0.065	3.96641e-07
NM_000386|BLMH|chr17|-	BLMH	1115.1	30248683	chr17:30248203-30249168	0.89	1	0.11	1.66106e-06
NM_001146152|CYP51A1|chr7|-	CYP51A1	3091.7	92112866	chr7:92112149-92113843	0.66	0.77	0.11	5.79814e-06
NM_015607|CHTOP|chr1|+	CHTOP	2062.4	153645406	chr1:153645064-153646306	0.71	0.63	-0.08	2.00233e-05
NM_015675|GADD45B|chr19|+	GADD45B	67550.1	2478041	chr19:2477488-2478257	0.86	1	0.14	1.37465e-12
NM_001281532|PSENEN|chr19|+	PSENEN	7566.6	35746962	chr19:35746708-35747519	0.16	0.13	-0.03	8.77081e-07
NM_001365466|NAGK|chr2|+	NAGK	1102.7	71078579	chr2:71078318-71079808	0.02	0.03	0.01	0.000781268
NM_001371473|GALNT11|chr7|+	GALNT11	3650.5	152103313	chr7:152103112-152104892	0.02	0.015	-0.005	0.0320232
NM_017842|SLC48A1|chr12|+	SLC48A1	43516	47781544	chr12:47780145-47782724	0.12	0.23	0.11	3.97947e-12
NM_001690|ATP6V1A|chr3|+	ATP6V1A	2293.6	113811294	chr3:113809335-113812056	0.76	0.75	-0.01	0.826301
NR_073518|SEC11A|chr15|-	SEC11A	18722.3	84669750	chr15:84669537-84670069	0.52	0.785	0.265	4.64947e-10
NM_001135947|URM1|chr9|+	URM1	19928.4	128390641	chr9:128389261-128392016	0.07	0.11	0.04	7.14408e-07
NM_001364019|CCNG1|chr5|+	CCNG1	2376.1	163443925	chr5:163443674-163445016	0.96	1	0.04	0.0439915
NM_000709|BCKDHA|chr19|+	BCKDHA	8383.7	41424639	chr19:41424438-41425002	0.65	0.825	0.175	1.28554e-07
NM_133480|TADA3|chr3|-	TADA3	2745.2	9784012	chr3:9783128-9784213	0.01	0.01	0	0.0790127
NM_001286792|SPATA13|chr13|+	SPATA13	1403.8	24303729	chr13:24302598-24307068	0.77	0.925	0.155	3.20257e-05
NM_001291398|WASHC2A|chr10|+	WASHC2A	832.3	50133232	chr10:50132806-50133509	0.54	0.63	0.09	0.00584825
NM_007315|STAT1|chr2|-	STAT1	37422.9	190970355	chr2:190969149-190970717	0.93	0.995	0.065	0.0254633
NM_138408|GTF3C6|chr6|+	GTF3C6	29007.6	110967711	chr6:110967510-110967872	0.43	0.77	0.34	7.23336e-12
NM_001242891|CSDE1|chr1|-	CSDE1	54400.1	114717461	chr1:114716913-114718216	0.37	0.545	0.175	2.41716e-12
NM_018161|NADSYN1|chr11|+	NADSYN1	427.5	71501503	chr11:71501302-71501816	0.04	0.05	0.01	0.00756978
NM_032881|LSM10|chr1|-	LSM10	20621.2	36393642	chr1:36393436-36394153	0.74	0.815	0.075	0.000138327
NM_053053|TADA1|chr1|-	TADA1	378	166857518	chr1:166856512-166857719	1	1	0	0.904429
NM_014955|EEF1AKNMT|chr1|+	EEF1AKNMT	160.4	171796823	chr1:171796482-171797716	0.54	0.485	-0.055	0.053739
NM_004317|GET3|chr19|+	GET3	8242.7	12748174	chr19:12747973-12748323	0.34	0.63	0.29	7.20134e-12
NM_006555|YKT6|chr7|+	YKT6	502.2	44212448	chr7:44212247-44214294	0.39	0.74	0.35	7.75567e-10
NM_001304993|SDSL|chr12|+	SDSL	846.8	113438087	chr12:113437886-113438276	0.39	0.675	0.285	5.60055e-10
NM_001256891|SRI|chr7|-	SRI	488342	88208364	chr7:88208203-88208565	0	0	0	0.0425441
NM_139126|PPIL4|chr6|-	PPIL4	943.8	149505000	chr6:149504495-149505704	0.13	0.19	0.06	6.08581e-05
NM_001099339|COMMD7|chr20|-	COMMD7	6016.7	32702944	chr20:32702691-32703458	0.61	0.88	0.27	9.13327e-12
NR_144635|FRA10AC1|chr10|-	FRA10AC1	147.2	93669667	chr10:93667883-93669868	0.36	0.2	-0.16	1.08771e-06
NM_031485|GRWD1|chr19|+	GRWD1	589.1	48453782	chr19:48452708-48457022	0.01	0.02	0.01	1.73748e-07
NM_001318089|SWI5|chr9|+	SWI5	1620.6	128288868	chr9:128288652-128288989	0.41	0.715	0.305	2.42304e-10
NM_001131008|PTPN12|chr7|+	PTPN12	1260.4	77639420	chr7:77639219-77640069	1	1	0	0.233387
NM_001005354|PRR13|chr12|+	PRR13	60145.9	53446216	chr12:53446015-53446643	0.62	0.78	0.16	1.7659e-10
NM_001143823|ZBTB14|chr18|-	ZBTB14	373	5290411	chr18:5289022-5292204	0.71	0.8	0.09	0.00450625
NM_000113|TOR1A|chr9|-	TOR1A	1496.5	129813636	chr9:129812942-129814222	0.74	0.705	-0.035	0.00470968
NM_182501|MTERF4|chr2|-	MTERF4	212.4	241096111	chr2:241095571-241096438	0.76	0.98	0.22	1.96294e-06
NM_001323582|BTD|chr3|+	BTD	1579	15645698	chr3:15644316-15647634	0.03	0.06	0.03	1.12076e-10
NM_001320155|CCNL2|chr1|-	CCNL2	1151.7	1386742	chr1:1385711-1387582	0.13	0.2	0.07	4.4629e-10
NM_015488|PNKD|chr2|+	PNKD	617.1	218345160	chr2:218344808-218346793	1	1	0	0.0131413
NM_030780|SLC25A32|chr8|-	SLC25A32	595.6	103399869	chr8:103398638-103400546	0.89	0.905	0.015	0.609917
NM_001308396|MRPL43|chr10|-	MRPL43	5945	100986371	chr10:100986269-100986572	0.32	0.615	0.295	5.98735e-12
NM_002053|GBP1|chr1|-	GBP1	1203.2	89053267	chr1:89052321-89053468	1	1	0	0.438513
NR_157572|SFXN3|chr10|+	SFXN3	1052.9	101040570	chr10:101039489-101041241	0.63	0.71	0.08	0.171775
NM_181571|CREM|chr10|+	CREM	2423.8	35212125	chr10:35211656-35212953	0.22	0.24	0.02	0.000408485
NM_007216|HPS5|chr11|-	HPS5	1146.1	18279273	chr11:18278676-18279942	0.77	0.9	0.13	1.8694e-05
NM_001284343|FKBP9|chr7|+	FKBP9	13838.4	33005711	chr7:33005175-33006931	0.83	0.89	0.06	0.000400719
NM_001206957|RASSF1|chr3|-	RASSF1	1214.2	50330327	chr3:50329786-50330727	0.85	0.94	0.09	0.0016711
NM_016235|GPRC5B|chr16|-	GPRC5B	1650.2	19859090	chr16:19858467-19860544	0.13	0.22	0.09	4.81221e-10
NM_012197|RABGAP1|chr9|+	RABGAP1	1491	123103292	chr9:123103091-123104865	0.92	0.965	0.045	0.496641
NR_023350|COPB2|chr3|-	COPB2	3179.2	139357757	chr3:139357591-139357958	0.51	0.675	0.165	2.96876e-09
NM_032906|PYURF|chr4|-	PYURF	171919	88521828	chr4:88520999-88522029	1	1	0	NA
NM_025240|CD276|chr15|+	CD276	458.8	73713466	chr15:73712934-73714518	1	0.97	-0.03	0.39859
NM_001193452|NUDT16L1|chr16|+	NUDT16L1	3286.5	4695601	chr16:4694958-4695859	0.64	0.87	0.23	5.62227e-11
NM_001135592|RPS27A|chr2|+	RPS27A	468764	55235629	chr2:55235428-55235853	0	0	0	0.467672
NM_003363|USP4|chr3|-	USP4	1595.6	49278170	chr3:49277144-49278451	0.23	0.275	0.045	3.27603e-06
NM_016142|HSD17B12|chr11|+	HSD17B12	9771.6	43855345	chr11:43855144-43856612	1	1	0	0.49725
NM_001293180|PRSS23|chr11|+	PRSS23	56756.4	86809098	chr11:86807631-86811231	0.17	0.16	-0.01	0.0608951
NM_001281727|DYNLRB1|chr20|+	DYNLRB1	99934.2	34540782	chr20:34540581-34540958	0.38	0.57	0.19	2.07228e-12
NM_007176|ERG28|chr14|-	ERG28	5718.2	75651093	chr14:75649791-75651634	0.04	0.07	0.03	2.13886e-10
NM_016305|SS18L2|chr3|+	SS18L2	4826.5	42594822	chr3:42594422-42594998	0.4	0.51	0.11	5.07462e-09
NM_175069|APTX|chr9|-	APTX	883.8	32973029	chr9:32972616-32973688	0.77	0.845	0.075	0.0672123
NM_001242840|GUK1|chr1|+	GUK1	303136	228148866	chr1:228148665-228148984	0.17	0.37	0.2	2.10302e-12
NM_018657|MYNN|chr3|+	MYNN	256.6	169786910	chr3:169786416-169789716	0.32	0.275	-0.045	0.0048834
NM_001278589|ST13|chr22|-	ST13	26432.7	40826145	chr22:40824535-40826666	0.48	0.48	0	0.812715
NM_172359|CD46|chr1|+	CD46	27937.7	207793720	chr1:207793519-207795504	1	1	0	0.715954
NM_032268|ZNRF1|chr16|+	ZNRF1	414.4	75108427	chr16:75107733-75110994	0.09	0.155	0.065	3.5931e-11
NM_022476|AKTIP|chr16|-	AKTIP	1502.3	53492065	chr16:53491648-53492519	0.55	0.685	0.135	3.43767e-10
NM_174889|NDUFAF2|chr5|+	NDUFAF2	409.9	61152905	chr5:61152704-61153026	0.43	0.62	0.19	0.000215748
NM_006254|PRKCD|chr3|+	PRKCD	765.2	53192484	chr3:53192108-53192717	0.38	0.59	0.21	7.7151e-10
NM_001135036|TVP23C|chr17|-	TVP23C	6633.8	15540360	chr17:15536980-15540561	0.25	0.24	-0.01	0.30618
NR_109827|CCDC7|chr10|+	CCDC7	216.3	32511710	chr10:32511509-32514587	0.02	0.01	-0.01	0.183933
NM_001037174|ARL5A|chr2|-	ARL5A	9513.8	151802737	chr2:151798797-151803324	0.12	0.13	0.01	0.165509
NM_001184992|RNF135|chr17|+	RNF135	2334.4	30999152	chr17:30998662-30999911	0.71	0.75	0.04	0.0516281
NM_001144878|IMPA1|chr8|-	IMPA1	856.1	81658092	chr8:81656916-81659466	0.09	0.13	0.04	1.2773e-08
NM_019009|TOLLIP|chr11|-	TOLLIP	3921.6	1276774	chr11:1274371-1277253	0.4	0.485	0.085	0.000163082
NM_001167595|AMACR|chr5|-	AMACR	487.3	33988027	chr5:33986986-33988361	0.75	0.87	0.12	0.0137134
NM_001363436|C7orf25|chr7|-	C7orf25	1578.7	42910006	chr7:42909273-42910921	0.97	0.94	-0.03	0.0905757
NM_001919|ECI1|chr16|-	ECI1	9467.7	2239944	chr16:2239403-2240145	0.01	0.03	0.02	1.16041e-07
NM_015493|KANK2|chr19|-	KANK2	1314.7	11165765	chr19:11164267-11166611	0.76	0.825	0.065	0.010024
NM_014585|SLC40A1|chr2|-	SLC40A1	28915.9	189561917	chr2:189560590-189562191	0.79	0.83	0.04	0.000665196
NM_007212|RNF2|chr1|+	RNF2	426.6	185101017	chr1:185100200-185102603	0.53	0.555	0.025	0.503442
NM_022549|FEZ1|chr11|-	FEZ1	1170.5	125489466	chr11:125488200-125489822	0.13	0.13	0	0.556573
NM_001363850|SPG7|chr16|+	SPG7	963.2	89557512	chr16:89556887-89557768	0.51	0.675	0.165	1.04316e-08
NM_004938|DAPK1|chr9|+	DAPK1	1130	87706718	chr9:87706132-87708634	0.97	0.96	-0.01	0.562462
NM_001364347|MEF2C|chr5|-	MEF2C	500.5	88721110	chr5:88718241-88722624	0.48	0.49	0.01	0.0598966
NM_201545|LGALS8|chr1|+	LGALS8	8585.7	236548539	chr1:236548012-236549005	0.76	0.755	-0.005	0.937243
NM_007278|GABARAP|chr17|-	GABARAP	643604	7240533	chr17:7240008-7240919	0.05	0.12	0.07	9.80738e-13
NR_135117|CMAS|chr12|+	CMAS	4014.6	22065480	chr12:22065121-22065672	0.54	0.805	0.265	1.34973e-10
NM_001352578|ACBD5|chr10|-	ACBD5	862.3	27196962	chr10:27195214-27197442	0.89	0.925	0.035	0.328505
NM_017931|TTC38|chr22|+	TTC38	1043.3	46293014	chr22:46292791-46294008	0.8	0.885	0.085	0.00156354
NM_001365529|ITGA6|chr2|+	ITGA6	1515.1	172504292	chr2:172504091-172506458	1	1	0	1
NM_001282174|MSL3|chrX|+	MSL3	735.8	11775181	chrX:11774980-11775753	0.92	1	0.08	2.80736e-06
NM_152834|TMEM18|chr2|-	TMEM18	3275.3	669289	chr2:663878-669675	0.09	0.09	0	0.312432
NM_001042698|ZSWIM7|chr17|-	ZSWIM7	1904	15977712	chr17:15976561-15977913	0.19	0.13	-0.06	0.00562253
NM_001353104|PRPSAP2|chr17|+	PRPSAP2	618.1	18931051	chr17:18930540-18931286	0.49	0.85	0.36	4.29757e-10
NM_006742|PSKH1|chr16|+	PSKH1	518.8	67927841	chr16:67927325-67929574	1	0.935	-0.065	0.0461082
NR_111972|GS1-124K5.11|chr7|-	GS1-124K5.11	509.5	66553938	chr7:66553468-66554837	0.62	0.715	0.095	0.0873516
NR_027368|POP4|chr19|+	POP4	4306	29615583	chr19:29615244-29617235	0.11	0.12	0.01	0.11111
NR_036471|ENY2|chr8|+	ENY2	10449	109343606	chr8:109343405-109345954	0.15	0.1	-0.05	3.73195e-06
NM_003732|EIF4EBP3|chr5|+	EIF4EBP3	790.5	140549458	chr5:140549234-140549575	0.58	0.72	0.14	8.02443e-06
NM_001142864|PIEZO1|chr16|-	PIEZO1	1826.7	88715653	chr16:88715396-88715854	0.81	0.95	0.14	0.00107146
NR_046236|CMPK2|chr2|-	CMPK2	851.3	6848780	chr2:6848316-6849973	0.61	0.62	0.01	0.640525
NM_198401|ANKRD46|chr8|-	ANKRD46	1421.3	100521332	chr8:100520772-100522771	0.86	0.87	0.01	0.25705
NM_022751|GAREM1|chr18|-	GAREM1	236.4	32267704	chr18:32263522-32268765	0.18	0.18	0	0.865351
NM_003249|THOP1|chr19|+	THOP1	123.6	2813500	chr19:2813115-2815807	0.01	0.02	0.01	1.87615e-05
NM_001330491|BNIP3L|chr8|+	BNIP3L	27000.9	26410709	chr8:26410364-26413127	0.44	0.54	0.1	1.14365e-05
NM_001363229|HGSNAT|chr8|+	HGSNAT	953	43201728	chr8:43199388-43202854	0.33	0.4	0.07	9.44807e-07
NM_001321648|NUDT5|chr10|-	NUDT5	1284.9	12167610	chr10:12165406-12167811	0.31	0.225	-0.085	0.000519298
NM_006000|TUBA4A|chr2|-	TUBA4A	3171.1	219251122	chr2:219250337-219251323	1	1	0	0.765009
NM_001353650|UPF3A|chr13|+	UPF3A	670.8	114304990	chr13:114304789-114305816	1	1	0	0.220658
NM_001276272|MBD4|chr3|-	MBD4	686.3	129431343	chr3:129430948-129431578	0.23	0.26	0.03	0.0326094
NM_001278305|UBE2F|chr2|+	UBE2F	1660.6	238041628	chr2:238041288-238042782	0.3	0.305	0.005	0.701352
NM_012392|PEF1|chr1|-	PEF1	14411.5	31630155	chr1:31629866-31630842	0.73	0.91	0.18	6.67016e-09
NR_146713|LINC02006|chr3|-	LINC02006	507.4	153384817	chr3:153383550-153385390	0.83	0.81	-0.02	0.341702
NM_018464|CISD1|chr10|+	CISD1	3897.7	58287790	chr10:58287561-58289585	0.08	0.07	-0.01	0.00270518
NM_006003|UQCRFS1|chr19|-	UQCRFS1	32372.1	29207453	chr19:29205320-29208158	0.02	0.03	0.01	1.69648e-10
NM_001319|CSNK1G2|chr19|+	CSNK1G2	661.4	1980367	chr19:1980149-1981337	0.38	0.525	0.145	4.14105e-10
NM_006868|RAB31|chr18|+	RAB31	23615	9860939	chr18:9859228-9862551	0.19	0.25	0.06	1.47984e-06
NM_001135770|PVR|chr19|+	PVR	5713	44658943	chr19:44658742-44659094	0.23	0.205	-0.025	0.228228
NM_001353971|STAMBP|chr2|+	STAMBP	356.2	73862792	chr2:73862203-73867168	0.07	0.08	0.01	0.0508536
NM_001271998|RAB4A|chr1|+	RAB4A	2284.5	229304322	chr1:229303806-229305893	0.31	0.305	-0.005	0.0598952
NM_003187|TAF9|chr5|-	TAF9	11024	69365553	chr5:69364743-69365754	1	1	0	NA
NM_206907|PRKAA1|chr5|-	PRKAA1	2560.9	40762483	chr5:40759379-40763022	0.9	0.925	0.025	0.0445454
NM_006857|SNRNP27|chr2|+	SNRNP27	8661.8	69904741	chr2:69904254-69905236	0.53	0.64	0.11	7.06975e-12
NM_005113|GOLGA5|chr14|+	GOLGA5	1089.7	92839724	chr14:92839366-92839947	0.42	0.505	0.085	2.2366e-05
NM_017583|TRIM44|chr11|+	TRIM44	3169.9	35808072	chr11:35806358-35818007	0.07	0.075	0.005	0.452652
NM_001085372|UQCC3|chr11|+	UQCC3	2270.7	62672301	chr11:62671953-62673686	0.05	0.06	0.01	0.675537
NM_003620|PPM1D|chr17|+	PPM1D	355.8	60664374	chr17:60662995-60666279	0.11	0.13	0.02	0.00966534
NM_001369752|SNRPD2|chr19|-	SNRPD2	393921	45687552	chr19:45687460-45687753	0.48	0.61	0.13	3.83502e-11
NM_001331016|RCAN1|chr21|-	RCAN1	168905	34521457	chr21:34521053-34521658	0	0	0	0.00824348
NM_000712|BLVRA|chr7|+	BLVRA	8949.3	43807180	chr7:43806977-43807342	0.43	0.655	0.225	1.49126e-11
NM_024709|C1orf115|chr1|+	C1orf115	24595	220696813	chr1:220696612-220699153	1	1	0	0.165768
NM_001035507|AGBL5|chr2|+	AGBL5	480.6	27059404	chr2:27059190-27059535	0.27	0.475	0.205	2.05514e-09
NM_001033050|MTERF2|chr12|-	MTERF2	660.2	106977746	chr12:106977277-106978771	0.3	0.545	0.245	1.92171e-09
NM_001302827|CYB5R2|chr11|-	CYB5R2	623.9	7665222	chr11:7665095-7665546	0.41	0.78	0.37	6.7133e-10
NR_131340|GPX8|chr5|+	GPX8	1668.2	55164576	chr5:55164055-55167296	0.34	0.405	0.065	0.00183167
NM_080685|PTPN13|chr4|+	PTPN13	1692.4	86814973	chr4:86814456-86815175	0.56	0.915	0.355	1.50765e-08
NM_001199747|HOXD8|chr2|+	HOXD8	637.1	176132164	chr2:176131317-176132695	0.42	0.525	0.105	1.30102e-05
NM_014649|SAFB2|chr19|-	SAFB2	284.5	5587144	chr19:5586999-5587399	0.4	0.625	0.225	1.19081e-06
NM_017918|MCUB|chr4|+	MCUB	424.3	109687716	chr4:109687515-109688628	0.32	0.19	-0.13	3.27081e-07
NM_001166010|ECI2|chr6|-	ECI2	25304.5	4115828	chr6:4115693-4116029	0.28	0.53	0.25	6.78522e-12
NM_018158|SLC4A1AP|chr2|+	SLC4A1AP	305.9	27694840	chr2:27694634-27694980	0.34	0.59	0.25	1.31451e-09
NM_007218|RNF139|chr8|+	RNF139	1913.9	124487749	chr8:124485831-124488495	0.24	0.38	0.14	9.33385e-06
NM_016304|RSL24D1|chr15|-	RSL24D1	12641.8	55181455	chr15:55180806-55182225	0.07	0.12	0.05	1.64861e-09
NM_144772|NAXE|chr1|+	NAXE	10937.6	156594083	chr1:156593882-156594299	0.16	0.25	0.09	1.13427e-11
NM_001324114|UAP1|chr1|+	UAP1	692.6	162599676	chr1:162599271-162599843	0.36	0.46	0.1	1.47555e-06
NM_005606|LGMN|chr14|-	LGMN	15968.6	92704096	chr14:92703810-92704361	0.48	0.765	0.285	4.2217e-12
NM_001242369|CACFD1|chr9|+	CACFD1	461.6	133470152	chr9:133468563-133470787	0.73	0.855	0.125	0.00494057
NM_006136|CAPZA2|chr7|+	CAPZA2	176524	116918605	chr7:116917727-116922049	0.08	0.09	0.01	4.12758e-10
NM_144589|COMTD1|chr10|-	COMTD1	1667.3	75234024	chr10:75233641-75234225	0.07	0.08	0.01	0.0167605
NM_001243776|CEP57|chr11|+	CEP57	315.6	95832042	chr11:95831026-95832693	0.71	0.75	0.04	0.577632
NM_001321852|JAK1|chr1|-	JAK1	6093.3	64834408	chr1:64833231-64834657	1	1	0	0.12036
NM_001267041|ARMC8|chr3|+	ARMC8	656.9	138296405	chr3:138295859-138298386	0.22	0.225	0.005	0.747736
NM_170696|ALDH1A2|chr15|-	ALDH1A2	1650.8	57955068	chr15:57953429-57955269	1	1	0	0.375662
NM_001329615|SNAPC5|chr15|-	SNAPC5	3212.7	66493962	chr15:66493468-66494552	0.21	0.255	0.045	1.43546e-05
NM_001033506|CSTF3|chr11|-	CSTF3	4024.6	33141666	chr11:33141431-33141986	0.6	0.74	0.14	0.00563686
NM_001354559|NDRG2|chr14|-	NDRG2	188981	21017195	chr14:21016772-21017762	0.61	0.77	0.16	2.27457e-12
NM_001330393|VEZF1|chr17|-	VEZF1	1183.5	57973840	chr17:57971553-57974900	0.48	0.725	0.245	5.57077e-10
NM_006292|TSG101|chr11|-	TSG101	7545	18480434	chr11:18480311-18480635	0.27	0.555	0.285	3.09791e-12
NM_012459|TIMM8B|chr11|-	TIMM8B	21070	112085241	chr11:112085150-112085462	0.61	0.72	0.11	8.04742e-07
NM_031263|HNRNPK|chr9|-	HNRNPK	101414	83968960	chr9:83968083-83969440	0.59	0.56	-0.03	5.28631e-05
NM_001258433|NDRG1|chr8|-	NDRG1	12474.4	133238918	chr8:133237175-133239119	0.74	1	0.26	4.81442e-11
NM_001352910|ARSG|chr17|+	ARSG	970.6	68450897	chr17:68450691-68452019	0.02	0.01	-0.01	0.129593
NM_001352722|PTK2|chr8|-	PTK2	4381.7	140658515	chr8:140657900-140659678	0.06	0.16	0.1	7.95678e-11
NM_001142621|TGFBRAP1|chr2|-	TGFBRAP1	221.5	105267313	chr2:105264414-105267559	0.51	0.54	0.03	0.338939
NM_001031713|MCUR1|chr6|-	MCUR1	224.8	13790663	chr6:13786549-13790864	0.53	0.415	-0.115	0.0125569
NM_006335|TIMM17A|chr1|+	TIMM17A	16346.2	201970152	chr1:201969469-201970664	0.17	0.3	0.13	2.19264e-12
NM_012453|TBL2|chr7|-	TBL2	1127.8	73569760	chr7:73567538-73570972	0.08	0.1	0.02	0.00181222
NM_001144965|NEDD4L|chr18|+	NEDD4L	199.9	58397902	chr18:58396167-58401539	0.13	0.14	0.01	0.301519
NM_002872|RAC2|chr22|-	RAC2	405.1	37225786	chr22:37225270-37226039	0.6	0.785	0.185	6.28697e-07
NR_045672|CLIC5|chr6|-	CLIC5	962068	45902233	chr6:45898453-45903255	0.63	0.97	0.34	3.6231e-11
NM_001324359|OGFOD1|chr16|+	OGFOD1	849.7	56476901	chr16:56476044-56477495	0.44	0.5	0.06	0.00583842
NM_001324166|ZNF32|chr10|-	ZNF32	4366.1	43644273	chr10:43643859-43644801	1	1	0	0.394202
NM_022152|TMBIM1|chr2|-	TMBIM1	42618.1	218275330	chr2:218274199-218275621	1	1	0	0.118001
NM_016630|SPG21|chr15|-	SPG21	14538.4	64963535	chr15:64963022-64963736	0.66	0.96	0.3	2.86772e-12
NM_001008495|TMEM64|chr8|-	TMEM64	1615.8	90623722	chr8:90622000-90625862	0.23	0.28	0.05	3.58609e-05
NM_001160094|ACOT13|chr6|+	ACOT13	781.3	24701660	chr6:24701459-24704861	0.15	0.1	-0.05	3.53585e-05
NM_015013|KDM1A|chr1|+	KDM1A	581.2	23083420	chr1:23083179-23083689	0.64	0.755	0.115	3.83006e-05
NM_001304512|HSD17B7|chr1|+	HSD17B7	1321.2	162798003	chr1:162797802-162798143	0.05	0.04	-0.01	0.234224
NM_006241|PPP1R2|chr3|-	PPP1R2	3712.2	195516324	chr3:195514428-195516942	0.54	0.54	0	0.430621
NM_001308193|CPEB4|chr5|+	CPEB4	2131.1	173956516	chr5:173955910-173960991	0.93	0.85	-0.08	0.00301167
NM_001300913|C11orf24|chr11|-	C11orf24	1170.5	68261524	chr11:68261338-68261725	0.22	0.37	0.15	1.68328e-08
NM_001330556|DOK4|chr16|-	DOK4	4153.5	57472782	chr16:57472009-57473736	0.73	0.81	0.08	3.23553e-05
NM_012289|KEAP1|chr19|-	KEAP1	1449	10486407	chr19:10486125-10486818	0.66	0.78	0.12	1.94764e-06
NM_004120|GBP2|chr1|-	GBP2	359.9	89108090	chr1:89106133-89108291	0.18	0.11	-0.07	1.31347e-09
NM_002587|PCDH1|chr5|-	PCDH1	423.5	141865060	chr5:141862652-141865427	0.9	1	0.1	0.00435291
NM_005402|RALA|chr7|+	RALA	1485.4	39706535	chr7:39706123-39708118	1	1	0	0.000314056
NM_030808|NDEL1|chr17|+	NDEL1	1690.1	8467131	chr17:8466930-8468163	1	1	0	0.0298255
NM_002189|IL15RA|chr10|-	IL15RA	706.6	5952830	chr10:5952384-5953206	0.76	0.94	0.18	1.84964e-06
NM_001104647|SLC25A36|chr3|+	SLC25A36	1124.8	140979669	chr3:140976260-140980995	0.43	0.61	0.18	0.000106304
NM_001013703|EIF2AK4|chr15|+	EIF2AK4	248.8	40035274	chr15:40035027-40035591	0.83	0.905	0.075	0.412716
NM_001244666|STX5|chr11|-	STX5	3344.6	62807094	chr11:62806860-62807666	0.54	0.8	0.26	1.90175e-09
NM_001159601|RAB28|chr4|-	RAB28	1072.1	13368007	chr4:13367723-13368650	0.67	0.82	0.15	5.97772e-07
NM_001288765|DMPK|chr19|-	DMPK	737.1	45770326	chr19:45769709-45770640	0.8	0.88	0.08	0.177294
NR_163970|CNRIP1|chr2|-	CNRIP1	1531.7	68293306	chr2:68293010-68294026	0.82	0.88	0.06	0.0572534
NM_001330729|CTNNB1|chr3|+	CTNNB1	38242	41239886	chr3:41239660-41240443	0.73	0.9	0.17	5.63314e-09
NM_018075|ANO10|chr3|-	ANO10	1010.8	43366465	chr3:43365848-43366974	0.05	0.1	0.05	4.25318e-09
NM_001136497|BTF3L4|chr1|+	BTF3L4	8710.6	52086966	chr1:52086712-52090716	0.19	0.19	0	0.696092
NM_016605|FAM53C|chr5|+	FAM53C	669.2	138346905	chr5:138346702-138349729	1	1	0	0.929819
NM_001330193|RRM1|chr11|+	RRM1	469.8	4138626	chr11:4138195-4138925	0.39	0.62	0.23	2.18216e-07
NM_021627|SENP2|chr3|+	SENP2	209	185630976	chr3:185629782-185633551	0.02	0.05	0.03	5.4194e-09
NM_001366350|AIG1|chr6|+	AIG1	5105.3	143340161	chr6:143339648-143341058	0.09	0.12	0.03	8.38313e-06
NM_021809|TGIF2|chr20|+	TGIF2	771.5	36591941	chr20:36590910-36593949	0.5	0.92	0.42	2.19074e-12
NM_002845|PTPRM|chr18|+	PTPRM	794	8406368	chr18:8406109-8406861	0.71	0.72	0.01	0.620573
NM_001142597|CLP1|chr11|+	CLP1	315.5	57661495	chr11:57660765-57661865	0.41	0.545	0.135	3.79931e-06
NM_033071|SYNE1|chr6|-	SYNE1	2724.1	152122086	chr6:152121684-152122676	0.54	0.76	0.22	1.29975e-09
NM_001369139|ALDH3A2|chr17|+	ALDH3A2	1480	19675779	chr17:19675558-19677596	0.74	0.655	-0.085	0.000143982
NM_001244710|GFPT1|chr2|-	GFPT1	1059.7	69324148	chr2:69319780-69326233	0.21	0.24	0.03	0.0186143
NM_001256378|MCMBP|chr10|-	MCMBP	1395.6	119831280	chr10:119829404-119831600	0.35	0.32	-0.03	0.00444502
NM_018838|NDUFA12|chr12|-	NDUFA12	88764	94971419	chr12:94971334-94971620	0.28	0.5	0.22	9.29218e-12
NM_001013837|MAD1L1|chr7|-	MAD1L1	492	1815978	chr7:1815795-1816228	0.46	0.695	0.235	1.36154e-10
NM_016283|AK6|chr5|-	AK6	7232	69351832	chr5:69350984-69352253	0.05	0.07	0.02	1.34516e-06
NM_001195799|LDLR|chr19|+	LDLR	547.1	11132458	chr19:11131281-11133820	0.54	0.435	-0.105	0.914935
NM_006373|VAT1|chr17|-	VAT1	13018.8	43015943	chr17:43014607-43016144	0.7	0.805	0.105	6.51996e-10
NM_001354814|SMAD1|chr4|+	SMAD1	577.9	145558003	chr4:145557791-145559173	0.38	0.57	0.19	6.86332e-06
NM_173467|MCAT|chr22|-	MCAT	725.9	43133036	chr22:43132209-43133486	0.1	0.15	0.05	2.99153e-07
NM_031287|SF3B5|chr6|-	SF3B5	149962	144095077	chr6:144094884-144095573	0.98	1	0.02	0.0125773
NM_001324192|PANK2|chr20|+	PANK2	1401.6	3908278	chr20:3907926-3908623	0.15	0.2	0.05	0.00210767
NM_001349542|GRAMD2B|chr5|+	GRAMD2B	1125.6	126493844	chr5:126492915-126494356	0.45	0.55	0.1	9.10305e-07
NR_073501|SZRD1|chr1|+	SZRD1	430.5	16395410	chr1:16395038-16395681	0.83	0.845	0.015	0.546723
NM_005566|LDHA|chr11|+	LDHA	193840	18407750	chr11:18407117-18408425	0.04	0.08	0.04	2.5178e-12
NM_001205121|ATG13|chr11|+	ATG13	3345.3	46674340	chr11:46672255-46676018	0.04	0.075	0.035	3.7026e-10
NM_005896|IDH1|chr2|-	IDH1	1040.1	208236553	chr2:208236227-208237169	0.71	0.81	0.1	4.67547e-06
NM_032231|CIAO2A|chr15|-	CIAO2A	8039.6	64072758	chr15:64072565-64073028	0.34	0.46	0.12	1.31952e-09
NM_207344|SPRYD4|chr12|+	SPRYD4	1205.9	56469872	chr12:56469039-56470944	0.31	0.32	0.01	0.795751
NR_028477|RBMX|chrX|-	RBMX	4525	136874202	chrX:136873446-136874452	0.75	0.85	0.1	3.23893e-08
NM_001206652|SH3GLB1|chr1|+	SH3GLB1	2073.1	86743523	chr1:86743128-86748184	0.35	0.31	-0.04	0.054233
NM_001304745|NUDT15|chr13|+	NUDT15	1081.3	48041121	chr13:48040920-48041502	0.23	0.17	-0.06	0.000606853
NM_001377191|CTBP1|chr4|-	CTBP1	8046.3	1211907	chr4:1211445-1212423	0.81	1	0.19	3.9819e-13
NM_206825|GNL3|chr3|+	GNL3	1836.4	52694394	chr3:52694193-52694484	0.39	0.445	0.055	0.0133401
NM_001130678|EIF4E|chr4|-	EIF4E	7067.8	98880099	chr4:98871684-98881142	0.03	0.03	0	0.0846593
NM_006435|IFITM2|chr11|+	IFITM2	1.31633e+06	309214	chr11:309013-309410	0.61	0.84	0.23	2.13955e-12
NM_001085401|C6orf201|chr6|+	C6orf201	102098	4130686	chr6:4130485-4130765	0	0	0	NA
NM_001178142|TFDP2|chr3|-	TFDP2	124.9	141950138	chr3:141944428-141952696	0.15	0.16	0.01	0.0480985
NM_001802|CDR2|chr16|-	CDR2	1057.2	22346645	chr16:22345936-22347823	0.85	0.895	0.045	0.196166
NM_001308026|TM2D3|chr15|-	TM2D3	122.6	101633438	chr15:101632977-101633728	0.5	0.55	0.05	0.124891
NM_001284517|PHF23|chr17|-	PHF23	324.1	7235344	chr17:7235038-7235840	0.65	0.7	0.05	0.457999
NM_001743|CALM2|chr2|-	CALM2	5.66037e+06	47160381	chr2:47160084-47160804	0.38	0.65	0.27	2.0985e-12
NM_001135747|NEIL2|chr8|+	NEIL2	291.7	11786958	chr8:11785963-11787345	0.69	0.79	0.1	0.00418271
NM_020698|TMCC3|chr12|-	TMCC3	9933.4	94568534	chr12:94567122-94571737	0.21	0.34	0.13	5.48096e-10
NM_001321054|SRGN|chr10|+	SRGN	22321.3	69104515	chr10:69103871-69104811	0.62	0.82	0.2	6.62219e-12
NM_001131062|SAP30L|chr5|+	SAP30L	282.5	154456101	chr5:154455900-154461053	0.23	0.29	0.06	0.0290979
NM_001362927|APOL1|chr22|+	APOL1	114399	36266107	chr22:36265151-36267525	0.17	0.23	0.06	1.66236e-12
NM_001126340|ORAI2|chr7|+	ORAI2	595	102448624	chr7:102446513-102456243	0.08	0.09	0.01	0.0902078
NM_015523|REXO2|chr11|+	REXO2	9582.7	114450048	chr11:114449846-114450278	0.41	0.62	0.21	3.56434e-11
NM_001164318|FLNB|chr3|+	FLNB	711.9	58170776	chr3:58170575-58172250	1	1	0	0.0536764
NM_001352|DBP|chr19|-	DBP	2576.2	48630715	chr19:48630406-48631052	0.16	0.25	0.09	7.64568e-10
NM_001290145|POLDIP2|chr17|-	POLDIP2	3428.8	28347365	chr17:28347009-28348231	0.49	0.73	0.24	4.78521e-08
NM_001318059|DMAC1|chr9|-	DMAC1	4820.7	7798413	chr9:7796500-7798637	0.16	0.1	-0.06	1.36181e-06
NM_002087|GRN|chr17|+	GRN	121503	44352867	chr17:44352661-44353106	0.43	0.735	0.305	2.16966e-12
NM_001288966|CEP70|chr3|-	CEP70	869.5	138500023	chr3:138499884-138500224	0.05	0.08	0.03	0.0867567
NM_001244984|SEL1L|chr14|-	SEL1L	16704.7	81499317	chr14:81498810-81499518	0.01	0	-0.01	0.0239341
NM_001127457|CRY2|chr11|+	CRY2	1112.8	45881115	chr11:45880914-45883248	0.89	1	0.11	3.1431e-07
NM_001198897|ACY1|chr3|+	ACY1	112375	51989112	chr3:51988911-51989197	0.26	0.46	0.2	5.15349e-12
NR_134328|ERAL1|chr17|+	ERAL1	1453.2	28860638	chr17:28860431-28861061	0.62	0.735	0.115	9.76438e-08
NM_024667|VPS37B|chr12|-	VPS37B	1341.6	122867406	chr12:122865330-122867607	1	1	0	0.764939
NM_170679|SKP1|chr5|-	SKP1	247534	134157388	chr5:134148935-134157768	0.02	0.02	0	0.030745
NM_001363719|NAAA|chr4|-	NAAA	635.2	75917548	chr4:75916439-75917773	0.49	0.48	-0.01	0.919323
NM_020859|SHROOM3|chr4|+	SHROOM3	467.6	76779637	chr4:76778809-76783252	0.37	0.31	-0.06	0.000683443
NR_111901|TBC1D20|chr20|-	TBC1D20	306.5	435683	chr20:435480-435970	0.41	0.635	0.225	6.01747e-11
NM_024536|CHPF|chr2|-	CHPF	10684.8	219539596	chr2:219538954-219540642	0.84	0.86	0.02	0.0467969
NM_001146213|TBC1D15|chr12|+	TBC1D15	1117.8	71924144	chr12:71922983-71927250	0.06	0.065	0.005	0.00708769
NM_024006|VKORC1|chr16|-	VKORC1	63305.3	31091068	chr16:31090854-31091342	0.48	0.655	0.175	7.53472e-11
NM_001374871|COG8|chr16|-	COG8	4285.5	69332681	chr16:69332583-69332882	0.03	0.095	0.065	1.96794e-08
NM_001363778|SYNGR2|chr17|+	SYNGR2	364624	78172547	chr17:78171510-78172964	0.3	0.655	0.355	2.7124e-12
NM_005089|ZRSR2|chrX|+	ZRSR2	272.1	15822932	chrX:15822731-15823259	0.71	0.845	0.135	4.26648e-05
NM_000935|PLOD2|chr3|-	PLOD2	1993	146070408	chr3:146069441-146070872	0.77	0.815	0.045	0.00803124
NM_001201402|GALC|chr14|-	GALC	8083.7	87934626	chr14:87933014-87934878	1	1	0	0.153098
NM_001348091|F11R|chr1|-	F11R	2591.3	160998150	chr1:160995211-160998906	0.27	0.33	0.06	5.15555e-07
NM_017414|USP18|chr22|+	USP18	1412.4	18176973	chr22:18176772-18177395	0.52	0.65	0.13	6.47112e-07
NM_001321922|FAM219B|chr15|-	FAM219B	477.8	74902445	chr15:74902219-74902783	0.82	0.865	0.045	0.148207
NM_032901|COX14|chr12|+	COX14	111401	50120336	chr12:50120036-50120453	0.71	0.975	0.265	2.14141e-11
NR_024260|NECAP1|chr12|+	NECAP1	1019.8	8096979	chr12:8096042-8097777	0.76	0.77	0.01	0.424204
NM_001873|CPE|chr4|+	CPE	741.2	165498124	chr4:165497512-165498547	0.12	0.23	0.11	5.62644e-09
NM_006364|SEC23A|chr14|-	SEC23A	1745.2	39032562	chr14:39031919-39033328	0.7	0.74	0.04	0.00418218
NM_012414|RAB3GAP2|chr1|-	RAB3GAP2	383.9	220150560	chr1:220148293-220151406	0.23	0.22	-0.01	0.332587
NM_001137559|ANAPC5|chr12|-	ANAPC5	7460.8	121308469	chr12:121308245-121308691	0.17	0.33	0.16	3.16451e-12
NM_001300894|C5orf24|chr5|+	C5orf24	1360.6	134857558	chr5:134857357-134859735	1	1	0	0.148806
NM_052886|MAL2|chr8|+	MAL2	159888	119245008	chr8:119243417-119245673	0.72	0.72	0	0.631482
NM_031474|NRIP2|chr12|-	NRIP2	4351.3	2826642	chr12:2825348-2827299	0.95	0.92	-0.03	0.547314
NM_001291916|SNRPD1|chr18|+	SNRPD1	4412.4	21629263	chr18:21629062-21633520	0.13	0.075	-0.055	3.90782e-11
NM_016403|CWC15|chr11|-	CWC15	10214	94963313	chr11:94962620-94963514	0.14	0.115	-0.025	0.000561909
NM_198794|MAP4K5|chr14|-	MAP4K5	596.7	50419315	chr14:50418475-50420106	0.78	0.9	0.12	0.0561381
NM_001282574|ZCCHC17|chr1|+	ZCCHC17	1117.7	31364681	chr1:31364032-31364953	0.46	0.43	-0.03	0.193552
NM_001161766|AHCY|chr20|-	AHCY	716.7	34280616	chr20:34280265-34281165	0.76	0.915	0.155	5.95976e-08
NR_028491|TMEM41B|chr11|-	TMEM41B	291.9	9280828	chr11:9280655-9281041	0.47	0.61	0.14	9.65629e-06
NM_001329722|TMEM54|chr1|-	TMEM54	8057.6	32894726	chr1:32894646-32894933	0.65	0.985	0.335	2.21823e-11
NM_017510|TMED9|chr5|+	TMED9	37971.7	177596016	chr5:177595267-177597242	0.02	0.04	0.02	6.42407e-11
NM_001008215|COA5|chr2|-	COA5	2238.3	98600557	chr2:98599315-98600793	0.57	0.42	-0.15	1.53438e-07
NM_001135586|C5orf24|chr5|+	C5orf24	1470	134856409	chr5:134854898-134859735	0.75	0.855	0.105	0.000803831
NM_001270952|UCHL3|chr13|+	UCHL3	5350	75605930	chr13:75605729-75606020	0.1	0.06	-0.04	0.000177335
NM_001242821|DEF8|chr16|+	DEF8	7446.5	89959215	chr16:89959014-89959366	0.17	0.42	0.25	1.04009e-10
NM_001300779|DERA|chr12|+	DERA	7023.7	16037123	chr12:16036690-16037381	0.38	0.6	0.22	4.991e-10
NR_145820|RNA18SN1|chr21|+	RNA18SN1	271796	8210432	chr21:8209631-8211499	0.27	0.25	-0.02	0.0119643
NM_001129765|NSDHL|chrX|+	NSDHL	719.8	152869162	chrX:152868784-152869363	0.51	0.795	0.285	1.05116e-09
NM_182752|TPRG1L|chr1|+	TPRG1L	3102.1	3628610	chr1:3628409-3630127	1	1	0	0.49725
NM_022151|MOAP1|chr14|-	MOAP1	3361.8	93182807	chr14:93182201-93184362	0.89	0.855	-0.035	0.282287
NM_001129898|KRBOX4|chrX|+	KRBOX4	421.4	46473629	chrX:46472750-46474639	0.45	0.53	0.08	0.000187994
NM_032611|PTP4A3|chr8|+	PTP4A3	529.2	141431438	chr8:141430927-141432454	0.15	0.17	0.02	0.0156043
NM_153365|TAPT1|chr4|-	TAPT1	920.8	16162826	chr4:16160505-16163537	0.2	0.49	0.29	3.23564e-12
NM_017768|LRRC40|chr1|-	LRRC40	236.5	70145593	chr1:70144805-70145905	0.75	0.875	0.125	0.00142406
NM_024098|CCDC86|chr11|+	CCDC86	522	60850407	chr11:60850206-60850933	1	1	0	0.27538
NM_001317781|SNX25|chr4|+	SNX25	1503.3	185363627	chr4:185363385-185363873	0.64	0.69	0.05	0.00193092
NM_001254755|CYB5D2|chr17|+	CYB5D2	2288	4157464	chr17:4156866-4157697	0.57	0.81	0.24	7.85114e-11
NM_031370|HNRNPD|chr4|-	HNRNPD	8294.1	82353898	chr4:82352498-82354154	0.11	0.08	-0.03	3.84456e-10
NM_001286606|CRACR2B|chr11|+	CRACR2B	308.1	831807	chr11:831535-831986	0.36	0.51	0.15	1.5019e-07
NM_016203|PRKAG2|chr7|-	PRKAG2	379.4	151556926	chr7:151556127-151557232	0.8	0.785	-0.015	0.800219
NM_020648|TWSG1|chr18|+	TWSG1	4374.2	9400963	chr18:9399346-9402420	0.87	0.87	0	0.59579
NM_003960|NAT8|chr2|-	NAT8	449026	73641165	chr2:73640723-73641702	0.65	0.785	0.135	6.98061e-08
NM_018199|EXD2|chr14|+	EXD2	397.2	69242228	chr14:69240884-69244020	0.16	0.17	0.01	0.90125
NM_001303249|SLC25A46|chr5|+	SLC25A46	855.6	110762586	chr5:110761447-110765156	0.56	0.55	-0.01	1
NM_153741|DPM3|chr1|-	DPM3	19011.2	155139997	chr1:155139891-155140245	0.79	0.8	0.01	0.60481
NM_001282196|SLC25A14|chrX|+	SLC25A14	138.9	130373110	chrX:130372909-130373357	0.53	0.73	0.2	3.56342e-07
NM_001199513|TGIF2|chr20|+	TGIF2	771	36591941	chr20:36590910-36593952	0.5	0.92	0.42	2.18288e-12
NM_001308295|NMT2|chr10|-	NMT2	430.5	15108321	chr10:15105770-15109215	0.07	0.11	0.04	6.24288e-09
NM_007069|PLAAT3|chr11|-	PLAAT3	45179.4	63574845	chr11:63574471-63575046	0.29	0.21	-0.08	1.71879e-05
NM_018649|MACROH2A2|chr10|+	MACROH2A2	282.1	70111719	chr10:70111518-70112267	0.62	0.77	0.15	7.86371e-08
NM_012073|CCT5|chr5|+	CCT5	5610.1	10264918	chr5:10264656-10266389	0.08	0.06	-0.02	7.31782e-06
NM_152293|TADA2B|chr4|+	TADA2B	371.3	7056511	chr4:7054062-7057950	0.56	0.585	0.025	0.368236
NM_006713|SUB1|chr5|+	SUB1	45494.4	32601206	chr5:32601005-32604079	0.16	0.135	-0.025	0.0184643
NM_001243728|ATPAF1|chr1|-	ATPAF1	1121.4	46635376	chr1:46635039-46635970	0.81	0.94	0.13	6.42323e-08
NM_001376306|GTDC1|chr2|-	GTDC1	620	143946328	chr2:143946014-143947135	0.59	0.855	0.265	5.03271e-09
NM_001300746|TMEM53|chr1|-	TMEM53	1285.3	44654618	chr1:44653247-44655209	0.24	0.25	0.01	0.181207
NM_001320560|CSRNP1|chr3|-	CSRNP1	676.4	39143143	chr3:39141855-39144044	0.96	0.98	0.02	0.103351
NM_001304489|TIMM9|chr14|-	TIMM9	680.6	58408871	chr14:58408702-58409084	0.42	0.55	0.13	1.15351e-07
NM_012460|TIMM9|chr14|-	TIMM9	1343.5	58408869	chr14:58408702-58409168	0.47	0.62	0.15	3.08701e-07
NM_001099222|IFT74|chr9|+	IFT74	39.2	27062819	chr9:27062618-27066134	0.08	0.06	-0.02	0.0148414
NM_015420|DCAF13|chr8|+	DCAF13	2133.1	103442996	chr8:103442795-103443452	0.64	0.57	-0.07	0.000786502
NM_001282650|SLC35A2|chrX|-	SLC35A2	1203.3	48904745	chrX:48903183-48905482	0.33	0.65	0.32	8.7596e-12
NM_017884|PINX1|chr8|-	PINX1	540.6	10765286	chr8:10764961-10765916	0.27	0.42	0.15	7.45104e-07
NM_024664|PPCS|chr1|+	PPCS	27313.1	42460307	chr1:42459603-42461235	0.03	0.06	0.03	2.09935e-11
NM_001362774|UPP1|chr7|+	UPP1	606.3	48108419	chr7:48108218-48108733	0.03	0.02	-0.01	0.0424145
NR_161450|SNAPC3|chr9|+	SNAPC3	356.9	15462214	chr9:15461631-15464066	0.1	0.095	-0.005	0.851185
NM_015621|CCDC69|chr5|-	CCDC69	807.7	151183313	chr5:151181052-151183614	0.97	0.99	0.02	0.406332
NM_006105|RAPGEF3|chr12|-	RAPGEF3	4486.4	47737347	chr12:47734670-47737685	0.08	0.09	0.01	0.242836
NM_181656|C17orf58|chr17|-	C17orf58	522.8	67991396	chr17:67991099-67992103	0.7	0.855	0.155	5.06581e-05
NM_032315|SLC25A33|chr1|+	SLC25A33	779.3	9582673	chr1:9582299-9585173	0.02	0.03	0.01	0.00108723
NM_153225|SBSPON|chr8|-	SBSPON	41884.6	73066745	chr8:73064543-73067458	0.42	0.425	0.005	0.865661
NM_178273|PILRA|chr7|+	PILRA	251.1	100399986	chr7:100399785-100400093	0.32	0.485	0.165	2.13207e-05
NM_001008237|TTC32|chr2|-	TTC32	1676.9	19896891	chr2:19896631-19897126	0.23	0.285	0.055	0.00663757
NM_001317112|MOB1A|chr2|-	MOB1A	4008.1	74155930	chr2:74152528-74156645	0.55	0.685	0.135	1.40633e-05
NM_001256047|C19orf12|chr19|-	C19orf12	287.3	29701271	chr19:29698886-29702977	0.07	0.15	0.08	4.90638e-11
NM_003124|SPR|chr2|+	SPR	778.5	72891813	chr2:72891347-72892158	0.61	0.775	0.165	3.67894e-09
NM_001256430|STON2|chr14|-	STON2	1548.9	81261207	chr14:81260650-81261931	0.72	0.8	0.08	0.0255177
NM_182640|MRPS9|chr2|+	MRPS9	2474.5	105099871	chr2:105099670-105099960	0.19	0.455	0.265	4.74824e-11
NM_021109|TMSB4X|chrX|+	TMSB4X	1108193848	12977095	chrX:12976777-12977220	0.76	0.89	0.13	7.97222e-11
NM_001278176|ZNF33A|chr10|+	ZNF33A	331.3	38057422	chr10:38054375-38060087	0.51	0.74	0.23	1.74797e-09
NM_014584|ERO1A|chr14|-	ERO1A	835.8	52643328	chr14:52639915-52643630	0.84	0.71	-0.13	0.00519817
NM_003764|STX11|chr6|+	STX11	1800.1	144188247	chr6:144186623-144191939	0.08	0.1	0.02	0.000349088
NM_021005|NR2F2|chr15|+	NR2F2	11424.2	96338733	chr15:96337348-96340256	0.02	0.04	0.02	1.50052e-06
NM_001320585|QRICH1|chr3|-	QRICH1	1069.1	49030422	chr3:49029707-49030644	1	1	0	0.220658
NM_002524|NRAS|chr1|-	NRAS	663.1	114707442	chr1:114704469-114708050	0.72	0.75	0.03	0.140566
NM_001258420|ZFYVE19|chr15|+	ZFYVE19	171	40814458	chr15:40814148-40815084	0.04	0.08	0.04	1.04932e-05
NM_015666|MTG2|chr20|+	MTG2	197	62201085	chr20:62200683-62202754	0.57	0.555	-0.015	0.8089
NM_001167880|LHPP|chr10|+	LHPP	2688.9	124613857	chr10:124613264-124614141	0.8	1	0.2	6.13235e-08
NM_014824|FCHSD2|chr11|-	FCHSD2	1480.6	72838673	chr11:72836745-72838874	1	0.96	-0.04	0.197408
NM_001200|BMP2|chr20|+	BMP2	8389.1	6778981	chr20:6778245-6780246	0.61	0.69	0.08	1.36987e-07
NM_006924|SRSF1|chr17|-	SRSF1	2853.7	58003557	chr17:58000919-58005600	0.07	0.07	0	0.251055
NM_001322270|CPSF2|chr14|+	CPSF2	102.1	92164132	chr14:92161652-92172145	0.07	0.06	-0.01	0.0185928
NM_002154|HSPA4|chr5|+	HSPA4	262.3	133104434	chr5:133104233-133106449	0.33	0.375	0.045	0.467974
NM_016441|CRIM1|chr2|+	CRIM1	312434	36548726	chr2:36548525-36551135	1	1	0	NA
NM_001363861|UBA3|chr3|-	UBA3	12100.6	69055048	chr3:69054730-69055525	0.51	0.675	0.165	1.50277e-10
NM_012338|TSPAN12|chr7|-	TSPAN12	4903.8	120787923	chr7:120787320-120788897	0.84	0.82	-0.02	0.488697
NM_001127213|LY6E|chr8|+	LY6E	80068.2	143022169	chr8:143021566-143022410	0.64	0.835	0.195	2.14723e-12
NM_001127482|SPRYD7|chr13|-	SPRYD7	1215.1	49914719	chr13:49912702-49915160	0.1	0.11	0.01	0.456652
NM_001365305|LOC112694756|chr16|+	LOC112694756	849935	30070318	chr16:30070117-30070420	0.37	0.765	0.395	2.18447e-12
NM_022780|RMND5A|chr2|+	RMND5A	7535.7	86773549	chr2:86773348-86778041	0.69	1	0.31	3.90546e-15
NM_001037277|GGPS1|chr1|+	GGPS1	5069.1	235342969	chr1:235342011-235344529	0.16	0.21	0.05	5.87627e-07
NR_033805|WAC-AS1|chr10|-	WAC-AS1	718.3	28524040	chr10:28519917-28524611	0.2	0.24	0.04	0.000299975
NM_199129|TMEM189|chr20|-	TMEM189	674.5	50124253	chr20:50118254-50125179	0.02	0.03	0.01	3.06298e-07
NM_025198|MTERF2|chr12|-	MTERF2	655.5	106977750	chr12:106977291-106978771	0.32	0.58	0.26	1.97951e-09
NM_001278244|ZFAND5|chr9|-	ZFAND5	12604.5	72354563	chr9:72351425-72356101	0.04	0.05	0.01	6.8788e-08
NM_006758|U2AF1|chr21|-	U2AF1	6719.2	43093048	chr21:43092956-43093249	0.26	0.555	0.295	1.2233e-09
NM_014160|MKRN2|chr3|+	MKRN2	2415.9	12582683	chr3:12582116-12583601	0.77	0.805	0.035	0.0277512
NM_001159|AOX1|chr2|+	AOX1	654.8	200671194	chr2:200670629-200671494	0.68	0.835	0.155	8.85167e-05
NM_001369699|NFKBIB|chr19|+	NFKBIB	266.1	38907659	chr19:38907399-38908889	0.21	0.455	0.245	4.96881e-12
NM_022726|ELOVL4|chr6|-	ELOVL4	490.1	79916213	chr6:79914816-79916883	0.62	0.67	0.05	0.00296366
NM_001202403|ASB6|chr9|-	ASB6	445.9	129637039	chr9:129636131-129638457	0.24	0.35	0.11	1.74518e-09
NR_036435|RSRC2|chr12|-	RSRC2	1810.4	122505157	chr12:122503454-122505706	0.09	0.1	0.01	0.00225359
NM_005044|PRKX|chrX|-	PRKX	196.3	3608064	chrX:3604341-3608945	0.18	0.18	0	0.375524
NM_001195602|SEPHS1|chr10|-	SEPHS1	1145.8	13319097	chr10:13317438-13319356	0.66	0.58	-0.08	0.000564238
NM_016281|TAOK3|chr12|-	TAOK3	224.4	118150957	chr12:118149801-118151158	0.31	0.205	-0.105	2.8558e-05
NM_021259|PGAP6|chr16|-	PGAP6	502.2	371975	chr16:370789-372283	0.31	0.28	-0.03	0.099992
NM_006466|POLR3F|chr20|+	POLR3F	284	18483696	chr20:18483481-18484646	0.81	0.875	0.065	0.407318
NM_001014446|OCIAD2|chr4|-	OCIAD2	40517	48885364	chr4:48885019-48885565	0	0	0	0.49725
NM_001304760|CZIB|chr1|-	CZIB	6009.2	53214402	chr1:53214197-53214736	0.47	0.475	0.005	0.154103
NM_022494|ZDHHC6|chr10|-	ZDHHC6	210516	112430702	chr10:112430300-112430907	0.61	0.77	0.16	2.32622e-11
NR_033232|SMPD4|chr2|-	SMPD4	550.6	130152535	chr2:130151408-130152884	1	0.995	-0.005	0.681952
NR_134296|BRD9|chr5|-	BRD9	299	864295	chr5:863735-864568	0.93	0.93	0	0.92661
NM_032014|MRPS24|chr7|-	MRPS24	11210	43866781	chr7:43866558-43866982	0.54	0.785	0.245	3.85208e-09
NM_018918|PCDHGA5|chr5|+	PCDHGA5	3473.7	141511165	chr5:141510947-141512979	0.97	1	0.03	0.285874
NR_120457|ENOPH1|chr4|+	ENOPH1	3333.2	82460842	chr4:82459981-82461177	0.66	0.905	0.245	2.56574e-07
NM_030630|HID1|chr17|-	HID1	770.9	74950997	chr17:74950742-74951633	0.66	0.8	0.14	1.92097e-05
NM_001170415|TJP2|chr9|+	TJP2	566.9	69254410	chr9:69254209-69255208	0.96	1	0.04	0.0210496
NM_001370103|ZMYND11|chr10|+	ZMYND11	5913.3	252549	chr10:252348-254628	1	1	0	NA
NM_001695|ATP6V1C1|chr8|+	ATP6V1C1	1310.4	103069224	chr8:103068652-103073051	0.26	0.29	0.03	0.0740801
NM_001288585|LACTB|chr15|+	LACTB	222.2	63129690	chr15:63129489-63131467	0.14	0.13	-0.01	0.24212
NM_194281|INO80C|chr18|-	INO80C	811.3	35468537	chr18:35468333-35468742	0.47	0.8	0.33	3.17214e-11
NM_003941|WASL|chr7|-	WASL	10757.6	123684379	chr7:123681943-123684580	1	1	0	NA
NR_073064|EXOC2|chr6|-	EXOC2	374.3	486311	chr6:485138-486764	0.83	0.755	-0.075	0.00488096
NM_001018052|POLR3H|chr22|-	POLR3H	279.1	41529135	chr22:41528974-41529336	0.79	0.905	0.115	0.00181791
NM_003580|NSMAF|chr8|-	NSMAF	437.5	58583770	chr8:58583509-58584200	0.72	0.905	0.185	0.00018121
NM_030796|VOPP1|chr7|-	VOPP1	2125.8	55472834	chr7:55470613-55473045	0.94	0.94	0	0.98175
NM_001243984|RELA|chr11|-	RELA	2190.4	65654206	chr11:65653601-65654793	0.75	0.845	0.095	1.71015e-06
NM_020898|CALCOCO1|chr12|-	CALCOCO1	6332.2	53711260	chr12:53708518-53712121	0.01	0.02	0.01	3.44458e-07
NM_001321217|B9D1|chr17|-	B9D1	274.5	19341125	chr17:19340919-19341326	0.37	0.6	0.23	5.82861e-10
NM_001085457|CBWD6|chr9|-	CBWD6	919.7	41131612	chr9:41131309-41131840	0.38	0.47	0.09	0.0278925
NM_000320|QDPR|chr4|-	QDPR	18517.9	17486747	chr4:17486395-17487236	0.49	0.63	0.14	1.04027e-11
NM_000603|NOS3|chr7|+	NOS3	1200.4	151014396	chr7:151014008-151014588	0.5	0.535	0.035	0.00356167
NM_013993|DDR1|chr6|+	DDR1	3034.3	30899805	chr6:30899156-30900156	0.68	0.86	0.18	0.0421836
NM_001350308|EPB41L2|chr6|-	EPB41L2	930	130839936	chr6:130839348-130840598	0.91	0.945	0.035	0.537745
NM_001087|AAMP|chr2|-	AAMP	1286.5	218264407	chr2:218264129-218264608	0.58	0.805	0.225	3.44872e-09
NM_001282157|FTSJ1|chrX|+	FTSJ1	1009.4	48486128	chrX:48485736-48486364	0.42	0.775	0.355	1.41999e-10
NM_148174|AZIN1|chr8|-	AZIN1	1583.7	102827832	chr8:102826308-102828678	0.76	0.73	-0.03	0.197146
NM_001362745|REPIN1|chr7|+	REPIN1	2259.1	150372700	chr7:150371228-150374039	0.96	0.97	0.01	0.977264
NM_004749|TBRG4|chr7|-	TBRG4	675.4	45100225	chr7:45100100-45100426	0.39	0.59	0.2	1.0744e-08
NM_015995|KLF13|chr15|+	KLF13	120.6	31372322	chr15:31372010-31377899	0.01	0.01	0	0.0411419
NM_024036|LRFN4|chr11|+	LRFN4	1068.7	66860130	chr11:66859637-66860475	0.72	0.96	0.24	7.98888e-08
NM_016275|SELENOT|chr3|+	SELENOT	29046.6	150628254	chr3:150627659-150630436	0.2	0.175	-0.025	0.130446
NM_001278557|WSB2|chr12|-	WSB2	3838.2	118033315	chr12:118032691-118034358	0.53	0.565	0.035	0.0120761
NM_002811|PSMD7|chr16|+	PSMD7	12577.1	74305654	chr16:74305289-74306288	0.42	0.44	0.02	0.121513
NM_001512|GSTA4|chr6|-	GSTA4	2725.9	52978247	chr6:52977953-52978592	0.5	0.715	0.215	7.46965e-12
NM_007165|SF3A2|chr19|+	SF3A2	1125	2248406	chr19:2247767-2248655	0.93	0.915	-0.015	0.822332
NM_001303427|P3R3URF-PIK3R3|chr1|-	P3R3URF-PIK3R3	1417.4	46043339	chr1:46040140-46043871	0.9	0.995	0.095	0.0108206
NM_198392|TCF21|chr6|+	TCF21	24794.4	133893918	chr6:133893155-133895537	0.59	0.86	0.27	2.12731e-12
NM_001271849|CDK2AP2|chr11|-	CDK2AP2	13345.3	67506754	chr11:67506497-67507012	0.48	0.785	0.305	2.18212e-12
NM_005433|YES1|chr18|-	YES1	2111.4	723823	chr18:721588-724632	0.79	0.965	0.175	9.47679e-09
NM_001331022|VPS26C|chr21|-	VPS26C	957.1	37225189	chr21:37223420-37225626	1	0.95	-0.05	0.052958
NM_001190726|RERG|chr12|-	RERG	85612.8	15109246	chr12:15107783-15109517	0.94	0.965	0.025	0.00776281
NM_031434|TMUB1|chr7|-	TMUB1	1266.3	151081314	chr7:151081085-151081900	0.68	0.82	0.14	8.84546e-08
NM_001130438|SPTAN1|chr9|+	SPTAN1	16845	128633494	chr9:128633209-128633661	0.48	0.835	0.355	1.05827e-11
NM_001199464|PDCD2|chr6|-	PDCD2	382.4	170581959	chr6:170581747-170582265	0.51	0.76	0.25	9.02337e-09
NM_001320588|ACYP2|chr2|+	ACYP2	4273.3	54305043	chr2:54304688-54305298	0.15	0.29	0.14	4.27177e-11
NM_014665|LRRC14|chr8|+	LRRC14	502.4	144521558	chr8:144520911-144522388	0.55	0.67	0.12	3.47914e-07
NM_012388|BLOC1S6|chr15|+	BLOC1S6	1666.7	45607217	chr15:45606395-45609708	0.53	0.62	0.09	3.33988e-07
NM_198040|PHC2|chr1|-	PHC2	10485.8	33324017	chr1:33323623-33325019	0.69	0.73	0.04	0.228676
NM_001146321|GRAMD2B|chr5|+	GRAMD2B	999.9	126493769	chr5:126492915-126494161	0.68	0.79	0.11	6.54517e-05
NM_001193457|IFFO1|chr12|-	IFFO1	447.4	6539969	chr12:6539528-6540588	0.78	0.925	0.145	0.00597976
NM_177423|PPFIA1|chr11|+	PPFIA1	690.3	70378231	chr11:70378030-70378471	0.02	0.015	-0.005	0.657436
NM_018559|GPALPP1|chr13|+	GPALPP1	300.3	45028003	chr13:45027785-45030305	0.12	0.17	0.05	0.000715193
NM_001329702|NTN4|chr12|-	NTN4	17582.6	95658445	chr12:95657807-95659222	0.72	0.755	0.035	0.000293978
NR_028370|PCNA-AS1|chr20|+	PCNA-AS1	3509.5	5119787	chr20:5119586-5119969	0.31	0.57	0.26	8.05688e-11
NM_006761|YWHAE|chr17|-	YWHAE	299336	1344669	chr17:1344275-1345499	0.17	0.385	0.215	1.88217e-11
NM_173079|RUNDC1|chr17|+	RUNDC1	698	42992397	chr17:42990851-42995142	0.12	0.16	0.04	6.59434e-07
NM_198976|NELFCD|chr20|+	NELFCD	1229.4	58994900	chr20:58994642-58995113	0.5	0.775	0.275	1.83335e-11
NM_001011667|CHCHD7|chr8|+	CHCHD7	2023.8	56217877	chr8:56217331-56218798	0.56	0.605	0.045	0.000136269
NM_018073|TRIM68|chr11|-	TRIM68	352.9	4600613	chr11:4598672-4600826	1	0.97	-0.03	0.0487246
NM_003542|H4C3|chr6|+	H4C3	42481.2	26104223	chr6:26103933-26104337	0.54	0.635	0.095	8.79723e-05
NM_001242508|OSBPL1A|chr18|-	OSBPL1A	921.2	24163025	chr18:24162046-24163281	1	0.96	-0.04	0.275109
NM_025077|TOE1|chr1|+	TOE1	247.4	45343659	chr1:45343082-45343883	0.76	0.835	0.075	0.0397512
NM_000637|GSR|chr8|-	GSR	2054.1	30679203	chr8:30678066-30679669	0.8	0.79	-0.01	0.600797
NM_001201335|GCFC2|chr2|-	GCFC2	109.3	75702198	chr2:75701796-75702423	0.28	0.32	0.04	0.0503101
NM_001207017|SMTN|chr22|+	SMTN	1314.8	31104517	chr22:31104316-31104624	0.24	0.43	0.19	1.2177e-09
NM_016038|SBDS|chr7|-	SBDS	36920.9	66988018	chr7:66987680-66988499	0.64	0.785	0.145	2.32017e-11
NM_015597|GPSM1|chr9|+	GPSM1	2969.4	136341071	chr9:136340870-136341838	0	0.01	0.01	0.0127262
NR_027302|XPA|chr9|-	XPA	1494.1	97675175	chr9:97674909-97675587	0.37	0.41	0.04	0.00144551
NM_201995|SF1|chr11|-	SF1	2193.4	64765317	chr11:64764604-64765518	1	1	0	0.153079
NM_015000|STK38L|chr12|+	STK38L	438	27324940	chr12:27322328-27325957	0.48	0.53	0.05	0.719004
NM_001159860|ZNF583|chr19|+	ZNF583	198.9	56424201	chr19:56422891-56425031	0.74	0.79	0.05	0.161049
NM_001290072|ENPP5|chr6|-	ENPP5	1101.4	46160539	chr6:46159186-46161753	0.11	0.14	0.03	5.03439e-07
NM_001320730|S1PR1|chr1|+	S1PR1	8902.6	101239023	chr1:101238822-101241520	1	1	0	NA
NM_018097|HAUS2|chr15|+	HAUS2	201.8	42567139	chr15:42566607-42569992	0.14	0.19	0.05	5.53885e-06
NM_001353191|TMUB2|chr17|+	TMUB2	941.9	44190702	chr17:44190501-44191805	1	1	0	0.0178556
NM_014047|C19orf53|chr19|+	C19orf53	30998.8	13778364	chr19:13778052-13778772	0.07	0.11	0.04	1.15352e-11
NM_000848|GSTM2|chr1|+	GSTM2	31432.6	109675118	chr1:109674747-109675286	0.56	0.82	0.26	3.49376e-08
NM_001660|ARF4|chr3|-	ARF4	32697.3	57571625	chr3:57571363-57572298	0.45	0.545	0.095	4.68377e-12
NM_001364008|NOTCH2NLB|chr1|-	NOTCH2NLB	5980	148606787	chr1:148599807-148607159	0.25	0.215	-0.035	0.0420039
NM_002208|ITGAE|chr17|-	ITGAE	1601.2	3714741	chr17:3714628-3714942	0.32	0.58	0.26	2.54394e-10
NM_173794|FUNDC1|chrX|-	FUNDC1	628.4	44523914	chrX:44523639-44524275	0.3	0.41	0.11	1.08945e-07
NM_015590|GPATCH4|chr1|-	GPATCH4	277.1	156595648	chr1:156594308-156595849	0.42	0.41	-0.01	0.946178
NR_117084|MKRN1|chr7|-	MKRN1	5824.1	140453731	chr7:140453040-140454729	0.87	0.9	0.03	0.109708
NM_016050|MRPL11|chr11|-	MRPL11	874.1	66435901	chr11:66435075-66436112	0.22	0.14	-0.08	2.03871e-07
NM_015099|CAMTA2|chr17|-	CAMTA2	315.8	4968618	chr17:4967997-4968819	0.9	1	0.1	0.00933711
NM_016458|HGH1|chr8|+	HGH1	784.1	144139589	chr8:144139388-144140851	0.98	1	0.02	0.121849
NR_038322|MAP3K13|chr3|+	MAP3K13	1273.9	185291831	chr3:185291613-185293079	0.57	0.31	-0.26	2.26411e-09
NM_001177963|MNAT1|chr14|+	MNAT1	310.9	60968584	chr14:60968229-60969964	0.02	0.04	0.02	3.00014e-06
NM_001243535|ANKRD65|chr1|-	ANKRD65	4351.4	1419348	chr1:1418420-1419549	1	1	0	NA
NM_016037|UTP11|chr1|+	UTP11	1584.4	38023746	chr1:38023545-38024820	0.32	0.26	-0.06	1.42102e-05
NM_018060|IARS2|chr1|+	IARS2	1270.8	220147792	chr1:220147493-220148041	0.45	0.66	0.21	4.6685e-09
NM_001346464|ANO10|chr3|-	ANO10	704.2	43366567	chr3:43366326-43366974	0.54	0.8	0.26	9.52305e-09
NM_001288803|FPGS|chr9|+	FPGS	695.8	127813741	chr9:127813195-127814081	0.6	0.745	0.145	1.54877e-07
NM_001080432|FTO|chr16|+	FTO	933.4	54114357	chr16:54111762-54121941	0	0.01	0.01	3.47292e-06
NM_001142364|ALG5|chr13|-	ALG5	14712.1	36949856	chr13:36949771-36950057	0.1	0.085	-0.015	0.842891
NM_177552|SULT1A3|chr16|+	SULT1A3	4225.1	29464664	chr16:29464463-29464963	0.38	0.375	-0.005	0.874821
NR_163943|SUMO1|chr2|-	SUMO1	175680	202206637	chr2:202206171-202206905	0.17	0.275	0.105	4.29382e-12
NM_031298|EMC6|chr17|+	EMC6	8021.1	3669490	chr17:3669098-3669665	0.41	0.505	0.095	2.85433e-06
NM_001351052|STX2|chr12|-	STX2	713.2	130791641	chr12:130789601-130791977	1	1	0	0.0475741
NM_001365048|ADAR|chr1|-	ADAR	4365	154584842	chr1:154582058-154585043	1	1	0	0.323839
NM_001355019|PPP2CA|chr5|-	PPP2CA	34571.8	134197184	chr5:134196252-134197844	0.19	0.21	0.02	1.56113e-06
NM_013262|MYLIP|chr6|+	MYLIP	4932.4	16146863	chr6:16146662-16148247	1	0.86	-0.14	2.58281e-05
NR_027297|HOMER3|chr19|-	HOMER3	594.2	18929377	chr19:18929201-18929634	0.45	0.63	0.18	2.85839e-07
NM_007348|ATF6|chr1|+	ATF6	805.7	161959401	chr1:161958446-161964070	0.19	0.17	-0.02	0.0262428
NM_001167604|XPNPEP1|chr10|-	XPNPEP1	812.5	109864957	chr10:109864766-109865312	0.48	0.765	0.285	2.58649e-09
NM_016040|TMED5|chr1|-	TMED5	3719.7	93151959	chr1:93149742-93154888	0.08	0.12	0.04	9.54282e-08
NM_001166345|MDFIC|chr7|+	MDFIC	7315.6	115018504	chr7:115015688-115019916	0.32	0.41	0.09	8.34601e-06
NM_021214|ABHD17C|chr15|+	ABHD17C	440.3	80754401	chr15:80754151-80755621	1	1	0	0.623589
NM_001161345|CHFR|chr12|-	CHFR	184.5	132841210	chr12:132840352-132841596	0.74	0.805	0.065	0.195797
NM_139211|HOPX|chr4|-	HOPX	3441.5	56648511	chr4:56647988-56648797	0.88	1	0.12	0.000162518
NM_001367828|CCDC57|chr17|-	CCDC57	293.7	82101586	chr17:82101470-82101866	0.58	0.72	0.14	0.0121706
NM_015439|CCDC28A|chr6|+	CCDC28A	4404.4	138793116	chr6:138792749-138793319	0.56	0.84	0.28	7.39698e-10
NM_003134|SRP14|chr15|-	SRP14	1.08517e+06	40036121	chr15:40035690-40036500	0.17	0.2	0.03	6.17217e-08
NM_033257|DGCR6L|chr22|-	DGCR6L	6078.8	20314470	chr22:20314238-20314824	0.41	0.68	0.27	3.48126e-12
NM_001167621|ATXN10|chr22|+	ATXN10	9383.7	45843893	chr22:45843669-45845307	0.15	0.13	-0.02	9.2068e-06
NM_002797|PSMB5|chr14|-	PSMB5	29319.4	23026149	chr14:23025856-23026375	0.51	0.72	0.21	2.28844e-12
NR_033757|MICOS10|chr1|+	MICOS10	12794.3	19626588	chr1:19626387-19629820	0.02	0.02	0	0.00939961
NM_001366271|ZBTB8OS|chr1|-	ZBTB8OS	1038.2	32621740	chr1:32620823-32621941	0.84	0.54	-0.3	8.65188e-08
NM_001301733|COA6|chr1|+	COA6	3154.5	234383924	chr1:234383723-234384049	0.35	0.53	0.18	1.3938e-10
NM_001545|MRPL58|chr17|+	MRPL58	1172.3	75021122	chr17:75020921-75021261	0.32	0.545	0.225	1.12572e-10
NM_001348129|NBDY|chrX|+	NBDY	17750.7	56817521	chrX:56817320-56819178	0.14	0.09	-0.05	9.35599e-12
NM_005817|PLIN3|chr19|-	PLIN3	4396.6	4838710	chr19:4838341-4839536	0.37	0.58	0.21	4.23849e-11
NM_001350580|TRMT11|chr6|+	TRMT11	313.8	126039032	chr6:126038705-126039274	0.54	0.755	0.215	6.70859e-08
NM_003017|SRSF3|chr6|+	SRSF3	38586.9	36602755	chr6:36601962-36605600	0.08	0.085	0.005	0.00215241
NM_000993|RPL31|chr2|+	RPL31	46576.6	101006551	chr2:101006350-101007228	0.18	0.065	-0.115	2.60648e-07
NM_003366|UQCRC2|chr16|+	UQCRC2	11846.8	21983289	chr16:21983088-21983660	0.26	0.29	0.03	0.000944465
NM_203462|MRFAP1L1|chr4|-	MRFAP1L1	5063.8	6708292	chr4:6707701-6708643	0.66	0.74	0.08	3.14084e-07
NM_016486|TMEM69|chr1|+	TMEM69	2463.7	45693405	chr1:45693204-45694326	1	1	0	0.323839
NM_001258454|TNIP1|chr5|-	TNIP1	1065.6	151030215	chr5:151029945-151030747	0.52	0.77	0.25	1.07157e-09
NM_001297761|ETNK2|chr1|-	ETNK2	641.1	204131512	chr1:204131062-204132256	0.64	0.66	0.02	0.154453
NM_006430|CCT4|chr2|-	CCT4	7281.2	61868505	chr2:61868085-61868706	0.1	0.1	0	0.758521
NR_135640|IFI44|chr1|+	IFI44	927.3	78663966	chr1:78663765-78664078	0.32	0.49	0.17	3.38186e-07
NM_018166|EVA1B|chr1|-	EVA1B	32888.2	36322288	chr1:36322030-36322725	0.66	0.795	0.135	4.19176e-11
NM_033201|BMERB1|chr16|+	BMERB1	1328.2	15587545	chr16:15586717-15588259	0.82	1	0.18	5.45718e-09
NM_002106|H2AZ1|chr4|-	H2AZ1	41169.8	99948273	chr4:99948089-99948523	0.46	0.81	0.35	2.12731e-12
NM_022338|C11orf24|chr11|-	C11orf24	1234.6	68262174	chr11:68261338-68262918	0.76	0.8	0.04	0.141837
NM_005406|ROCK1|chr18|-	ROCK1	595.4	20949977	chr18:20946906-20951387	0.02	0.025	0.005	0.432526
NM_014448|ARHGEF16|chr1|+	ARHGEF16	698.1	3480754	chr1:3480448-3481113	0.56	0.68	0.12	6.06172e-05
NM_003757|EIF3I|chr1|+	EIF3I	12179.5	32231420	chr1:32231115-32231604	0.51	0.725	0.215	2.45763e-11
NM_001291942|C3orf14|chr3|+	C3orf14	291.8	62333564	chr3:62333255-62336191	0.06	0.05	-0.01	0.302299
NM_001122631|CDKN1C|chr11|-	CDKN1C	287499	2883709	chr11:2883218-2883910	0.42	0.485	0.065	3.95796e-08
NM_024927|PLEKHH3|chr17|-	PLEKHH3	120.6	42668078	chr17:42667915-42668303	0.43	0.615	0.185	0.00025747
NM_001303418|ERCC3|chr2|-	ERCC3	985.8	127257474	chr2:127257290-127257727	0.45	0.78	0.33	1.36177e-11
NM_014885|ANAPC10|chr4|-	ANAPC10	1768.1	144995258	chr4:144994575-144995603	0.34	0.27	-0.07	3.41014e-06
NM_001350821|ICA1|chr7|-	ICA1	214.7	8113843	chr7:8113185-8114044	0.34	0.285	-0.055	0.00241218
NM_001330133|METTL21A|chr2|-	METTL21A	1358.6	207581507	chr2:207580631-207582160	0.09	0.12	0.03	1.04245e-06
NM_001258345|PACRGL|chr4|+	PACRGL	248.8	20727818	chr4:20727285-20728606	0.54	0.665	0.125	9.63658e-06
NM_178237|EXOC1|chr4|+	EXOC1	477.8	55904670	chr4:55904343-55905078	0.45	0.735	0.285	9.9434e-10
NM_001202859|SHC1|chr1|-	SHC1	828	154963459	chr1:154962625-154963931	0.84	0.765	-0.075	1.44727e-05
NM_000982|RPL21|chr10|-	RPL21	252905	120354818	chr10:120354661-120355223	0.64	0.905	0.265	2.08198e-12
NM_138571|HINT3|chr6|+	HINT3	469.3	125979168	chr6:125977644-125980243	0.54	0.665	0.125	2.97012e-06
NM_198472|FUOM|chr10|-	FUOM	7226.1	133355304	chr10:133355158-133355505	0.47	0.74	0.27	5.42881e-11
NM_001252129|LSM4|chr19|-	LSM4	29440.3	18307045	chr19:18306236-18307555	0.05	0.09	0.04	5.46503e-12
NM_012142|CCNDBP1|chr15|+	CCNDBP1	5282.9	43195102	chr15:43194727-43197177	0.03	0.03	0	0.0652124
NM_001347901|ANKRD13D|chr11|+	ANKRD13D	256.9	67302320	chr11:67302119-67302484	0.44	0.69	0.25	5.3232e-06
NM_001369923|ASCC2|chr22|-	ASCC2	5821.2	29788815	chr22:29788611-29789184	0.54	0.85	0.31	6.51388e-12
NM_001202543|CUX1|chr7|+	CUX1	430.9	102249906	chr7:102248412-102258233	0.23	0.225	-0.005	0.937172
NR_027383|AKAP17A|chrY|+	AKAP17A	707.9	1600860	chrY:1600659-1602518	1	1	0	0.45167
NM_001243885|TOB1|chr17|-	TOB1	18645.9	50863759	chr17:50862226-50863960	1	1	0	NA
NR_026757|OIP5-AS1|chr15|+	OIP5-AS1	1518.4	41298694	chr15:41298041-41306533	0.22	0.28	0.06	3.45869e-08
NM_002717|PPP2R2A|chr8|+	PPP2R2A	333.7	26371000	chr8:26370134-26372679	0.25	0.2	-0.05	0.000144185
NM_002881|RALB|chr2|+	RALB	4147.9	120293342	chr2:120293141-120294710	1	1	0	0.00424286
NM_001253835|IGFBP7|chr4|-	IGFBP7	1143899632	57032351	chr4:57032238-57032552	0	0	0	NA
NR_148360|ATP9B|chr18|+	ATP9B	143.7	79377795	chr18:79377247-79378282	0.53	0.72	0.19	0.00021577
NM_001291733|PGAP3|chr17|-	PGAP3	672.1	39671767	chr17:39671122-39672866	0.75	0.765	0.015	0.991023
NM_021100|NFS1|chr20|-	NFS1	537.2	35669059	chr20:35668052-35669685	0.04	0.06	0.02	2.92511e-06
NM_001098523|HTATIP2|chr11|+	HTATIP2	8922.2	20367375	chr11:20367174-20367654	0.23	0.21	-0.02	0.0421242
NM_001329544|PTDSS2|chr11|+	PTDSS2	984.5	491065	chr11:490420-491399	0.46	0.61	0.15	1.15043e-07
NM_001993|F3|chr1|-	F3	104608	94529607	chr1:94529173-94530596	0.68	0.91	0.23	6.46333e-09
NM_016093|RPL26L1|chr5|+	RPL26L1	10527.7	172969643	chr5:172969413-172969771	0.39	0.56	0.17	5.88596e-09
NM_207195|ADAM15|chr1|+	ADAM15	2273.8	155062661	chr1:155062460-155062775	0.4	0.595	0.195	3.70941e-06
NM_025136|OPA3|chr19|-	OPA3	161.1	45552708	chr19:45546281-45553911	0.12	0.19	0.07	3.55659e-11
NM_018373|SYNJ2BP|chr14|-	SYNJ2BP	2412.5	70372272	chr14:70366499-70373131	0.15	0.15	0	0.977411
NM_201439|PPHLN1|chr12|+	PPHLN1	3733.6	42441831	chr12:42441315-42442181	0.15	0.33	0.18	1.1512e-10
NM_001025434|NQO1|chr16|-	NQO1	43192.2	69710905	chr16:69709401-69711281	0.4	0.35	-0.05	0.00157869
NM_033093|TRIM5|chr11|-	TRIM5	512.5	5663694	chr11:5663195-5664173	0.14	0.2	0.06	2.25967e-05
NM_001040146|CHTF8|chr16|-	CHTF8	1997.9	69120448	chr16:69118716-69120649	1	1	0	0.323839
NM_001348758|C2orf42|chr2|-	C2orf42	201.4	70150112	chr2:70149880-70150564	0.57	0.765	0.195	9.85856e-07
NM_005614|RHEB|chr7|-	RHEB	47813.2	151466922	chr7:151466012-151467211	0.1	0.125	0.025	1.02703e-10
NM_004691|ATP6V0D1|chr16|-	ATP6V0D1	14827.6	67438354	chr16:67438019-67438689	0.64	0.69	0.05	0.000278828
NM_014286|NCS1|chr9|+	NCS1	213.6	130233605	chr9:130232990-130237303	0.54	0.555	0.015	0.569895
NM_001040020|FAM3C|chr7|-	FAM3C	5512.9	121350069	chr7:121348851-121350550	0.84	0.78	-0.06	0.000209565
NM_002072|GNAQ|chr9|-	GNAQ	1303	77719056	chr9:77716108-77721513	0.15	0.2	0.05	9.11035e-05
NM_001245004|NFIC|chr19|+	NFIC	1130.7	3462953	chr19:3462752-3469217	0.04	0.04	0	0.00151784
NM_016140|TPPP3|chr16|-	TPPP3	502442	67390029	chr16:67389809-67390362	0.51	0.85	0.34	2.13802e-12
NM_001267699|RPS3A|chr4|+	RPS3A	51901.3	151103079	chr4:151102871-151104205	0	0	0	NA
NM_006730|DNASE1L1|chrX|-	DNASE1L1	307.9	154402640	chrX:154402339-154402841	0.85	0.97	0.12	0.0286808
NM_001201548|SLC16A4|chr1|-	SLC16A4	3204.4	110363685	chr1:110362851-110363913	0.97	0.98	0.01	0.556916
NR_103836|FBXL4|chr6|-	FBXL4	79.1	98874063	chr6:98868535-98874441	0.16	0.17	0.01	0.652347
NM_001281453|MBD3|chr19|-	MBD3	505.2	1576843	chr19:1573596-1578158	0.02	0.045	0.025	1.76042e-09
NM_016002|SCCPDH|chr1|+	SCCPDH	5859.9	246767446	chr1:246767195-246768137	0.32	0.315	-0.005	0.74338
NM_001025105|CSNK1A1|chr5|-	CSNK1A1	15686	149494473	chr5:149492982-149496860	0.14	0.175	0.035	3.62495e-07
NM_001243127|PACS2|chr14|+	PACS2	306.3	105395111	chr14:105394554-105398147	0.06	0.07	0.01	0.0188282
NM_005901|SMAD2|chr18|-	SMAD2	772.1	47840430	chr18:47808957-47841950	0.05	0.05	0	0.00661658
NM_138499|PWWP2B|chr10|+	PWWP2B	393.3	132417631	chr10:132417061-132417854	0.53	0.79	0.26	1.34465e-06
NM_006413|RPP30|chr10|+	RPP30	565.5	90900771	chr10:90900570-90902190	0.15	0.14	-0.01	0.214064
NM_001145055|IL18BP|chr11|+	IL18BP	1684.1	72002315	chr11:72001784-72002528	0.54	0.86	0.32	2.4699e-11
NM_001099625|MTFR1L|chr1|+	MTFR1L	6897.7	25832645	chr1:25832158-25832938	0.61	0.835	0.225	8.11563e-12
NM_001282454|SNX5|chr20|-	SNX5	14463.1	17941858	chr20:17941600-17942407	0.61	0.875	0.265	4.12713e-12
NM_001200003|GPSM1|chr9|+	GPSM1	945.6	136359024	chr9:136358014-136359483	0.74	0.725	-0.015	0.632624
NM_001318160|CPSF4|chr7|+	CPSF4	260.2	99456720	chr7:99456432-99457377	0.77	0.81	0.04	0.152901
NM_016433|GLTP|chr12|-	GLTP	2474.9	109851935	chr12:109850945-109852737	0.61	0.75	0.14	1.16624e-09
NM_018303|EXOC2|chr6|-	EXOC2	372.8	486311	chr6:485154-486764	0.84	0.755	-0.085	0.00394963
NM_019118|TMEM234|chr1|-	TMEM234	736.2	32216409	chr1:32216200-32216947	0.71	0.885	0.175	2.54873e-05
NM_001369778|MARCHF2|chr19|+	MARCHF2	6111.8	8438722	chr19:8438388-8439015	0.5	0.78	0.28	1.01878e-11
NM_001142307|GTF2H1|chr11|+	GTF2H1	564	18366473	chr11:18365783-18367043	0.51	0.62	0.11	0.00014751
NM_001164824|SMIM12|chr1|-	SMIM12	2792.5	34855128	chr1:34850362-34855982	0.04	0.05	0.01	0.00373763
NM_001146258|PIP4K2C|chr12|+	PIP4K2C	1180.7	57602209	chr12:57601926-57603417	0.78	0.835	0.055	0.0061246
NM_015544|TMEM98|chr17|+	TMEM98	58410.3	32941419	chr17:32940786-32944315	0.03	0.05	0.02	5.50883e-12
NM_001098625|JKAMP|chr14|+	JKAMP	10348.8	59504553	chr14:59503854-59505067	0.26	0.33	0.07	9.79907e-08
NM_175571|GIMAP8|chr7|+	GIMAP8	2417.2	150478707	chr7:150477092-150479393	0.74	0.78	0.04	0.0118772
NM_015415|MPC2|chr1|-	MPC2	12028.4	167918158	chr1:167916675-167918359	0.12	0.11	-0.01	0.125326
NM_001363312|PHYHIP|chr8|-	PHYHIP	11296.9	22220017	chr8:22219703-22220218	0.51	0.715	0.205	2.96486e-12
NM_001308036|NCBP2|chr3|-	NCBP2	8489.2	196936413	chr3:196935402-196937082	0.79	0.825	0.035	0.00372674
NM_001352659|PCM1|chr8|+	PCM1	1588.5	17955671	chr8:17955470-17955950	0.01	0.02	0.01	0.232982
NM_001346414|PCF11|chr11|+	PCF11	122.2	83185152	chr11:83184853-83185521	0.84	0.785	-0.055	0.239572
NM_006185|NUMA1|chr11|-	NUMA1	3404.1	72003337	chr11:72002919-72003538	1	1	0	0.047578
NM_002896|RBM4|chr11|+	RBM4	10962.7	66646289	chr11:66646027-66646468	0.4	0.49	0.09	5.14499e-09
NM_006974|ZNF33A|chr10|+	ZNF33A	330.3	38057422	chr10:38054378-38060055	0.51	0.745	0.235	1.69584e-09
NM_012426|SF3B3|chr16|+	SF3B3	246.4	70572194	chr16:70571673-70577668	0.03	0.03	0	0.694328
NM_001329400|VMP1|chr17|+	VMP1	5262.8	59840491	chr17:59839768-59842255	0.06	0.07	0.01	0.000104997
NM_001015509|PTRH2|chr17|-	PTRH2	1452.2	59697494	chr17:59697306-59697978	0.93	0.93	0	1
NM_015393|PARM1|chr4|+	PARM1	628.8	75046828	chr4:75046163-75050113	0.56	0.76	0.2	7.19496e-09
NM_001281457|SLC35C2|chr20|-	SLC35C2	998	46349949	chr20:46345984-46350524	0.01	0.02	0.01	5.08394e-10
NM_001267063|PLEKHB2|chr2|+	PLEKHB2	4676.1	131147558	chr2:131146637-131149852	0.69	0.82	0.13	4.24148e-06
NM_199053|TRAPPC11|chr4|+	TRAPPC11	317.8	183712899	chr4:183712600-183713594	0.77	0.815	0.045	0.534938
NM_005015|OXA1L|chr14|+	OXA1L	852.9	22771685	chr14:22771434-22773042	0.04	0.05	0.01	0.000452445
NM_033362|MRPS12|chr19|+	MRPS12	4632.8	38932814	chr19:38932333-38933019	0.79	0.93	0.14	4.53044e-08
NM_006747|SIPA1|chr11|+	SIPA1	2064.7	65650770	chr11:65650569-65650912	0.4	0.61	0.21	6.22814e-10
NM_016530|RAB8B|chr15|+	RAB8B	547.9	63264020	chr15:63263527-63267774	0.87	0.87	0	0.774109
NM_001301025|TJP1|chr15|-	TJP1	52476	29700301	chr15:29699367-29701689	0.07	0.15	0.08	1.0742e-08
NM_001345944|PFKP|chr10|+	PFKP	334.6	3136665	chr10:3136450-3136802	0.32	0.645	0.325	1.36347e-09
NM_002959|SORT1|chr1|-	SORT1	16138.3	109313856	chr1:109309575-109314057	1	1	0	NA
NM_002035|KDSR|chr18|-	KDSR	1885.8	63331061	chr18:63327726-63331901	0.15	0.16	0.01	0.156493
NM_001130674|CALU|chr7|+	CALU	53815.1	128770412	chr7:128769063-128772489	0.22	0.28	0.06	5.14397e-11
NM_014639|TTC37|chr5|-	TTC37	525.1	95464196	chr5:95463894-95464681	0.78	0.865	0.085	0.00870279
NM_080670|SLC35A4|chr5|+	SLC35A4	10386.7	140566766	chr5:140566565-140569104	1	1	0	0.323839
NM_006468|POLR3C|chr1|+	POLR3C	160.1	145842540	chr1:145842339-145844401	0.23	0.16	-0.07	3.28449e-05
NM_001272038|RAB13|chr1|-	RAB13	11026.7	153981975	chr1:153981617-153982176	0.35	0.48	0.13	4.37138e-12
NM_001352019|LMF1|chr16|-	LMF1	258.5	854505	chr16:853636-854706	0.41	0.3	-0.11	1.41428e-05
NR_110005|LRPAP1|chr4|-	LRPAP1	11796	3512668	chr4:3503597-3513036	0.01	0.01	0	2.99289e-06
NM_001321510|SEPTIN10|chr2|-	SEPTIN10	5073.3	109543406	chr2:109542799-109544324	0.78	0.88	0.1	0.00513999
NM_001287337|CAB39L|chr13|-	CAB39L	286.4	49310660	chr13:49308650-49310993	0.83	0.81	-0.02	0.333074
NM_001288565|TMEM9|chr1|-	TMEM9	11322.3	201135244	chr1:201134772-201135815	0.67	0.77	0.1	5.0976e-08
NM_001286157|DYNC1LI2|chr16|-	DYNC1LI2	5056.6	66723621	chr16:66720896-66723822	0.67	0.71	0.04	0.0658428
NM_001034850|RETREG1|chr5|-	RETREG1	34814.9	16474799	chr5:16473038-16475234	0.18	0.16	-0.02	0.00534435
NM_001142499|FLYWCH2|chr16|+	FLYWCH2	4565.9	2899250	chr16:2899049-2899382	0.24	0.415	0.175	2.86442e-11
NM_001039211|ATAD3C|chr1|+	ATAD3C	599.6	1468999	chr1:1468384-1470162	0.04	0.07	0.03	3.29871e-10
NR_130954|NAT9|chr17|-	NAT9	1517.4	74771217	chr17:74770529-74771834	0.93	0.91	-0.02	0.353568
NM_003773|HYAL2|chr3|-	HYAL2	28611.4	50318066	chr3:50317808-50318539	0.63	0.75	0.12	8.46067e-11
NM_001334|CTSO|chr4|-	CTSO	5430.4	155925287	chr4:155924118-155926070	0.86	0.92	0.06	2.96112e-05
NM_001378006|PPFIA1|chr11|+	PPFIA1	914.6	70383510	chr11:70383003-70384396	0.94	0.93	-0.01	0.707406
NM_001142482|NREP|chr5|-	NREP	2431.5	111730185	chr5:111729303-111731046	0.95	0.93	-0.02	0.890343
NR_033464|NT5C3B|chr17|-	NT5C3B	2262.7	41825383	chr17:41825082-41825657	0.16	0.34	0.18	1.83787e-11
NM_001077206|SEC31A|chr4|-	SEC31A	11649.4	82818757	chr4:82818509-82819253	0.17	0.275	0.105	2.69477e-07
NM_001375704|ABI2|chr2|+	ABI2	421.8	203431406	chr2:203431001-203432169	0.99	0.995	0.005	0.811537
NM_152339|SPATA2L|chr16|-	SPATA2L	270.4	89697910	chr16:89696357-89698305	1	0.955	-0.045	0.150922
NM_018247|TMEM30A|chr6|-	TMEM30A	18276	75254059	chr6:75252925-75256295	0.68	0.94	0.26	8.55542e-12
NM_001366643|SAP18|chr13|+	SAP18	118740	21147526	chr13:21147186-21149097	0.25	0.25	0	0.502473
NM_014678|PPP6R2|chr22|+	PPP6R2	208.8	50444400	chr22:50444199-50445001	0.33	0.17	-0.16	0.000111928
NM_004531|MOCS2|chr5|-	MOCS2	17216.3	53098189	chr5:53095679-53098667	0.03	0.06	0.03	1.35238e-07
NM_001011553|SEPTIN7|chr7|+	SEPTIN7	31237.8	35905186	chr7:35904254-35907105	0.04	0.05	0.01	4.27349e-09
NM_001323543|GALNS|chr16|-	GALNS	442.4	88814009	chr16:88813734-88814525	0.69	0.84	0.15	9.01509e-08
NM_019058|DDIT4|chr10|+	DDIT4	7848.6	72275155	chr10:72274695-72276036	0.61	0.77	0.16	1.60975e-11
NM_001014842|TM9SF1|chr14|-	TM9SF1	640	24190379	chr14:24190038-24190653	0.03	0.04	0.01	8.44222e-05
NM_003198|ELOA|chr1|+	ELOA	208	23759777	chr1:23759512-23760382	0.7	0.65	-0.05	0.129033
NM_030969|TMEM14B|chr6|+	TMEM14B	7814.3	10756668	chr6:10756467-10756981	0.52	0.63	0.11	2.08095e-10
NM_170675|MEIS2|chr15|-	MEIS2	1022.5	36891112	chr15:36889206-36892459	0.04	0.05	0.01	0.00202567
NM_005875|EIF1B|chr3|+	EIF1B	13046.5	40312217	chr3:40311970-40312424	0.35	0.59	0.24	7.67165e-12
NM_020350|AGTRAP|chr1|+	AGTRAP	5144.4	11750540	chr1:11750077-11750769	0.62	0.865	0.245	5.33836e-11
NM_022366|TFB2M|chr1|-	TFB2M	340.9	246540810	chr1:246540561-246541202	0.6	0.85	0.25	1.1549e-07
NM_018322|SAYSD1|chr6|-	SAYSD1	779.1	39105042	chr6:39104063-39105776	0.31	0.305	-0.005	0.94616
NM_013328|PYCR2|chr1|-	PYCR2	3132.2	225920237	chr1:225919878-225920620	0.63	0.85	0.22	1.48096e-10
NM_004324|BAX|chr19|+	BAX	11000.8	48961011	chr19:48960810-48961798	0.25	0.28	0.03	0.000562331
NM_005706|TSSC4|chr11|+	TSSC4	6416.7	2403311	chr11:2402611-2403876	0.98	1	0.02	0.00126347
NM_001323614|SMG5|chr1|-	SMG5	938.6	156250469	chr1:156249224-156250670	1	1	0	0.0178649
NM_004231|ATP6V1F|chr7|+	ATP6V1F	30832.1	128865669	chr7:128865377-128865847	0.54	0.745	0.205	7.1158e-12
NR_073493|PEX11B|chr1|-	PEX11B	3189.9	145911741	chr1:145911348-145912566	0.83	0.97	0.14	3.60323e-07
NM_020158|EXOSC5|chr19|-	EXOSC5	246.8	41386524	chr19:41386374-41386725	0.46	0.6	0.14	1.92344e-05
NR_003239|SNHG11|chr20|+	SNHG11	544	38450734	chr20:38450533-38450921	0.35	0.695	0.345	2.6284e-09
NM_001172712|SP3|chr2|-	SP3	1060.9	173908620	chr2:173906459-173910257	0.07	0.08	0.01	0.0576848
NM_001881|CREM|chr10|+	CREM	307.3	35179525	chr10:35179134-35179847	0.68	0.87	0.19	0.000382783
NM_001142449|SPNS1|chr16|+	SPNS1	608.8	28984411	chr16:28984205-28984543	0.42	0.685	0.265	8.85381e-09
NM_003133|SRP9|chr1|+	SRP9	372431	225790030	chr1:225789240-225790466	0.88	0.935	0.055	4.13206e-07
NM_172175|IL15|chr4|+	IL15	335.9	141733160	chr4:141732738-141733987	0.14	0.195	0.055	9.97919e-06
NM_001256046|C19orf12|chr19|-	C19orf12	263.6	29701273	chr19:29698886-29702792	0.07	0.145	0.075	8.02409e-11
NM_005898|CAPRIN1|chr11|+	CAPRIN1	5196	34101062	chr11:34099303-34102610	0.12	0.15	0.03	4.66884e-05
NM_001362953|LARGE1|chr22|-	LARGE1	1176.6	33273217	chr22:33272526-33274624	0.29	0.415	0.125	0.000299371
NR_159454|DNAJC8|chr1|-	DNAJC8	34824.9	28200726	chr1:28200279-28201370	0.19	0.335	0.145	2.58331e-12
NM_001323401|DMTN|chr8|+	DMTN	767.6	22081796	chr8:22081350-22082525	1	1	0	0.656406
NM_032390|NIFK|chr2|-	NIFK	868.9	121727268	chr2:121726945-121727803	0.45	0.71	0.26	8.9176e-10
NM_001286643|MTERF3|chr8|-	MTERF3	876.4	96239484	chr8:96239398-96239685	0.17	0.375	0.205	1.49262e-06
NM_174940|TMEM80|chr11|+	TMEM80	4386.2	703146	chr11:702945-704131	0.47	0.565	0.095	3.38322e-05
NM_001145257|IRAK4|chr12|+	IRAK4	185.4	43787799	chr12:43786680-43789543	0.16	0.19	0.03	0.00041617
NM_001284240|CCSER2|chr10|+	CCSER2	333.8	84514394	chr10:84513449-84518515	0.59	0.52	-0.07	0.00297595
NM_001350335|CFAP298|chr21|-	CFAP298	13363.6	32603091	chr21:32601669-32603292	0.14	0.17	0.03	1.66009e-06
NM_001018067|SERBP1|chr1|-	SERBP1	3979.9	67411137	chr1:67407810-67413263	0.12	0.1	-0.02	0.00156583
NM_001352793|TACC1|chr8|+	TACC1	2749.9	38850620	chr8:38847955-38853028	0.45	0.31	-0.14	1.61475e-06
NM_001371364|DUS4L-BCAP29|chr7|+	DUS4L-BCAP29	4243.6	107619237	chr7:107618328-107623317	0.2	0.245	0.045	1.68071e-08
NM_152233|SNX6|chr14|-	SNX6	6175.5	34562554	chr14:34561093-34563175	0.29	0.305	0.015	0.00424881
NM_001271886|AAGAB|chr15|-	AAGAB	1586.5	67201753	chr15:67200675-67202898	0.14	0.16	0.02	0.25151
NM_001330220|DKK3|chr11|-	DKK3	17372.6	11963604	chr11:11962979-11964728	0.84	0.94	0.1	0.000186375
NM_002178|IGFBP6|chr12|+	IGFBP6	42859.4	53102246	chr12:53102045-53102340	0.1	0.27	0.17	1.25957e-10
NM_001244698|ZFP36L1|chr14|-	ZFP36L1	15370.8	68788009	chr14:68787655-68788809	0.6	0.775	0.175	4.36455e-07
NR_110578|CSNK1D|chr17|-	CSNK1D	1050.8	82244547	chr17:82242661-82244831	0.51	0.69	0.18	6.00663e-10
NM_001319839|AACS|chr12|+	AACS	268	125142298	chr12:125142092-125143316	1	1	0	0.0560419
NM_176869|PPA2|chr4|-	PPA2	8580	105369552	chr4:105369077-105369753	0.12	0.075	-0.045	0.00436117
NM_001261385|UEVLD|chr11|-	UEVLD	476.7	18531600	chr11:18529606-18532487	0.47	0.49	0.02	0.0585815
NM_001375475|TEK|chr9|+	TEK	11896.1	27229359	chr9:27229158-27230174	1	1	0	NA
NM_003818|CDS2|chr20|+	CDS2	735.4	5191233	chr20:5190102-5197887	0.04	0.09	0.05	5.93841e-12
NM_022766|CERK|chr22|-	CERK	1403.9	46686853	chr22:46684410-46687206	0.93	0.9	-0.03	0.737651
NM_001349768|PRPF38B|chr1|+	PRPF38B	493.7	108699585	chr1:108699162-108702928	0.32	0.27	-0.05	0.00100868
NM_001258288|SELENBP1|chr1|-	SELENBP1	1210.5	151364504	chr1:151364304-151364705	0.38	0.705	0.325	9.52354e-11
NM_014154|ARMC8|chr3|+	ARMC8	1200.2	138245289	chr3:138245088-138246887	0.21	0.22	0.01	0.145745
NM_022968|SERF1A|chr5|+	SERF1A	5126.2	70032516	chr5:70032315-70032696	0.37	0.52	0.15	1.80313e-08
NM_138809|CMBL|chr5|-	CMBL	4313.4	10279631	chr5:10277595-10280632	0.08	0.13	0.05	1.72013e-09
NM_001206641|COA6|chr1|+	COA6	1758.8	234383954	chr1:234383723-234385080	0.02	0.03	0.01	1.27989e-05
NM_001363669|CALM1|chr14|+	CALM1	108979	90405469	chr14:90404689-90408275	0.12	0.16	0.04	4.69158e-09
NM_001323422|RBM39|chr20|-	RBM39	4844.3	35703730	chr20:35701347-35704581	0.01	0.03	0.02	7.89699e-09
NM_080588|PTPN7|chr1|-	PTPN7	1392.1	202147507	chr1:202147013-202148699	0.71	0.765	0.055	0.045185
NM_001348451|CHD1L|chr1|+	CHD1L	247.1	147295632	chr1:147295431-147295762	0.24	0.415	0.175	1.709e-08
NM_005524|HES1|chr3|+	HES1	8414.4	194138377	chr3:194137683-194138732	0.48	0.835	0.355	3.93692e-11
NM_001256090|ATF2|chr2|-	ATF2	1741.5	175074527	chr2:175072259-175074835	1	1	0	0.982716
NM_152295|TARS1|chr5|+	TARS1	800.5	33467866	chr5:33467560-33468091	0.51	0.775	0.265	5.97537e-07
NM_015160|PMPCA|chr9|+	PMPCA	2145.6	136423544	chr9:136423095-136423761	0.65	0.81	0.16	1.94198e-08
NM_017664|ANKRD10|chr13|-	ANKRD10	2624.2	110879911	chr13:110878540-110880112	1	1	0	0.884932
NM_001326411|PISD|chr22|-	PISD	1864.8	31619323	chr22:31618588-31619836	0.6	0.69	0.09	5.86411e-07
NM_006567|FARS2|chr6|+	FARS2	481.6	5771492	chr6:5771291-5771583	0.2	0.46	0.26	3.59663e-08
NM_015694|ZNF777|chr7|-	ZNF777	290.2	149432167	chr7:149431363-149432932	0.83	0.86	0.03	0.463685
NM_015704|DESI1|chr22|-	DESI1	332	41600962	chr22:41598028-41601190	0.4	0.415	0.015	1
NM_001424|EMP2|chr16|-	EMP2	3444.4	10532873	chr16:10528422-10533092	0.02	0.02	0	0.00187894
NM_001166237|GSDMD|chr8|+	GSDMD	4979.1	143562863	chr8:143562662-143563061	0.43	0.69	0.26	1.82915e-11
NM_001349487|NSMCE2|chr8|+	NSMCE2	2462.3	125182304	chr8:125182103-125182572	0.04	0.045	0.005	0.594969
NM_014325|CORO1C|chr12|-	CORO1C	3329.4	108646855	chr12:108645111-108647522	0.85	0.89	0.04	0.0216573
NM_001142547|RPUSD3|chr3|-	RPUSD3	571.6	9837972	chr3:9837803-9838207	0.34	0.61	0.27	5.0215e-09
NM_006509|RELB|chr19|+	RELB	250.3	45037651	chr19:45037405-45038192	0.9	0.935	0.035	0.241403
NM_001281719|UBB|chr17|+	UBB	6819767	16382111	chr17:16381902-16382745	1	0.945	-0.055	3.34724e-07
NM_004637|RAB7A|chr3|+	RAB7A	102444	128814143	chr3:128813327-128814798	0.73	0.64	-0.09	1.04906e-11
NM_001320397|PCNP|chr3|+	PCNP	22222.5	101592828	chr3:101592627-101594466	1	1	0	0.897011
NM_007046|EMILIN1|chr2|+	EMILIN1	691.5	27085944	chr2:27085678-27086397	0.86	0.9	0.04	0.240649
NM_001142295|SPART|chr13|-	SPART	5679.6	36303728	chr13:36301638-36304632	0.09	0.12	0.03	2.38716e-10
NM_021103|TMSB10|chr2|+	TMSB10	7.10772e+06	84906590	chr2:84906389-84906671	0.39	0.53	0.14	2.06782e-12
NR_144545|TERF2IP|chr16|+	TERF2IP	30125	75656408	chr16:75656207-75657443	0.76	0.875	0.115	2.52161e-10
NR_002157|OR2A9P|chr7|+	OR2A9P	336.2	144299798	chr7:144299521-144300505	0.97	0.885	-0.085	0.118379
NM_001042355|CYLD|chr16|+	CYLD	320.5	50798431	chr16:50796324-50801935	0.28	0.3	0.02	0.0229139
NM_015631|TCTN3|chr10|-	TCTN3	4999.9	95663932	chr10:95663401-95664300	0.59	0.56	-0.03	0.0436804
NM_001286702|ARMC1|chr8|-	ARMC1	1174.5	65603095	chr8:65602456-65604585	0.4	0.575	0.175	1.33021e-09
NM_001363883|SLC33A1|chr3|-	SLC33A1	499.5	155827956	chr3:155827330-155828377	0.63	0.7	0.07	0.00298601
NM_001318099|LZTS2|chr10|+	LZTS2	7773.5	101006686	chr10:101006485-101007679	0.92	0.925	0.005	0.919161
NM_018064|AKIRIN2|chr6|-	AKIRIN2	1770.9	87675092	chr6:87674860-87675607	0.41	0.59	0.18	1.4489e-11
NR_147112|LETMD1|chr12|+	LETMD1	432.4	51059880	chr12:51059364-51060424	0.73	0.81	0.08	0.0226795
NM_152536|FGD5|chr3|+	FGD5	1190.4	14933332	chr3:14933131-14934571	0.78	0.735	-0.045	0.128967
NM_001193416|DDX3X|chrX|+	DDX3X	21599.9	41350081	chrX:41347640-41351667	0.03	0.07	0.04	3.04537e-09
NR_126155|RBSN|chr3|-	RBSN	200.8	15095972	chr3:15095671-15096288	0.05	0.085	0.035	0.000353649
NM_001130112|RFC5|chr12|+	RFC5	232.2	118031610	chr12:118031182-118032237	0.64	0.77	0.13	1.69646e-05
NM_004728|DDX21|chr10|+	DDX21	332.3	68983572	chr10:68982543-68985068	0.49	0.47	-0.02	0.32478
NM_017873|ASB6|chr9|-	ASB6	445.9	129637039	chr9:129636131-129638457	0.24	0.35	0.11	1.74518e-09
NR_134506|TMEM250|chr9|-	TMEM250	250.8	136114745	chr9:136114589-136114950	0.43	0.655	0.225	6.49567e-06
NM_002941|ROBO1|chr3|-	ROBO1	488.6	78598003	chr3:78597239-78598927	0.77	0.955	0.185	8.67858e-06
NM_001371921|MEMO1|chr2|-	MEMO1	95.5	31867925	chr2:31861303-31868492	0.04	0.03	-0.01	0.899282
NM_001330312|CD9|chr12|+	CD9	311705	6238051	chr12:6237763-6238266	0.46	0.655	0.195	4.31242e-12
NM_001355129|RPA2|chr1|-	RPA2	3536.6	27891790	chr1:27891526-27892247	0.62	0.88	0.26	5.85061e-10
NM_012180|FBXO8|chr4|-	FBXO8	1964.3	174237105	chr4:174236659-174237599	0.4	0.44	0.04	0.000391842
NM_014292|CBX6|chr22|-	CBX6	1690	38864319	chr22:38861422-38867201	0.01	0.01	0	0.180373
NM_003373|VCL|chr10|+	VCL	6432	74118224	chr10:74118023-74120255	1	1	0	0.738335
NM_001166358|SHMT2|chr12|+	SHMT2	561.7	57234635	chr12:57234234-57234903	0.16	0.225	0.065	1.21393e-06
NM_001198656|PALM2AKAP2|chr9|+	PALM2AKAP2	3375.9	110169444	chr9:110168399-110172511	0.46	0.645	0.185	7.06975e-12
NM_001319040|COX7A2L|chr2|-	COX7A2L	43025.9	42350748	chr2:42350496-42351355	0.49	0.525	0.035	0.0588643
NM_004615|TSPAN7|chrX|+	TSPAN7	29184.6	38688600	chrX:38687939-38688918	0.75	0.96	0.21	2.58399e-11
NM_001271168|PCED1A|chr20|-	PCED1A	476.6	2835508	chr20:2835315-2835709	0.52	0.75	0.23	1.41859e-08
NM_001164837|FXYD6|chr11|-	FXYD6	50572	117837829	chr11:117836976-117838277	0.96	0.86	-0.1	5.07283e-10
NM_001010935|RAP1A|chr1|+	RAP1A	764.1	111713048	chr1:111712431-111716695	0.15	0.11	-0.04	5.12712e-07
NM_001256091|ATF2|chr2|-	ATF2	1741.4	175074527	chr2:175072250-175074835	1	1	0	0.982716
NM_021626|SCPEP1|chr17|+	SCPEP1	4569.4	57006577	chr17:57006173-57006768	0.39	0.475	0.085	5.69909e-08
NM_001287531|SLC66A1|chr1|+	SLC66A1	205.8	19329010	chr1:19328572-19329300	0.54	0.65	0.11	0.00808574
NM_023080|C8orf33|chr8|+	C8orf33	6950	145054630	chr8:145054018-145056030	0.7	0.71	0.01	0.133471
NM_001362792|EIF3B|chr7|+	EIF3B	11116.3	2380517	chr7:2380204-2380742	0.52	0.88	0.36	5.19648e-12
NM_001321247|VOPP1|chr7|-	VOPP1	2173.1	55472570	chr7:55470613-55473003	0.94	0.965	0.025	0.346321
NR_024581|ASB13|chr10|-	ASB13	1327.9	5639837	chr10:5638867-5640830	0.83	0.88	0.05	0.108801
NM_007277|EXOC3|chr5|+	EXOC3	324.9	467052	chr5:466727-467289	0.5	0.72	0.22	4.0381e-08
NM_001166306|TMEM44|chr3|-	TMEM44	494.3	194588360	chr3:194587678-194588639	0.96	0.975	0.015	0.629833
NM_001252641|URI1|chr19|+	URI1	721.4	30015737	chr19:30015536-30016612	0.23	0.11	-0.12	6.59587e-09
NM_001306070|MBNL2|chr13|+	MBNL2	4490.5	97391749	chr13:97391322-97394120	0.99	1	0.01	0.00196115
NM_005507|CFL1|chr11|-	CFL1	3.15935e+06	65854969	chr11:65854673-65855448	0.19	0.47	0.28	2.08498e-12
NM_033018|CDK16|chrX|+	CDK16	539.4	47228932	chrX:47228731-47229995	0.14	0.155	0.015	0.684937
NM_001370476|SLC35B3|chr6|-	SLC35B3	658.1	8413148	chr6:8411435-8413699	0.06	0.05	-0.01	0.338019
NM_001170716|BCAR1|chr16|-	BCAR1	3227.9	75229158	chr16:75228203-75230023	0.04	0.09	0.05	3.45931e-11
NM_002298|LCP1|chr13|-	LCP1	1683.6	46126427	chr13:46125923-46127723	0.76	0.785	0.025	0.099397
NM_031992|EIF4H|chr7|+	EIF4H	53179.3	74195370	chr7:74195169-74197096	1	1	0	NA
NM_001252500|RHNO1|chr12|+	RHNO1	1305.6	2888919	chr12:2887911-2889524	0.62	0.63	0.01	0.145054
NM_000694|ALDH3B1|chr11|+	ALDH3B1	1345.7	68028489	chr11:68027749-68029276	0.74	0.85	0.11	9.63647e-08
NM_004290|RNF14|chr5|+	RNF14	4944.4	141988976	chr5:141987733-141990292	0.08	0.14	0.06	4.08688e-11
NM_014372|RNF11|chr1|+	RNF11	18718.1	51272743	chr1:51271151-51273447	0.65	0.805	0.155	2.68363e-06
NM_020179|SMCO4|chr11|-	SMCO4	1169.9	93478780	chr11:93478473-93479269	0.53	0.56	0.03	0.195609
NM_001282617|GNAI2|chr3|+	GNAI2	85294.6	50258811	chr3:50258368-50259354	0.38	0.44	0.06	2.27945e-06
NM_001331035|CFI|chr4|-	CFI	1442.7	109740857	chr4:109740695-109741110	0.48	0.8	0.32	8.16897e-11
NM_139162|MIEF2|chr17|+	MIEF2	330.6	18265632	chr17:18263710-18266551	0.31	0.35	0.04	0.0104317
NM_001167935|CCM2|chr7|+	CCM2	473.8	45076168	chr7:45075777-45076470	0.58	0.815	0.235	1.02736e-07
NM_178868|CMTM8|chr3|+	CMTM8	1549.4	32370129	chr3:32369884-32370321	0.44	0.72	0.28	1.8837e-11
NM_003851|CREG1|chr1|-	CREG1	17064.9	167542100	chr1:167541014-167542301	0.87	0.9	0.03	0.264295
NM_000495|COL4A5|chrX|+	COL4A5	1242.4	108696498	chrX:108696297-108697545	1	1	0	NA
NM_004103|PTK2B|chr8|+	PTK2B	253.3	27458495	chr8:27458294-27459391	0.91	1	0.09	0.0144215
NM_001287429|UPP1|chr7|+	UPP1	603.4	48108419	chr7:48108218-48108736	0.03	0.02	-0.01	0.0379077
NR_002174|CMAHP|chr6|-	CMAHP	6246.5	25081551	chr6:25081067-25081879	0.72	0.845	0.125	2.03046e-09
NM_002541|OGDH|chr7|+	OGDH	284.1	44708702	chr7:44707879-44709066	0.62	0.685	0.065	0.0627517
NM_024330|SLC27A3|chr1|+	SLC27A3	1863.6	153780027	chr1:153779826-153780157	0.36	0.665	0.305	2.9275e-10
NM_001098531|RAPGEF3|chr12|-	RAPGEF3	4108.1	47737348	chr12:47734363-47737685	0.09	0.09	0	0.547939
NR_163912|ZDHHC4|chr7|+	ZDHHC4	11107.3	6588818	chr7:6588617-6589066	0.21	0.44	0.23	2.65769e-11
NM_199462|DSTYK|chr1|-	DSTYK	1047.4	205147058	chr1:205142505-205147745	0.17	0.29	0.12	3.33955e-12
NM_001286372|VTA1|chr6|+	VTA1	3402.8	142219487	chr6:142218498-142220948	0.44	0.45	0.01	0.596526
NM_004334|BST1|chr4|+	BST1	1178.5	15732096	chr4:15731740-15732787	0.35	0.315	-0.035	0.00198218
NM_001159727|PLBD2|chr12|+	PLBD2	324	113389247	chr12:113388459-113391629	0.24	0.25	0.01	0.0291502
NM_001329779|ZNF875|chr19|+	ZNF875	598.4	37362399	chr19:37362161-37364447	1	1	0	0.748636
NM_004446|EPRS1|chr1|-	EPRS1	293.6	219968755	chr1:219968600-219968956	0.26	0.385	0.125	1.52158e-06
NM_018178|GOLPH3L|chr1|-	GOLPH3L	567.4	150648048	chr1:150646230-150648748	0.95	0.92	-0.03	0.347642
NM_032780|TMEM25|chr11|+	TMEM25	526	118535299	chr11:118534507-118535829	0.96	0.99	0.03	0.666547
NM_001355256|BRD3OS|chr9|+	BRD3OS	535.9	134027989	chr9:134026208-134030324	0.12	0.14	0.02	0.00626001
NM_032151|PCBD2|chr5|+	PCBD2	156.4	134960817	chr5:134960586-134962644	0.38	0.405	0.025	0.521381
NM_080597|OSBPL1A|chr18|-	OSBPL1A	917.3	24163025	chr18:24162052-24163281	1	0.96	-0.04	0.237845
NM_004564|GATB|chr4|-	GATB	259.9	151670941	chr4:151670509-151671302	0.13	0.15	0.02	0.119513
NM_001319240|LOC100287896|chr11|+	LOC100287896	207.3	74497202	chr11:74496649-74498533	0.69	0.76	0.07	0.0627031
NM_001317342|C6orf120|chr6|+	C6orf120	1230.5	169703166	chr6:169702437-169703902	0.9	0.935	0.035	0.348965
NM_001281496|PHB|chr17|-	PHB	18435.2	49404910	chr17:49404048-49405204	0.47	0.39	-0.08	1.70931e-05
NM_148170|CTSC|chr11|-	CTSC	962.4	88326166	chr11:88320811-88326443	0.03	0.04	0.01	0.494304
NM_016475|JKAMP|chr14|+	JKAMP	10348.8	59504553	chr14:59503854-59505067	0.26	0.33	0.07	9.79907e-08
NM_002740|PRKCI|chr3|+	PRKCI	1783.7	170303241	chr3:170303040-170305977	0.79	0.735	-0.055	0.313998
NM_005630|SLCO2A1|chr3|-	SLCO2A1	14750.6	133934629	chr3:133932701-133934830	0.89	0.85	-0.04	0.078853
NM_001001872|ARMH4|chr14|-	ARMH4	19948	58003906	chr14:58000765-58004804	0.31	0.22	-0.09	9.08985e-09
NM_006682|FGL2|chr7|-	FGL2	1832.7	77196197	chr7:77193369-77196985	0.16	0.14	-0.02	0.0028043
NM_001319188|HDGF|chr1|-	HDGF	3579.7	156743254	chr1:156742107-156743455	1	1	0	0.49725
NM_001007246|BRWD1|chr21|-	BRWD1	480.8	39298381	chr21:39296437-39298582	0.7	0.655	-0.045	0.156446
NM_153611|CYB561A3|chr11|-	CYB561A3	1026.8	61350221	chr11:61349242-61350422	1	1	0	NA
NM_021632|ZNF350|chr19|-	ZNF350	298.3	51965005	chr19:51964340-51966214	0.65	0.8	0.15	9.86915e-06
NM_001085480|FAM162B|chr6|-	FAM162B	587.2	116752452	chr6:116752197-116752695	0.39	0.53	0.14	8.36217e-08
NM_001005|RPS3|chr11|+	RPS3	9901.2	75405815	chr11:75405614-75406906	0.07	0.02	-0.05	6.47155e-08
NM_001201547|SLC16A4|chr1|-	SLC16A4	1669.8	110363692	chr1:110362851-110363893	0.88	0.9	0.02	0.839099
NM_005088|AKAP17A|chrX|+	AKAP17A	683.9	1600860	chrX:1600659-1602518	1	1	0	0.476917
NM_012319|SLC39A6|chr18|-	SLC39A6	1366.8	36109283	chr18:36108531-36109745	0.9	1	0.1	0.000183589
NM_001375950|GULP1|chr2|+	GULP1	2556.7	188594827	chr2:188593943-188595925	0.47	0.55	0.08	5.06485e-07
NM_013376|SERTAD1|chr19|-	SERTAD1	11771.2	40422615	chr19:40421590-40423546	0.02	0.06	0.04	1.02574e-12
NM_001097612|GPR89A|chr1|+	GPR89A	1513.1	145670300	chr1:145669834-145670650	0.21	0.34	0.13	4.46514e-10
NM_001199346|C18orf32|chr18|-	C18orf32	13058.4	49481797	chr18:49477243-49482410	0.01	0.02	0.01	2.75561e-06
NR_144318|ZFR|chr5|-	ZFR	3188.5	32355622	chr5:32354350-32355939	0.95	0.83	-0.12	0.000100459
NM_030763|HMGN5|chrX|-	HMGN5	185.3	81115029	chrX:81113699-81115230	0.63	0.48	-0.15	0.000114959
NR_161242|IRF1-AS1|chr5|+	IRF1-AS1	13033.6	132475868	chr5:132475667-132476044	0.42	0.69	0.27	9.3194e-11
NM_005881|BCKDK|chr16|+	BCKDK	5807.9	31112439	chr16:31112121-31112791	0.12	0.23	0.11	1.09196e-11
NM_005762|TRIM28|chr19|+	TRIM28	3093.2	58550578	chr19:58550377-58550715	0.35	0.62	0.27	2.05198e-11
NM_001170790|MFSD5|chr12|+	MFSD5	7219.8	53253019	chr12:53252818-53254406	1	1	0	NA
NM_001306080|LMO7|chr13|+	LMO7	958.9	75858578	chr13:75857921-75859866	0.08	0.08	0	0.828481
NM_006325|RAN|chr12|+	RAN	31372	130876119	chr12:130875882-130877678	0.26	0.23	-0.03	0.000438552
NM_001331125|PLAC9|chr10|+	PLAC9	8365.4	80145101	chr10:80144900-80145356	0.21	0.11	-0.1	1.76635e-05
NM_001304998|TMEM170A|chr16|-	TMEM170A	457.3	75446218	chr16:75443244-75447688	0.22	0.28	0.06	4.6066e-06
NM_002513|NME3|chr16|-	NME3	10417.8	1770525	chr16:1770320-1770766	0.43	0.66	0.23	2.12552e-11
NM_015638|TRPC4AP|chr20|-	TRPC4AP	1047	35002799	chr20:35002437-35003283	0.78	0.905	0.125	4.11535e-05
NM_198240|CLIP1|chr12|-	CLIP1	1057.8	122272899	chr12:122271431-122273100	1	1	0	0.643294
NM_001321690|BZW1|chr2|+	BZW1	19373.8	200823360	chr2:200822147-200823851	0.83	0.91	0.08	6.56989e-06
NM_018130|SHQ1|chr3|-	SHQ1	789.3	72750579	chr3:72749277-72750836	0.98	1	0.02	0.0962182
NM_001271952|TPGS2|chr18|-	TPGS2	51368.4	36798408	chr18:36798018-36798609	0.03	0.03	0	0.754104
NM_023937|MRPL34|chr19|+	MRPL34	40886.7	17306653	chr19:17306166-17306843	0.7	0.955	0.255	2.4433e-11
NM_014275|MGAT4B|chr5|-	MGAT4B	4592.5	179797810	chr5:179797610-179798068	0.49	0.775	0.285	3.85127e-12
NM_001286220|GOT2|chr16|-	GOT2	5689.4	58707855	chr16:58707131-58708293	0.8	0.87	0.07	3.00643e-06
NM_015258|FKBP15|chr9|-	FKBP15	172.7	113165621	chr9:113164140-113166155	0.12	0.11	-0.01	0.244589
NM_001003|RPLP1|chr15|+	RPLP1	278800	69455629	chr15:69455428-69456205	0	0	0	0.00437486
NM_001330446|FAM118B|chr11|+	FAM118B	907.7	126262570	chr11:126262120-126262919	0.37	0.38	0.01	0.461106
NR_073090|MEAF6|chr1|-	MEAF6	9634.6	37493372	chr1:37489961-37494107	0.03	0.04	0.01	1.45371e-07
NM_001308080|COMMD10|chr5|+	COMMD10	5625.1	116292984	chr5:116292451-116293290	0.71	0.84	0.13	1.63265e-09
NM_004247|EFTUD2|chr17|-	EFTUD2	924.7	44850998	chr17:44850474-44851369	0.11	0.135	0.025	0.00109516
NM_019896|POLE4|chr2|+	POLE4	9167.1	74969644	chr2:74969409-74970128	0.04	0.08	0.04	3.74416e-11
NM_018085|IPO9|chr1|+	IPO9	309.7	201876432	chr1:201875944-201884290	0.08	0.08	0	1
NM_015963|THAP4|chr2|-	THAP4	2160.2	241584524	chr2:241584405-241584725	0.31	0.54	0.23	6.122e-09
NM_001251917|RAP1B|chr12|+	RAP1B	13472.1	68660342	chr12:68659280-68671901	0	0.01	0.01	4.78554e-15
NM_080657|RSAD2|chr2|+	RSAD2	1303	6897080	chr2:6895778-6898239	0.78	0.85	0.07	0.00187875
NM_001322421|CD40|chr20|+	CD40	3124.6	46129420	chr20:46128882-46129855	0.19	0.33	0.14	7.24193e-11
NM_024827|HDAC11|chr3|+	HDAC11	312.3	13505147	chr3:13504468-13506416	0.27	0.615	0.345	4.88968e-12
NM_020444|KIAA1191|chr5|-	KIAA1191	6071.1	176347564	chr5:176346063-176347808	0.92	1	0.08	7.0185e-09
NM_001243281|ALCAM|chr3|+	ALCAM	2717.3	105552669	chr3:105552468-105553170	0	0	0	0.835887
NM_004649|GATD3A|chr21|-	GATD3A	52708.2	5116591	chr21:5116341-5117231	0.81	0.975	0.165	3.66297e-07
NM_001025201|CHN1|chr2|-	CHN1	614.2	174799661	chr2:174799313-174800287	0.37	0.635	0.265	3.77122e-10
NM_001321150|USF2|chr19|+	USF2	1006.8	35279611	chr19:35279167-35279821	0.57	0.775	0.205	2.16366e-07
NM_001345906|WDR53|chr3|-	WDR53	123.9	196554505	chr3:196554179-196554807	0.36	0.51	0.15	5.39172e-06
NM_019070|DDX49|chr19|+	DDX49	344.2	18928364	chr19:18928128-18928630	0.54	0.72	0.18	2.70901e-09
NM_001178017|DBI|chr2|+	DBI	101438	119372446	chr2:119372245-119372542	0.37	0.53	0.16	1.00413e-11
NM_001319157|DYNLRB1|chr20|+	DYNLRB1	222197	34534829	chr20:34534628-34535587	0	0	0	NA
NM_001243328|RAET1E|chr6|-	RAET1E	647.5	149883729	chr6:149883375-149884504	0.46	0.565	0.105	0.00108557
NM_001199261|UCHL5|chr1|-	UCHL5	828.7	193015606	chr1:193012254-193016395	0.27	0.26	-0.01	0.24582
NM_018257|PCMTD2|chr20|+	PCMTD2	13242.8	64273445	chr20:64273221-64276226	0.9	1	0.1	1.66643e-07
NM_031268|PDPK1|chr16|+	PDPK1	446.7	2597852	chr16:2597651-2603188	0.39	0.355	-0.035	0.280067
NM_014445|SERP1|chr3|-	SERP1	11810.4	150544229	chr3:150541998-150544498	0.83	0.75	-0.08	0.00427158
NM_014784|ARHGEF11|chr1|-	ARHGEF11	229.8	156935613	chr1:156934840-156936058	0.89	0.885	-0.005	0.500027
NM_006570|RRAGA|chr9|+	RRAGA	137408	19049628	chr9:19049427-19051023	1	1	0	NA
NM_005787|ALG3|chr3|-	ALG3	2428.1	184242475	chr3:184242329-184242676	0.11	0.21	0.1	5.52782e-08
NM_003672|CDC14A|chr1|+	CDC14A	5467.2	100518452	chr1:100518251-100520277	1	1	0	0.146004
NR_146179|APOBEC3G|chr22|+	APOBEC3G	554.9	39081672	chr22:39081471-39083216	0.01	0.02	0.01	0.00332955
NM_001201474|C18orf21|chr18|+	C18orf21	216.2	35979036	chr18:35978835-35979287	0.44	0.495	0.055	0.0146584
NM_000294|PHKG2|chr16|+	PHKG2	991	30757137	chr16:30756804-30757423	0.35	0.54	0.19	6.00663e-10
NM_001791|CDC42|chr1|+	CDC42	1520.8	22092831	chr1:22091428-22101360	0	0.01	0.01	0.00157512
NM_001322094|CNOT7|chr8|-	CNOT7	1340.1	17229664	chr8:17229229-17230176	0.8	0.915	0.115	1.60861e-05
NM_032839|SLC49A4|chr3|+	SLC49A4	577.2	122879625	chr3:122879263-122881139	0.19	0.2	0.01	0.231617
NM_001318038|A4GALT|chr22|-	A4GALT	1288.8	42693796	chr22:42692112-42693997	0.92	0.965	0.045	0.0355674
NM_001316332|MAP2K3|chr17|+	MAP2K3	4197.8	21314348	chr17:21314147-21315215	1	1	0	0.713273
NM_175075|TDRP|chr8|-	TDRP	782	491864	chr8:489790-492744	0.76	0.785	0.025	0.616675
NM_001288978|XRCC6|chr22|+	XRCC6	31314.2	41663876	chr22:41663622-41664048	0.33	0.555	0.225	7.07217e-12
NM_001322097|CNOT7|chr8|-	CNOT7	2326.6	17229417	chr8:17224966-17230848	0.07	0.07	0	0.637937
NM_002473|MYH9|chr22|-	MYH9	735832	36282584	chr22:36281280-36282785	1	1	0	NA
NM_138980|MAPK10|chr4|-	MAPK10	242.5	86016596	chr4:86010410-86017370	0.09	0.08	-0.01	0.0239502
NM_012280|FTSJ1|chrX|+	FTSJ1	1020.5	48486114	chrX:48485736-48486350	0.46	0.83	0.37	9.61425e-11
NM_001166425|GNAI2|chr3|+	GNAI2	84774.8	50258812	chr3:50258368-50259362	0.38	0.44	0.06	3.96158e-06
NR_037951|C1QTNF3-AMACR|chr5|-	C1QTNF3-AMACR	2221.9	33988783	chr5:33986986-33989502	0.38	0.44	0.06	4.24977e-07
NM_014551|NCAPH2|chr22|+	NCAPH2	3844.1	50519391	chr22:50519190-50519762	0.02	0.01	-0.01	0.111528
NM_012265|RHBDD3|chr22|-	RHBDD3	428	29260021	chr22:29259872-29260237	0.48	0.7	0.22	8.93807e-08
NM_152482|C19orf25|chr19|-	C19orf25	1948.6	1474272	chr19:1473244-1475258	0.29	0.3	0.01	0.092908
NR_033328|KLHL7|chr7|+	KLHL7	403.4	23175278	chr7:23174015-23177914	0.02	0.03	0.01	3.37346e-07
NM_172231|SUGP1|chr19|-	SUGP1	345.8	19276473	chr19:19276033-19276674	0.04	0.02	-0.02	0.636466
NM_032750|ABHD14B|chr3|-	ABHD14B	6809.2	51968817	chr3:51968510-51969605	0.86	0.965	0.105	5.03699e-06
NM_016033|RMDN1|chr8|-	RMDN1	755.8	86473991	chr8:86472349-86474358	0.77	0.805	0.035	0.0489126
NM_001375634|CDC42SE2|chr5|+	CDC42SE2	1759.3	131393743	chr5:131391829-131394672	0.74	0.84	0.1	6.04486e-05
NM_013254|TBK1|chr12|+	TBK1	869.8	64501706	chr12:64501330-64502113	0.61	0.745	0.135	1.18352e-08
NR_033249|GCSH|chr16|-	GCSH	32445.1	81082440	chr16:81081945-81082963	0.12	0.2	0.08	8.48235e-10
NM_003743|NCOA1|chr2|+	NCOA1	302.2	24768422	chr2:24768221-24770701	0.47	0.305	-0.165	6.57342e-10
NM_001166301|DHX40|chr17|+	DHX40	841.4	59607234	chr17:59607033-59608343	1	1	0	0.0503917
NM_018143|KLHL11|chr17|-	KLHL11	152.2	41854020	chr17:41848519-41855321	0.18	0.345	0.165	1.74979e-06
NM_170607|MLX|chr17|+	MLX	841.8	42572088	chr17:42571547-42572310	0.87	0.84	-0.03	0.206855
NM_001376451|CELF1|chr11|-	CELF1	1390.4	47470564	chr11:47465937-47472377	0.09	0.435	0.345	3.13668e-12
NM_020122|KCMF1|chr2|+	KCMF1	470.4	85053679	chr2:85053148-85059472	0.04	0.08	0.04	4.72269e-11
NM_001319054|GEMIN7|chr19|+	GEMIN7	960	45090689	chr19:45090107-45090916	0.76	0.95	0.19	2.4505e-06
NM_014077|FAM32A|chr19|+	FAM32A	7295.3	16191273	chr19:16190887-16192046	0.95	0.94	-0.01	0.0281498
NM_052924|RHPN1|chr8|+	RHPN1	144.4	143382710	chr8:143382436-143384221	0.08	0.1	0.02	0.0360924
NM_002444|MSN|chrX|+	MSN	61528	65739930	chrX:65739729-65741931	1	1	0	0.107014
NM_001371324|ELF2|chr4|-	ELF2	415.2	139058038	chr4:139057225-139059607	0.17	0.245	0.075	0.0121123
NM_007184|NISCH|chr3|+	NISCH	860.2	52492073	chr3:52491872-52493068	1	1	0	0.980211
NM_021218|INIP|chr9|-	INIP	984.9	112686796	chr9:112683926-112687633	0.15	0.19	0.04	8.24976e-06
NM_006636|MTHFD2|chr2|+	MTHFD2	720.2	74215097	chr2:74214079-74216242	0.1	0.14	0.04	1.04126e-07
NM_153200|EDF1|chr9|-	EDF1	798735	136862798	chr9:136862669-136862999	0.02	0.02	0	0.542143
NM_001349741|TMCO3|chr13|+	TMCO3	5740.7	113534246	chr13:113534045-113535291	0.02	0.02	0	0.178446
NM_001278279|MRPL45|chr17|+	MRPL45	970.9	38322964	chr17:38322509-38323218	0.62	0.875	0.255	6.79139e-09
NM_001040431|COA3|chr17|-	COA3	18840	42797825	chr17:42797625-42798167	0.49	0.66	0.17	2.95672e-10
NM_001093767|MCRIP1|chr17|-	MCRIP1	9693.8	81822588	chr17:81822361-81822907	0.4	0.67	0.27	5.40623e-12
NM_001322380|ENTPD6|chr20|+	ENTPD6	813.5	25226622	chr20:25225499-25228075	0.02	0.04	0.02	3.03106e-07
NR_073506|TMEM39A|chr3|-	TMEM39A	258.3	119431849	chr3:119428949-119432214	0.23	0.265	0.035	0.0527349
NM_003883|HDAC3|chr5|-	HDAC3	1004.9	141621098	chr5:141620881-141621537	0.62	0.845	0.225	7.82818e-08
NM_000355|TCN2|chr22|+	TCN2	7744.4	30626798	chr22:30626460-30627271	0.28	0.445	0.165	1.53181e-11
NM_001257994|TRMT2A|chr22|-	TRMT2A	737.6	20112414	chr22:20111877-20112816	0.3	0.34	0.04	0.0159883
NR_027639|ADAM9|chr8|+	ADAM9	7421.8	39104729	chr8:39103607-39105260	0.41	0.62	0.21	6.69343e-10
NM_020163|SEMA3G|chr3|-	SEMA3G	11581.5	52435872	chr3:52433035-52436073	1	1	0	0.826817
NM_006369|LRRC41|chr1|-	LRRC41	1769.6	46278703	chr1:46278473-46279084	0.72	0.855	0.135	5.20324e-09
NR_130151|RPS19BP1|chr22|-	RPS19BP1	16323.8	39529318	chr22:39529093-39529623	0.51	0.705	0.195	3.18019e-12
NM_005834|TIMM17B|chrX|-	TIMM17B	7148.7	48893616	chrX:48893449-48893817	0.39	0.615	0.225	7.36595e-12
NM_001329431|TP53INP2|chr20|+	TP53INP2	686	34710259	chr20:34710058-34713436	0.66	0.93	0.27	7.45305e-09
NM_018448|CAND1|chr12|+	CAND1	2628.7	67313133	chr12:67312606-67319953	0.13	0.11	-0.02	3.33575e-06
NM_006088|TUBB4B|chr9|+	TUBB4B	23314.1	137242697	chr9:137242496-137243599	1	0.95	-0.05	1.95667e-05
NM_006795|EHD1|chr11|-	EHD1	3611.1	64852842	chr11:64851642-64854857	0.02	0.07	0.05	1.30168e-08
NM_020128|MDM1|chr12|-	MDM1	332.9	68326656	chr12:68323345-68327021	0.29	0.34	0.05	0.00367685
NM_014869|IQSEC1|chr3|-	IQSEC1	1145.9	12899233	chr3:12897221-12899434	1	1	0	0.317937
NM_001002033|JPT1|chr17|-	JPT1	1027.8	75136034	chr17:75135249-75136250	0.74	0.67	-0.07	0.00087113
NR_029462|LST1|chr6|+	LST1	857.6	31588764	chr6:31588563-31588895	0.41	0.45	0.04	0.295587
NM_001193357|NUP62|chr19|-	NUP62	958.7	49907720	chr19:49906826-49909884	0.32	0.495	0.175	3.20291e-09
NM_006353|HMGN4|chr6|+	HMGN4	18864.2	26546373	chr6:26545127-26546933	0.92	0.885	-0.035	0.355406
NM_001282807|MARCHF7|chr2|+	MARCHF7	2292.3	159768157	chr2:159767284-159768628	0.55	0.6	0.05	0.00060762
NM_016104|RWDD1|chr6|+	RWDD1	260.8	116593191	chr6:116592980-116597675	0.09	0.07	-0.02	0.0212144
NM_024573|ARMT1|chr6|+	ARMT1	1165.1	151468666	chr6:151468343-151470099	1	1	0	0.847964
NM_001282313|EXOC7|chr17|-	EXOC7	1260.7	76083549	chr17:76082806-76083750	0.98	0.86	-0.12	0.00974181
NR_138069|ZNF25|chr10|-	ZNF25	633.1	37952798	chr10:37949572-37953195	0.82	1	0.18	6.75134e-07
NM_017954|CADPS2|chr7|-	CADPS2	238.6	122319497	chr7:122318411-122320338	0.08	0.09	0.01	0.117937
NM_001195250|APTX|chr9|-	APTX	321.1	32973042	chr9:32972616-32973652	0.74	0.805	0.065	0.074686
NM_177924|ASAH1|chr8|-	ASAH1	95828.8	18056573	chr8:18055992-18057623	0.09	0.25	0.16	2.47799e-12
NM_177424|STX12|chr1|+	STX12	3378	27823555	chr1:27822231-27824443	0.45	0.55	0.1	4.39841e-10
NM_001270527|STOM|chr9|-	STOM	16744.4	121339329	chr9:121338988-121339641	0.39	0.68	0.29	2.74008e-11
NM_022761|C11orf1|chr11|+	C11orf1	1166.3	111883974	chr11:111883771-111885975	0.02	0.03	0.01	9.01764e-05
NM_001300950|YEATS4|chr12|+	YEATS4	464	69390578	chr12:69390147-69390870	0.42	0.63	0.21	7.24027e-08
NM_032510|PARD6G|chr18|-	PARD6G	20374.3	80159323	chr18:80157234-80160606	0.54	0.58	0.04	0.00327854
NM_001350816|GRB10|chr7|-	GRB10	1939.9	50592121	chr7:50590069-50593098	1	0.97	-0.03	0.0373009
NM_001286249|HAGH|chr16|-	HAGH	58744.8	1809181	chr16:1809098-1809382	0.23	0.425	0.195	6.0594e-12
NM_183078|RNF8|chr6|+	RNF8	57.9	37391123	chr6:37390742-37394734	0.03	0.02	-0.01	0.416141
NR_024565|ZNF271P|chr18|+	ZNF271P	2439.1	35308058	chr18:35305976-35310766	0.13	0.14	0.01	0.00162676
NM_001282539|GNB1|chr1|-	GNB1	3968.9	1786602	chr1:1785285-1787053	0.84	0.87	0.03	0.00923666
NM_004124|GMFB|chr14|-	GMFB	5689.2	54476242	chr14:54474485-54478159	0.26	0.36	0.1	2.0299e-07
NM_001300829|CIRBP|chr19|+	CIRBP	228464	1273107	chr19:1271981-1274809	0.06	0.1	0.04	4.52886e-10
NM_052941|GBP4|chr1|-	GBP4	4101.8	89185236	chr1:89181145-89185469	0.71	0.73	0.02	0.0779832
NM_021958|HLX|chr1|+	HLX	747.7	220884784	chr1:220884195-220885058	0.66	0.93	0.27	3.22784e-09
NM_001282409|PPP1R7|chr2|+	PPP1R7	5152	241182902	chr2:241182647-241183650	0.15	0.17	0.02	0.000866394
NM_021914|CFL2|chr14|-	CFL2	3385.7	34712107	chr14:34710382-34712977	0.34	0.35	0.01	0.201216
NM_002601|PDE6D|chr2|-	PDE6D	2280	231732692	chr2:231732433-231733033	0.56	0.745	0.185	5.68408e-09
NM_001145023|SCRN2|chr17|-	SCRN2	26576.4	47838249	chr17:47837718-47838450	0.41	0.485	0.075	8.598e-08
NM_001992|F2R|chr5|+	F2R	58789.7	76732515	chr5:76732314-76735770	1	1	0	NA
NM_001033|RRM1|chr11|+	RRM1	466.3	4138627	chr11:4138195-4138932	0.38	0.625	0.245	1.94031e-07
NM_001002018|HCFC1R1|chr16|-	HCFC1R1	15963.5	3022797	chr16:3022620-3022998	0.43	0.695	0.265	7.43662e-12
NM_022492|TTC31|chr2|+	TTC31	226.3	74493227	chr2:74492922-74494559	1	1	0	0.96988
NM_001244701|ZFP36L1|chr14|-	ZFP36L1	47951.9	68789057	chr14:68787655-68790492	0.71	0.965	0.255	1.05243e-10
NR_037633|GJA9-MYCBP|chr1|-	GJA9-MYCBP	3639.3	38863591	chr1:38862490-38864714	0.19	0.19	0	0.950446
NM_003435|ZNF134|chr19|+	ZNF134	346.5	57622903	chr19:57620160-57624724	0.43	0.445	0.015	0.42121
NM_001283041|USP25|chr21|+	USP25	463.3	15878842	chr21:15878303-15880071	0.35	0.285	-0.065	3.24044e-06
NM_194071|CREB3L2|chr7|-	CREB3L2	983.8	137880350	chr7:137874979-137880551	0.95	1	0.05	0.0203423
NM_018046|AGGF1|chr5|+	AGGF1	333.4	77063758	chr5:77063052-77065233	0.47	0.45	-0.02	0.185839
NM_001293634|DEAF1|chr11|-	DEAF1	747.1	644447	chr11:644220-644654	0.38	0.655	0.275	2.42417e-11
NM_001177802|RANGRF|chr17|+	RANGRF	20431.1	8289943	chr17:8289643-8290061	0.91	1	0.09	1.7929e-06
NM_004600|RO60|chr1|+	RO60	4947.7	193084780	chr1:193084579-193085985	0.1	0.08	-0.02	0.0003535
NM_152758|YTHDF3|chr8|+	YTHDF3	1308.3	63210986	chr8:63209683-63212786	0.89	0.87	-0.02	0.416509
NR_134530|LAMTOR4|chr7|+	LAMTOR4	216415	100154051	chr7:100153850-100154212	0.48	0.63	0.15	9.72832e-12
NM_006667|PGRMC1|chrX|+	PGRMC1	7491.6	119243579	chrX:119243151-119244466	0.98	1	0.02	0.751788
NM_001242798|ZNF322|chr6|-	ZNF322	394.4	26636508	chr6:26634383-26638728	0.58	0.67	0.09	0.00809386
NM_016657|KDELR3|chr22|+	KDELR3	2817	38481464	chr22:38481212-38481632	0.02	0.04	0.02	2.80893e-09
NM_007178|STRAP|chr12|+	STRAP	24662.9	15903274	chr12:15902917-15903476	0.54	0.905	0.365	1.76421e-12
NM_015086|DDN|chr12|-	DDN	105982	48998465	chr12:48995149-48998666	1	1	0	NA
NM_001164344|ZBTB20|chr3|-	ZBTB20	1346.9	114338808	chr3:114314516-114339426	0.1	0.06	-0.04	2.51673e-11
NM_001077238|SPPL2B|chr19|+	SPPL2B	345.5	2353826	chr19:2352946-2355095	0.06	0.22	0.16	7.47541e-12
NM_001166462|MPP1|chrX|-	MPP1	432.4	154778963	chrX:154778684-154779353	0.6	0.825	0.225	5.52646e-09
NM_001320611|KPNA2|chr17|+	KPNA2	2075	68046705	chr17:68046504-68046859	0.35	0.535	0.185	4.77137e-09
NM_152793|MTURN|chr7|+	MTURN	353.5	30158331	chr7:30157438-30162762	0.24	0.215	-0.025	0.499094
NM_001160408|TULP3|chr12|+	TULP3	212.1	2940802	chr12:2940530-2941135	0.44	0.63	0.19	7.77811e-07
NM_004371|COPA|chr1|-	COPA	5783.1	160289364	chr1:160288594-160290216	0.08	0.135	0.055	2.37371e-08
NM_001625|AK2|chr1|-	AK2	4557.2	33013168	chr1:33007986-33013402	0.13	0.17	0.04	6.84123e-06
NM_014864|FAM20B|chr1|+	FAM20B	3387.1	179073299	chr1:179071913-179076567	0.36	0.43	0.07	3.08114e-07
NM_001276261|RGS3|chr9|+	RGS3	2565.8	113597470	chr9:113596768-113597743	0.73	0.965	0.235	7.22234e-10
NM_001363012|AZIN1|chr8|-	AZIN1	1583.1	102827832	chr8:102826302-102828678	0.76	0.73	-0.03	0.193291
NM_001369445|NIF3L1|chr2|+	NIF3L1	1059.8	200903720	chr2:200903494-200903925	0.44	0.67	0.23	2.44795e-10
NM_001146289|P3H1|chr1|-	P3H1	542.7	42746525	chr1:42746335-42746852	0.44	0.7	0.26	3.21607e-09
NR_027404|HHLA3|chr1|+	HHLA3	560.3	70367819	chr1:70367617-70368022	0.39	0.66	0.27	1.6333e-11
NM_001098576|TMBIM6|chr12|+	TMBIM6	313144	49764141	chr12:49762873-49764934	0.87	0.93	0.06	0.000231887
NM_001300902|CD55|chr1|+	CD55	1310.1	207340592	chr1:207340391-207340766	0.31	0.58	0.27	2.73906e-10
NM_018906|PCDHA3|chr5|+	PCDHA3	386.7	141011519	chr5:141009627-141012346	0.8	0.84	0.04	0.896637
NM_012245|SNW1|chr14|-	SNW1	1409.7	77717913	chr14:77717601-77718286	0.63	0.895	0.265	7.99011e-11
NM_014166|MED4|chr13|-	MED4	17668.4	48076659	chr13:48075726-48077311	0.12	0.15	0.03	4.7709e-08
NM_001364239|HNRNPH1|chr5|-	HNRNPH1	3449.5	179614397	chr5:179614178-179614959	0.54	0.85	0.31	3.21882e-08
NM_024295|DERL1|chr8|-	DERL1	1933.2	123013874	chr8:123013170-123015585	0.75	0.79	0.04	0.00147884
NM_002787|PSMA2|chr7|-	PSMA2	63065.9	42917489	chr7:42916861-42917690	0.13	0.14	0.01	0.439335
NM_001287439|JADE1|chr4|+	JADE1	991.2	128872991	chr4:128871355-128875224	0.29	0.29	0	0.928247
NM_001100814|PIP4P1|chr14|-	PIP4P1	368.1	20458457	chr14:20457853-20458702	0.76	0.8	0.04	0.923791
NM_015475|FAM98A|chr2|-	FAM98A	7630.4	33585200	chr2:33583660-33585444	0.93	0.93	0	0.648088
NM_198066|GNPNAT1|chr14|-	GNPNAT1	239.9	52776875	chr14:52775193-52778458	0.24	0.28	0.04	0.00147157
NM_001364350|MEF2C|chr5|-	MEF2C	500.6	88721110	chr5:88718243-88722624	0.48	0.49	0.01	0.0598966
NM_001353214|DYM|chr18|-	DYM	382.6	49043301	chr18:49036387-49044204	0.07	0.07	0	0.499082
NM_144638|TMEM42|chr3|+	TMEM42	1635.4	44865359	chr3:44865040-44865662	0.69	0.965	0.275	9.8082e-11
NM_001282659|USP47|chr11|+	USP47	443.7	11956675	chr11:11956001-11961887	0.2	0.19	-0.01	0.127327
NM_001320967|HDLBP|chr2|-	HDLBP	535.6	241228023	chr2:241227264-241228410	0.93	0.97	0.04	0.67207
NM_001165415|LDHA|chr11|+	LDHA	212016	18407752	chr11:18407239-18408215	0.06	0.13	0.07	1.98784e-12
NM_002789|PSMA4|chr15|+	PSMA4	11377.5	78549088	chr15:78548790-78552412	0.01	0.01	0	0.00549037
NM_007189|ABCF2|chr7|-	ABCF2	806.2	151213623	chr7:151211484-151214191	0.12	0.15	0.03	0.000721021
NM_004214|FIBP|chr11|-	FIBP	11393.6	65883842	chr11:65883741-65884043	0.06	0.07	0.01	0.0769933
NM_006062|SMYD5|chr2|+	SMYD5	244.2	73226780	chr2:73225796-73227221	0.73	0.73	0	0.995512
NM_001164346|ZBTB20|chr3|-	ZBTB20	1346.1	114338808	chr3:114314500-114339426	0.1	0.06	-0.04	2.51673e-11
NM_015167|JMJD6|chr17|-	JMJD6	179.7	76718648	chr17:76718443-76718860	0.48	0.645	0.165	0.00218281
NM_007262|PARK7|chr1|+	PARK7	227681	7985127	chr1:7984894-7985505	0.11	0.18	0.07	7.41428e-12
NM_001370300|SS18L2|chr3|+	SS18L2	1551.2	42594850	chr3:42594422-42596932	0.02	0.03	0.01	1.84148e-08
NM_001002269|EXOSC3|chr9|-	EXOSC3	926.8	37780567	chr9:37779714-37780880	0.41	0.305	-0.105	9.37756e-08
NM_001161013|ARMC10|chr7|+	ARMC10	6104.8	103098809	chr7:103098299-103099576	0.26	0.27	0.01	0.155249
NM_014435|NAAA|chr4|-	NAAA	370.2	75914137	chr4:75913661-75914338	0.69	0.835	0.145	1.74708e-05
NM_001033503|SAR1B|chr5|-	SAR1B	1026.2	134606520	chr5:134601149-134607066	0.18	0.195	0.015	0.748259
NM_001145962|SLC12A4|chr16|-	SLC12A4	1183.7	67944388	chr16:67943474-67944931	0.05	0.06	0.01	0.208904
NM_006469|IVNS1ABP|chr1|-	IVNS1ABP	1624.8	185297822	chr1:185296388-185298288	0.63	0.545	-0.085	6.92307e-06
NM_003793|CTSF|chr11|-	CTSF	13729.2	66563668	chr11:66563464-66564007	0.49	0.75	0.26	3.81408e-12
NM_001324065|MIA3|chr1|+	MIA3	352.8	222665988	chr1:222665309-222668012	0.19	0.185	-0.005	0.172062
NM_006221|PIN1|chr19|+	PIN1	22478.7	9849435	chr19:9849090-9849689	0.39	0.535	0.145	2.0802e-11
NM_015983|UBE2D4|chr7|+	UBE2D4	443.2	43953395	chr7:43952650-43956136	0.15	0.16	0.01	0.986455
NM_001278524|ZNF518A|chr10|+	ZNF518A	103.5	96157091	chr10:96156197-96163756	0.25	0.23	-0.02	0.0269146
NM_001346663|TK1|chr17|-	TK1	313.6	78174328	chr17:78174091-78174788	0.44	0.775	0.335	4.03128e-09
NM_032359|CMSS1|chr3|+	CMSS1	95.9	100178529	chr3:100178305-100181732	0.02	0.02	0	0.198045
NM_052889|CARD16|chr11|-	CARD16	34744.8	105041518	chr11:105041326-105041719	0.15	0.06	-0.09	3.68131e-09
NM_018141|MRPS10|chr6|-	MRPS10	2995.8	42207497	chr6:42206807-42208372	0.5	0.56	0.06	0.00054677
NM_001311|CRIP1|chr14|+	CRIP1	290670	105488864	chr14:105488663-105488947	0	0	0	0.49725
NM_018011|ARGLU1|chr13|-	ARGLU1	4025.9	106543428	chr13:106541673-106544160	0.11	0.08	-0.03	3.63422e-08
NM_015679|TRUB2|chr9|-	TRUB2	747.7	128309249	chr9:128305159-128309875	0.01	0.02	0.01	1.18943e-06
NM_018343|RIOK2|chr5|-	RIOK2	204.7	97163024	chr5:97160867-97163225	0.26	0.2	-0.06	0.00286239
NM_001312673|PCYT1A|chr3|-	PCYT1A	390.3	196238152	chr3:196234368-196238894	0.65	0.65	0	0.826209
NM_001194947|EIF4G1|chr3|+	EIF4G1	933.7	184335121	chr3:184334727-184335358	0.48	0.66	0.18	3.14114e-08
NR_148689|RRAGB|chrX|+	RRAGB	644.6	55758557	chrX:55758246-55758774	0.62	0.785	0.165	2.9551e-08
NM_001281427|DCTN3|chr9|-	DCTN3	36351.6	34613675	chr9:34613546-34613901	0.43	0.79	0.36	2.31107e-11
NM_014026|DCPS|chr11|+	DCPS	48.2	126345663	chr11:126345347-126350005	0.02	0.02	0	0.176872
NM_024756|MMRN2|chr10|-	MMRN2	11802.3	86936009	chr10:86935541-86937125	0.42	0.71	0.29	1.69711e-11
NM_015999|ADIPOR1|chr1|-	ADIPOR1	16216.9	202941500	chr1:202940833-202941701	0.85	0.975	0.125	7.28021e-11
NM_002951|RPN2|chr20|+	RPN2	109000	37241504	chr20:37241303-37241619	0.5	0.75	0.25	4.81388e-10
NM_001330159|DHRS7B|chr17|+	DHRS7B	4705.7	21191305	chr17:21190948-21192030	0.05	0.09	0.04	4.49515e-10
NM_003068|SNAI2|chr8|-	SNAI2	9195.8	48918004	chr8:48917598-48918988	0.55	0.9	0.35	4.33417e-12
NM_001282190|ZC3HC1|chr7|-	ZC3HC1	360.2	130018526	chr7:130018286-130018732	0.35	0.46	0.11	7.84538e-08
NM_001282208|SIGMAR1|chr9|-	SIGMAR1	3262.2	34635581	chr9:34634722-34635858	0.83	0.9	0.07	0.00188025
NM_001371301|DYRK4|chr12|+	DYRK4	513.3	4613722	chr12:4613512-4615302	0.05	0.06	0.01	0.0770201
NM_001206941|TCAF1|chr7|-	TCAF1	1821.3	143853105	chr7:143851375-143854142	0.38	0.375	-0.005	0.748261
NM_001293089|CDC27|chr17|-	CDC27	269.7	47120644	chr17:47117703-47121017	0.82	0.7	-0.12	0.00141831
NM_001281458|SLC35C2|chr20|-	SLC35C2	2538.4	46349996	chr20:46349528-46350524	0.2	0.355	0.155	1.49126e-11
[truncated: 5,872 more rows]

## Sheet: QAPA
Supplementary Table S3.2: The dynamic APA events calculated by QAPA algorithm.
Transcript	Gene	Gene_Name	Chr	Last_Exon_Start	Last_Exon_End	Strand	3′UTR_Start	3′UTR_End	3′UTR_Length	median DPAU_C	median DPAU_DN	ΔDPAU	pvalue
ENST00000001146	ENSG00000003137	CYP26B1	chr2	72129307	72132619	-	72129307	72132226	2919	94.243	100	5.757	0.770556
ENST00000002125	ENSG00000003509	NDUFAF7	chr2	37248134	37248404	+	37248350	37248404	54	100	100	0	0.627439
ENST00000002165	ENSG00000001036	FUCA2	chr6	143495488	143495847	-	143495488	143495706	218	5.592	5.705	0.113	0.826525
ENST00000002596	ENSG00000002587	HS3ST1	chr4	11398795	11400113	-	11398795	11399081	286	15.228	28.4735	13.2455	0.0345752
ENST00000002829	ENSG00000001617	SEMA3F	chr3	50187704	50188220	+	50188115	50188220	105	45.186	100	54.814	3.98867e-06
ENST00000003100	ENSG00000001630	CYP51A1	chr7	92113258	92113843	-	92113258	92113664	406	62.249	82.819	20.57	3.12258e-11
ENST00000003302	ENSG00000048028	USP28	chr11	113799049	113799415	-	113799049	113799239	190	48.648	74.158	25.51	9.22305e-07
ENST00000003912	ENSG00000001461	NIPAL3	chr1	24468985	24470757	+	24469185	24470757	1572	66.302	97.236	30.934	2.34554e-11
ENST00000004531	ENSG00000003989	SLC7A2	chr8	17564949	17565224	+	17565146	17565224	78	100	100	0	0.00178902
ENST00000005082	ENSG00000005801	ZNF195	chr11	3359080	3360565	-	3359080	3359117	37	63.382	65.877	2.495	0.561054
ENST00000005178	ENSG00000004799	PDK4	chr7	95584908	95585781	-	95584908	95585640	732	73.901	100	26.099	3.16554e-10
ENST00000005259,ENST00000379119,ENST00000465919	ENSG00000075790	BCAP29	chr7	107618327	107618657	+	107618605	107618657	52	55.355	63.351	7.996	0.000647085
ENST00000005260	ENSG00000006453	BAIAP2L1	chr7	98293318	98293596	-	98293318	98293520	202	100	100	0	0.640685
ENST00000005386,ENST00000380650	ENSG00000005175	RPAP3	chr12	47663278	47663590	-	47663278	47663504	226	16.072	19.069	2.997	0.00620582
ENST00000005756	ENSG00000007001	UPP2	chr2	158134747	158135966	+	158134890	158135966	1076	8.106	0	-8.106	0.0516148
ENST00000006053	ENSG00000006210	CX3CL1	chr16	57382029	57383357	+	57383032	57383357	325	100	100	0	0.235982
ENST00000006251	ENSG00000186654	PRR5	chr22	44736771	44737432	+	44737247	44737432	185	46.362	69.767	23.405	8.62385e-06
ENST00000006777	ENSG00000005486	RHBDD2	chr7	75887991	75888443	+	75888349	75888443	94	49.616	72.462	22.846	1.09071e-11
ENST00000007390	ENSG00000007520	TSR3	chr16	1349359	1349608	-	1349359	1349436	77	30.239	71.9	41.661	9.26762e-12
ENST00000007708	ENSG00000005882	PDK2	chr17	50109956	50111058	+	50110097	50111058	961	4.296	5.705	1.409	0.00105223
ENST00000008180,ENST00000396887,ENST00000440815	ENSG00000008517	IL32	chr16	3068989	3069551	+	3069355	3069551	196	2.418	3.329	0.911	0.00264326
ENST00000010132,ENST00000543431	ENSG00000010219	DYRK4	chr12	4613511	4613824	+	4613753	4613824	71	21.88	54.895	33.015	3.19096e-09
ENST00000011619	ENSG00000010017	RANBP9	chr6	13621647	13622492	-	13621647	13622361	714	100	100	0	0.952376
ENST00000012134	ENSG00000010818	HIVEP2	chr6	142752317	142753931	-	142752317	142753106	789	100	100	0	0.00937203
ENST00000013070	ENSG00000012963	UBR7	chr14	93226942	93227110	+	93227035	93227110	75	49.236	70.4265	21.1905	2.19056e-05
ENST00000013125	ENSG00000012983	MAP4K5	chr14	50419783	50420106	-	50419783	50420018	235	66.55	79.791	13.241	0.000336559
ENST00000019317	ENSG00000017797	RALBP1	chr18	9535670	9536225	+	9535937	9536225	288	73.952	100	26.048	0.00856777
ENST00000020926	ENSG00000019505	SYT13	chr11	45242817	45244356	-	45242817	45244051	1234	42.714	NA	NA	6.31403e-06
ENST00000020945	ENSG00000019549	SNAI2	chr8	48917772	48918988	-	48917772	48918806	1034	1.827	2.6825	0.8555	0.0112634
ENST00000023939,ENST00000395881	ENSG00000022277	RTF2	chr20	56518086	56518413	+	56518265	56518413	148	63.89	81.2815	17.3915	1.6244e-10
ENST00000024061,ENST00000517878,ENST00000519067	ENSG00000022567	SLC45A4	chr8	141210721	141212556	-	141210721	141211441	720	100	100	0	0.541337
ENST00000025008	ENSG00000023287	RB1CC1	chr8	52623289	52623859	-	52623289	52623781	492	86.704	100	13.296	0.206902
ENST00000026218,ENST00000321878	ENSG00000007541	PIGQ	chr16	582882	584108	+	583634	584108	474	0	4.05	4.05	0.002006
ENST00000029410	ENSG00000027847	B4GALT7	chr5	177609539	177610273	+	177609695	177610273	578	8.369	16.776	8.407	8.2942e-07
ENST00000037243,ENST00000563744,ENST00000568455	ENSG00000034713	GABARAPL2	chr16	75577278	75577462	+	75577369	75577462	93	83.621	98.526	14.905	3.62752e-12
ENST00000037869	ENSG00000035141	FAM136A	chr2	70297272	70297477	-	70297272	70297288	16	83.456	82.1355	-1.3205	0.921344
ENST00000039989	ENSG00000052841	TTC17	chr11	43493772	43494046	+	43493904	43494046	142	52.845	100	47.155	1.70536e-06
ENST00000040663	ENSG00000037757	MRI1	chr19	13772120	13772999	+	13772281	13772999	718	49.645	65.0135	15.3685	1.24832e-05
ENST00000040738	ENSG00000038219	BOD1L1	chr4	13568952	13570128	-	13568952	13570010	1058	100	100	0	0.00707542
ENST00000040877	ENSG00000059588	TARBP1	chr1	234391386	234391745	-	234391386	234391576	190	18.533	53.1925	34.6595	0.0127987
ENST00000046640,ENST00000381870	ENSG00000040531	CTNS	chr17	3660235	3661468	+	3660734	3661468	734	30.075	66.7805	36.7055	5.50856e-06
ENST00000052569	ENSG00000047932	GOPC	chr6	117563237	117563384	-	117563237	117563253	16	80.842	100	19.158	0.00366294
ENST00000053468	ENSG00000048544	MRPS10	chr6	42207933	42208372	-	42207933	42208288	355	72.483	86.061	13.578	7.28107e-06
ENST00000055077	ENSG00000049541	RFC2	chr7	74231665	74232216	-	74231665	74232105	440	1.613	4.3425	2.7295	0.00469394
ENST00000055335	ENSG00000049769	PPP1R3F	chrX	49285833	49287434	+	49287090	49287434	344	47.023	100	52.977	0.247961
ENST00000056217	ENSG00000050327	ARHGEF5	chr7	144379898	144380321	+	144380056	144380321	265	60.06	100	39.94	0.0261051
ENST00000056233	ENSG00000050344	NFE2L3	chr7	26184532	26186068	+	26185783	26186068	285	56.185	76.9225	20.7375	3.30047e-06
ENST00000060969	ENSG00000052723	SIKE1	chr1	114774144	114774372	-	114774144	114774270	126	56.424	57.406	0.982	0.888208
ENST00000061240	ENSG00000038295	TLL1	chr4	166100741	166102695	+	166100876	166102695	1819	100	NA	NA	0.765315
ENST00000064571	ENSG00000054803	CBLN4	chr20	55997531	55998754	-	55997531	55998556	1025	NA	NA	NA	0.0969309
ENST00000066544	ENSG00000004897	CDC27	chr17	47120587	47121017	-	47120587	47120934	347	59.996	77.1125	17.1165	0.0274775
ENST00000070846	ENSG00000057294	PKP2	chr12	32792098	32792492	-	32792098	32792423	325	43.317	59.765	16.448	0.000956331
ENST00000074304,ENST00000409851	ENSG00000040933	INPP4A	chr2	98587475	98587661	+	98587608	98587661	53	100	100	0	0.00562342
ENST00000075120	ENSG00000059804	SLC2A3	chr12	7920544	7921631	-	7920544	7921412	868	53.178	58.689	5.511	0.0102198
ENST00000075430,ENST00000299543	ENSG00000060069	CTDP1	chr18	79753651	79754510	+	79753790	79754510	720	0.244	0.5915	0.3475	0.0234125
ENST00000078527	ENSG00000060642	PIGV	chr1	26797562	26797920	+	26797844	26797920	76	52.142	75.648	23.506	3.77684e-08
ENST00000083182	ENSG00000062725	APPBP2	chr17	60447239	60447834	-	60447239	60447580	341	41.281	58.762	17.481	4.01329e-08
ENST00000084798	ENSG00000063180	CA11	chr19	48638022	48638144	-	48638022	48638118	96	NA	4.9515	NA	0.806823
ENST00000155840	ENSG00000053918	KCNQ1	chr11	2847766	2848990	+	2848003	2848990	987	0	0	0	0.116132
ENST00000155926	ENSG00000071575	TRIB2	chr2	12740325	12741363	+	12740794	12741363	569	100	100	0	0.56711
ENST00000156084	ENSG00000068308	OTUD5	chrX	48922617	48923295	-	48922617	48923173	556	53.034	77.097	24.063	2.58246e-09
ENST00000156471	ENSG00000021776	AQR	chr15	34856722	34857106	-	34856722	34856791	69	39.964	47.0675	7.1035	0.0970808
ENST00000158771	ENSG00000072849	DERL2	chr17	5474307	5474789	-	5474307	5474683	376	16.453	33.2415	16.7885	7.08056e-08
ENST00000159111	ENSG00000127663	KDM4B	chr19	5151334	5151924	+	5151511	5151924	413	38.663	65.9285	27.2655	3.0834e-10
ENST00000162749	ENSG00000067182	TNFRSF1A	chr12	6328879	6329622	-	6328879	6329311	432	27.043	76.506	49.463	1.01296e-11
ENST00000163416	ENSG00000066455	GOLGA5	chr14	92839365	92839824	+	92839446	92839824	378	10.804	14.6065	3.8025	0.0360752
ENST00000165698,ENST00000538924	ENSG00000068615	REEP1	chr2	86216486	86217110	-	86216486	86217038	552	66.124	100	33.876	0.00465456
ENST00000166139	ENSG00000070404	FSTL3	chr19	681649	682048	+	681708	682048	340	54.69	79.5895	24.8995	2.8391e-05
ENST00000166345	ENSG00000071539	TRIP13	chr5	917007	917303	+	917103	917303	200	100	100	0	1
ENST00000166534	ENSG00000072682	P4HA2	chr5	132192609	132193080	-	132192609	132193009	400	13.349	11.672	-1.677	0.503673
ENST00000169298	ENSG00000073849	ST6GAL1	chr3	187075561	187078507	+	187075803	187078507	2704	53.972	100	46.028	5.49537e-08
ENST00000169551	ENSG00000075336	TIMM21	chr18	74158375	74158680	+	74158480	74158680	200	36.32	69.1025	32.7825	1.38746e-10
ENST00000170447	ENSG00000075975	MKRN2	chr3	12582115	12582464	+	12582253	12582464	211	68.863	85.123	16.26	5.06168e-08
ENST00000170564	ENSG00000076650	GPATCH1	chr19	33130129	33130299	+	33130160	33130299	139	33.837	100	66.163	0.000159846
ENST00000171111	ENSG00000079999	KEAP1	chr19	10486612	10486818	-	10486612	10486651	39	44.151	67.245	23.094	4.58648e-12
ENST00000175091	ENSG00000068697	LAPTM4A	chr2	20033084	20033279	-	20033084	20033204	120	52.245	78.3955	26.1505	2.23823e-12
ENST00000175756	ENSG00000072135	PTPN18	chr2	130373156	130374570	+	130373224	130374570	1346	91.487	89.561	-1.926	0.138037
ENST00000177648	ENSG00000073331	ALPK1	chr4	112441202	112441606	+	112441210	112441606	396	100	100	0	0.932227
ENST00000178638	ENSG00000074410	CA12	chr15	63323797	63326357	-	63323797	63326284	2487	27.417	29.2195	1.8025	0.585679
ENST00000179259	ENSG00000078237	TIGAR	chr12	4352259	4353163	+	4352691	4353163	472	30.211	27.58	-2.631	0.804594
ENST00000181383	ENSG00000080618	CPB2	chr13	46053201	46053798	-	46053201	46053613	412	NA	NA	NA	0.243119
ENST00000182377	ENSG00000064763	FAR2	chr12	29333631	29334073	+	29333794	29334073	279	37.184	51.218	14.034	9.80799e-05
ENST00000182527	ENSG00000065308	TRAM2	chr6	52502967	52503270	-	52502967	52503196	229	51.517	86.2675	34.7505	2.41742e-12
ENST00000188312	ENSG00000075089	ACTR6	chr12	100223785	100224028	+	100223915	100224028	113	50.521	70.068	19.547	1.99023e-08
ENST00000190611,ENST00000315022	ENSG00000079156	OSBPL6	chr2	178395450	178395622	+	178395559	178395622	63	8.021	100	91.979	0.0274185
ENST00000192788	ENSG00000065060	UHRF1BP1	chr6	34872312	34872716	+	34872438	34872716	278	100	100	0	0.960296
ENST00000193322	ENSG00000081087	OSTM1	chr6	108044523	108044840	-	108044523	108044784	261	60.186	77.1775	16.9915	8.14274e-09
ENST00000194152	ENSG00000081818	PCDHB4	chr5	141121798	141125158	+	141124386	141125158	772	74.866	90.5775	15.7115	0.430399
ENST00000194155	ENSG00000112852	PCDHB2	chr5	141094577	141097373	+	141097187	141097373	186	44.333	42.464	-1.869	0.95071
ENST00000194900	ENSG00000082458	DLG3	chrX	70502162	70502414	+	70502269	70502414	145	44.335	100	55.665	0.000368408
ENST00000196482	ENSG00000083812	ZNF324	chr19	58470730	58473573	+	58472154	58473573	1419	3.619	4.6565	1.0375	0.0886218
ENST00000198939	ENSG00000085872	CHERP	chr19	16518042	16519352	-	16518042	16519158	1116	56.282	100	43.718	2.91312e-07
ENST00000199280	ENSG00000167580	AQP2	chr12	49955398	49956179	+	49955608	49956179	571	55.533	57.634	2.101	0.887914
ENST00000199320	ENSG00000086189	DIMT1	chr5	62388914	62389052	-	62388914	62389009	95	100	100	0	0.0108071
ENST00000199389	ENSG00000086232	EIF2AK1	chr7	6024433	6024801	-	6024433	6024672	239	69.05	87.8775	18.8275	2.64382e-06
ENST00000199448	ENSG00000086289	EPDR1	chr7	37950199	37950518	+	37950396	37950518	122	57.786	100	42.214	2.48591e-12
ENST00000199814	ENSG00000086589	RBM22	chr5	150691367	150691881	-	150691367	150691750	383	68.153	90.2645	22.1115	2.51439e-09
ENST00000200135	ENSG00000086827	ZW10	chr11	113733473	113733814	-	113733473	113733693	220	52.597	89.806	37.209	8.42289e-05
ENST00000200557	ENSG00000073670	ADAM11	chr17	44779738	44780611	+	44779754	44780611	857	NA	NA	NA	0.0701151
ENST00000201963	ENSG00000088305	DNMT3B	chr20	32807761	32809286	+	32807903	32809286	1383	0	0	0	0.456282
ENST00000201979	ENSG00000088320	REM1	chr20	31484158	31484758	+	31484430	31484758	328	6.489	43.4285	36.9395	1.99304e-05
ENST00000202017	ENSG00000088356	PDRG1	chr20	31944953	31945889	-	31944953	31945806	853	1.005	2.4055	1.4005	8.33343e-06
ENST00000202556	ENSG00000088808	PPP1R13B	chr14	103734892	103735195	-	103734892	103735153	261	37.642	62.4905	24.8485	0.000611679
ENST00000202816	ENSG00000089048	ESF1	chr20	13714402	13715167	-	13714402	13714873	471	58.845	100	41.155	0.190621
ENST00000202834	ENSG00000089063	TMEM230	chr20	5099884	5100931	-	5099884	5100790	906	12.234	42.297	30.063	3.08453e-12
ENST00000203166	ENSG00000249115	HAUS5	chr19	35622875	35623609	+	35622993	35623609	616	16.302	20.7155	4.4135	0.121939
ENST00000203664	ENSG00000089723	OTUB2	chr14	94045715	94045924	+	94045922	94045924	2	100	100	0	0.84453
ENST00000204549	ENSG00000090470	PDCD7	chr15	65117490	65118840	-	65117490	65118716	1226	33.906	64.7765	30.8705	0.0006088
ENST00000204679	ENSG00000090581	GNPTG	chr16	1362996	1363315	+	1363091	1363315	224	10.634	36.3045	25.6705	3.34099e-12
ENST00000205557	ENSG00000091262	ABCC6	chr16	16149674	16150241	-	16149674	16150132	458	24.899	81.9475	57.0485	0.134259
ENST00000205636	ENSG00000091317	CMTM6	chr3	32483569	32484097	-	32483569	32483959	390	91.882	100	8.118	0.0011114
ENST00000206262	ENSG00000091844	RGS17	chr6	153011510	153011762	-	153011510	153011573	63	NA	NA	NA	0.935363
ENST00000206380	ENSG00000091947	TMEM101	chr17	44011784	44012236	-	44011784	44011927	143	60.532	80.053	19.521	3.6195e-06
ENST00000206423	ENSG00000091986	CCDC80	chr3	112605266	112605763	-	112605266	112605416	150	21.86	18.294	-3.566	0.127787
ENST00000206542	ENSG00000092094	OSGEP	chr14	20447058	20447279	-	20447058	20447239	181	0	0.281	0.281	0.0193138
ENST00000206595	ENSG00000092140	G2E3	chr14	30616277	30616690	+	30616534	30616690	156	64.308	100	35.692	0.000475206
ENST00000207870	ENSG00000093217	XYLB	chr3	38412935	38413339	+	38413013	38413339	326	59.529	NA	NA	0.856697
ENST00000209728	ENSG00000094804	CDC6	chr17	40301911	40302146	+	40302001	40302146	145	NA	100	NA	0.531348
ENST00000209884	ENSG00000076321	KLHL20	chr1	173785162	173785846	+	173785247	173785846	599	42.825	36.112	-6.713	0.0485583
ENST00000209929	ENSG00000094963	FMO2	chr1	171208793	171211228	+	171209145	171211228	2083	15.916	17.1185	1.2025	0.293328
ENST00000211287	ENSG00000156711	MAPK13	chr6	36139293	36139475	+	36139373	36139475	102	100	100	0	0.77255
ENST00000211314	ENSG00000096092	TMEM14A	chr6	52686009	52686290	+	52686049	52686290	241	51.484	74.417	22.933	2.74576e-11
ENST00000211936	ENSG00000096654	ZNF184	chr6	27450819	27453260	-	27450819	27451302	483	6.33	13.3115	6.9815	0.180664
ENST00000212015	ENSG00000096717	SIRT1	chr10	67916264	67916741	+	67916593	67916741	148	78.595	100	21.405	0.00863746
ENST00000214869	ENSG00000099203	TMED1	chr19	10832439	10833213	-	10832439	10832994	555	0.801	1.5545	0.7535	0.000289337
ENST00000215095	ENSG00000099365	STX1B	chr16	30992282	30992901	-	30992282	30992820	538	100	100	0	0.952376
ENST00000215574	ENSG00000099804	CDC34	chr19	541338	541584	+	541552	541584	32	34.479	52.5235	18.0445	1.79188e-10
ENST00000215582	ENSG00000099812	MISP	chr19	763500	763823	+	763590	763823	233	100	100	0	0.0883444
ENST00000215631	ENSG00000099860	GADD45B	chr19	2477487	2478153	+	2477601	2478153	552	42.574	79.3825	36.8085	2.50588e-11
ENST00000215730	ENSG00000099940	SNAP29	chr22	20887678	20887883	+	20887836	20887883	47	61.388	77.94	16.552	3.62348e-05
ENST00000215862	ENSG00000133422	MORC2	chr22	30926608	30926871	-	30926608	30926802	194	24.32	32.158	7.838	0.0497179
ENST00000215906	ENSG00000128203	ASPHD2	chr22	26443096	26443614	+	26443206	26443614	408	33.263	49.3415	16.0785	0.0159168
ENST00000215912,ENST00000441972	ENSG00000100100	PIK3IP1	chr22	31282626	31283288	-	31282626	31283083	457	73.336	84.613	11.277	3.04767e-09
ENST00000215917	ENSG00000100104	SRRD	chr22	26491462	26491931	+	26491672	26491931	259	28.272	54.635	26.363	3.43944e-08
ENST00000215957	ENSG00000100139	MICALL1	chr22	37940708	37941359	+	37940830	37941359	529	100	100	0	0.233387
ENST00000216014	ENSG00000100196	KDELR3	chr22	38482495	38482836	+	38482536	38482836	300	52.292	69.9865	17.6945	1.02407e-08
ENST00000216027	ENSG00000100209	HSCB	chr22	28757077	28757212	+	28757169	28757212	43	43.045	65.9255	22.8805	6.12759e-08
ENST00000216037,ENST00000611155	ENSG00000100219	XBP1	chr22	28794656	28795732	-	28794656	28795174	518	35.826	64.6835	28.8575	2.22986e-10
ENST00000216039	ENSG00000100221	JOSD1	chr22	38685667	38688001	-	38685667	38687901	2234	53.705	100	46.295	0.000216704
ENST00000216061,ENST00000359139	ENSG00000100239	PPP6R2	chr22	50444198	50444390	+	50444247	50444390	143	6.253	8.136	1.883	0.0757672
ENST00000216122,ENST00000382011	ENSG00000100297	MCM5	chr22	35424153	35424502	+	35424255	35424502	247	3.335	2.157	-1.178	0.0185405
ENST00000216160	ENSG00000100324	TAB1	chr22	39430014	39431782	+	39430222	39431782	1560	100	100	0	1
ENST00000216180	ENSG00000100344	PNPLA3	chr22	43946153	43947004	+	43946382	43947004	622	NA	NA	NA	0.0357187
ENST00000216187	ENSG00000100350	FOXRED2	chr22	36489045	36490267	-	36489045	36490007	962	100	87.233	-12.767	0.142436
ENST00000216214	ENSG00000100376	FAM118A	chr22	45340385	45340771	+	45340405	45340771	366	55.739	100	44.261	0.000247427
ENST00000216223	ENSG00000100385	IL2RB	chr22	37126298	37128848	-	37126298	37128095	1797	75.485	100	24.515	0.0314445
ENST00000216225	ENSG00000100387	RBX1	chr22	40972475	40972662	+	40972488	40972662	174	0.544	0.597	0.053	0.056048
ENST00000216237	ENSG00000100395	L3MBTL2	chr22	41230138	41230644	+	41230251	41230644	393	76.475	90.0185	13.5435	0.0330368
ENST00000216264	ENSG00000100422	CERK	chr22	46687033	46687206	-	46687033	46687133	100	68.473	100	31.527	0.000227817
ENST00000216267	ENSG00000100425	BRD1	chr22	49773781	49774416	-	49773781	49774232	451	85.456	100	14.544	0.0354335
ENST00000216268	ENSG00000100426	ZBED4	chr22	49883333	49888313	+	49887178	49888313	1135	100	100	0	0.0511984
ENST00000216277	ENSG00000090060	PAPOLA	chr14	96564954	96565089	+	96565050	96565089	39	46.078	100	53.922	1.36952e-09
ENST00000216294	ENSG00000023608	SNAPC1	chr14	61794948	61795091	+	61794983	61795091	108	74.342	100	25.658	0.0760957
ENST00000216361	ENSG00000100473	COCH	chr14	30889615	30890096	+	30889791	30890096	305	17.837	NA	NA	0.221845
ENST00000216373	ENSG00000100485	SOS2	chr14	50117314	50118853	-	50117314	50118343	1029	58.878	77.9375	19.0595	0.000545294
ENST00000216410	ENSG00000100522	GNPNAT1	chr14	52778047	52778458	-	52778047	52778310	263	53.103	72.8995	19.7965	0.000147815
ENST00000216416	ENSG00000100528	CNIH1	chr14	54427563	54427841	-	54427563	54427813	250	76.627	100	23.373	6.12709e-08
ENST00000216420	ENSG00000100532	CGRRF1	chr14	54538062	54538573	+	54538383	54538573	190	32.817	53.165	20.348	2.16112e-06
ENST00000216465,ENST00000553586	ENSG00000100577	GSTZ1	chr14	77331068	77331493	+	77331195	77331493	298	6.552	8.858	2.306	0.277361
ENST00000216468	ENSG00000100580	TMED8	chr14	77340398	77341988	-	77340398	77341770	1372	100	100	0	0.0252166
ENST00000216484	ENSG00000100596	SPTLC2	chr14	77512105	77512403	-	77512105	77512283	178	52.983	69.997	17.014	0.000808268
ENST00000216489	ENSG00000100601	ALKBH1	chr14	77673095	77674241	-	77673095	77673811	716	31.166	49.1345	17.9685	0.0733492
ENST00000216602	ENSG00000100711	ZFYVE21	chr14	103732982	103733225	+	103733018	103733225	207	37.982	68.057	30.075	2.22229e-12
ENST00000216639	ENSG00000100749	VRK1	chr14	96881176	96881404	+	96881208	96881404	196	37.187	60.739	23.552	0.000206925
ENST00000216807	ENSG00000100916	BRMS1L	chr14	35870359	35870482	+	35870477	35870482	5	100	100	0	0.011146
ENST00000216968	ENSG00000101000	PROCR	chr20	35176697	35177159	+	35176813	35177159	346	59.022	61.48	2.458	0.0310879
ENST00000217075	ENSG00000101104	PABPC1L	chr20	44939125	44939270	+	44939203	44939270	67	NA	NA	NA	0.817128
ENST00000217109	ENSG00000101138	CSTF1	chr20	56403467	56403996	+	56403727	56403996	269	44.025	60.242	16.217	3.74952e-06
ENST00000217159	ENSG00000101187	SLCO4A1	chr20	62671749	62672109	+	62671893	62672109	216	36.708	50.836	14.128	0.0266013
ENST00000217173	ENSG00000185019	UBOX5	chr20	3109612	3110314	-	3109612	3110105	493	12.767	22.248	9.481	2.73352e-08
ENST00000217289	ENSG00000101311	FERMT1	chr20	6076024	6077346	-	6076024	6077172	1148	NA	NA	NA	0.198748
ENST00000217398,ENST00000409299	ENSG00000101417	PXMP4	chr20	33707560	33707969	-	33707560	33707705	145	62.946	69.5965	6.6505	0.0627723
ENST00000217740	ENSG00000101695	RNF125	chr18	32068297	32073173	+	32068384	32073173	4789	0	0	0	0.673473
ENST00000217893	ENSG00000273841	TAF9	chr5	69364863	69365754	-	69364863	69364942	79	42.578	70.04	27.462	1.31022e-08
ENST00000217957	ENSG00000101842	VSIG1	chrX	108077047	108078905	+	108077381	108078905	1524	0	0	0	0.396401
ENST00000217961	ENSG00000101846	STS	chrX	7349887	7350727	+	7350261	7350727	466	46.047	NA	NA	3.80587e-05
ENST00000218147	ENSG00000085185	BCORL1	chrX	130055853	130056272	+	130056136	130056272	136	100	100	0	0.216933
ENST00000218348	ENSG00000102226	USP11	chrX	47247792	47247984	+	47247930	47247984	54	33.29	43.7645	10.4745	5.31318e-10
ENST00000218548	ENSG00000075673	ATP12A	chr13	24711493	24711773	+	24711522	24711773	251	NA	NA	NA	0.336299
ENST00000219139	ENSG00000125149	C16orf70	chr16	67147044	67148218	+	67147131	67148218	1087	46.523	100	53.477	4.19102e-12
ENST00000219168,ENST00000412082	ENSG00000102897	LYRM1	chr16	20923999	20924505	+	20924116	20924505	389	70.387	86.165	15.778	1.37505e-07
ENST00000219197	ENSG00000102924	CBLN1	chr16	49279195	49279601	-	49279195	49279403	208	NA	NA	NA	0.338174
ENST00000219240	ENSG00000102967	DHODH	chr16	72024144	72024467	+	72024199	72024467	268	29.85	82.4305	52.5805	0.00105338
ENST00000219299	ENSG00000103021	CCDC113	chr16	58279690	58279839	+	58279777	58279839	62	100	100	0	0.263057
ENST00000219315	ENSG00000103037	SETD6	chr16	58518723	58519106	+	58519029	58519106	77	56.77	100	43.23	0.000482009
ENST00000219320,ENST00000564100,ENST00000570101	ENSG00000103042	SLC38A7	chr16	58666796	58667487	-	58666796	58667305	509	28.078	33.14	5.062	0.00735104
ENST00000219334	ENSG00000103056	SMPD3	chr16	68360947	68361307	-	68360947	68361205	258	NA	100	NA	0.560214
ENST00000219343	ENSG00000103064	SLC7A6	chr16	68297233	68297435	+	68297328	68297435	107	100	100	0	0.015977
ENST00000219400	ENSG00000103121	CMC2	chr16	80975781	80976179	-	80975781	80976092	311	0.054	0.209	0.155	1.14844e-10
ENST00000219439	ENSG00000103160	HSDL1	chr16	84124297	84124728	-	84124297	84124629	332	64.957	100	35.043	2.49484e-05
ENST00000219478	ENSG00000103199	ZNF500	chr16	4751648	4753058	-	4751648	4752375	727	38.169	68.804	30.635	6.27759e-08
ENST00000219479	ENSG00000103202	NME4	chr16	400218	400647	+	400342	400647	305	19.97	30.038	10.068	2.27212e-07
ENST00000219689	ENSG00000103404	USP31	chr16	23067982	23069616	-	23067982	23068045	63	100	100	0	0.407964
ENST00000219794	ENSG00000103507	BCKDK	chr16	31112120	31112617	+	31112265	31112617	352	32.828	100	67.172	0.00783479
ENST00000219821	ENSG00000103534	TMC5	chr16	19497919	19498139	+	19497966	19498139	173	NA	NA	NA	0.870413
ENST00000219837	ENSG00000103550	KNOP1	chr16	19706889	19707221	-	19706889	19706909	20	52.993	100	47.007	0.00302428
ENST00000220058	ENSG00000103707	MTFMT	chr15	65002997	65003256	-	65002997	65003061	64	30.953	63.048	32.095	1.24551e-10
ENST00000220166	ENSG00000103811	CTSH	chr15	78921766	78922205	-	78921766	78922129	363	0.16	0.2435	0.0835	0.0541538
ENST00000220244	ENSG00000103888	CEMIP	chr15	80948796	80951658	+	80948924	80951658	2734	NA	NA	NA	0.186525
ENST00000220429	ENSG00000104064	GABPB1	chr15	50277456	50278784	-	50277456	50278631	1175	100	100	0	0.0228146
ENST00000220478	ENSG00000104112	SCG3	chr15	51719407	51719619	+	51719526	51719619	93	NA	NA	NA	0.0254175
ENST00000220496	ENSG00000104129	DNAJC17	chr15	40767874	40768062	-	40767874	40767939	65	3.635	9.8055	6.1705	4.13234e-10
ENST00000220531	ENSG00000104164	BLOC1S6	chr15	45606394	45607155	+	45606514	45607155	641	46.195	63.785	17.59	7.97759e-12
ENST00000220562	ENSG00000012232	EXTL3	chr8	28750656	28751214	+	28750866	28751214	348	100	100	0	0.886653
ENST00000220584	ENSG00000079459	FDFT1	chr8	11838387	11838665	+	11838609	11838665	56	43.562	54.6805	11.1185	8.98983e-09
ENST00000220597	ENSG00000076641	PAG1	chr8	80975339	80976906	-	80975339	80976543	1204	100	100	0	0.856592
ENST00000220659	ENSG00000104221	BRF2	chr8	37843887	37845213	-	37843887	37844489	602	10.711	37.039	26.328	6.57022e-08
ENST00000220751	ENSG00000104312	RIPK2	chr8	89790078	89790419	+	89790416	89790419	3	50.79	100	49.21	0.000812074
ENST00000220822	ENSG00000104381	GDAP1	chr8	74363984	74366107	+	74364367	74366107	1740	67.239	78.684	11.445	0.0259091
ENST00000220913,ENST00000519533	ENSG00000104472	CHRAC1	chr8	140515125	140515813	+	140515247	140515813	566	90.25	100	9.75	0.0209306
ENST00000220959	ENSG00000104517	UBR5	chr8	102253904	102254514	-	102253904	102254301	397	46.898	58.2475	11.3495	0.121673
ENST00000220966	ENSG00000104524	PYCR3	chr8	143605415	143605882	-	143605415	143605699	284	48.153	75.67	27.517	4.54103e-11
ENST00000221114	ENSG00000104671	DCTN6	chr8	30183074	30183367	+	30183173	30183367	194	49.323	67.506	18.183	7.51243e-10
ENST00000221132	ENSG00000104689	TNFRSF10A	chr8	23191458	23192013	-	23191458	23191693	235	35.986	52.809	16.823	0.00404094
ENST00000221200	ENSG00000104756	KCTD9	chr8	25429729	25429973	-	25429729	25429856	127	60.978	100	39.022	0.000744959
ENST00000221315	ENSG00000256087	ZNF432	chr19	52033425	52035440	-	52033425	52033719	294	83.64	100	16.36	0.220636
ENST00000221327	ENSG00000167384	ZNF180	chr19	44476278	44478146	-	44476278	44476401	123	73.332	80.3075	6.9755	0.174421
ENST00000221486	ENSG00000104889	RNASEH2A	chr19	12813327	12813526	+	12813466	12813526	60	32.779	41.423	8.644	0.0517114
ENST00000221735	ENSG00000105136	ZNF419	chr19	57492855	57494672	+	57494090	57494672	582	7.28	10.5695	3.2895	0.000620917
ENST00000221770	ENSG00000105171	POP4	chr19	29615243	29615799	+	29615380	29615799	419	7.483	7.0645	-0.4185	0.330963
ENST00000222122,ENST00000599385	ENSG00000105516	DBP	chr19	48630668	48631052	-	48630668	48630836	168	24.078	37.159	13.081	9.66461e-08
ENST00000222139,ENST00000592375	ENSG00000187266	EPOR	chr19	11377765	11378778	-	11377765	11377983	218	38.718	46.1135	7.3955	0.715423
ENST00000222219	ENSG00000105612	DNASE2	chr19	12875557	12876363	-	12875557	12875989	432	36.939	50.3775	13.4385	3.25347e-07
ENST00000222248	ENSG00000105641	SLC5A5	chr19	17893712	17894895	+	17893877	17894895	1018	NA	NA	NA	0.605577
ENST00000222249	ENSG00000105642	KCNN1	chr19	17998151	17998706	+	17998406	17998706	300	100	100	0	0.129946
ENST00000222256	ENSG00000105649	RAB3A	chr19	18196783	18197660	-	18196783	18197469	686	0	0	0	0.49725
ENST00000222305	ENSG00000105698	USF2	chr19	35279166	35279745	+	35279256	35279745	489	26.479	83.1825	56.7035	1.34909e-09
ENST00000222329	ENSG00000105722	ERF	chr19	42248089	42249738	-	42248089	42248464	375	16.503	47.356	30.853	0.00520818
ENST00000222374	ENSG00000105767	CADM4	chr19	43622549	43623439	-	43622549	43623329	780	NA	NA	NA	0.40716
ENST00000222390,ENST00000457544	ENSG00000019991	HGF	chr7	81702120	81702757	-	81702120	81702580	460	NA	NA	NA	0.820893
ENST00000222402	ENSG00000078967	UBE2D4	chr7	43952649	43953399	+	43952695	43953399	704	36.153	63.4745	27.3215	1.83694e-09
ENST00000222462	ENSG00000002745	WNT16	chr7	121338880	121340915	+	121339345	121340915	1570	NA	NA	NA	0.134169
ENST00000222511	ENSG00000105793	GTPBP10	chr7	90384891	90385184	+	90385154	90385184	30	28.657	31.577	2.92	0.4216
ENST00000222543	ENSG00000105825	TFPI2	chr7	93886548	93886896	-	93886548	93886819	271	30.341	43.413	13.072	5.13384e-06
ENST00000222567	ENSG00000105849	TWISTNB	chr7	19698079	19698727	-	19698079	19698315	236	50.725	41.117	-9.608	0.00155719
ENST00000222584	ENSG00000105866	SP4	chr7	21511021	21514507	+	21511269	21514507	3238	64.356	100	35.644	0.387599
ENST00000222597	ENSG00000105879	CBLL1	chr7	107758142	107759579	+	107759178	107759579	401	61.618	74.7415	13.1235	0.00068508
ENST00000222644	ENSG00000105926	MPP6	chr7	24687437	24687709	+	24687614	24687709	95	100	100	0	0.389379
ENST00000222690	ENSG00000105968	H2AFV	chr7	44829939	44830163	-	44829939	44830143	204	100	100	0	0.823365
ENST00000222693,ENST00000343213	ENSG00000105971	CAV2	chr7	116505970	116506498	+	116506159	116506498	339	88.835	100	11.165	0.000419435
ENST00000222718	ENSG00000105996	HOXA2	chr7	27100681	27101465	-	27100681	27100725	44	100	100	0	0.428618
ENST00000222747	ENSG00000106025	TSPAN12	chr7	120787858	120788897	-	120787858	120788591	733	75.734	81.543	5.809	0.000964688
ENST00000222803	ENSG00000106080	FKBP14	chr7	30013730	30014893	-	30013730	30014734	1004	60.236	59.272	-0.964	0.774291
ENST00000222823	ENSG00000106100	NOD1	chr7	30425322	30425710	-	30425322	30425637	315	79.446	100	20.554	0.25391
ENST00000222990	ENSG00000106266	SNX8	chr7	2255006	2255169	-	2255006	2255055	49	1.484	1.4655	-0.0185	0.959664
ENST00000223073	ENSG00000106344	RBM28	chr7	128310559	128310931	-	128310559	128310796	237	100	86.233	-13.767	0.223604
ENST00000223095	ENSG00000106366	SERPINE1	chr7	101137404	101137583	+	101137442	101137583	141	36.578	66.351	29.773	1.23899e-06
ENST00000223122	ENSG00000106392	C1GALT1	chr7	7243523	7243888	+	7243727	7243888	161	79.922	100	20.078	0.00935805
ENST00000223129,ENST00000396682	ENSG00000106399	RPA3	chr7	7636933	7637082	-	7636933	7636999	66	53.568	53.3785	-0.1895	0.783043
ENST00000223145	ENSG00000106415	GLCCI1	chr7	8086192	8086799	+	8086538	8086799	261	59.524	100	40.476	0.0447718
ENST00000223190	ENSG00000106459	NRF1	chr7	129755017	129756015	+	129755181	129756015	834	42.663	53.0825	10.4195	0.00306139
ENST00000223208	ENSG00000106477	CEP41	chr7	130398595	130399039	-	130398595	130398890	295	67.706	100	32.294	4.2224e-05
ENST00000223215	ENSG00000106484	MEST	chr7	130504938	130505384	+	130505056	130505384	328	72.553	86.8245	14.2715	0.0726925
ENST00000223324	ENSG00000106591	MRPL32	chr7	42937321	42937643	+	42937576	42937643	67	62.503	70.0595	7.5565	0.000129715
ENST00000223361	ENSG00000106628	POLD2	chr7	44114764	44114945	-	44114764	44114784	20	25.042	47.549	22.507	3.20796e-11
ENST00000223428	ENSG00000081386	ZNF510	chr9	96758018	96760477	-	96758018	96758777	759	53.847	63.7115	9.8645	0.00413511
ENST00000223459	ENSG00000229809	ZNF688	chr16	30569727	30570436	-	30569727	30569915	188	11.326	25.0395	13.7135	3.45261e-07
ENST00000223609,ENST00000376718	ENSG00000106772	PRUNE2	chr9	76611406	76614600	-	76611406	76613348	1942	41.546	15.769	-25.777	0.436041
ENST00000223642	ENSG00000106804	C5	chr9	120952468	120952868	-	120952468	120952738	270	37.807	43.061	5.254	0.552189
ENST00000223791	ENSG00000106948	AKNA	chr9	114336171	114337306	-	114336171	114337053	882	0	NA	NA	0.254337
ENST00000223862	ENSG00000107018	RLN1	chr9	5334969	5335597	-	5334969	5335250	281	NA	NA	NA	0.42897
ENST00000223864	ENSG00000107020	PLGRKT	chr9	5358072	5358360	-	5358072	5358238	166	25.313	54.933	29.62	1.57173e-09
ENST00000223951,ENST00000380110	ENSG00000107105	ELAVL2	chr9	23692196	23692887	-	23692196	23692556	360	NA	NA	NA	0.494538
ENST00000224140	ENSG00000107290	SETX	chr9	132264119	132264985	-	132264119	132264238	119	100	100	0	0.310742
ENST00000224356	ENSG00000095596	CYP26A1	chr10	93076962	93077495	+	93077304	93077495	191	NA	NA	NA	0.666955
ENST00000224721	ENSG00000107736	CDH23	chr10	71814951	71815896	+	71815278	71815896	618	NA	NA	NA	0.811524
ENST00000224756,ENST00000372088,ENST00000543283	ENSG00000107771	CCSER2	chr10	84513448	84514406	+	84514267	84514406	139	56.25	60.381	4.131	0.0511216
ENST00000224784	ENSG00000107796	ACTA2	chr10	88935132	88935366	-	88935132	88935222	90	23.904	66.6955	42.7915	1.33938e-11
ENST00000225171	ENSG00000108176	DNAJC12	chr10	67796818	67797210	-	67796818	67797115	297	38.937	53.388	14.451	0.00969756
ENST00000225174	ENSG00000108179	PPIF	chr10	79353706	79354669	+	79353842	79354669	827	46.064	100	53.936	0.00525969
ENST00000225235	ENSG00000108239	TBC1D12	chr10	94533027	94533297	+	94533096	94533297	201	100	100	0	0.723482
ENST00000225276	ENSG00000070731	ST6GALNAC2	chr17	76565612	76566271	-	76565612	76566103	491	53.473	100	46.527	1.75842e-07
ENST00000225388	ENSG00000108256	NUFIP2	chr17	29264182	29264591	-	29264182	29264538	356	100	100	0	0.679001
ENST00000225504	ENSG00000213246	SUPT4H1	chr17	58346144	58346313	-	58346144	58346245	101	62.643	87.3355	24.6925	6.98555e-05
ENST00000225577,ENST00000406116	ENSG00000108443	RPS6KB1	chr17	59946550	59948186	+	59947602	59948186	584	60.001	63.191	3.19	0.244729
ENST00000225609,ENST00000395844	ENSG00000108474	PIGL	chr17	16325799	16326259	+	16325906	16326259	353	100	100	0	0.0337792
ENST00000225719	ENSG00000108582	CPD	chr17	30464587	30464947	+	30464814	30464947	133	78.885	100	21.115	0.000386312
ENST00000225724	ENSG00000108587	GOSR1	chr17	30522253	30525647	+	30522378	30525647	3269	41.082	41.2685	0.1865	0.640915
ENST00000225737	ENSG00000108599	AKAP10	chr17	19904770	19906232	-	19904770	19906226	1456	39.538	33.4235	-6.1145	0.342146
ENST00000225777	ENSG00000108639	SYNGR2	chr17	78171738	78172963	+	78171936	78172963	1027	33.877	20.849	-13.028	0.120715
ENST00000225805	ENSG00000108666	C17orf75	chr17	32331597	32331978	-	32331597	32331762	165	13.869	20.5905	6.7215	8.17265e-05
ENST00000225831	ENSG00000108691	CCL2	chr17	34256721	34257136	+	34256827	34257136	309	13.563	31.1565	17.5935	9.37801e-10
ENST00000225844	ENSG00000181374	CCL13	chr17	34358025	34358301	+	34358131	34358301	170	NA	100	NA	0.711165
ENST00000225873	ENSG00000108733	PEX12	chr17	35574866	35576181	-	35574866	35575781	915	33.575	60.574	26.999	0.0568249
ENST00000225929	ENSG00000108786	HSD17B1	chr17	42554668	42554956	+	42554938	42554956	18	100	100	0	0.98053
ENST00000226067	ENSG00000108924	HLF	chr17	55320663	55322107	+	55320879	55322107	1228	100	100	0	0.0365048
ENST00000226225	ENSG00000109079	TNFAIP1	chr17	28344363	28345095	+	28344600	28345095	495	82.25	99.6395	17.3895	9.98996e-08
ENST00000226230,ENST00000336687	ENSG00000109084	TMEM97	chr17	28326533	28326872	+	28326793	28326872	79	100	100	0	0.0168816
ENST00000226279	ENSG00000004468	CD38	chr4	15848538	15848857	+	15848602	15848857	255	32.529	30.071	-2.458	0.773543
ENST00000226319	ENSG00000077684	JADE1	chr4	128871354	128872569	+	128872262	128872569	307	37.448	42.7095	5.2615	0.0360752
ENST00000226796	ENSG00000109534	GAR1	chr4	109824417	109824694	+	109824431	109824694	263	35.356	100	64.644	0.000175249
ENST00000227135	ENSG00000064199	SPA17	chr11	124694302	124694570	+	124694446	124694570	124	40.599	45.7775	5.1785	0.224717
ENST00000227214	ENSG00000021300	PLEKHB1	chr11	73661465	73661893	+	73661602	73661893	291	64.896	82.685	17.789	9.72869e-08
ENST00000227322	ENSG00000109917	ZPR1	chr11	116778752	116779059	-	116778752	116778924	172	47.34	60.249	12.909	4.76906e-07
ENST00000227451	ENSG00000110042	DTX4	chr11	59204675	59208183	+	59204909	59208183	3274	16.664	21.5645	4.9005	0.16858
ENST00000227507	ENSG00000110092	CCND1	chr11	69651117	69651477	+	69651282	69651477	195	13.4	41.3765	27.9765	2.62818e-12
ENST00000227520	ENSG00000110104	CCDC86	chr11	60850205	60851041	+	60850325	60851041	716	12.733	46.93	34.197	2.19056e-08
ENST00000227525	ENSG00000110108	TMEM109	chr11	60921773	60923324	+	60922165	60923324	1159	32.094	52.4605	20.3665	2.40138e-10
ENST00000227638,ENST00000436171	ENSG00000110218	PANX1	chr11	94180789	94180980	+	94180869	94180980	111	54.71	100	45.29	3.13716e-07
ENST00000228027	ENSG00000062282	DGAT2	chr11	75800353	75800661	+	75800508	75800661	153	36.577	100	63.423	0.0467444
ENST00000228347	ENSG00000013503	POLR3B	chr12	106509419	106510046	+	106509549	106510046	497	27.062	40.9775	13.9155	0.176924
ENST00000228437	ENSG00000110851	PRDM4	chr12	107734176	107734522	-	107734176	107734209	33	100	100	0	0.830884
ENST00000228438	ENSG00000110852	CLEC2B	chr12	9853207	9853408	-	9853207	9853299	92	37.797	29.404	-8.393	0.028004
ENST00000228468	ENSG00000110881	ASIC1	chr12	50081544	50082727	+	50081649	50082727	1078	NA	NA	NA	0.490944
ENST00000228510	ENSG00000110921	MVK	chr12	109596425	109597222	+	109596577	109597222	645	11.188	100	88.812	0.00748755
ENST00000228515	ENSG00000110925	CSRNP2	chr12	51063660	51064669	-	51063660	51063745	85	70.8	100	29.2	2.88776e-07
ENST00000228682	ENSG00000111087	GLI1	chr12	57470316	57472262	+	57472061	57472262	201	NA	NA	NA	0.208701
ENST00000228705	ENSG00000111110	PPM1H	chr12	62647290	62648636	-	62647290	62648488	1198	100	100	0	0.357712
ENST00000228741	ENSG00000111145	ELK3	chr12	96267081	96267852	+	96267180	96267852	672	60.737	79.6295	18.8925	1.80408e-11
ENST00000228799	ENSG00000111203	ITFG2	chr12	2824089	2824668	+	2824193	2824668	475	58.524	76.7985	18.2745	1.04039e-08
ENST00000228827	ENSG00000111231	GPN3	chr12	110452907	110453096	-	110452907	110453033	126	51.159	68.743	17.584	3.01608e-07
ENST00000228843	ENSG00000111247	RAD51AP1	chr12	4558856	4559622	+	4558993	4559622	629	100	100	0	0.720436
ENST00000228865	ENSG00000111269	CREBL2	chr12	12641993	12642157	+	12641998	12642157	159	68.737	100	31.263	3.79694e-07
ENST00000228955	ENSG00000111358	GTF2H3	chr12	123660165	123660333	+	123660235	123660333	98	48.358	100	51.642	3.91654e-08
ENST00000229022	ENSG00000111424	VDR	chr12	47843097	47845005	-	47843097	47844745	1648	51.68	61.3775	9.6975	0.09878
ENST00000229195	ENSG00000111596	CNOT2	chr12	70353828	70354287	+	70353915	70354287	372	76.23	100	23.77	0.0412486
ENST00000229201	ENSG00000111602	TIMELESS	chr12	56417393	56417786	-	56417393	56417715	322	54.609	100	45.391	0.00168126
ENST00000229214	ENSG00000111615	KRR1	chr12	75499802	75499951	-	75499802	75499808	6	100	71.7845	-28.2155	0.0289688
ENST00000229266	ENSG00000111666	CHPT1	chr12	101728900	101729021	+	101728945	101729021	76	75.847	100	24.153	8.97272e-06
ENST00000229314,ENST00000542038	ENSG00000111711	GOLT1B	chr12	21515668	21516203	+	21515707	21516203	496	61.482	62.689	1.207	0.688726
ENST00000229328	ENSG00000111725	PRKAB1	chr12	119680247	119680711	+	119680325	119680711	386	70.677	100	29.323	1.58685e-06
ENST00000229330	ENSG00000111727	HCFC2	chr12	104102958	104103462	+	104103273	104103462	189	40.372	44.627	4.255	0.0208773
ENST00000229387	ENSG00000111783	RFX4	chr12	106761196	106762695	+	106761469	106762695	1226	NA	NA	NA	0.391366
ENST00000229395	ENSG00000111790	FGFR1OP2	chr12	26964595	26966027	+	26964733	26966027	1294	64.404	64.233	-0.171	0.906057
ENST00000229447	ENSG00000009765	IYD	chr6	150398054	150404629	+	150398137	150404629	6492	3.084	8.836	5.752	0.346378
ENST00000229554,ENST00000368581	ENSG00000111834	RSPH4A	chr6	116632206	116632804	+	116632441	116632804	363	NA	NA	NA	0.361061
ENST00000229570,ENST00000608525,ENST00000608353	ENSG00000111850	SMIM8	chr6	87340115	87341759	+	87341321	87341759	438	28.579	27.8005	-0.7785	0.839641
ENST00000229595	ENSG00000111875	ASF1A	chr6	118907401	118907798	+	118907614	118907798	184	40.017	41.571	1.554	0.278114
ENST00000229633	ENSG00000111911	HINT3	chr6	125977643	125977936	+	125977676	125977936	260	85.968	100	14.032	0.000403667
ENST00000229758	ENSG00000112029	FBXO5	chr6	152970528	152971414	-	152970528	152971162	634	0	0	0	0.99205
ENST00000229812	ENSG00000112079	STK38	chr6	36494095	36495914	-	36494095	36495783	1688	66.99	100	33.01	6.32532e-08
ENST00000229829	ENSG00000204252	HLA-DOA	chr6	33006561	33006841	-	33006561	33006837	276	36.83	70.066	33.236	4.00493e-12
ENST00000229854	ENSG00000112118	MCM3	chr6	52264269	52264786	-	52264269	52264587	318	51.371	82.245	30.874	8.41317e-09
ENST00000229903	ENSG00000112167	SAYSD1	chr6	39105195	39105776	-	39105195	39105431	236	54.884	59.317	4.433	0.0485423
ENST00000229913	ENSG00000164627	KIF6	chr6	39336149	39336548	-	39336149	39336531	382	8.556	100	91.444	0.0287787
ENST00000229955	ENSG00000112218	GPR63	chr6	96797240	96799881	-	96797240	96798471	1231	49.143	78.004	28.861	9.0116e-06
ENST00000229971	ENSG00000112234	FBXL4	chr6	98874232	98874441	-	98874232	98874277	45	62.569	100	37.431	0.0346636
ENST00000230036	ENSG00000112293	GPLD1	chr6	24428836	24429118	-	24428836	24429031	195	100	100	0	0.210257
ENST00000230053	ENSG00000112309	B3GAT2	chr6	70857213	70861749	-	70857213	70861662	4449	100	61.301	-38.699	3.96338e-05
ENST00000230056	ENSG00000112312	GMNN	chr6	24785637	24785955	+	24785799	24785955	156	31.618	65.822	34.204	1.2076e-09
ENST00000230122	ENSG00000112365	ZBTB24	chr6	109465630	109466574	-	109465630	109465850	220	77.201	100	22.799	0.0146845
ENST00000230124	ENSG00000112367	FIG4	chr6	109825087	109825362	+	109825265	109825362	97	28.845	63.5115	34.6665	2.5545e-07
ENST00000230173,ENST00000367608	ENSG00000112414	ADGRG6	chr6	142443336	142443955	+	142443515	142443955	440	100	100	0	1
ENST00000230354	ENSG00000112592	TBP	chr6	170572185	170572685	+	170572265	170572685	420	56.424	93.1425	36.7185	3.24002e-05
ENST00000230413,ENST00000388752,ENST00000489623	ENSG00000112651	MRPL2	chr6	43054226	43054486	-	43054226	43054273	47	0.37	0.1335	-0.2365	0.830988
ENST00000230529	ENSG00000112761	CCN6	chr6	112069338	112069686	+	112069620	112069686	66	2.422	3.6105	1.1885	0.00245431
ENST00000230565	ENSG00000112796	ENPP5	chr6	46160400	46161753	-	46160400	46161325	925	8.794	11.683	2.889	0.00254718
ENST00000230582	ENSG00000112812	PRSS16	chr6	27255246	27255540	+	27255315	27255540	225	100	100	0	0.00452327
ENST00000230588	ENSG00000112818	MEP1A	chr6	46838979	46839556	+	46839136	46839556	420	NA	NA	NA	0.401736
ENST00000230640	ENSG00000039123	MTREX	chr5	55424719	55424841	+	55424772	55424841	69	100	100	0	5.96972e-07
ENST00000230792	ENSG00000112874	NUDT12	chr5	103550857	103550971	-	103550857	103550860	3	100	100	0	0.0619969
ENST00000230859	ENSG00000112941	TENT4A	chr5	6754750	6755171	+	6754945	6755171	226	100	100	0	0.23974
ENST00000230882,ENST00000622294	ENSG00000112964	GHR	chr5	42718452	42721823	+	42719424	42721823	2399	0	0	0	0.485099
ENST00000230895	ENSG00000112977	DAP	chr5	10679301	10681169	-	10679301	10681055	1754	32.731	67.3535	34.6225	1.06794e-10
ENST00000231004	ENSG00000113083	LOX	chr5	122066582	122066749	-	122066582	122066742	160	59.699	82.475	22.776	4.39453e-08
ENST00000231134	ENSG00000113209	PCDHB5	chr5	141135217	141138121	+	141137822	141138121	299	28.497	29.779	1.282	0.959664
ENST00000231137	ENSG00000113212	PCDHB7	chr5	141172618	141175375	+	141175217	141175375	158	100	100	0	0.483906
ENST00000231173	ENSG00000113248	PCDHB15	chr5	141245394	141248174	+	141247942	141248174	232	100	100	0	0.328662
ENST00000231198	ENSG00000113272	THG1L	chr5	157739320	157739709	+	157739482	157739709	227	38.063	47.765	9.702	0.550629
ENST00000231238	ENSG00000113312	TTC1	chr5	160064931	160065092	+	160065065	160065092	27	73.179	100	26.821	9.92091e-11
ENST00000231338	ENSG00000082196	C1QTNF3	chr5	34020495	34020742	-	34020495	34020582	87	56.435	76.4925	20.0575	4.42463e-09
ENST00000231461	ENSG00000113532	ST8SIA4	chr5	100810487	100812129	-	100810487	100811846	1359	100	100	0	0.941261
ENST00000231484	ENSG00000113555	PCDH12	chr5	141944970	141945805	-	141944970	141945380	410	7.328	8.067	0.739	0.0712506
ENST00000231512	ENSG00000113583	C5orf15	chr5	133956707	133956990	-	133956707	133956858	151	100	100	0	0.0266418
ENST00000231706	ENSG00000013293	SLC7A14	chr3	170466803	170467377	-	170466803	170467054	251	52.624	100	47.376	0.0601926
ENST00000231721	ENSG00000010319	SEMA3G	chr3	52433318	52436073	-	52433318	52435602	2284	34.783	21.283	-13.5	0.00123263
ENST00000231948	ENSG00000113851	CRBN	chr3	3150272	3151045	-	3150272	3150864	592	57.235	68.15	10.915	1.33021e-08
ENST00000232375	ENSG00000114268	PFKFB4	chr3	48518756	48519806	-	48518756	48519746	990	100	100	0	0.976171
ENST00000232424	ENSG00000114315	HES1	chr3	194137682	194138484	+	194138233	194138484	251	38.571	74.789	36.218	7.78009e-10
ENST00000232458	ENSG00000114346	ECT2	chr3	172820147	172820673	+	172820237	172820673	436	100	100	0	0.177936
ENST00000232496	ENSG00000114383	TUSC2	chr3	50325995	50326186	-	50325995	50326120	125	40.043	44.6125	4.5695	7.43999e-05
ENST00000232519	ENSG00000114405	C3orf14	chr3	62333254	62333444	+	62333389	62333444	55	49.656	69.709	20.053	8.01075e-05
ENST00000232978	ENSG00000114857	NKTR	chr3	42645887	42646238	+	42645975	42646238	263	100	100	0	0.383232
ENST00000233025	ENSG00000114902	SPCS1	chr3	52707686	52707829	+	52707812	52707829	17	75.47	82.0425	6.5725	0.000232424
ENST00000233027	ENSG00000114904	NEK4	chr3	52711139	52711869	-	52711139	52711776	637	72.355	100	27.645	1.29964e-05
ENST00000233072	ENSG00000021826	CPS1	chr2	210677886	210678038	+	210677985	210678038	53	100	NA	NA	0.49468
ENST00000233099	ENSG00000008869	HEATR5B	chr2	36981010	36981794	-	36981010	36981489	479	2.459	0	-2.459	0.0360237
ENST00000233156	ENSG00000003436	TFPI	chr2	187466890	187467042	-	187466890	187466935	45	82.116	100	17.884	0.00300427
ENST00000233202	ENSG00000018280	SLC11A1	chr2	218394924	218395307	+	218395035	218395307	272	10.809	22.874	12.065	2.67216e-05
ENST00000233336	ENSG00000114999	TTL	chr2	112528680	112529513	+	112528795	112529513	718	100	100	0	0.0924475
ENST00000233468	ENSG00000115128	SF3B6	chr2	24067717	24067851	-	24067717	24067761	44	53.064	85.0915	32.0275	2.3776e-12
ENST00000233615	ENSG00000239779	WBP1	chr2	74460220	74460891	+	74460681	74460891	210	0	0	0	0.696804
ENST00000233710	ENSG00000115361	ACADL	chr2	210188806	210189054	-	210188806	210188960	154	46.567	NA	NA	0.0528977
ENST00000233741	ENSG00000115392	FANCL	chr2	58159315	58159800	-	58159315	58159764	449	26.406	44.6225	18.2165	0.000103022
ENST00000233838,ENST00000430215	ENSG00000115486	GGCX	chr2	85549848	85550126	-	85549848	85549933	85	44.619	57.529	12.91	0.00402627
ENST00000233892	ENSG00000115540	MOB4	chr2	197550514	197550909	+	197550646	197550909	263	32.286	36.5505	4.2645	0.0235333
ENST00000233969	ENSG00000115616	SLC9A2	chr2	102708118	102710660	+	102708489	102710660	2171	100	NA	NA	0.260705
ENST00000234111	ENSG00000115758	ODC1	chr2	10440437	10440868	-	10440437	10440723	286	21.339	33.536	12.197	9.66461e-08
ENST00000234170	ENSG00000115816	CEBPZ	chr2	37201723	37201903	-	37201723	37201763	40	32.32	56.531	24.211	0.000184443
ENST00000234179	ENSG00000115825	PRKD3	chr2	37251836	37253350	-	37251836	37253176	1340	100	100	0	0.91279
ENST00000234198	ENSG00000115844	DLX2	chr2	172099737	172100944	-	172099737	172100542	805	NA	NA	NA	0.366511
ENST00000234256	ENSG00000115902	SLC1A4	chr2	65020911	65021467	+	65021146	65021467	321	72.266	100	27.734	6.18188e-05
ENST00000234296	ENSG00000115942	ORC2	chr2	200911195	200911387	-	200911195	200911300	105	58.697	100	41.303	0.00175625
ENST00000234301	ENSG00000115944	COX7A2L	chr2	42350620	42351359	-	42350620	42351218	598	38.771	63.3265	24.5555	2.86101e-11
ENST00000234371	ENSG00000116014	KISS1R	chr19	920289	920962	+	920748	920962	214	NA	NA	NA	0.130237
ENST00000234420,ENST00000538136	ENSG00000116062	MSH6	chr2	47806778	47806953	+	47806860	47806953	93	43.842	34.7815	-9.0605	0.00164869
ENST00000234453	ENSG00000116095	PLEKHA3	chr2	178503759	178503960	+	178503887	178503960	73	74.61	100	25.39	0.000129512
ENST00000234626	ENSG00000097046	CDC7	chr1	91524040	91524496	+	91524435	91524496	61	100	100	0	0.291081
ENST00000234739	ENSG00000116128	BCL9	chr1	147623841	147625148	+	147624959	147625148	189	100	100	0	0.346389
ENST00000234831	ENSG00000116209	TMEM59	chr1	54032017	54032305	-	54032017	54032149	132	42.802	52.8555	10.0535	6.81757e-12
ENST00000235090	ENSG00000116455	WDR77	chr1	111441209	111441389	-	111441209	111441229	20	41.171	71.8875	30.7165	6.6881e-12
ENST00000235307	ENSG00000116667	C1orf21	chr1	184619517	184619727	+	184619556	184619727	171	83.535	100	16.465	0.0135792
ENST00000235310	ENSG00000116670	MAD2L2	chr1	11674532	11674816	-	11674532	11674774	242	34.528	64.944	30.416	1.51808e-09
ENST00000235345	ENSG00000116704	SLC35D1	chr1	67003903	67004448	-	67003903	67004339	436	100	100	0	0.0377949
ENST00000235382	ENSG00000116741	RGS2	chr1	192811401	192812166	+	192811596	192812166	570	37.566	63.277	25.711	2.51621e-09
ENST00000235521,ENST00000369426	ENSG00000116874	WARS2	chr1	119032681	119033388	-	119032681	119032910	229	60.522	67.2715	6.7495	0.178961
ENST00000236051	ENSG00000117395	EBNA1BP2	chr1	43164264	43164493	-	43164264	43164442	178	10.439	11.78	1.341	0.263443
ENST00000236147	ENSG00000188404	SELL	chr1	169691481	169691802	-	169691481	169691783	302	50.106	77.6675	27.5615	1.10063e-05
ENST00000236192	ENSG00000117533	VAMP4	chr1	171703922	171704534	-	171703922	171704505	583	52.98	62.773	9.793	0.0234147
ENST00000236273	ENSG00000117614	SYF2	chr1	25223117	25223431	-	25223117	25223265	148	58.062	68.931	10.869	2.69547e-05
ENST00000236914	ENSG00000116833	NR5A2	chr1	200173962	200175617	+	200174210	200175617	1407	100	100	0	0.906336
ENST00000236925	ENSG00000118200	CAMSAP2	chr1	200857753	200858355	+	200858059	200858355	296	100	100	0	0.669685
ENST00000236937	ENSG00000072694	FCGR2B	chr1	161677475	161677993	+	161677553	161677993	440	20.333	NA	NA	0.194506
ENST00000236938	ENSG00000132185	FCRLA	chr1	161713084	161713441	+	161713380	161713441	61	NA	NA	NA	1
ENST00000236980	ENSG00000118246	FASTKD2	chr2	206791682	206791819	+	206791802	206791819	17	87.871	100	12.129	0.365747
ENST00000237163	ENSG00000083097	DOP1A	chr6	83167861	83168313	+	83168167	83168313	146	100	100	0	0.00226566
ENST00000237247	ENSG00000118473	SGIP1	chr1	66743072	66743640	+	66743095	66743640	545	65.39	100	34.61	0.0180043
ENST00000237281	ENSG00000118496	FBXO30	chr6	145800010	145800309	-	145800010	145800105	95	73.91	100	26.09	0.00452882
ENST00000237283	ENSG00000189007	ADAT2	chr6	143428350	143428506	-	143428350	143428462	112	100	100	0	0.0204403
ENST00000237289	ENSG00000118503	TNFAIP3	chr6	137881034	137882591	+	137881319	137882591	1272	85.214	100	14.786	0.00155249
ENST00000237380	ENSG00000118579	MED28	chr4	17623600	17623946	+	17623798	17623946	148	77.606	100	22.394	0.0933575
ENST00000237455	ENSG00000239305	RNF103	chr2	86603700	86605418	-	86603700	86603842	142	79.11	100	20.89	6.28145e-07
ENST00000237500	ENSG00000118680	MYL12B	chr18	3277764	3278206	+	3277937	3278206	269	7.941	17.5635	9.6225	5.82334e-12
ENST00000237612,ENST00000515655,ENST00000650821	ENSG00000118777	ABCG2	chr4	88092051	88092381	-	88092051	88092233	182	36.217	100	63.783	0.128174
ENST00000237623	ENSG00000118785	SPP1	chr4	87982491	87983346	+	87982896	87983346	450	4.304	10.187	5.883	2.58276e-10
ENST00000237654	ENSG00000118816	CCNI	chr4	77048048	77048662	-	77048048	77048218	170	46.829	53.018	6.189	0.000123976
ENST00000237696	ENSG00000118849	RARRES1	chr3	158697540	158697827	-	158697540	158697677	137	100	NA	NA	0.826923
ENST00000237853	ENSG00000118985	ELL2	chr5	95888823	95888987	-	95888823	95888870	47	55.636	100	44.364	0.00011835
ENST00000237937	ENSG00000107372	ZFAND5	chr9	72355873	72356101	-	72355873	72355952	79	43.782	75.44	31.658	2.19387e-12
ENST00000238146	ENSG00000111364	DDX55	chr12	123619963	123620481	+	123620140	123620481	341	56.135	57.0915	0.9565	0.495592
ENST00000238156	ENSG00000119242	CCDC92	chr12	123936880	123937830	-	123936880	123937057	177	85.556	100	14.444	1.61644e-06
ENST00000238628	ENSG00000119650	IFT43	chr14	76083457	76083695	+	76083577	76083695	118	19.099	52.19	33.091	6.99758e-10
ENST00000238667,ENST00000556856	ENSG00000119686	FLVCR2	chr14	75646400	75647112	+	75646486	75647112	626	37.377	51.497	14.12	0.00369062
ENST00000238686,ENST00000524913,ENST00000439583	ENSG00000119703	ZC2HC1C	chr14	75077531	75078096	+	75077564	75078096	532	5.335	13.475	8.14	0.00125648
ENST00000238714	ENSG00000115421	PAPOLG	chr2	60797061	60797693	+	60797160	60797693	533	84.797	100	15.203	0.0266071
ENST00000238788	ENSG00000119777	TMEM214	chr2	27040710	27041195	+	27040837	27041195	358	56.354	80.516	24.162	1.49392e-10
ENST00000238789	ENSG00000119778	ATAD2B	chr2	23751793	23752087	-	23751793	23752045	252	100	100	0	0.521464
ENST00000238831	ENSG00000119820	YIPF4	chr2	32305488	32305660	+	32305626	32305660	34	73.214	100	26.786	3.02479e-09
ENST00000238856,ENST00000238855,ENST00000422803	ENSG00000119844	AFTPH	chr2	64591884	64592373	+	64592035	64592373	338	100	100	0	1
ENST00000238892	ENSG00000119878	CRIPT	chr2	46624162	46624340	+	46624227	46624340	113	61.502	73.006	11.504	0.00207909
ENST00000238961	ENSG00000119906	SLF2	chr10	100961876	100962447	+	100961912	100962447	535	100	100	0	0.00329177
ENST00000239007	ENSG00000119950	MXI1	chr10	110284823	110285068	+	110284987	110285068	81	28.123	61.6825	33.5595	2.14416e-12
ENST00000239026	ENSG00000119969	HELLS	chr10	94601527	94601935	+	94601622	94601935	313	NA	NA	NA	0.426938
ENST00000239223	ENSG00000120129	DUSP1	chr5	172768379	172769132	-	172768379	172768761	382	85.002	92.1315	7.1295	0.000997323
ENST00000239231	ENSG00000120137	PANK3	chr5	168557509	168557621	-	168557509	168557570	61	100	100	0	0.188883
ENST00000239243	ENSG00000120149	MSX2	chr5	174729158	174729881	+	174729583	174729881	298	37.757	62.669	24.912	0.366596
ENST00000239316	ENSG00000120211	INSL4	chr9	5233653	5233969	+	5233877	5233969	92	NA	37.915	NA	0.908354
ENST00000239367	ENSG00000120256	LRP11	chr6	149818924	149820703	-	149818924	149820548	1624	58.223	80.938	22.715	2.29014e-06
ENST00000239440	ENSG00000120318	ARAP3	chr5	141653559	141654435	-	141653559	141653949	390	51.439	72.85	21.411	0.00255127
ENST00000239449,ENST00000624896	ENSG00000120327	PCDHB14	chr5	141222931	141225922	+	141225902	141225922	20	100	100	0	0.986795
ENST00000239450	ENSG00000120328	PCDHB12	chr5	141208718	141212124	+	141211295	141212124	829	30.925	13.107	-17.818	0.0440623
ENST00000239614	ENSG00000120458	MSANTD2	chr11	124766713	124768028	-	124766713	124767175	462	56.922	83.216	26.294	0.00217909
ENST00000239860	ENSG00000242715	CCDC169	chr13	36227172	36227381	-	36227172	36227200	28	100	NA	NA	0.239793
ENST00000239882	ENSG00000120690	ELF1	chr13	40932019	40934028	-	40932019	40933424	1405	10.826	10.379	-0.447	0.673395
ENST00000239906,ENST00000434981	ENSG00000120709	FAM53C	chr5	138346701	138346989	+	138346959	138346989	30	58.113	80.4295	22.3165	5.15317e-05
ENST00000239938	ENSG00000120738	EGR1	chr5	138466756	138469045	+	138468081	138469045	964	100	100	0	0.000389119
ENST00000239944,ENST00000487153	ENSG00000120742	SERP1	chr3	150544352	150544498	-	150544352	150544414	62	100	100	0	0.0103678
ENST00000240055	ENSG00000120837	NFYB	chr12	104119503	104119769	-	104119503	104119736	233	42.869	68.7475	25.8785	1.64976e-08
ENST00000240093	ENSG00000104290	FZD3	chr8	28562797	28563427	+	28563011	28563427	416	100	100	0	0.63977
ENST00000240100	ENSG00000120875	DUSP4	chr8	29336827	29337411	-	29336827	29337025	198	100	100	0	0.98481
ENST00000240139	ENSG00000120910	PPP3CC	chr8	22540614	22541013	+	22540802	22541013	211	42.345	55.985	13.64	0.000685811
ENST00000240285	ENSG00000121039	RDH10	chr8	73322912	73323189	+	73323036	73323189	153	48.124	100	51.876	1.3264e-07
ENST00000240316	ENSG00000121058	COIL	chr17	56938825	56939154	-	56938825	56939070	245	68.931	100	31.069	0.0574326
ENST00000240328	ENSG00000121068	TBX2	chr17	61408053	61408610	+	61408506	61408610	104	43.03	59.8745	16.8445	7.34272e-09
ENST00000240333	ENSG00000121073	SLC35B1	chr17	49701318	49701510	-	49701318	49701457	139	9.496	12.5435	3.0475	0.000463589
ENST00000240488	ENSG00000121211	MND1	chr4	153414750	153414995	+	153414857	153414995	138	NA	NA	NA	0.248486
ENST00000240499,ENST00000505939,ENST00000512994	ENSG00000131127	ZNF141	chr4	372663	383971	+	383210	383971	761	4.194	0	-4.194	0.0400223
ENST00000240727	ENSG00000121413	ZSCAN18	chr19	58084000	58085379	-	58084000	58084684	684	52.82	82.5825	29.7625	3.27873e-10
ENST00000240731,ENST00000347302	ENSG00000121417	ZNF211	chr19	57640703	57642768	+	57642181	57642768	587	28.747	25.92	-2.827	0.186639
ENST00000241051	ENSG00000121690	DEPDC7	chr11	33033261	33033516	+	33033455	33033516	61	21.941	NA	NA	0.86191
ENST00000241125	ENSG00000121743	GJA3	chr13	20140806	20143305	-	20140806	20141980	1174	75.692	64.784	-10.908	3.99282e-05
ENST00000241261	ENSG00000121858	TNFSF10	chr3	172505507	172506919	-	172505507	172506491	984	92.15	85.6125	-6.5375	2.18877e-11
ENST00000241274	ENSG00000121871	SLITRK3	chr3	165187817	165190851	-	165187817	165187896	79	NA	NA	NA	0.444044
ENST00000241416	ENSG00000121989	ACVR2A	chr2	147927079	147927746	+	147927274	147927746	472	68.628	100	31.372	0.0587683
ENST00000241436	ENSG00000122008	POLK	chr5	75597933	75598038	+	75598018	75598038	20	100	100	0	0.166862
ENST00000241453	ENSG00000122025	FLT3	chr13	28003618	28004174	-	28003618	28004051	433	NA	NA	NA	0.513144
ENST00000241502	ENSG00000122068	FYTTD1	chr3	197781810	197782112	+	197781909	197782112	203	56.473	89.427	32.954	2.35602e-11
ENST00000242057	ENSG00000106546	AHR	chr7	17342920	17343443	+	17343064	17343443	379	56.523	72.0055	15.4825	0.000268741
ENST00000242066	ENSG00000006468	ETV1	chr7	13895738	13896087	-	13895738	13895865	127	100	100	0	0.874815
ENST00000242067	ENSG00000122507	BBS9	chr7	33605194	33605784	+	33605226	33605784	558	2.586	0	-2.586	0.0209306
ENST00000242108,ENST00000534978	ENSG00000122547	EEPD1	chr7	36299006	36299726	+	36299206	36299726	520	3.854	5.852	1.998	0.156738
ENST00000242159	ENSG00000122592	HOXA7	chr7	27153978	27155222	-	27153978	27154908	930	52.929	63.558	10.629	6.23905e-06
ENST00000242208	ENSG00000122641	INHBA	chr7	41688502	41690542	-	41688502	41689649	1147	100	27.0585	-72.9415	4.17277e-07
ENST00000242315	ENSG00000122733	PHF24	chr9	34978014	34978736	+	34978111	34978736	625	NA	NA	NA	0.653127
ENST00000242323	ENSG00000122741	DCAF10	chr9	37861139	37861966	+	37861508	37861966	458	100	100	0	0.540977
ENST00000242465	ENSG00000122862	SRGN	chr10	69103870	69104719	+	69104120	69104719	599	23.639	50.0485	26.4095	2.18877e-11
ENST00000242505	ENSG00000138286	FAM149B1	chr10	73240945	73241320	+	73241019	73241320	301	100	100	0	0.0266418
ENST00000242576	ENSG00000076248	UNG	chr12	109109828	109110675	+	109109969	109110675	706	50.112	77.833	27.721	5.27796e-12
ENST00000242719	ENSG00000123091	RNF11	chr1	51271150	51271570	+	51271322	51271570	248	73.782	92.447	18.665	1.1748e-07
ENST00000242728	ENSG00000123095	BHLHE41	chr12	26121898	26123168	-	26121898	26122065	167	100	100	0	0.00796988
ENST00000242729	ENSG00000123096	SSPN	chr12	26230710	26232955	+	26231076	26232955	1879	24.538	26.948	2.41	0.133508
ENST00000242804	ENSG00000198342	ZNF442	chr19	12349362	12351318	-	12349362	12349700	338	22.488	42.052	19.564	4.94617e-10
ENST00000242810	ENSG00000114796	KLHL24	chr3	183679085	183680716	+	183679286	183680716	1430	60.519	100	39.481	3.35841e-11
ENST00000242827,ENST00000378272	ENSG00000123179	EBPL	chr13	49660713	49661208	-	49660713	49660967	254	1.181	0.477	-0.704	0.705684
ENST00000242848	ENSG00000123200	ZC3H13	chr13	45956448	45957297	-	45956448	45957126	678	54.942	47.641	-7.301	0.0785846
ENST00000243050	ENSG00000123358	NR4A1	chr12	52058687	52059207	+	52058944	52059207	263	55.939	78.73	22.791	1.09967e-08
ENST00000243077	ENSG00000123384	LRP1	chr12	57212414	57212704	+	57212555	57212704	149	72.254	100	27.746	0.0469613
ENST00000243082,ENST00000546378	ENSG00000123388	HOXC11	chr12	53975180	53975935	+	53975631	53975935	304	NA	NA	NA	0.450831
ENST00000243108	ENSG00000197757	HOXC6	chr12	54029654	54030766	+	54029962	54030766	804	16.041	60.647	44.606	0.098344
ENST00000243112,ENST00000337581,ENST00000505128	ENSG00000123415	SMUG1	chr12	54181466	54183959	-	54181466	54181518	52	0	0	0	0.407493
ENST00000243326	ENSG00000080345	RIF1	chr2	151474856	151475477	+	151475071	151475477	406	100	100	0	0.00409256
ENST00000243344	ENSG00000123607	TTC21B	chr2	165874433	165874832	-	165874433	165874754	321	41.947	100	58.053	0.007207
ENST00000243349	ENSG00000123612	ACVR1C	chr2	157531562	157534043	-	157531562	157533917	2355	22.696	NA	NA	0.551302
ENST00000243440	ENSG00000123685	BATF3	chr1	212686472	212686979	-	212686472	212686790	318	0	8.199	8.199	0.801825
ENST00000243639,ENST00000595646	ENSG00000204604	ZNF468	chr19	52838626	52842151	-	52838626	52840724	2098	34.745	84.9675	50.2225	0.00085282
ENST00000243644	ENSG00000256683	ZNF350	chr19	51964631	51966214	-	51964631	51964853	222	100	100	0	0.847822
ENST00000243896	ENSG00000080189	SLC35C2	chr20	46349947	46350524	-	46349947	46350393	446	22.03	33.9025	11.8725	5.70672e-10
ENST00000243903	ENSG00000101442	ACTR5	chr20	38771558	38772190	+	38771816	38772190	374	10.918	8.211	-2.707	0.377227
ENST00000244049,ENST00000348616	ENSG00000124215	CDH26	chr20	60012526	60013113	+	60012730	60013113	383	NA	NA	NA	0.988281
ENST00000244051	ENSG00000124217	MOCS3	chr20	50958825	50960389	+	50960225	50960389	164	100	100	0	0.614706
ENST00000244061	ENSG00000124226	RNF114	chr20	49952075	49952210	+	49952141	49952210	69	51.874	64.9735	13.0995	0.00155719
ENST00000244230	ENSG00000124383	MPHOSPH10	chr2	71149865	71150054	+	71150015	71150054	39	22.698	38.67	15.972	0.00473219
ENST00000244289	ENSG00000079435	LIPE	chr19	42401792	42402075	-	42401792	42401811	19	NA	NA	NA	0.379687
ENST00000244303	ENSG00000124440	HIF3A	chr19	46339524	46339916	+	46339622	46339916	294	100	100	0	0.00322467
ENST00000244333	ENSG00000124466	LYPD3	chr19	43461159	43461847	-	43461159	43461350	191	82.221	100	17.779	0.4921
ENST00000244426	ENSG00000112146	FBXO9	chr6	53097721	53098301	+	53097830	53098301	471	32.561	66.187	33.626	5.7512e-09
ENST00000244496	ENSG00000124541	RRP36	chr6	43029091	43029420	+	43029228	43029420	192	41.647	70.3725	28.7255	6.49289e-11
ENST00000244520,ENST00000374017	ENSG00000124562	SNRPC	chr6	34773445	34773794	+	34773570	34773794	224	2.229	1.9235	-0.3055	0.263443
ENST00000244565	ENSG00000124602	UNC5CL	chr6	41027033	41028595	-	41027033	41028372	1339	49.987	53.172	3.185	0.97644
ENST00000244571	ENSG00000124608	AARS2	chr6	44299978	44300711	-	44299978	44300546	568	53.595	40.9955	-12.5995	0.110476
ENST00000244576	ENSG00000124613	ZNF391	chr6	27400292	27401526	+	27401447	27401526	79	71.748	100	28.252	0.14319
ENST00000244709,ENST00000334475	ENSG00000124731	TREM1	chr6	41275999	41276230	-	41275999	41276124	125	15.315	22.766	7.451	0.55052
ENST00000244711	ENSG00000124733	MEA1	chr6	43012340	43012621	-	43012340	43012469	129	28.933	71.0915	42.1585	2.47832e-12
ENST00000244741	ENSG00000124762	CDKN1A	chr6	36685750	36686005	+	36685800	36686005	205	47.318	72.261	24.943	5.81534e-12
ENST00000244766	ENSG00000124785	NRN1	chr6	5998084	5999204	-	5998084	5998975	891	30.345	66.4905	36.1455	8.62385e-06
ENST00000244869	ENSG00000124882	EREG	chr4	74384726	74388531	+	74384808	74388531	3723	NA	0	NA	0.620443
ENST00000245046	ENSG00000125037	EMC3	chr3	9963968	9964197	-	9963968	9964068	100	17.516	22.0905	4.5745	0.0064211
ENST00000245121	ENSG00000167216	KATNAL2	chr18	47100865	47101306	+	47101005	47101306	301	10.341	NA	NA	0.514934
ENST00000245157	ENSG00000125124	BBS2	chr16	56484454	56484867	-	56484454	56484760	306	23.361	51.2525	27.8915	6.90307e-10
ENST00000245407	ENSG00000197375	SLC22A5	chr5	132394184	132394976	+	132394272	132394976	704	100	100	0	0.00652875
ENST00000245414,ENST00000405885	ENSG00000125347	IRF1	chr5	132483075	132484075	-	132483075	132483950	875	18.326	18.1855	-0.1405	0.657085
ENST00000245441	ENSG00000100503	NIN	chr14	50723170	50723672	-	50723170	50723462	292	100	100	0	0.524265
ENST00000245448,ENST00000311459	ENSG00000125375	DMAC2L	chr14	50325608	50325759	+	50325723	50325759	36	100	100	0	0.207998
ENST00000245457	ENSG00000125384	PTGER2	chr14	52327220	52327902	+	52327454	52327902	448	68.137	100	31.863	0.0305764
ENST00000245479	ENSG00000125398	SOX9	chr17	72123542	72124806	+	72124387	72124806	419	100	100	0	0.014707
ENST00000245539	ENSG00000125445	MRPS7	chr17	75265701	75265991	+	75265923	75265991	68	72.17	78.543	6.373	0.00376207
ENST00000245543	ENSG00000125449	ARMC7	chr17	75128676	75130228	+	75129038	75130228	1190	0	0	0	0.811545
ENST00000245663	ENSG00000130584	ZBTB46	chr20	63744494	63747301	-	63744494	63746929	2435	100	100	0	0.308358
ENST00000245787,ENST00000614681	ENSG00000125629	INSIG2	chr2	118108280	118108611	+	118108362	118108611	249	44.498	70.2385	25.7405	2.58246e-09
ENST00000245796	ENSG00000125637	PSD4	chr2	113201157	113202927	+	113201415	113202927	1512	67.773	51.042	-16.731	0.0718909
ENST00000245812,ENST00000596657	ENSG00000125652	ALKBH7	chr19	6374810	6375031	+	6374973	6375031	58	2.538	2.3785	-0.1595	0.377621
ENST00000245817	ENSG00000125657	TNFSF9	chr19	6534599	6535319	+	6535066	6535319	253	100	100	0	0.54514
ENST00000246041,ENST00000379573	ENSG00000125843	AP5S1	chr20	3823870	3825302	+	3824297	3825302	1005	1.548	2.466	0.918	3.80348e-05
ENST00000246100	ENSG00000125898	FAM110A	chr20	844707	845948	+	845692	845948	256	34.887	66.4045	31.5175	6.81283e-11
ENST00000246166	ENSG00000257365	FNTB	chr14	65061180	65061403	+	65061312	65061403	91	49.038	72.3005	23.2625	1.08144e-10
ENST00000246229	ENSG00000126003	PLAGL2	chr20	32195618	32197682	-	32195618	32196451	833	83.019	100	16.981	0.00884675
ENST00000246314	ENSG00000126070	AGO3	chr1	36055636	36056147	+	36055745	36056147	402	40.131	53.7675	13.6365	0.291411
ENST00000246529	ENSG00000126243	LRFN3	chr19	35944547	35945195	+	35945019	35945195	176	0	0	0	0.110577
ENST00000246672	ENSG00000126368	NR1D1	chr17	40092953	40093282	-	40092953	40093082	129	15.249	22.5705	7.3215	0.0660547
ENST00000246794	ENSG00000126460	PRRG2	chr19	49590370	49590947	+	49590389	49590947	558	NA	NA	NA	0.92716
ENST00000246912	ENSG00000108788	MLX	chr17	42571546	42571838	+	42571603	42571838	235	40.093	62.495	22.402	5.72873e-11
ENST00000246949	ENSG00000213918	DNASE1	chr16	3657905	3658095	+	3657953	3658095	142	17.639	100	82.361	2.28486e-06
ENST00000247001	ENSG00000105705	AC004475.1	chr19	19276517	19276674	-	19276517	19276647	130	3.166	2.6495	-0.5165	0.265734
ENST00000247020	ENSG00000132581	SDF2	chr17	28648620	28649276	-	28648620	28648988	368	21.697	40.5025	18.8055	7.38985e-07
ENST00000247026	ENSG00000126653	NSRP1	chr17	30184614	30185765	+	30185674	30185765	91	57.338	52.7225	-4.6155	0.184256
ENST00000247178	ENSG00000126775	ATG14	chr14	55369536	55369925	-	55369536	55369618	82	100	100	0	0.00714301
ENST00000247191,ENST00000395425	ENSG00000126787	DLGAP5	chr14	55148321	55148473	-	55148321	55148350	29	NA	NA	NA	0.0803193
ENST00000247225	ENSG00000126821	SGPP1	chr14	63684298	63686656	-	63684298	63686104	1806	38.049	100	61.951	6.61698e-09
ENST00000247226	ENSG00000126822	PLEKHG3	chr14	64742981	64744163	+	64743703	64744163	460	70.071	100	29.929	0.398306
ENST00000247271	ENSG00000126861	OMG	chr17	31294825	31296337	-	31294825	31295008	183	NA	NA	NA	0.642499
ENST00000247815	ENSG00000127311	HELB	chr12	66338000	66338717	+	66338102	66338717	615	60.891	27.731	-33.16	3.97363e-07
ENST00000247833	ENSG00000127328	RAB3IP	chr12	69815363	69815601	+	69815446	69815601	155	33.063	83.425	50.362	4.75314e-06
ENST00000247930	ENSG00000196453	ZNF777	chr7	149431503	149432932	-	149431503	149431775	272	19.447	26.918	7.471	0.090744
ENST00000247933	ENSG00000127415	IDUA	chr4	1004259	1004529	+	1004393	1004529	136	0	0	0	0.667111
ENST00000248041,ENST00000326742,ENST00000402119,ENST00000620614	ENSG00000171903	CYP4F11	chr19	15913677	15913909	-	15913677	15913731	54	NA	NA	NA	0.165784
ENST00000248071	ENSG00000127528	KLF2	chr19	16326855	16327367	+	16327031	16327367	336	41.187	79.1175	37.9305	7.88332e-12
ENST00000248098	ENSG00000206053	JPT2	chr16	1698810	1699350	+	1698998	1699350	352	100	100	0	0.119126
ENST00000248104	ENSG00000059145	UNKL	chr16	1365808	1366395	-	1365808	1366239	431	100	100	0	0.000119297
ENST00000248114,ENST00000569451,ENST00000567719	ENSG00000127554	GFER	chr16	1985865	1986115	+	1986028	1986115	87	16.437	16.862	0.425	0.968622
ENST00000248139	ENSG00000197562	RAB40C	chr16	627341	627938	+	627622	627938	316	72.672	80.04	7.368	0.00109448
ENST00000248211,ENST00000402932	ENSG00000256223	ZNF10	chr12	133155502	133156988	+	133156968	133156988	20	61.375	73.2705	11.8955	0.0119755
ENST00000248248	ENSG00000103111	MON1B	chr16	77198107	77198796	+	77198308	77198796	488	82.698	100	17.302	0.00154184
ENST00000248306	ENSG00000127720	METTL25	chr12	82478931	82479180	+	82479024	82479180	156	0	0	0	0.308622
ENST00000248378	ENSG00000127774	EMC6	chr17	3669097	3669638	+	3669479	3669638	159	35.558	75.3025	39.7445	1.01644e-08
ENST00000248444	ENSG00000127831	VIL1	chr2	218449222	218449518	+	218449336	218449518	182	35.433	100	64.567	1.09157e-05
ENST00000248450	ENSG00000127837	AAMP	chr2	218264167	218264608	-	218264167	218264532	365	26.731	46.285	19.554	2.41184e-06
ENST00000248484	ENSG00000127863	TNFRSF19	chr13	23673371	23674812	+	23673380	23674812	1432	100	100	0	0.00266201
ENST00000248550	ENSG00000006576	PHTF2	chr7	77954857	77957225	+	77954878	77957225	2347	6.508	4.9535	-1.5545	0.144239
ENST00000248564	ENSG00000127920	GNG11	chr7	93926090	93926334	+	93926216	93926334	118	60.099	77.128	17.029	2.10983e-12
ENST00000248668	ENSG00000128011	LRFN1	chr19	39306819	39308542	-	39306819	39307632	813	0	11.0025	11.0025	0.0250017
ENST00000248929	ENSG00000100359	SGSM3	chr22	40409681	40410103	+	40409759	40410103	344	2.697	5.426	2.729	0.00924464
ENST00000249064	ENSG00000159873	CCDC117	chr22	28786088	28786364	+	28786326	28786364	38	58.119	100	41.881	1.71705e-07
ENST00000249209,ENST00000267750	ENSG00000128463	EMC4	chr15	34229752	34230032	+	34229847	34230032	185	31.354	59.703	28.349	5.381e-12
ENST00000249270	ENSG00000105821	DNAJC2	chr7	103312522	103312643	-	103312522	103312568	46	100	100	0	0.116411
ENST00000249356	ENSG00000128590	DNAJB9	chr7	108572898	108573533	+	108573353	108573533	180	86.159	98.3125	12.1535	1.29078e-06
ENST00000249363	ENSG00000128594	LRRC4	chr7	128028500	128030740	-	128028500	128028678	178	0.991	7.149	6.158	1.70303e-08
ENST00000249375	ENSG00000128604	IRF5	chr7	128948572	128949387	+	128948818	128949387	569	44.071	34.49	-9.581	0.249203
ENST00000249776	ENSG00000128944	KNSTRN	chr15	40393468	40394252	+	40393597	40394252	655	100	NA	NA	0.0746791
ENST00000249822	ENSG00000128989	ARPP19	chr15	52551246	52552104	-	52551246	52551933	687	82.758	100	17.242	3.76071e-07
ENST00000249861	ENSG00000129028	THAP10	chr15	70881484	70882650	-	70881484	70882453	969	29.099	44.172	15.073	0.0692379
ENST00000249883	ENSG00000114019	AMOTL2	chr3	134356073	134357763	-	134356073	134357704	1631	46.247	67.535	21.288	9.59778e-09
ENST00000249910,ENST00000503197	ENSG00000129071	MBD4	chr3	129431282	129431578	-	129431282	129431500	218	14.372	17.195	2.823	0.00168195
ENST00000250092	ENSG00000129226	CD68	chr17	7581377	7581972	+	7581511	7581972	461	30.532	40.6095	10.0775	0.00722812
ENST00000250111	ENSG00000129244	ATP1B2	chr17	7655730	7656015	+	7655895	7656015	120	40.075	100	59.925	6.00259e-05
ENST00000250160	ENSG00000104415	CCN4	chr8	133227410	133231595	+	133227710	133231595	3885	0	0	0	0.93295
ENST00000250263	ENSG00000104626	ERI1	chr8	9029791	9030741	+	9030034	9030741	707	52.562	100	47.438	7.68543e-05
ENST00000250377,ENST00000603544	ENSG00000100890	KIAA0391	chr14	35273434	35273691	+	35273566	35273691	125	100	100	0	0.286711
ENST00000250379	ENSG00000092208	GEMIN2	chr14	39136439	39136751	+	39136479	39136751	272	37.374	59.723	22.349	7.60576e-06
ENST00000250457	ENSG00000129521	EGLN3	chr14	33925216	33925922	-	33925216	33925890	674	43.62	42.207	-1.413	0.959333
ENST00000250930	ENSG00000129925	TMEM8A	chr16	371858	372283	-	371858	371986	128	21.302	22.742	1.44	0.0553327
ENST00000251020	ENSG00000103449	SALL1	chr16	51136679	51137552	-	51136679	51137111	432	100	100	0	0.701948
ENST00000251038	ENSG00000100722	ZC3H14	chr14	88611744	88611887	+	88611751	88611887	136	100	98.304	-1.696	0.00659834
ENST00000251074	ENSG00000075188	NUP37	chr12	102074229	102074467	-	102074229	102074353	124	25.914	63.3005	37.3865	1.16125e-06
ENST00000251076	ENSG00000104093	DMXL2	chr15	51447845	51449193	-	51447845	51448983	1138	31.416	100	68.584	0.00309073
ENST00000251091	ENSG00000020577	SAMD4A	chr14	54788915	54789127	+	54788944	54789127	183	100	100	0	0.146281
ENST00000251108	ENSG00000102543	CDADC1	chr13	49291683	49292658	+	49291757	49292658	901	65.557	100	34.443	0.0156694
ENST00000251143,ENST00000417362	ENSG00000103544	VPS35L	chr16	19700377	19700686	+	19700476	19700686	210	15.026	13.6275	-1.3985	0.0288151
ENST00000251170	ENSG00000103184	SEC14L5	chr16	5014858	5016891	+	5014970	5016891	1921	NA	NA	NA	0.339039
ENST00000251241	ENSG00000108406	DHX40	chr17	59607032	59607559	+	59607172	59607559	387	67.639	86.382	18.743	1.4589e-06
ENST00000251250	ENSG00000104047	DTWD1	chr15	49643330	49643683	+	49643578	49643683	105	21.395	26.1835	4.7885	0.0145058
ENST00000251376,ENST00000251377	ENSG00000239998	LILRA2	chr19	54587200	54587560	+	54587346	54587560	214	2.133	6.4935	4.3605	4.50695e-05
ENST00000251496	ENSG00000109805	NCAPG	chr4	17843301	17843493	+	17843425	17843493	68	NA	100	NA	0.667638
ENST00000251546,ENST00000251547,ENST00000376762,ENST00000376770	ENSG00000132879	FBXO44	chr1	11661129	11662291	+	11661305	11662291	986	2.736	3.3865	0.6505	0.258644
ENST00000251582	ENSG00000087116	ADAMTS2	chr5	179113850	179114324	-	179113850	179113866	16	44.485	100	55.515	0.00671303
ENST00000251691	ENSG00000112379	ARFGEF3	chr6	138336294	138336888	+	138336486	138336888	402	100	100	0	0.986795
ENST00000251722	ENSG00000085982	USP40	chr2	233476416	233477503	-	233476416	233477391	975	100	100	0	0.541337
ENST00000251822	ENSG00000008853	RHOBTB2	chr8	23017251	23018358	+	23017469	23018358	889	19.614	72.194	52.58	2.05971e-12
ENST00000251849	ENSG00000132155	RAF1	chr3	12583703	12584657	-	12583703	12584513	810	52.207	81.0595	28.8525	6.85428e-09
ENST00000251993	ENSG00000100364	KIAA0930	chr22	45195827	45197216	-	45195827	45197175	1348	9.589	12.295	2.706	0.00438439
ENST00000252108	ENSG00000110344	UBE4A	chr11	118396313	118396508	+	118396440	118396508	68	100	100	0	0.298651
ENST00000252137	ENSG00000100056	ESS2	chr22	19133939	19134475	-	19133939	19134195	256	0.712	1.959	1.247	9.66461e-08
ENST00000252211,ENST00000341464	ENSG00000189298	ZKSCAN3	chr6	28365425	28366747	+	28366285	28366747	462	53.648	100	46.352	1.32212e-08
ENST00000252268	ENSG00000133884	DPF2	chr11	65351682	65352981	+	65351759	65352981	1222	1.15	2.2685	1.1185	0.0136236
ENST00000252458	ENSG00000130177	CDC16	chr13	114272183	114272675	+	114272443	114272675	232	0	0	0	0.217747
ENST00000252542	ENSG00000130254	SAFB2	chr19	5587104	5587399	-	5587104	5587242	138	52.185	68.5215	16.3365	0.236703
ENST00000252602,ENST00000602206	ENSG00000130312	MRPL34	chr19	17306165	17306779	+	17306379	17306779	400	33.197	64.9455	31.7485	1.43319e-10
ENST00000252674	ENSG00000130382	MLLT1	chr19	6212467	6213170	-	6212467	6213041	574	100	100	0	0.558681
ENST00000252818	ENSG00000130522	JUND	chr19	18280017	18281622	-	18280017	18280440	423	100	100	0	0.240916
ENST00000252891	ENSG00000105245	NUMBL	chr19	40666672	40668138	-	40666672	40667467	795	11.492	16.902	5.41	0.0218608
ENST00000252971	ENSG00000130675	MNX1	chr7	157004887	157005873	-	157004887	157005519	632	NA	NA	NA	0.464572
ENST00000252992,ENST00000451429	ENSG00000130695	CEP85	chr1	26277132	26278742	+	26277293	26278742	1449	13.585	100	86.415	0.000706678
ENST00000252996	ENSG00000130699	TAF4	chr20	61975357	61976335	-	61975357	61976167	810	100	100	0	0.444364
ENST00000253107	ENSG00000130810	PPAN	chr19	10110944	10111294	+	10111165	10111294	129	3.959	9.3015	5.3425	3.74791e-06
ENST00000253110	ENSG00000130813	C19orf66	chr19	10092069	10092335	+	10092302	10092335	33	79.066	79.641	0.575	0.629744
ENST00000253115	ENSG00000130818	ZNF426	chr19	9527741	9529636	-	9527741	9528379	638	18.338	29.358	11.02	1.23686e-07
ENST00000253122	ENSG00000130821	SLC6A8	chrX	153695073	153695951	+	153695214	153695951	737	100	100	0	0.0617443
ENST00000253144,ENST00000504493	ENSG00000130844	ZNF331	chr19	53576696	53578081	+	53577952	53578081	129	27.677	40.714	13.037	9.60703e-09
ENST00000253159,ENST00000320610	ENSG00000130856	ZNF236	chr18	76968214	76969918	+	76968339	76969918	1579	100	100	0	0.52368
ENST00000253193	ENSG00000130881	LRP3	chr19	33206987	33207648	+	33207575	33207648	73	6.03	7.318	1.288	0.0532206
ENST00000253237	ENSG00000105447	GRWD1	chr19	48452707	48453328	+	48453025	48453328	303	88.793	100	11.207	0.127889
ENST00000253247	ENSG00000130935	NOL11	chr17	67743742	67744085	+	67743859	67744085	226	29.021	52.085	23.064	6.02494e-06
ENST00000253251	ENSG00000130939	UBE4B	chr1	10179894	10180231	+	10179956	10180231	275	79.588	100	20.412	0.0163585
ENST00000253270	ENSG00000130958	SLC35D2	chr9	96320768	96321341	-	96320768	96321241	473	28.199	69.7865	41.5875	1.63497e-08
ENST00000253329	ENSG00000131013	PPIL4	chr6	149504925	149505704	-	149504925	149505452	527	21.389	24.374	2.985	0.330963
ENST00000253339	ENSG00000131023	LATS1	chr6	149661697	149662238	-	149661697	149661728	31	100	100	0	0.728575
ENST00000253457,ENST00000435200	ENSG00000131148	EMC8	chr16	85779612	85779867	-	85779612	85779707	95	36.54	51.64	15.1	3.26252e-09
ENST00000253458	ENSG00000131149	GSE1	chr16	85672404	85672872	+	85672539	85672872	333	100	100	0	0.978927
ENST00000253462	ENSG00000131153	GINS2	chr16	85678044	85678337	-	85678044	85678211	167	54.391	100	45.609	0.168828
ENST00000253669	ENSG00000131351	HAUS8	chr19	17049763	17050176	-	17049763	17049872	109	0	0	0	0.585237
ENST00000253693	ENSG00000131375	CAPN7	chr3	15251115	15251380	+	15251260	15251380	120	72.178	100	27.822	0.000971325
ENST00000253699	ENSG00000131381	RBSN	chr3	15073578	15074930	-	15073578	15073781	203	61.993	68.634	6.641	0.0787643
ENST00000253727	ENSG00000131408	NR1H2	chr19	50382455	50382982	+	50382602	50382982	380	2.912	4.9655	2.0535	0.00487201
ENST00000253815	ENSG00000131508	UBE2D2	chr5	139626755	139626856	+	139626801	139626856	55	93.749	82.861	-10.888	0.000214958
ENST00000253928	ENSG00000059122	FLYWCH1	chr16	2948687	2949811	+	2948727	2949811	1084	5.831	5.869	0.038	0.698204
ENST00000254037	ENSG00000131732	ZCCHC9	chr5	81312543	81313036	+	81312662	81313036	374	35.472	50.8255	15.3535	1.60435e-05
ENST00000254066,ENST00000394081	ENSG00000131759	RARA	chr17	40356008	40356796	+	40356226	40356796	570	1.461	2.433	0.972	0.00366672
ENST00000254101	ENSG00000131791	PRKAB2	chr1	147157632	147159642	-	147157632	147159564	1932	100	100	0	0.425736
ENST00000254235	ENSG00000121281	ADCY7	chr16	50315358	50316075	+	50315505	50316075	570	100	100	0	0.791139
ENST00000254250,ENST00000345117	ENSG00000131931	THAP1	chr8	42837626	42838336	-	42837626	42837961	335	63.332	75.045	11.713	0.000617893
ENST00000254321	ENSG00000196757	ZNF700	chr19	11948275	11950684	+	11950253	11950684	431	22.277	45.066	22.789	0.0712193
ENST00000254325	ENSG00000132005	RFX1	chr19	13961698	13962864	-	13961698	13962694	996	100	NA	NA	0.25085
ENST00000254480	ENSG00000173473	SMARCC1	chr3	47587590	47588306	-	47587590	47588208	618	100	100	0	0.0276531
ENST00000254584,ENST00000396777	ENSG00000132254	ARFIP2	chr11	6476506	6477268	-	6476506	6477112	606	1.46	2.3335	0.8735	0.000374896
ENST00000254605	ENSG00000132275	RRP8	chr11	6600007	6600265	-	6600007	6600145	138	38.642	62.824	24.182	0.00203294
ENST00000254616	ENSG00000132286	TIMM10B	chr11	6482044	6482382	+	6482221	6482382	161	100	100	0	0.116893
ENST00000254630	ENSG00000132300	PTCD3	chr2	86137468	86137789	+	86137559	86137789	230	57.918	84.254	26.336	1.66128e-05
ENST00000254667	ENSG00000132334	PTPRE	chr10	128082831	128083159	+	128082906	128083159	253	28.937	49.174	20.237	1.07385e-08
ENST00000254759	ENSG00000132423	COQ3	chr6	99369473	99369820	-	99369473	99369599	126	5.11	13.6595	8.5495	0.0260521
ENST00000254765	ENSG00000132429	POPDC3	chr6	105158281	105158751	-	105158281	105158469	188	NA	NA	NA	0.269548
ENST00000254801	ENSG00000132465	JCHAIN	chr4	70656154	70656539	-	70656154	70656328	174	67.152	100	32.848	0.0699824
ENST00000254803	ENSG00000132467	UTP3	chr4	70688531	70690213	+	70690117	70690213	96	100	100	0	0.00793995
ENST00000254806,ENST00000626827	ENSG00000132471	WBP2	chr17	75845744	75846787	-	75845744	75846733	989	7.865	20.3245	12.4595	3.0555e-09
ENST00000254810,ENST00000591890,ENST00000592643	ENSG00000132475	H3F3B	chr17	75778505	75778723	-	75778505	75778590	85	77.876	91.2175	13.3415	3.33982e-12
ENST00000254846	ENSG00000132510	KDM6B	chr17	7853209	7854461	+	7853521	7854461	940	61.948	100	38.052	0.0787567
ENST00000254878	ENSG00000132541	RIDA	chr8	98102412	98102904	-	98102412	98102841	429	34.742	73.6875	38.9455	3.44477e-08
ENST00000254901	ENSG00000132563	REEP2	chr5	138445682	138446387	+	138445751	138446387	636	62.417	100	37.583	0.00413278
ENST00000254908	ENSG00000132570	PCBD2	chr5	134960585	134960714	+	134960681	134960714	33	100	100	0	0.116994
ENST00000254940	ENSG00000132603	NIP7	chr16	69341532	69341748	+	69341652	69341748	96	70.176	100	29.824	0.00836949
ENST00000254942	ENSG00000132604	TERF2	chr16	69355815	69357056	-	69355815	69356897	1082	81.985	100	18.015	0.0172567
ENST00000254958	ENSG00000101384	JAG1	chr20	10637982	10639955	-	10637982	10639497	1515	20.147	24.968	4.821	0.00897318
ENST00000254976	ENSG00000132639	SNAP25	chr20	10306128	10307357	+	10306197	10307357	1160	5.193	32.056	26.863	0.0052798
ENST00000254977	ENSG00000132640	BTBD3	chr20	11922633	11924063	+	11923666	11924063	397	100	100	0	0.000840521
ENST00000254998	ENSG00000132661	NXT1	chr20	23353980	23354702	+	23354464	23354702	238	16.523	37.482	20.959	1.02629e-08
ENST00000255006	ENSG00000132669	RIN2	chr20	20000612	20001553	+	20000936	20001553	617	100	100	0	0.643294
ENST00000255078	ENSG00000132740	IGHMBP2	chr11	68939533	68940530	+	68939731	68940530	799	27.683	100	72.317	0.00577735
ENST00000255108	ENSG00000132768	DPH2	chr1	43972414	43972778	+	43972539	43972778	239	50.997	66.7745	15.7775	4.92394e-05
ENST00000255174	ENSG00000132823	OSER1	chr20	44196913	44197739	-	44196913	44197051	138	48.463	52.4025	3.9395	0.0169268
ENST00000255198	ENSG00000132846	ZBED3	chr5	77075409	77077895	-	77075409	77077173	1764	19.167	16.616	-2.551	0.00735104
ENST00000255224	ENSG00000132872	SYT4	chr18	43267994	43270648	-	43267994	43270340	2346	NA	NA	NA	0.22003
ENST00000255283	ENSG00000132932	ATP8A2	chr13	26019887	26020291	+	26019985	26020291	306	21.224	20.0175	-1.2065	0.21015
ENST00000255304	ENSG00000132952	USPL1	chr13	30657473	30659549	+	30659356	30659549	193	17.088	20.2985	3.2105	0.0886218
ENST00000255305	ENSG00000132953	XPO4	chr13	20783703	20783919	-	20783703	20783721	18	44.312	100	55.688	0.00235485
ENST00000255380	ENSG00000133019	CHRM3	chr1	239907432	239909842	+	239909224	239909842	618	12.882	11.6285	-1.2535	0.525425
ENST00000255390	ENSG00000133028	SCO1	chr17	10680695	10681253	-	10680695	10681118	423	58.5	76.5065	18.0065	6.0298e-08
ENST00000255427	ENSG00000133063	CHIT1	chr1	203216665	203217133	-	203216665	203216888	223	NA	NA	NA	0.422919
ENST00000255476	ENSG00000133111	RFXAP	chr13	36827642	36828693	+	36827753	36828693	940	100	100	0	0.894927
ENST00000255486	ENSG00000133121	STARD13	chr13	33105246	33105710	-	33105246	33105592	346	51.702	76.656	24.954	3.43576e-05
ENST00000255559	ENSG00000133195	SLC39A11	chr17	72647468	72647662	-	72647468	72647583	115	42.012	100	57.988	1.09218e-05
ENST00000255631	ENSG00000133265	HSPBP1	chr19	55262340	55262682	-	55262340	55262607	267	10.217	32.92	22.703	8.62804e-12
ENST00000255641	ENSG00000133275	CSNK1G2	chr19	1980148	1980502	+	1980203	1980502	299	23.875	47.4485	23.5735	2.36266e-11
ENST00000255759,ENST00000573396,ENST00000573968	ENSG00000133393	FOPNL	chr16	15867270	15867516	-	15867270	15867439	169	55.793	79.8755	24.0825	2.48037e-11
ENST00000255764	ENSG00000133398	MED10	chr5	6372162	6372601	-	6372162	6372502	340	64.552	74.7035	10.1515	0.000821016
ENST00000255977	ENSG00000133606	MKRN1	chr7	140454297	140454729	-	140454297	140454516	219	60.47	92.396	31.926	7.71784e-11
ENST00000256001	ENSG00000133627	ACTR3B	chr7	152854457	152854999	+	152854553	152854999	446	72.169	100	27.831	0.417509
ENST00000256010	ENSG00000133636	NTS	chr12	85882222	85882401	+	85882375	85882401	26	NA	NA	NA	0.363407
ENST00000256015	ENSG00000133639	BTG1	chr12	92143958	92144447	-	92143958	92144079	121	55.059	74.26	19.201	3.4629e-11
ENST00000256062	ENSG00000133687	TMTC1	chr12	29505982	29506986	-	29505982	29506845	863	59.276	63.5465	4.2705	0.0287764
ENST00000256151	ENSG00000133773	CCDC59	chr12	82352993	82353312	-	82352993	82353150	157	12.609	15.849	3.24	0.000194703
ENST00000256255	ENSG00000133872	SARAF	chr8	30063633	30063913	-	30063633	30063887	254	84.349	86.723	2.374	0.130393
ENST00000256319	ENSG00000133935	ERG28	chr14	75651338	75651634	-	75651338	75651554	216	48.43	77.4025	28.9725	3.44477e-08
ENST00000256324,ENST00000428926	ENSG00000133943	DGLUCY	chr14	91224683	91225359	+	91224833	91225359	526	1.588	0.8915	-0.6965	0.0340222
ENST00000256339	ENSG00000133958	UNC79	chr14	93706703	93707080	+	93706904	93707080	176	NA	NA	NA	0.343489
ENST00000256366	ENSG00000213463	SYNJ2BP	chr14	70372938	70373131	-	70372938	70372990	52	50.354	66.8565	16.5025	1.4695e-07
ENST00000256367	ENSG00000133985	TTC9	chr14	70671075	70672049	+	70671155	70672049	894	100	100	0	0.92416
ENST00000256398	ENSG00000134014	ELP3	chr8	28189648	28190094	+	28189725	28190094	369	52.021	66.195	14.174	0.000269223
ENST00000256433	ENSG00000134049	IER3IP1	chr18	47156031	47156232	-	47156031	47156176	145	65.472	61.6815	-3.7905	0.0052238
ENST00000256442	ENSG00000134057	CCNB1	chr5	69177523	69177694	+	69177631	69177694	63	47.753	50.1745	2.4215	0.786779
ENST00000256443	ENSG00000134058	CDK7	chr5	69277106	69277253	+	69277135	69277253	118	69.742	100	30.258	0.112408
ENST00000256447	ENSG00000134061	CD180	chr5	67182255	67184585	-	67182255	67182856	601	100	100	0	0.0298277
ENST00000256458	ENSG00000134070	IRAK2	chr3	10242115	10243589	+	10242228	10243589	1361	40.284	74.981	34.697	0.000804117
ENST00000256474	ENSG00000134086	VHL	chr3	10149786	10150601	+	10149965	10150601	636	100	100	0	1
ENST00000256495	ENSG00000134107	BHLHE40	chr3	4982835	4983773	+	4983692	4983773	81	100	100	0	0.416356
ENST00000256497	ENSG00000134109	EDEM1	chr3	5215828	5216120	+	5215918	5216120	202	71.125	100	28.875	0.0180185
ENST00000256509	ENSG00000134121	CHL1	chr3	405494	406866	+	405711	406866	1155	100	100	0	0.0272802
ENST00000256538	ENSG00000134146	DPH6	chr15	35370970	35372203	-	35370970	35372149	1179	25.425	28.783	3.358	0.324293
ENST00000256544	ENSG00000134152	KATNBL1	chr15	34141900	34142371	-	34141900	34142338	438	39.218	58.643	19.425	0.00012463
ENST00000256545	ENSG00000134153	EMC7	chr15	34084093	34084486	-	34084093	34084333	240	29.323	54.3415	25.0185	4.91824e-09
ENST00000256593	ENSG00000134201	GSTM5	chr1	109717336	109717838	+	109717426	109717838	412	NA	NA	NA	0.10944
ENST00000256640	ENSG00000134245	WNT2B	chr1	112520279	112521135	+	112520509	112521135	626	100	100	0	0.619691
ENST00000256658	ENSG00000134262	AP4B1	chr1	113894747	113895492	-	113894747	113895064	317	5.932	3.668	-2.264	0.0762414
ENST00000256678	ENSG00000134283	PPHLN1	chr12	42446591	42447027	+	42446618	42447027	409	75.94	100	24.06	1.85795e-05
ENST00000256682	ENSG00000134287	ARF3	chr12	48938692	48939108	-	48938692	48938946	254	27.332	37.5985	10.2665	8.2942e-07
ENST00000256686	ENSG00000134291	TMEM106C	chr12	47968132	47968508	+	47968229	47968508	279	73.032	83.684	10.652	4.80852e-07
ENST00000256689	ENSG00000134294	SLC38A2	chr12	46361039	46361209	-	46361039	46361110	71	56.763	94.8865	38.1235	1.44833e-12
ENST00000256797	ENSG00000134398	ERN2	chr16	23690360	23691043	-	23690360	23690830	470	NA	NA	NA	0.327706
ENST00000256858	ENSG00000134444	RELCH	chr18	62305413	62305947	+	62305534	62305947	413	61.444	100	38.556	0.181594
ENST00000256897,ENST00000508855	ENSG00000134480	CCNH	chr5	87394321	87395104	-	87394321	87394445	124	100	100	0	0.345362
ENST00000256925	ENSG00000134508	CABLES1	chr18	23257226	23257459	+	23257367	23257459	92	49.976	73.4065	23.4305	1.78558e-06
ENST00000256951,ENST00000537612	ENSG00000134531	EMP1	chr12	13214533	13216774	+	13216478	13216774	296	12.83	11.957	-0.873	0.0424945
ENST00000256969	ENSG00000134548	SPX	chr12	21531136	21531276	+	21531195	21531276	81	80.941	100	19.059	0.17192
ENST00000256997	ENSG00000134575	ACP2	chr11	47239327	47240249	-	47239327	47240115	788	57.595	92.2035	34.6085	0.108128
ENST00000257013	ENSG00000134590	RTL8C	chrX	135032365	135033419	+	135032725	135033419	694	57.076	77.191	20.115	4.85053e-08
ENST00000257075	ENSG00000134644	PUM1	chr1	30931700	30933342	-	30931700	30933210	1510	84.49	100	15.51	0.346963
ENST00000257177	ENSG00000134744	TUT4	chr1	52423447	52424002	-	52423447	52423934	487	53.319	100	46.681	0.0426709
ENST00000257181	ENSG00000134748	PRPF38A	chr1	52416647	52416888	+	52416690	52416888	198	45.641	75.8135	30.1725	1.26539e-09
ENST00000257190	ENSG00000134758	RNF138	chr18	32129118	32129301	+	32129187	32129301	114	51.674	79.642	27.968	1.62229e-06
ENST00000257192	ENSG00000134760	DSG1	chr18	31354296	31355806	+	31355346	31355806	460	NA	NA	NA	0.0220793
ENST00000257215	ENSG00000134780	DAGLA	chr11	61743531	61746957	+	61744489	61746957	2468	0	0	0	0.0209635
ENST00000257245	ENSG00000134809	TIMM10	chr11	57528635	57528918	-	57528635	57528716	81	40.12	42.8765	2.7565	0.186639
ENST00000257290	ENSG00000134853	PDGFRA	chr4	54295124	54297322	+	54295272	54297322	2050	100	100	0	0.494963
ENST00000257336	ENSG00000134897	BIVM	chr13	102839571	102840160	+	102839865	102840160	295	42.766	56.21	13.444	1.76419e-07
ENST00000257408	ENSG00000134962	KLB	chr4	39448300	39449048	+	39448686	39449048	362	26.801	100	73.199	0.00268313
ENST00000257414	ENSG00000092421	SEMA6A	chr5	116445974	116447811	-	116445974	116446612	638	69.652	72.738	3.086	0.350596
ENST00000257430	ENSG00000134982	APC	chr5	112837552	112844976	+	112844126	112844976	850	58.973	78.8005	19.8275	0.0486956
ENST00000257435	ENSG00000134986	NREP	chr5	111729920	111731046	-	111729920	111730920	1000	90.096	100	9.904	0.187028
ENST00000257515	ENSG00000135063	FAM189A2	chr9	69391600	69392455	+	69391804	69392455	651	0	3.056	3.056	0.0370086
ENST00000257536	ENSG00000135083	CCNJL	chr5	160253211	160253798	-	160253211	160253377	166	100	100	0	0.904028
ENST00000257548	ENSG00000135093	USP30	chr12	109085666	109086221	+	109085931	109086221	290	67.69	100	32.31	0.000919345
ENST00000257566	ENSG00000135111	TBX3	chr12	114670940	114672302	-	114670940	114671840	900	58.943	82.1705	23.2275	1.62705e-09
ENST00000257570,ENST00000620239	ENSG00000135114	OASL	chr12	121020281	121021058	-	121020281	121020560	279	1.957	3.2	1.243	0.0841283
ENST00000257694	ENSG00000135241	PNPLA8	chr7	108472059	108472675	-	108472059	108472400	341	41.671	51.1415	9.4705	8.16884e-05
ENST00000257700	ENSG00000135249	RINT1	chr7	105567118	105567626	+	105567311	105567626	315	29.425	65.192	35.767	0.0048871
ENST00000257724	ENSG00000135272	MDFIC	chr7	115015687	115015957	+	115015935	115015957	22	54.915	71.741	16.826	6.69929e-06
ENST00000257749	ENSG00000112182	BACH2	chr6	89928865	89932890	-	89928865	89932407	3542	100	100	0	0.00267633
ENST00000257787	ENSG00000135334	AKIRIN2	chr6	87675300	87675607	-	87675300	87675596	296	54.417	76.7755	22.3585	1.98806e-05
ENST00000257789	ENSG00000135336	ORC3	chr6	87667017	87667351	+	87667123	87667351	228	32.878	58.314	25.436	2.49286e-08
ENST00000257831	ENSG00000135373	EHF	chr11	34658831	34659111	+	34658931	34659111	180	100	NA	NA	0.603999
ENST00000257836	ENSG00000135378	PRRG4	chr11	32853295	32855113	+	32853527	32855113	1586	53.348	34.914	-18.434	7.79453e-05
ENST00000257863	ENSG00000135409	AMHR2	chr12	53431176	53431526	+	53431473	53431526	53	NA	NA	NA	1
ENST00000257897	ENSG00000135439	AGAP2	chr12	57725198	57726794	-	57725198	57726551	1353	NA	NA	NA	0.40632
ENST00000257904	ENSG00000135446	CDK4	chr12	57748231	57748617	-	57748231	57748524	293	11.64	38.8015	27.1615	2.41691e-12
ENST00000257905	ENSG00000135447	PPP1R1A	chr12	54580259	54580392	-	54580259	54580386	127	10.213	16.363	6.15	1.63108e-05
ENST00000257910	ENSG00000135452	TSPAN31	chr12	57747215	57747509	+	57747290	57747509	219	47.19	64.773	17.583	1.33122e-10
ENST00000257915	ENSG00000135457	TFCP2	chr12	51094891	51095278	-	51094891	51095240	349	48.331	100	51.669	0.00210537
ENST00000257940	ENSG00000135482	ZC3H10	chr12	56120510	56122508	+	56121867	56122508	641	12.217	15.161	2.944	0.0264386
ENST00000257966	ENSG00000135506	OS9	chr12	57720783	57720937	+	57720909	57720937	28	54.882	83.076	28.194	6.58642e-12
ENST00000258014,ENST00000354275	ENSG00000135549	PKIB	chr6	122725127	122725892	+	122725195	122725892	697	28.729	25.8505	-2.8785	0.955186
ENST00000258098	ENSG00000135631	RAB11FIP5	chr2	73074578	73075724	-	73074578	73075520	942	100	100	0	0.421791
ENST00000258105,ENST00000409710	ENSG00000204822	MRPL53	chr2	74472028	74472252	-	74472028	74472118	90	50.114	76.792	26.678	1.91408e-08
ENST00000258111	ENSG00000135643	KCNMB4	chr12	70430484	70431025	+	70430653	70431025	372	20.352	26.7435	6.3915	0.00710746
ENST00000258149	ENSG00000135679	MDM2	chr12	68839273	68840485	+	68839849	68840485	636	100	100	0	0.0876218
ENST00000258157	ENSG00000135686	KLHL36	chr16	84661577	84662314	+	84662133	84662314	181	45.413	65.177	19.764	4.10208e-06
ENST00000258169	ENSG00000135698	MPHOSPH6	chr16	82148580	82148863	-	82148580	82148730	150	69.979	100	30.021	6.30967e-05
ENST00000258173	ENSG00000205084	TMEM231	chr16	75538350	75540174	-	75538350	75539993	1643	43.81	52.2755	8.4655	0.0618301
ENST00000258180	ENSG00000135709	KIAA0513	chr16	85088275	85088575	+	85088325	85088575	250	28.708	100	71.292	0.014344
ENST00000258187	ENSG00000103034	NDRG4	chr16	58511421	58511725	+	58511576	58511725	149	45.194	100	54.806	0.000149656
ENST00000258214	ENSG00000135736	CCDC102A	chr16	57512290	57512870	-	57512290	57512740	450	11.256	13.977	2.721	0.0174515
ENST00000258243	ENSG00000135763	URB2	chr1	229659099	229659529	+	229659297	229659529	232	100	100	0	0.119938
ENST00000258281	ENSG00000135801	TAF5L	chr1	229593169	229595094	-	229593169	229594296	1127	0	0	0	0.452827
ENST00000258301	ENSG00000135823	STX6	chr1	180975968	180976646	-	180975968	180976569	601	54.337	68.015	13.678	4.41597e-05
ENST00000258390	ENSG00000135905	DOCK10	chr2	224765202	224765837	-	224765202	224765720	518	35.536	100	64.464	0.0953548
ENST00000258398,ENST00000457313,ENST00000442769	ENSG00000135912	TTLL4	chr2	218754133	218754693	+	218754389	218754693	304	4.933	6.5075	1.5745	0.865199
ENST00000258428	ENSG00000135945	REV1	chr2	99400951	99401352	-	99400951	99401240	289	19.251	23.7295	4.4785	0.0402521
ENST00000258436	ENSG00000135953	MFSD9	chr2	102718387	102719207	-	102718387	102718419	32	55.529	70.3345	14.8055	0.0135471
ENST00000258439	ENSG00000135956	TMEM127	chr2	96253031	96254115	-	96253031	96253807	776	82.747	94.357	11.61	8.37683e-07
ENST00000258457	ENSG00000135974	C2orf49	chr2	105345314	105345449	+	105345371	105345449	78	100	100	0	0.218429
ENST00000258484	ENSG00000135999	EPC2	chr2	148786304	148786788	+	148786377	148786788	411	100	100	0	0.282475
ENST00000258494	ENSG00000136010	ALDH1L2	chr12	105024225	105024479	-	105024225	105024423	198	100	100	0	0.976171
ENST00000258499	ENSG00000136014	USP44	chr12	95517774	95518353	-	95517774	95518153	379	62.03	100	37.97	0.0291848
ENST00000258534	ENSG00000136048	DRAM1	chr12	101921215	101921554	+	101921260	101921554	294	50.723	77.328	26.605	4.0203e-09
ENST00000258538	ENSG00000136052	SLC41A2	chr12	104805135	104805337	-	104805135	104805151	16	100	100	0	0.00669948
ENST00000258607	ENSG00000136108	CKAP2	chr13	52474894	52475163	+	52475141	52475163	22	47.621	70.4775	22.8565	4.7106e-05
ENST00000258646	ENSG00000136144	RCBTB1	chr13	49533363	49534262	-	49533363	49534121	758	100	100	0	0.0394604
ENST00000258648	ENSG00000136146	MED4	chr13	48077110	48077311	-	48077110	48077138	28	43.573	68.5835	25.0105	3.07367e-12
ENST00000258662	ENSG00000136159	NUDT15	chr13	48045659	48045916	+	48045799	48045916	117	67.045	100	32.955	1.50327e-06
ENST00000258711	ENSG00000136213	CHST12	chr7	2432562	2434058	+	2433884	2434058	174	1.166	1.539	0.373	0.0424945
ENST00000258729	ENSG00000136231	IGF2BP3	chr7	23310570	23312460	-	23310570	23312361	1791	100	NA	NA	0.442041
ENST00000258739,ENST00000490996	ENSG00000136240	KDELR2	chr7	6462963	6463175	-	6462963	6462965	2	60.737	78.7355	17.9985	2.27231e-11
ENST00000258742	ENSG00000136243	NUPL2	chr7	23200167	23200780	+	23200745	23200780	35	72.975	100	27.025	7.68543e-05
ENST00000258772	ENSG00000136271	DDX56	chr7	44565805	44566079	-	44565805	44566001	196	3.635	3.665	0.03	0.278114
ENST00000258774	ENSG00000136273	HUS1	chr7	47965195	47965438	-	47965195	47965355	160	36.167	45.9575	9.7905	0.0131151
ENST00000258781	ENSG00000136280	CCM2	chr7	45075776	45076437	+	45076057	45076437	380	17.261	34.5335	17.2725	0.0105395
ENST00000258821	ENSG00000136319	TTC5	chr14	20289130	20289746	-	20289130	20289626	496	11.679	18.965	7.286	1.02743e-05
ENST00000258874	ENSG00000136371	MTHFS	chr15	79845089	79845442	-	79845089	79845209	120	19.136	36.8545	17.7185	1.00627e-09
ENST00000258884	ENSG00000136379	ABHD17C	chr15	80754150	80755282	+	80754370	80755282	912	100	100	0	1
ENST00000258886	ENSG00000136381	IREB2	chr15	78498032	78498349	+	78498143	78498349	206	100	100	0	0.00282595
ENST00000258888	ENSG00000136383	ALPK3	chr15	84868110	84869757	+	84868456	84869757	1301	100	100	0	0.76185
ENST00000258947,ENST00000509507	ENSG00000136436	CALCOCO2	chr17	48862837	48863069	+	48863005	48863069	64	52.674	64.9375	12.2635	2.25224e-08
ENST00000258991	ENSG00000136478	TEX2	chr17	64148411	64149091	-	64148411	64148968	557	84.699	100	15.301	0.0416332
ENST00000259006,ENST00000578402	ENSG00000136490	LIMD2	chr17	63697797	63698711	-	63697797	63698551	754	0.815	3.68	2.865	1.0796e-09
ENST00000259008	ENSG00000136492	BRIP1	chr17	61683247	61684140	-	61683247	61683295	48	NA	NA	NA	0.267613
ENST00000259021	ENSG00000136504	KAT7	chr17	49827400	49828612	+	49827502	49828612	1110	100	100	0	0.0729144
ENST00000259030	ENSG00000136514	RTP4	chr3	187370787	187371579	+	187371373	187371579	206	10.983	11.1295	0.1465	0.648979
ENST00000259050,ENST00000539065	ENSG00000136536	2020-03-07	chr2	159767283	159767539	+	159767352	159767539	187	65.779	100	34.221	4.78318e-08
ENST00000259053	ENSG00000241399	CD302	chr2	159771764	159772053	-	159771764	159771850	86	74.107	76.792	2.685	0.95831
ENST00000259056	ENSG00000136542	GALNT5	chr2	157311207	157311397	+	157311348	157311397	49	NA	NA	NA	0.110748
ENST00000259119	ENSG00000136603	SKIL	chr3	170392258	170393160	+	170392417	170393160	743	100	100	0	0.212026
ENST00000259154	ENSG00000136636	KCTD3	chr1	215620056	215621479	+	215620618	215621479	861	100	100	0	0.994888
ENST00000259229	ENSG00000136710	CCDC115	chr2	130338302	130339232	-	130338302	130339119	817	19.074	56.0835	37.0095	8.52677e-11
ENST00000259234	ENSG00000136715	SAP130	chr2	127941569	127942164	-	127941569	127942005	436	100	100	0	0.825777
ENST00000259241	ENSG00000136720	HS6ST1	chr2	128265554	128268870	-	128265554	128268161	2607	100	100	0	0.828064
ENST00000259324	ENSG00000136802	LRRC8A	chr9	128916095	128917969	+	128916371	128917969	1598	25.89	86.1675	60.2775	1.30618e-10
ENST00000259335	ENSG00000136813	ECPAS	chr9	111361875	111362169	-	111361875	111362029	154	5.907	7.2555	1.3485	0.0677987
ENST00000259339	ENSG00000136816	TOR1B	chr9	129809341	129809900	+	129809583	129809900	317	100	100	0	1.8744e-05
ENST00000259351	ENSG00000136828	RALGPS1	chr9	127218739	127219480	+	127218769	127219480	711	100	100	0	0.750391
ENST00000259392	ENSG00000136867	SLC31A2	chr9	113162748	113163640	+	113162917	113163640	723	98.39	92.892	-5.498	0.0503019
ENST00000259400	ENSG00000136874	STX17	chr9	99968433	99968831	+	99968673	99968831	158	66.681	86.558	19.877	6.63225e-07
ENST00000259460	ENSG00000136933	RABEPK	chr9	125233687	125233999	+	125233980	125233999	19	0	3.552	3.552	0.0029698
ENST00000259467	ENSG00000136940	PDCL	chr9	122819929	122820636	-	122819929	122820084	155	80.957	83.6575	2.7005	0.264366
ENST00000259470	ENSG00000136943	CTSV	chr9	97032839	97033048	-	97032839	97032948	109	35.784	53.2865	17.5025	1.17906e-11
ENST00000259512	ENSG00000136986	DERL1	chr8	123015272	123015585	-	123015272	123015446	174	57.813	75.339	17.526	0.00422923
ENST00000259526	ENSG00000136999	CCN3	chr8	119422835	119424359	+	119423132	119424359	1227	0.564	6.1625	5.5985	0.00699336
ENST00000259605	ENSG00000137075	RNF38	chr9	36339581	36339814	-	36339581	36339751	170	58.354	100	41.646	1.38282e-07
ENST00000259803	ENSG00000137270	GCM1	chr6	53127266	53128946	-	53127266	53128205	939	NA	NA	NA	0.0155
ENST00000259818	ENSG00000137285	TUBB2B	chr6	3224498	3225811	-	3224498	3224750	252	3.152	7.433	4.281	0.00254358
ENST00000259873	ENSG00000204568	MRPS18B	chr6	30625501	30626352	+	30625797	30626352	555	21.261	47.2695	26.0085	3.44087e-11
ENST00000259881,ENST00000481450,ENST00000547221	ENSG00000204540	PSORS1C1	chr6	31139640	31140038	+	31139932	31140038	106	NA	NA	NA	0.336467
ENST00000259883	ENSG00000137338	PGBD1	chr6	28300723	28302413	+	28302284	28302413	129	43.002	59.7985	16.7965	0.148263
ENST00000259939	ENSG00000137393	RNF144B	chr6	18464926	18466106	+	18465067	18466106	1039	84.148	100	15.852	2.80762e-08
ENST00000259963	ENSG00000137414	FAM8A1	chr6	17608194	17609023	+	17608339	17609023	684	80.31	100	19.69	6.33946e-11
ENST00000259997	ENSG00000137449	CPEB2	chr4	15066152	15066626	+	15066380	15066626	246	76.555	100	23.445	7.36255e-05
ENST00000260008	ENSG00000137460	FHDC1	chr4	152974674	152979616	+	152976723	152979616	2893	0	0	0	1
ENST00000260010	ENSG00000137462	TLR2	chr4	153701499	153705404	+	153705262	153705404	142	100	100	0	0.151234
ENST00000260128	ENSG00000137573	SULF1	chr8	69658504	69659404	+	69658535	69659404	869	81.47	93.794	12.324	0.00946847
ENST00000260197	ENSG00000137642	SORL1	chr11	121629495	121629634	+	121629563	121629634	71	29.28	58.118	28.838	0.00297951
ENST00000260257	ENSG00000255561	FDXACB1	chr11	111874304	111876104	-	111874304	111874921	617	57.852	65.5155	7.6635	0.766256
ENST00000260270	ENSG00000137714	FDX1	chr11	110462353	110462564	+	110462468	110462564	96	51.458	74.0235	22.5655	1.52176e-09
ENST00000260323,ENST00000539562	ENSG00000137766	UNC13C	chr15	54626827	54627409	+	54627113	54627409	296	NA	NA	NA	0.73064
ENST00000260327	ENSG00000137770	CTDSPL2	chr15	44524108	44524257	+	44524174	44524257	83	62.514	100	37.486	0.00650675
ENST00000260361	ENSG00000137806	NDUFAF1	chr15	41387418	41387593	-	41387418	41387443	25	30.608	63.5685	32.9605	2.87291e-06
ENST00000260363	ENSG00000137807	KIF23	chr15	69447791	69448135	+	69447807	69448135	328	NA	100	NA	0.896113
ENST00000260364	ENSG00000255346	NOX5	chr15	69056564	69057120	+	69056696	69057120	424	NA	NA	NA	0.0636104
ENST00000260372	ENSG00000137814	HAUS2	chr15	42566606	42566937	+	42566816	42566937	121	57.59	100	42.41	0.00674311
ENST00000260382,ENST00000560691	ENSG00000137821	LRRC49	chr15	71049408	71049635	+	71049612	71049635	23	41.283	51.754	10.471	0.0556061
ENST00000260383	ENSG00000137822	TUBGCP4	chr15	43405201	43405322	+	43405214	43405322	108	100	100	0	1
ENST00000260443	ENSG00000137876	RSL24D1	chr15	55182025	55182225	-	55182025	55182151	126	45.072	68.176	23.104	4.69506e-12
ENST00000260453	ENSG00000138587	MNS1	chr15	56428928	56429193	-	56428928	56429100	172	100	100	0	0.108653
ENST00000260502	ENSG00000137936	BCAR3	chr1	93562087	93562419	-	93562087	93562240	153	37.886	64.722	26.836	1.14809e-10
ENST00000260505	ENSG00000137941	TTLL7	chr1	83869701	83870082	-	83869701	83869961	260	44.278	100	55.722	0.0119811
ENST00000260508	ENSG00000137944	KYAT3	chr1	88935854	88936245	-	88935854	88936182	328	20.173	47.941	27.768	8.71492e-10
ENST00000260585,ENST00000613142	ENSG00000138018	SELENOI	chr2	26389004	26389161	+	26389103	26389161	58	100	100	0	0.128294
ENST00000260595,ENST00000402394	ENSG00000138028	CGREF1	chr2	27101067	27101888	-	27101067	27101273	206	31.983	100	68.017	0.0239119
ENST00000260600	ENSG00000138031	ADCY3	chr2	24819318	24820114	-	24819318	24819931	613	79.848	90.548	10.7	0.291589
ENST00000260605	ENSG00000138036	DYNC2LI1	chr2	43809704	43809943	+	43809767	43809943	176	17.846	56.4995	38.6535	1.7621e-07
ENST00000260643	ENSG00000138073	PREB	chr2	27130817	27131508	-	27130817	27131413	596	18.111	50.3605	32.2495	6.76028e-11
ENST00000260648	ENSG00000138078	PREPL	chr2	44320826	44321445	-	44320826	44321355	529	82.505	100	17.495	1.67316e-06
ENST00000260653	ENSG00000138083	SIX3	chr2	44944567	44945710	+	44944760	44945710	950	NA	NA	NA	0.77816
ENST00000260702	ENSG00000138131	LOXL4	chr10	98247795	98248991	-	98247795	98248920	1125	13.154	28.861	15.707	9.36817e-06
ENST00000260731	ENSG00000138160	KIF11	chr10	92653664	92653857	+	92653796	92653857	61	100	100	0	0.100389
ENST00000260733	ENSG00000138162	TACC2	chr10	122253990	122254210	+	122254056	122254210	154	65.3	80.5865	15.2865	3.99199e-06
ENST00000260753	ENSG00000138182	KIF20B	chr10	89773970	89774157	+	89774048	89774157	109	100	100	0	0.0114192
ENST00000260777,ENST00000615301	ENSG00000187164	SHTN1	chr10	116885326	116886566	-	116885326	116886343	1017	89.602	100	10.398	0.046759
ENST00000260803	ENSG00000138231	DBR1	chr3	138161373	138162582	-	138161373	138161888	515	69.772	67.9955	-1.7765	0.744328
ENST00000260810	ENSG00000163781	TOPBP1	chr3	133601203	133601393	-	133601203	133601249	46	44.999	100	55.001	0.00254718
ENST00000260926	ENSG00000119042	SATB2	chr2	199271664	199272672	-	199271664	199272210	546	100	100	0	0.986795
ENST00000260947	ENSG00000138376	BARD1	chr2	214726631	214729008	-	214726631	214728675	2044	28.577	30.5595	1.9825	0.272827
ENST00000260950	ENSG00000138379	MSTN	chr2	190055889	190057638	-	190055889	190057257	1368	NA	NA	NA	0.812733
ENST00000260983	ENSG00000138411	HECW2	chr2	196200825	196201388	-	196200825	196201276	451	75.954	100	24.046	2.6349e-06
ENST00000261015	ENSG00000138442	WDR12	chr2	202880778	202880937	-	202880778	202880859	81	72.331	100	27.669	0.00513046
ENST00000261024	ENSG00000138449	SLC40A1	chr2	189561769	189562191	-	189561769	189561877	108	53.785	74.08	20.295	3.33982e-12
ENST00000261038	ENSG00000138463	SLC49A4	chr3	122879262	122879660	+	122879378	122879660	282	34.607	61.0365	26.4295	7.03825e-09
ENST00000261167	ENSG00000084463	WBP11	chr12	14786979	14787498	-	14786979	14787064	85	64.104	82.431	18.327	1.12574e-07
ENST00000261168	ENSG00000171681	ATF7IP	chr12	14497653	14498247	+	14498073	14498247	174	68.811	75.152	6.341	0.910313
ENST00000261177	ENSG00000110900	TSPAN11	chr12	30991855	30992453	+	30991915	30992453	538	100	100	0	0.109676
ENST00000261178	ENSG00000029153	ARNTL2	chr12	27420395	27420590	+	27420532	27420590	58	100	100	0	0.179309
ENST00000261180	ENSG00000072657	TRHDE	chr12	72663051	72663994	+	72663195	72663994	799	100	NA	NA	0.988394
ENST00000261187	ENSG00000118596	SLC16A7	chr12	59779422	59779696	+	59779679	59779696	17	34.483	100	65.517	4.59096e-05
ENST00000261191	ENSG00000064102	INTS13	chr12	26905307	26905536	-	26905307	26905496	189	49.486	55.0565	5.5705	0.289409
ENST00000261192	ENSG00000060982	BCAT1	chr12	24817247	24818049	-	24817247	24818007	760	100	100	0	0.679668
ENST00000261211	ENSG00000059758	CDK17	chr12	96279771	96280279	-	96279771	96280241	470	73.852	100	26.148	3.22465e-06
ENST00000261233	ENSG00000090376	IRAK3	chr12	66247694	66248641	+	66248171	66248641	470	47.908	64.5705	16.6625	1.16221e-06
ENST00000261234	ENSG00000118600	RXYLT1	chr12	63808674	63809107	+	63809092	63809107	15	34.256	46.8115	12.5555	5.59689e-05
ENST00000261245,ENST00000539616	ENSG00000020426	MNAT1	chr14	60968228	60968680	+	60968349	60968680	331	0.423	0.4935	0.0705	0.615262
ENST00000261249	ENSG00000126814	TRMT5	chr14	60975013	60975194	-	60975013	60975108	95	73.691	100	26.309	0.0448153
ENST00000261250	ENSG00000047621	C12orf4	chr12	4489593	4489899	-	4489593	4489806	213	57.102	70.709	13.607	0.0745218
ENST00000261254	ENSG00000118971	CCND2	chr12	4299859	4300211	+	4300009	4300211	202	46.763	100	53.237	1.84133e-08
ENST00000261275	ENSG00000104059	FAM189A1	chr15	29123083	29123655	-	29123083	29123338	255	100	100	0	0.928712
ENST00000261292	ENSG00000101670	LIPG	chr18	49590500	49592788	+	49590522	49592788	2266	100	100	0	0.237026
ENST00000261302	ENSG00000053254	FOXN3	chr14	89161628	89162969	-	89161628	89162413	785	50.5	97.6405	47.1405	9.84867e-12
ENST00000261304	ENSG00000054983	GALC	chr14	87934114	87934878	-	87934114	87934731	617	85.806	98.879	13.073	5.72469e-05
ENST00000261308	ENSG00000113593	PPWD1	chr5	65587252	65587459	+	65587396	65587459	63	39.55	72.1315	32.5815	3.45672e-07
ENST00000261318	ENSG00000111412	C12orf49	chr12	116717412	116717893	-	116717412	116717809	397	57.736	100	42.264	0.000514124
ENST00000261326	ENSG00000075643	MOCOS	chr18	36268532	36268721	+	36268685	36268721	36	100	100	0	0.975542
ENST00000261332,ENST00000589881	ENSG00000172466	ZNF24	chr18	35337212	35339073	-	35337212	35337231	19	100	100	0	0.63914
ENST00000261333	ENSG00000186812	ZNF397	chr18	35257927	35258394	+	35257938	35258394	456	100	0	-100	0.000426013
ENST00000261353,ENST00000402708	ENSG00000119801	YPEL5	chr2	30158618	30159562	+	30158843	30159562	719	58.083	57.412	-0.671	0.698202
ENST00000261367,ENST00000261368,ENST00000379538	ENSG00000064692	SNCAIP	chr5	122463490	122464054	+	122463575	122464054	479	NA	0	NA	0.790864
ENST00000261369	ENSG00000064652	SNX24	chr5	123007681	123008869	+	123007749	123008869	1120	54.11	62.9835	8.8735	0.0144918
ENST00000261402	ENSG00000074590	NUAK1	chr12	106063618	106067955	-	106063618	106066801	3183	100	82.6425	-17.3575	0.0558252
ENST00000261425	ENSG00000109790	KLHL5	chr4	39121009	39121681	+	39121066	39121681	615	100	100	0	0.820321
ENST00000261438	ENSG00000109787	KLF3	chr4	38697081	38697410	+	38697263	38697410	147	75.816	100	24.184	0.00131684
ENST00000261455	ENSG00000065600	TMEM206	chr1	212364963	212365376	-	212364963	212365214	251	55.366	100	44.634	2.84828e-06
ENST00000261458	ENSG00000054392	HHAT	chr1	210674287	210676194	+	210674379	210676194	1815	65.515	100	34.485	0.0251324
ENST00000261464	ENSG00000082512	TRAF5	chr1	211372127	211372792	+	211372702	211372792	90	100	100	0	0.281216
ENST00000261475	ENSG00000092020	PPP2R3C	chr14	35085524	35085778	-	35085524	35085589	65	22.103	64.687	42.584	8.27544e-10
ENST00000261497	ENSG00000124422	USP22	chr17	21002300	21003073	-	21002300	21003030	730	100	100	0	0.739954
ENST00000261507	ENSG00000052802	MSMO1	chr4	165341750	165342175	+	165341946	165342175	229	60.467	87.1485	26.6815	1.6464e-11
ENST00000261520	ENSG00000128915	ICE2	chr15	60423126	60423762	-	60423126	60423633	507	29.652	43.9285	14.2765	0.00165387
ENST00000261523	ENSG00000069667	RORA	chr15	60497259	60497619	-	60497259	60497454	195	46.89	100	53.11	0.114011
ENST00000261530	ENSG00000089916	GPATCH2L	chr14	76201690	76202788	+	76201851	76202788	937	40.065	61.739	21.674	8.82589e-06
ENST00000261537	ENSG00000101752	MIB1	chr18	21864525	21864838	+	21864666	21864838	172	55.284	100	44.716	7.39913e-11
ENST00000261556	ENSG00000070269	TMEM260	chr14	56647242	56648160	+	56647497	56648160	663	22.462	55.2025	32.7405	8.59889e-12
ENST00000261558	ENSG00000053770	AP5M1	chr14	57288801	57289003	+	57288884	57289003	119	37.339	66.103	28.764	1.51173e-10
ENST00000261588	ENSG00000047578	KIAA0556	chr16	27778573	27780333	+	27778629	27780333	1704	15.64	100	84.36	0.0307244
ENST00000261590	ENSG00000046604	DSG2	chr18	31545720	31547156	+	31546743	31547156	413	100	100	0	0.357712
ENST00000261597	ENSG00000080986	NDC80	chr18	2616436	2616594	+	2616574	2616594	20	NA	100	NA	0.404289
ENST00000261609	ENSG00000128731	HERC2	chr15	28111282	28112035	-	28111282	28111762	480	41.102	63.887	22.785	0.000204302
ENST00000261622	ENSG00000103257	SLC7A5	chr16	87832669	87833025	-	87832669	87832969	300	NA	100	NA	0.0758246
ENST00000261643	ENSG00000006695	COX10	chr17	14206809	14207339	+	14207213	14207339	126	78.993	100	21.007	0.000368408
ENST00000261647	ENSG00000011295	TTC19	chr17	16027373	16028210	+	16027522	16028210	688	72.341	84.018	11.677	1.81328e-06
ENST00000261658	ENSG00000103429	BFAR	chr16	14667634	14667956	+	14667827	14667956	129	56.892	88.9345	32.0425	4.49981e-06
ENST00000261692,ENST00000535979	ENSG00000111328	CDK2AP1	chr12	123260996	123261803	-	123260996	123261735	739	3.506	6.7715	3.2655	0.000194744
ENST00000261700,ENST00000556760	ENSG00000087302	RTRAF	chr14	52004361	52004692	+	52004516	52004692	176	2.22	6.723	4.503	5.45267e-11
ENST00000261707	ENSG00000108576	SLC6A4	chr17	30197890	30198530	-	30197890	30198455	565	58.874	100	41.126	0.0217684
ENST00000261708	ENSG00000108651	UTP6	chr17	31863172	31863516	-	31863172	31863358	186	3.978	7.848	3.87	4.24487e-07
ENST00000261721	ENSG00000064726	BTBD1	chr15	83018021	83018225	-	83018021	83018066	45	60.173	100	39.827	6.90826e-12
ENST00000261741	ENSG00000122965	RBM19	chr12	113822694	113823321	-	113822694	113823223	529	100	100	0	0.598371
ENST00000261745	ENSG00000111300	NAA25	chr12	112029329	112029653	-	112029329	112029530	201	100	100	0	0.706777
ENST00000261749	ENSG00000086666	ZFAND6	chr15	80137479	80137947	+	80137628	80137947	319	59.425	84.051	24.626	2.89409e-11
ENST00000261758	ENSG00000117899	MESD	chr15	80978967	80979477	-	80978967	80979218	251	60.28	65.319	5.039	0.00840004
ENST00000261778	ENSG00000103047	TANGO6	chr16	69083484	69084211	+	69083661	69084211	550	27.715	28.438	0.723	0.336584
ENST00000261783	ENSG00000081181	ARG2	chr14	67650714	67651184	+	67650920	67651184	264	30.338	100	69.662	8.77946e-14
ENST00000261797	ENSG00000070614	NDST1	chr5	150553212	150554270	+	150553332	150554270	938	31.593	71.705	40.112	0.000396306
ENST00000261811	ENSG00000120306	CYSTM1	chr5	140243304	140243627	+	140243411	140243627	216	65.063	84.3135	19.2505	8.48615e-10
ENST00000261813	ENSG00000113068	PFDN1	chr5	140245638	140246057	-	140245638	140245973	335	76.848	82.69	5.842	0.000594718
ENST00000261822	ENSG00000110987	BCL7A	chr12	122059091	122060574	+	122059163	122060574	1411	45.771	45.8805	0.1095	0.514692
ENST00000261833	ENSG00000122966	CIT	chr12	119686125	119688255	-	119686125	119688231	2106	100	NA	NA	0.398986
ENST00000261837	ENSG00000069966	GNB5	chr15	52122250	52122768	-	52122250	52122756	506	100	100	0	0.659119
ENST00000261844	ENSG00000047346	FAM214A	chr15	52581734	52582307	-	52581734	52582153	419	100	100	0	0.39357
ENST00000261845	ENSG00000069956	MAPK6	chr15	52063901	52066143	+	52065000	52066143	1143	17.168	29.734	12.566	0.022483
ENST00000261854	ENSG00000138600	SPPL2A	chr15	50707578	50707874	-	50707578	50707799	221	5.608	8.1785	2.5705	1.1631e-07
ENST00000261867	ENSG00000104154	SLC30A4	chr15	45485084	45485317	-	45485084	45485162	78	100	100	0	0.0807387
ENST00000261875,ENST00000565299	ENSG00000074696	HACD3	chr15	65576302	65576508	+	65576379	65576508	129	46.096	71.0395	24.9435	5.50139e-12
ENST00000261879	ENSG00000138613	APH1B	chr15	63305613	63305913	+	63305781	63305913	132	26.957	40.594	13.637	7.09403e-05
ENST00000261880	ENSG00000103591	AAGAB	chr15	67201709	67202898	-	67201709	67202820	1111	30.484	100	69.516	1.29822e-08
ENST00000261881	ENSG00000075131	TIPIN	chr15	66336838	66337181	-	66336838	66336957	119	26.143	45.012	18.869	0.000358729
ENST00000261883	ENSG00000138615	CILP	chr15	65196253	65199099	-	65196253	65196730	477	0	0	0	0.50161
ENST00000261884	ENSG00000103671	TRIP4	chr15	64454996	64455202	+	64455064	64455202	138	34.17	100	65.83	2.9858e-11
ENST00000261890,ENST00000569896	ENSG00000103769	RAB11A	chr15	65887700	65887922	+	65887840	65887922	82	48.487	59.6285	11.1415	3.01468e-06
ENST00000261900	ENSG00000129315	CCNT1	chr12	48692901	48694436	-	48692901	48693032	131	20.64	39.635	18.995	7.07452e-08
ENST00000261917	ENSG00000138622	HCN4	chr15	73321000	73323949	-	73321000	73322480	1480	NA	NA	NA	0.3135
ENST00000261944	ENSG00000074276	CDHR2	chr5	176595531	176595768	+	176595672	176595768	96	11.842	NA	NA	0.464119
ENST00000261965	ENSG00000126216	TUBGCP3	chr13	112485044	112486151	-	112485044	112485992	948	30.882	76.1275	45.2455	0.00404196
ENST00000262030	ENSG00000110955	ATP5F1B	chr12	56638217	56638423	-	56638217	56638322	105	26.362	66.023	39.661	2.23823e-12
ENST00000262043	ENSG00000118482	PHF3	chr6	63711585	63713999	+	63713708	63713999	291	93.148	96.673	3.525	0.448516
ENST00000262053	ENSG00000123268	ATF1	chr12	50819634	50820234	+	50819779	50820234	455	80.745	100	19.255	0.0862769
ENST00000262067	ENSG00000106537	TSPAN13	chr7	16783416	16783635	+	16783491	16783635	144	50.216	75.1375	24.9215	3.33483e-07
ENST00000262077	ENSG00000124789	NUP153	chr6	17615891	17616181	-	17615891	17616096	205	100	100	0	0.0695902
ENST00000262094	ENSG00000041353	RAB27B	chr18	54889223	54889978	+	54889413	54889978	565	NA	NA	NA	0.0864358
ENST00000262101	ENSG00000038945	MSR1	chr8	16108507	16110218	-	16108507	16110084	1577	NA	100	NA	0.843122
ENST00000262103	ENSG00000034239	EFCAB1	chr8	48724694	48724801	-	48724694	48724741	47	NA	NA	NA	0.0208908
ENST00000262105	ENSG00000104738	MCM4	chr8	47976685	47976922	+	47976778	47976922	144	100	100	0	0.153986
ENST00000262120	ENSG00000128791	TWSG1	chr18	9399345	9399592	+	9399527	9399592	65	63.926	88.3195	24.3935	2.0897e-06
ENST00000262126	ENSG00000101745	ANKRD12	chr18	9280940	9282114	+	9281126	9282114	988	100	100	0	0.976171
ENST00000262127	ENSG00000101624	CEP76	chr18	12673097	12673503	-	12673097	12673364	267	35.644	33.42	-2.224	0.747759
ENST00000262133	ENSG00000103479	RBL2	chr16	53490129	53490344	+	53490300	53490344	44	50.056	83.723	33.667	1.54645e-09
ENST00000262135	ENSG00000103494	RPGRIP1L	chr16	53601451	53602188	-	53601451	53602075	624	19.1	30.6545	11.5545	0.0348002
ENST00000262139	ENSG00000070540	WIPI1	chr17	68421322	68421820	-	68421322	68421772	450	14.223	56.843	42.62	1.62776e-09
ENST00000262144	ENSG00000103091	WDR59	chr16	74873576	74874444	-	74873576	74874208	632	3.467	8.8945	5.4275	1.31513e-07
ENST00000262146	ENSG00000066855	MTFR1	chr8	65708975	65709144	+	65709044	65709144	100	60.154	100	39.846	1.95188e-06
ENST00000262158	ENSG00000101665	SMAD7	chr18	48920058	48921910	-	48920058	48921371	1313	70.164	100	29.836	0.00193076
ENST00000262189	ENSG00000055609	KMT2C	chr7	152135173	152136924	-	152135173	152136831	1658	100	100	0	0.942288
ENST00000262197,ENST00000306735	ENSG00000101546	RBFA	chr18	80045773	80046314	+	80046155	80046314	159	20.612	47.3455	26.7335	4.77579e-08
ENST00000262198	ENSG00000101544	ADNP2	chr18	80135611	80138831	+	80138809	80138831	22	100	100	0	0.971415
ENST00000262207	ENSG00000121005	CRISPLD1	chr8	75032190	75032415	+	75032242	75032415	173	NA	NA	NA	0.184545
ENST00000262210	ENSG00000104218	CSPP1	chr8	67195381	67195798	+	67195593	67195798	205	64.753	100	35.247	0.000862809
ENST00000262213	ENSG00000067167	TRAM1	chr8	70574880	70575005	-	70574880	70574931	51	100	100	0	0.941974
ENST00000262231	ENSG00000176406	RIMS2	chr8	104251601	104251861	+	104251820	104251861	41	NA	NA	NA	0.854
ENST00000262244	ENSG00000120162	MOB3B	chr9	27329122	27330616	-	27329122	27330586	1464	46.316	48.9275	2.6115	0.038089
ENST00000262291	ENSG00000062716	VMP1	chr17	59839767	59840339	+	59839911	59840339	428	57.634	82.8115	25.1775	3.52574e-10
ENST00000262300,ENST00000440027,ENST00000573944	ENSG00000127564	PKMYT1	chr16	2972819	2973064	-	2972819	2972952	133	NA	100	NA	0.0838099
ENST00000262305	ENSG00000090565	RAB11FIP3	chr16	520725	522224	+	520839	522224	1385	76.65	74.977	-1.673	0.778503
ENST00000262306,ENST00000409477	ENSG00000103363	ELOB	chr16	2771413	2772102	-	2771413	2771471	58	0	0	0	0.107081
ENST00000262318,ENST00000382745	ENSG00000103249	CLCN7	chr16	1445335	1446717	-	1445335	1446271	936	5.824	6.367	0.543	0.923892
ENST00000262346	ENSG00000118454	ANKRD13C	chr1	70261422	70262847	-	70261422	70262716	1294	70.948	85.7135	14.7655	0.00620228
ENST00000262352	ENSG00000106688	SLC1A1	chr9	4585311	4586012	+	4585558	4586012	454	100	100	0	0.329392
ENST00000262383	ENSG00000102935	ZNF423	chr16	49491076	49491304	-	49491076	49491274	198	47.815	62.0095	14.1945	0.198078
ENST00000262384	ENSG00000102921	AC026470.1	chr16	48542493	48543261	-	48542493	48542903	410	23.346	22.132	-1.214	0.377634
ENST00000262394	ENSG00000109046	WSB1	chr17	27312209	27312425	+	27312369	27312425	56	75.038	100	24.962	4.84987e-05
ENST00000262395,ENST00000444415	ENSG00000076604	TRAF4	chr17	28748944	28750078	+	28749968	28750078	110	10.536	12.046	1.51	0.399152
ENST00000262426	ENSG00000103241	FOXF1	chr16	86512924	86514348	+	86513085	86514348	1263	41.356	96.2695	54.9135	0.349592
ENST00000262429	ENSG00000064270	ATP2C2	chr16	84463613	84464000	+	84463732	84464000	268	NA	NA	NA	0.897202
ENST00000262430	ENSG00000103150	MLYCD	chr16	83914955	83915583	+	83915489	83915583	94	85.894	100	14.106	0.00163244
ENST00000262432	ENSG00000165055	METTL2B	chr7	128501761	128502146	+	128501916	128502146	230	58.768	79.738	20.97	0.000813196
ENST00000262435	ENSG00000108854	SMURF2	chr17	64545347	64545947	-	64545347	64545847	500	57.118	75.228	18.11	0.000225057
ENST00000262441	ENSG00000065325	GLP2R	chr17	9889369	9891165	+	9889705	9891165	1460	NA	NA	NA	0.204333
ENST00000262456	ENSG00000119509	INVS	chr9	100300567	100300799	+	100300674	100300799	125	61.987	55.0985	-6.8885	0.622663
ENST00000262467	ENSG00000091592	NLRP1	chr17	5501399	5501872	-	5501399	5501813	414	0	0	0	0.129516
ENST00000262487	ENSG00000101230	ISM1	chr20	13298941	13300589	+	13299459	13300589	1130	0	8.334	8.334	0.0163567
ENST00000262498	ENSG00000070761	CFAP20	chr16	58113717	58114030	-	58113717	58114024	307	35.159	54.735	19.576	1.07639e-09
ENST00000262502	ENSG00000070915	SLC12A3	chr16	56913263	56913700	+	56913405	56913700	295	64.931	NA	NA	5.87099e-05
ENST00000262518	ENSG00000080603	SRCAP	chr16	30737048	30740125	+	30739733	30740125	392	8.156	7.804	-0.352	0.448058
ENST00000262545	ENSG00000125851	PCSK2	chr20	17481583	17482280	+	17482070	17482280	210	NA	NA	NA	0.0309289
ENST00000262554	ENSG00000090054	SPTLC1	chr9	92032022	92032558	-	92032022	92032464	442	89.934	100	10.066	0.000624308
ENST00000262585	ENSG00000105339	DENND3	chr8	141194032	141194248	+	141194233	141194248	15	100	70.5205	-29.4795	0.405032
ENST00000262593	ENSG00000101134	DOK5	chr20	54650414	54650882	+	54650479	54650882	403	45.681	55.7095	10.0285	0.053672
ENST00000262605,ENST00000372906	ENSG00000124120	TTPAL	chr20	44489262	44489670	+	44489541	44489670	129	80.551	100	19.449	0.00358086
ENST00000262607	ENSG00000093072	ADA2	chr22	17179302	17181576	-	17179302	17181482	2180	0.971	0.207	-0.764	0.00728011
ENST00000262648	ENSG00000011201	ANOS1	chrX	8530363	8533053	-	8530363	8532994	2631	100	100	0	0.751807
ENST00000262662	ENSG00000123080	CDKN2C	chr1	50973892	50974300	+	50974270	50974300	30	100	95.882	-4.118	0.640685
ENST00000262675	ENSG00000085831	TTC39A	chr1	51287802	51288280	-	51287802	51288156	354	60.514	75.7925	15.2785	0.0388171
ENST00000262713	ENSG00000129474	AJUBA	chr14	22972077	22973568	-	22972077	22973442	1365	84.347	100	15.653	0.00210365
ENST00000262735	ENSG00000186951	PPARA	chr22	46235132	46235888	+	46235380	46235888	508	81.373	100	18.627	0.000641485
ENST00000262738	ENSG00000075275	CELSR1	chr22	46362575	46363187	-	46362575	46363177	602	100	100	0	1
ENST00000262752	ENSG00000072133	RPS6KA6	chrX	84063976	84064402	-	84063976	84064276	300	59.52	100	40.48	0.00954421
ENST00000262809	ENSG00000105656	ELL	chr19	18444657	18444868	-	18444657	18444751	94	33.706	60.345	26.639	1.00729e-06
ENST00000262815	ENSG00000129933	MAU2	chr19	19355707	19357753	+	19355782	19357753	1971	69.765	68.995	-0.77	0.68559
ENST00000262817	ENSG00000105696	TMEM59L	chr19	18620407	18620818	+	18620536	18620818	282	NA	NA	NA	0.131907
ENST00000262836	ENSG00000077264	PAK3	chrX	111220357	111220931	+	111220447	111220931	484	26.876	26.9435	0.0675	0.9356
ENST00000262861	ENSG00000116991	SIPA1L2	chr1	232398683	232399273	-	232398683	232399126	443	76.476	100	23.524	0.105924
ENST00000262891,ENST00000300843,ENST00000622871	ENSG00000007047	MARK4	chr19	45302373	45302839	+	45302710	45302839	129	100	100	0	0.321489
ENST00000262894	ENSG00000256294	ZNF225	chr19	44130849	44132829	+	44132735	44132829	94	100	100	0	0.0674422
ENST00000262965	ENSG00000071564	TCF3	chr19	1611169	1611849	-	1611169	1611706	537	53.951	100	46.049	0.00129991
ENST00000262990	ENSG00000109445	ZNF330	chr4	141233714	141234482	+	141233989	141234482	493	16.921	23.1115	6.1905	1.30887e-06
ENST00000262995	ENSG00000109458	GAB1	chr4	143469030	143470131	+	143469189	143470131	942	89.433	100	10.567	0.975495
ENST00000263026	ENSG00000103319	EEF2K	chr16	22283886	22284130	+	22283996	22284130	134	64.982	100	35.018	0.00416699
ENST00000263035	ENSG00000181192	DHTKD1	chr10	12120786	12122167	+	12120888	12122167	1279	71.3	72.986	1.686	0.825841
ENST00000263038	ENSG00000107537	PHYH	chr10	13278039	13278354	-	13278039	13278300	261	42.097	52.1055	10.0085	1.39819e-07
ENST00000263050,ENST00000537868	ENSG00000118507	AKAP7	chr6	131281529	131282947	+	131282604	131282947	343	100	100	0	0.643294
ENST00000263056	ENSG00000107968	MAP3K8	chr10	30460705	30461671	+	30460836	30461671	835	48.319	100	51.681	0.045281
ENST00000263063	ENSG00000107951	MTPAP	chr10	30313246	30313971	-	30313246	30313608	362	63.757	100	36.243	0.00027953
ENST00000263066	ENSG00000122367	LDB3	chr10	86732886	86734995	+	86732976	86734995	2019	100	100	0	0.00155656
ENST00000263070	ENSG00000062650	WAPL	chr10	86436989	86437608	-	86436989	86437542	553	64	62.2705	-1.7295	0.950653
ENST00000263073	ENSG00000070366	SMG6	chr17	2061360	2061622	-	2061360	2061491	131	68.769	100	31.231	0.0644891
ENST00000263087	ENSG00000083457	ITGAE	chr17	3714627	3714942	-	3714627	3714846	219	0	0	0	0.265227
ENST00000263095	ENSG00000083844	ZNF264	chr19	57211353	57214071	+	57212981	57214071	1090	44.975	100	55.025	8.24262e-10
ENST00000263121	ENSG00000099956	SMARCB1	chr22	23834140	23834518	+	23834180	23834518	338	0.381	1.6115	1.2305	1.66501e-10
ENST00000263125	ENSG00000065675	PRKCQ	chr10	6427639	6428362	-	6427639	6428206	567	60.127	NA	NA	0.0552483
ENST00000263177	ENSG00000117598	PLPPR5	chr1	98892765	98893104	-	98892765	98893071	306	NA	NA	NA	0.534503
ENST00000263181	ENSG00000121621	KIF18A	chr11	28020653	28021282	-	28020653	28021199	546	NA	NA	NA	0.234043
ENST00000263196	ENSG00000070413	DGCR2	chr22	19038600	19039121	-	19038600	19038864	264	75.615	94.157	18.542	1.31379e-05
ENST00000263208	ENSG00000100084	HIRA	chr22	19330797	19331556	-	19330797	19331439	642	34.915	100	65.085	3.92692e-05
ENST00000263228	ENSG00000107341	UBE2R2	chr9	33917017	33917508	+	33917237	33917508	271	52.304	85.466	33.162	9.58259e-11
ENST00000263239	ENSG00000088205	DDX18	chr2	117830581	117830854	+	117830724	117830854	130	59.785	86.66	26.875	1.3197e-05
ENST00000263245	ENSG00000242247	ARFGAP3	chr22	42796736	42797605	-	42796736	42797587	851	91.076	100	8.924	0.110892
ENST00000263253	ENSG00000100393	EP300	chr22	41176772	41179495	+	41178956	41179495	539	100	100	0	0.516082
ENST00000263256	ENSG00000100418	DESI1	chr22	41601017	41601190	-	41601017	41601096	79	75.014	100	24.986	0.00553505
ENST00000263257	ENSG00000104967	NOVA2	chr19	45939511	45940945	-	45939511	45939862	351	33.778	39.153	5.375	0.186639
ENST00000263268	ENSG00000118242	MREG	chr2	215944468	215944997	-	215944468	215944862	394	100	100	0	0.0423567
ENST00000263331	ENSG00000125630	POLR1B	chr2	112574846	112575800	+	112575729	112575800	71	100	100	0	0.371051
ENST00000263334	ENSG00000125618	PAX8	chr2	113217363	113218609	-	113217363	113218532	1169	4.684	8.734	4.05	1.7604e-09
ENST00000263372	ENSG00000099337	KCNK6	chr19	38327179	38328551	+	38327403	38328551	1148	14.751	27.116	12.365	2.73352e-08
ENST00000263377	ENSG00000141867	BRD4	chr19	15236840	15238445	-	15236840	15238376	1536	100	100	0	0.0715719
ENST00000263381	ENSG00000011451	WIZ	chr19	15422265	15423235	-	15422265	15423075	810	54.573	100	45.427	0.00104867
ENST00000263382	ENSG00000105011	ASF1B	chr19	14120236	14120665	-	14120236	14120458	222	100	100	0	0.295248
ENST00000263384	ENSG00000105058	FAM32A	chr19	16190886	16191138	+	16190955	16191138	183	84.227	91.531	7.304	0.0156652
ENST00000263409	ENSG00000113594	LIFR	chr5	38481255	38482218	-	38481255	38481594	339	100	100	0	0.662202
ENST00000263413	ENSG00000039537	C6	chr5	41142427	41143006	-	41142427	41142824	397	18.168	24.585	6.417	0.293299
ENST00000263440	ENSG00000088035	ALG6	chr1	63436822	63437075	+	63437020	63437075	55	46.01	89.474	43.464	0.000497864
ENST00000263441	ENSG00000116675	DNAJC6	chr1	65412923	65413815	+	65413025	65413815	790	100	100	0	0.0220234
ENST00000263461	ENSG00000120008	WDR11	chr10	120908555	120909196	+	120908713	120909196	483	72.51	100	27.49	2.26734e-06
ENST00000263464	ENSG00000023445	BIRC3	chr11	102336908	102337739	+	102337102	102337739	637	7.435	14.377	6.942	7.61531e-05
ENST00000263468	ENSG00000110318	CEP126	chr11	101997598	101998046	+	101997643	101998046	403	22.851	30.1855	7.3345	0.00708504
ENST00000263549	ENSG00000059378	PARP12	chr7	140023784	140024885	-	140023784	140024559	775	24.403	52.6455	28.2425	1.81926e-05
ENST00000263556	ENSG00000122884	P4HA1	chr10	73007749	73008292	-	73007749	73008221	472	68.031	100	31.969	0.00038552
ENST00000263574	ENSG00000084234	APLP2	chr11	130143346	130143606	+	130143448	130143606	158	62.326	76.1115	13.7855	5.51221e-09
ENST00000263576,ENST00000525943	ENSG00000109832	DDX25	chr11	125922819	125923097	+	125922881	125923097	216	NA	NA	NA	0.00337896
ENST00000263577	ENSG00000064309	CDON	chr11	125960771	125961105	-	125960771	125960941	170	100	100	0	0.119126
ENST00000263620	ENSG00000116017	ARID3A	chr19	971877	972290	+	972065	972290	225	26.903	24.093	-2.81	0.517465
ENST00000263629	ENSG00000085760	MTIF2	chr2	55236619	55236820	-	55236619	55236647	28	0	0	0	0.101458
ENST00000263634	ENSG00000115239	ASB3	chr2	53670158	53670690	-	53670158	53670502	344	29.201	36.197	6.996	0.0158926
ENST00000263650	ENSG00000021762	OSBPL5	chr11	3087389	3088343	-	3087389	3088204	815	33.016	37.4915	4.4755	0.010058
ENST00000263657	ENSG00000115946	PNO1	chr2	68174734	68174896	+	68174802	68174896	94	41.804	67.1675	25.3635	5.18985e-08
ENST00000263663	ENSG00000115750	TAF1B	chr2	9933782	9934069	+	9933984	9934069	85	58.019	100	41.981	0.0034143
ENST00000263666	ENSG00000121440	PDZRN3	chr3	73382496	73384930	-	73382496	73383364	868	0	0	0	0.590419
ENST00000263681	ENSG00000077514	POLD3	chr11	74640563	74641307	+	74640766	74641307	541	71.512	100	28.488	4.46504e-06
ENST00000263688	ENSG00000094975	SUCO	chr1	172609815	172611382	+	172610259	172611382	1123	100	100	0	0.409839
ENST00000263694	ENSG00000060688	SNRNP40	chr1	31259659	31260121	-	31259659	31260071	412	2.986	9.0255	6.0395	1.02813e-07
ENST00000263702	ENSG00000116353	MECR	chr1	29193816	29194179	-	29193816	29194021	205	11.735	13.0435	1.3085	0.0907463
ENST00000263707	ENSG00000115112	TFCP2L1	chr2	121220957	121224387	-	121220957	121224340	3383	25.809	54.178	28.369	4.45035e-07
ENST00000263708	ENSG00000088179	PTPN4	chr2	119976983	119977322	+	119977070	119977322	252	35.874	100	64.126	0.00142178
ENST00000263726	ENSG00000121454	LHX4	chr1	180274184	180275053	+	180274579	180275053	474	NA	NA	NA	0.218624
ENST00000263733	ENSG00000116199	FAM20B	chr1	179071912	179072639	+	179072144	179072639	495	42.775	64.2765	21.5015	4.00493e-12
ENST00000263734	ENSG00000116016	EPAS1	chr2	46384508	46385107	+	46384660	46385107	447	75.426	100	24.574	1.66864e-10
ENST00000263735	ENSG00000119888	EPCAM	chr2	47386571	47386794	+	47386613	47386794	181	37.797	70.376	32.579	5.43729e-10
ENST00000263736	ENSG00000068784	SRBD1	chr2	45389138	45389599	-	45389138	45389309	171	100	100	0	0.0334602
ENST00000263753	ENSG00000129810	SGO1	chr3	20160792	20161226	-	20160792	20161104	312	NA	NA	NA	0.675706
ENST00000263773	ENSG00000109920	FNBP4	chr11	47717328	47717512	-	47717328	47717421	93	58.726	100	41.274	0.00418567
ENST00000263776	ENSG00000110455	ACCS	chr11	44083694	44084019	+	44083792	44084019	227	9.885	12.13	2.245	0.293314
ENST00000263780,ENST00000494980	ENSG00000083937	CHMP2B	chr3	87253711	87254224	+	87253822	87254224	402	40.644	40.3845	-0.2595	0.648979
ENST00000263846	ENSG00000011347	SYT7	chr11	61516757	61518731	-	61516757	61518626	1869	NA	100	NA	0.0918445
ENST00000263849	ENSG00000104427	ZC2HC1A	chr8	78717327	78717699	+	78717493	78717699	206	42.722	50.7785	8.0565	0.00341177
ENST00000263856	ENSG00000115561	CHMP3	chr2	86505600	86505949	-	86505600	86505803	203	57.727	73.441	15.714	5.29827e-10
ENST00000263857	ENSG00000068654	POLR1A	chr2	86026424	86027523	-	86026424	86027422	998	33.987	100	66.013	1.18771e-05
ENST00000263863,ENST00000409696	ENSG00000115523	GNLY	chr2	85698563	85698752	+	85698574	85698752	178	0	0	0	0.780793
ENST00000263864,ENST00000409760,ENST00000432071	ENSG00000118640	VAMP8	chr2	85581575	85581893	+	85581716	85581893	177	51.392	72.338	20.946	7.93514e-11
ENST00000263895	ENSG00000115963	RND3	chr2	150469226	150470238	-	150469226	150469986	760	75.04	100	24.96	8.32181e-09
ENST00000263925	ENSG00000072201	LNX1	chr4	53460615	53461042	-	53460615	53460906	291	39.827	100	60.173	0.000502996
ENST00000263956	ENSG00000119041	GTF3C3	chr2	196764427	196764685	-	196764427	196764562	135	61.084	100	38.916	0.123673
ENST00000263960	ENSG00000115520	COQ10B	chr2	197473756	197473942	+	197473924	197473942	18	69.209	73.7775	4.5685	0.0330834
ENST00000263962	ENSG00000114757	PEX5L	chr3	179801053	179802032	-	179801053	179801827	774	27.742	57.1175	29.3755	0.00061627
ENST00000263966	ENSG00000058056	USP13	chr3	179784047	179784168	+	179784141	179784168	27	100	100	0	0.00423242
ENST00000263967	ENSG00000121879	PIK3CA	chr3	179234093	179234707	+	179234364	179234707	343	77.471	100	22.529	0.00184826
ENST00000263969	ENSG00000171109	MFN1	chr3	179391980	179392198	+	179392059	179392198	139	100	100	0	0.000135135
ENST00000263974	ENSG00000120656	TAF12	chr1	28603300	28603574	-	28603300	28603538	238	76.913	100	23.087	0.151594
ENST00000263979	ENSG00000117643	MAN1C1	chr1	25783662	25784450	+	25783789	25784450	661	4.536	10.746	6.21	3.53282e-08
ENST00000263980	ENSG00000090020	SLC9A1	chr1	27099502	27100644	-	27099502	27100306	804	100	100	0	0.739954
ENST00000263997	ENSG00000103061	SLC7A6OS	chr16	68300651	68301405	-	68300651	68301274	623	63.779	52.7255	-11.0535	0.256485
ENST00000264010,ENST00000645306	ENSG00000102974	CTCF	chr16	67637687	67638892	+	67637872	67638892	1020	100	100	0	0.000772832
ENST00000264020,ENST00000530872	ENSG00000118096	IFT46	chr11	118544731	118545011	-	118544731	118544915	184	60.749	77.7785	17.0295	0.0131554
ENST00000264027,ENST00000534230	ENSG00000109929	SC5D	chr11	121307056	121307833	+	121307512	121307833	321	79.514	100	20.486	9.69356e-07
ENST00000264033	ENSG00000110395	CBL	chr11	119299494	119302546	+	119299781	119302546	2765	100	100	0	0.409839
ENST00000264108	ENSG00000128708	HAT1	chr2	171983184	171983478	+	171983352	171983478	126	43.959	70.455	26.496	9.40256e-09
ENST00000264144	ENSG00000058085	LAMC2	chr1	183243146	183244136	+	183243400	183244136	736	100	100	0	0.186916
ENST00000264156	ENSG00000076003	MCM6	chr2	135840445	135840951	-	135840445	135840834	389	6.414	5.7245	-0.6895	0.336584
ENST00000264157,ENST00000295238	ENSG00000082258	CCNT2	chr2	134953229	134955468	+	134954648	134955468	820	73.557	100	26.443	5.13789e-05
ENST00000264159	ENSG00000121988	ZRANB3	chr2	135200006	135200440	-	135200006	135200341	335	56.932	100	43.068	0.059621
ENST00000264169	ENSG00000115947	ORC4	chr2	147935395	147935698	-	147935395	147935509	114	34.281	58.616	24.335	2.00646e-08
ENST00000264170	ENSG00000115919	KYNU	chr2	143042046	143042319	+	143042172	143042319	147	6.156	12.756	6.6	0.000117315
ENST00000264183	ENSG00000054267	ARID4B	chr1	235167279	235168652	-	235167279	235168524	1245	100	100	0	0.151153
ENST00000264220	ENSG00000128059	PPAT	chr4	56394466	56395548	-	56394466	56395351	885	100	100	0	0.863006
ENST00000264228	ENSG00000128039	SRD5A3	chr4	55369831	55370300	+	55370091	55370300	209	5.527	7.7725	2.2455	1.36426e-05
ENST00000264233	ENSG00000051341	POLQ	chr3	121431626	121432417	-	121431626	121432303	677	NA	NA	NA	0.832483
ENST00000264234	ENSG00000114638	UPK1B	chr3	119203916	119204290	+	119203967	119204290	323	28.317	45.8575	17.5405	1.61865e-05
ENST00000264245	ENSG00000031081	ARHGAP31	chr3	119413855	119417717	+	119416264	119417717	1453	9.066	6.697	-2.369	0.016416
ENST00000264255	ENSG00000115514	TXNDC9	chr2	99319217	99319799	-	99319217	99319681	464	39.655	58.7105	19.0555	1.92305e-10
ENST00000264266	ENSG00000118855	MFSD1	chr3	158828978	158829130	+	158828982	158829130	148	72.969	88.748	15.779	5.65512e-06
ENST00000264276	ENSG00000003393	ALS2	chr2	201700606	201701889	-	201700606	201701850	1244	100	100	0	0.348601
ENST00000264313	ENSG00000109171	SLAIN2	chr4	48422010	48422530	+	48422077	48422530	453	44.452	60.981	16.529	3.36029e-06
ENST00000264343	ENSG00000138639	ARHGAP24	chr4	86000478	86000983	+	86000722	86000983	261	65.578	95.5975	30.0195	2.97327e-07
ENST00000264344	ENSG00000138640	FAM13A	chr4	88726707	88728659	-	88726707	88728532	1825	100	100	0	0.49274
ENST00000264360	ENSG00000138650	PCDH10	chr4	133190140	133190540	+	133190160	133190540	380	NA	100	NA	0.498364
ENST00000264377	ENSG00000114948	ADAM23	chr2	206617578	206617984	+	206617627	206617984	357	NA	NA	NA	0.629549
ENST00000264380	ENSG00000115020	PIKFYVE	chr2	208355189	208355469	+	208355305	208355469	164	100	100	0	0.643294
ENST00000264381	ENSG00000114200	BCHE	chr3	165773123	165773506	-	165773123	165773381	258	100	NA	NA	0.415222
ENST00000264399	ENSG00000138669	PRKG2	chr4	81087490	81089803	-	81087490	81089707	2217	53.352	59.972	6.62	0.515965
ENST00000264424	ENSG00000061918	GUCY1B1	chr4	155806385	155807591	+	155806409	155807591	1182	2.383	9.874	7.491	0.00197234
ENST00000264428,ENST00000541722	ENSG00000109738	GLRB	chr4	157170431	157171063	+	157170728	157171063	335	55.881	100	44.119	0.00148934
ENST00000264433	ENSG00000052795	FNIP2	chr4	158904465	158904890	+	158904544	158904890	346	53.796	71.1905	17.3945	2.43727e-07
ENST00000264436	ENSG00000075340	ADD2	chr2	70663417	70663735	-	70663417	70663424	7	100	100	0	0.696804
ENST00000264444	ENSG00000059728	MXD1	chr2	69938096	69938521	+	69938284	69938521	237	54.521	100	45.479	6.59279e-09
ENST00000264449	ENSG00000124406	ATP8A1	chr4	42412203	42413013	-	42412203	42412915	712	100	100	0	0.216986
ENST00000264451	ENSG00000014824	SLC30A9	chr4	42086081	42087521	+	42086126	42087521	1395	2.845	2.6935	-0.1515	0.791688
ENST00000264468	ENSG00000114013	CD86	chr3	122119437	122119562	+	122119534	122119562	28	100	100	0	0.98451
ENST00000264474	ENSG00000121552	CSTA	chr3	122341438	122341680	+	122341567	122341680	113	0	0	0	0.885565
ENST00000264498	ENSG00000138685	FGF2	chr4	122892210	122892492	+	122892396	122892492	96	100	100	0	0.77086
ENST00000264499	ENSG00000138686	BBS7	chr4	121824760	121825993	-	121824760	121825859	1099	74.936	69.767	-5.169	0.0566145
ENST00000264515	ENSG00000117222	RBBP5	chr1	205088465	205088815	-	205088465	205088786	321	67.294	100	32.706	3.73755e-05
ENST00000264538	ENSG00000114446	IFT57	chr3	108162457	108162655	-	108162457	108162476	19	42.137	61.8625	19.7255	2.75374e-11
ENST00000264552	ENSG00000108106	UBE2S	chr19	55401282	55401762	-	55401282	55401435	153	0	0.1735	0.1735	0.0273314
ENST00000264555	ENSG00000070047	PHRF1	chr11	611633	612075	+	611777	612075	298	0	18.2715	18.2715	9.64462e-05
ENST00000264595	ENSG00000038002	AGA	chr4	177431564	177431808	-	177431564	177431707	143	38.751	44.048	5.297	0.0460446
ENST00000264607	ENSG00000065802	ASB1	chr2	238446383	238446730	+	238446511	238446730	219	32.412	34.075	1.663	0.158037
ENST00000264634	ENSG00000114251	WNT5A	chr3	55469365	55470550	-	55469365	55470091	726	81.094	100	18.906	0.00133045
ENST00000264638	ENSG00000108797	CNTNAP1	chr17	42698617	42699814	+	42698910	42699814	904	0	NA	NA	8.28696e-05
ENST00000264664	ENSG00000070193	FGF10	chr5	44304403	44305192	-	44304403	44304994	591	NA	NA	NA	0.507726
ENST00000264668	ENSG00000124275	MTRR	chr5	7899913	7900616	+	7900058	7900616	558	61.801	81.154	19.353	2.23626e-06
ENST00000264669	ENSG00000124279	FASTKD3	chr5	7859158	7859539	-	7859158	7859434	276	0	0	0	0.614192
ENST00000264694	ENSG00000109762	SNX25	chr4	185363384	185363884	+	185363465	185363884	419	30.939	71.8505	40.9115	7.33441e-09
ENST00000264703	ENSG00000115226	FNDC4	chr2	27492023	27492478	-	27492023	27492442	419	27.883	44.5155	16.6325	0.00156742
ENST00000264709	ENSG00000119772	DNMT3A	chr2	25233435	25234420	-	25233435	25234278	843	100	100	0	0.00895977
ENST00000264712	ENSG00000084731	KIF3C	chr2	25927778	25929071	-	25927778	25928977	1199	36.937	51.731	14.794	0.279512
ENST00000264718	ENSG00000198522	GPN1	chr2	27650114	27650812	+	27650200	27650812	612	48.595	100	51.405	6.1065e-08
ENST00000264720	ENSG00000115207	GTF3C2	chr2	27326283	27326893	-	27326283	27326674	391	50	60.608	10.608	0.000896224
ENST00000264741	ENSG00000144668	ITGA9	chr3	37818890	37819324	+	37818989	37819324	335	61.565	79.876	18.311	0.082764
ENST00000264748	ENSG00000127418	FGFRL1	chr4	1024904	1026704	+	1025347	1026704	1357	57.407	100	42.593	0.000802504
ENST00000264775	ENSG00000067113	PLPP1	chr5	55424988	55425334	-	55424988	55425205	217	40.316	47.7125	7.3965	3.0555e-09
ENST00000264779	ENSG00000062194	GPBP1	chr5	57262593	57263082	+	57262752	57263082	330	26.849	30.4925	3.6435	0.0661241
ENST00000264808	ENSG00000138738	PRDM5	chr4	120694781	120695275	-	120694781	120695110	329	63.959	100	36.041	0.0516826
ENST00000264811	ENSG00000138741	TRPC3	chr4	121879448	121879878	-	121879448	121879735	287	NA	NA	NA	0.025134
ENST00000264839	ENSG00000079841	RIMS1	chr6	72400495	72402805	+	72400714	72402805	2091	NA	NA	NA	0.267119
ENST00000264848	ENSG00000114529	C3orf52	chr3	112116641	112116765	+	112116646	112116765	119	100	100	0	0.219808
ENST00000264864	ENSG00000038210	PI4K2B	chr4	25277013	25277373	+	25277187	25277373	186	57.72	100	42.28	0.00193539
ENST00000264866	ENSG00000109680	TBC1D19	chr4	26754872	26755077	+	26754947	26755077	130	33.344	53.507	20.163	4.3044e-05
ENST00000264868	ENSG00000091490	SEL1L3	chr4	25748319	25748564	-	25748319	25748424	105	36.429	72.8015	36.3725	0.00639832
ENST00000264914	ENSG00000113273	ARSB	chr5	78780213	78780662	-	78780213	78780396	183	59.447	100	40.553	0.00114836
ENST00000264926	ENSG00000070950	RAD18	chr3	8881312	8881459	-	8881312	8881356	44	100	100	0	0.718267
ENST00000264934	ENSG00000150712	MTMR12	chr5	32229643	32230347	-	32229643	32229777	134	100	100	0	0.259081
ENST00000264963	ENSG00000114988	LMAN2L	chr2	96705977	96707398	-	96705977	96707255	1278	24.39	64.4045	40.0145	1.25451e-06
ENST00000264977	ENSG00000073711	PPP2R3A	chr3	136145042	136145662	+	136145166	136145662	496	70.855	100	29.145	0.272119
ENST00000264991,ENST00000493720	ENSG00000081307	UBA5	chr3	132676442	132676910	+	132676857	132676910	53	50.557	61.176	10.619	3.27454e-06
ENST00000264995	ENSG00000114686	MRPL3	chr3	131462507	131462875	-	131462507	131462722	215	60.672	74.2185	13.5465	0.00010364
ENST00000265000	ENSG00000109586	GALNT7	chr4	173321579	173322135	+	173321717	173322135	418	100	100	0	0.469075
ENST00000265012	ENSG00000111846	GCNT2	chr6	10626416	10627280	+	10626607	10627280	673	100	100	0	0.551678
ENST00000265022	ENSG00000058866	DGKG	chr3	186147502	186150188	-	186147502	186150089	2587	21.723	0	-21.723	0.25039
ENST00000265026	ENSG00000073803	MAP3K13	chr3	185482354	185484945	+	185482456	185484945	2489	100	100	0	0.411126
ENST00000265038	ENSG00000049167	ERCC8	chr5	60874449	60874683	-	60874449	60874614	165	47.047	100	52.953	1.06652e-06
ENST00000265044,ENST00000476217	ENSG00000114850	SSR3	chr3	156543070	156543269	-	156543070	156543202	132	48.617	72.6825	24.0655	1.43028e-11
ENST00000265068	ENSG00000114656	KIAA1257	chr3	128970985	128971433	-	128970985	128971224	239	NA	NA	NA	0.788914
ENST00000265071	ENSG00000113361	CDH6	chr5	31322817	31323938	+	31323308	31323938	630	100	100	0	0.189224
ENST00000265080	ENSG00000113319	RASGRF2	chr5	81225677	81226452	+	81225770	81226452	682	100	100	0	0.0353594
ENST00000265081	ENSG00000113318	MSH3	chr5	80875750	80875916	+	80875862	80875916	54	32.692	69.9005	37.2085	3.56254e-07
ENST00000265085	ENSG00000113742	CPEB4	chr5	173955909	173956300	+	173956137	173956300	163	89.661	100	10.339	0.0794569
ENST00000265087	ENSG00000113739	STC2	chr5	173317828	173318249	-	173317828	173317846	18	100	100	0	0.511843
ENST00000265097	ENSG00000051596	THOC3	chr5	175959569	175960132	-	175959569	175959968	399	20.257	36.206	15.949	1.29623e-06
ENST00000265100,ENST00000519239	ENSG00000037241	RPL26L1	chr5	172969412	172969721	+	172969541	172969721	180	20.019	19.9445	-0.0745	0.861704
ENST00000265107	ENSG00000082068	WDR70	chr5	37752485	37752670	+	37752573	37752670	97	0.411	0	-0.411	0.0105774
ENST00000265113	ENSG00000079215	SLC1A3	chr5	36686064	36686297	+	36686269	36686297	28	NA	NA	NA	0.660646
ENST00000265138	ENSG00000113369	ARRDC3	chr5	91368728	91371456	-	91368728	91371399	2671	0.43	1.298	0.868	0.286112
ENST00000265140	ENSG00000133302	SLF1	chr5	94694830	94695547	+	94695312	94695547	235	100	100	0	0.251408
ENST00000265148	ENSG00000138778	CENPE	chr4	103105847	103106316	-	103105847	103106221	374	NA	NA	NA	0.555254
ENST00000265164	ENSG00000138794	CASP6	chr4	109688753	109689568	-	109688753	109689329	576	15.633	23.695	8.062	9.40063e-05
ENST00000265171,ENST00000652245	ENSG00000138798	EGF	chr4	110011201	110012277	+	110011455	110012277	822	12.176	19.47	7.294	0.248022
ENST00000265187	ENSG00000125885	MCM8	chr20	5994298	5994541	+	5994391	5994541	150	100	100	0	0.0460177
ENST00000265192	ENSG00000120727	PAIP2	chr5	139368732	139369030	+	139368798	139369030	232	70.175	81.6605	11.4855	3.35729e-07
ENST00000265229,ENST00000439747	ENSG00000082515	MRPL22	chr5	154966685	154966971	+	154966897	154966971	74	0.48	0.32	-0.16	0.00274206
ENST00000265261	ENSG00000064225	ST3GAL6	chr3	98793674	98793869	+	98793761	98793869	108	51.797	69.6045	17.8075	2.42553e-12
ENST00000265271	ENSG00000091009	RBM27	chr5	146285946	146286095	+	146286030	146286095	65	100	100	0	0.471837
ENST00000265272	ENSG00000176049	JAKMIP2	chr5	147591150	147591686	-	147591150	147591665	515	8.092	10.7735	2.6815	0.0341279
ENST00000265293	ENSG00000113645	WWC1	chr5	168468950	168469271	+	168469017	168469271	254	77.111	100	22.889	0.26556
ENST00000265295	ENSG00000040275	SPDL1	chr5	169604059	169604445	+	169604207	169604445	238	100	100	0	0.138198
ENST00000265322	ENSG00000115425	PECR	chr2	216039104	216039360	-	216039104	216039274	170	43.035	69.5735	26.5385	3.51679e-07
ENST00000265339	ENSG00000119048	UBE2B	chr5	134390224	134390370	+	134390353	134390370	17	88.026	100	11.974	4.46681e-06
ENST00000265343	ENSG00000072364	AFF4	chr5	132880945	132881186	-	132880945	132881058	113	100	100	0	0.0476684
ENST00000265350,ENST00000409312	ENSG00000124641	MED20	chr6	41906810	41907287	-	41906810	41907071	261	72.961	100	27.039	5.0099e-06
ENST00000265354	ENSG00000112658	SRF	chr6	43179094	43179952	+	43179190	43179952	762	19.732	36.426	16.694	0.000328447
ENST00000265361	ENSG00000075223	SEMA3C	chr7	80744664	80745307	-	80744664	80744893	229	100	100	0	0.0509476
ENST00000265362	ENSG00000075213	SEMA3A	chr7	83960848	83961826	-	83960848	83961370	522	53.401	100	46.599	0.928783
ENST00000265394	ENSG00000106066	CPVL	chr7	28995677	28995882	-	28995677	28995771	94	33.972	45.595	11.623	0.00319747
ENST00000265417	ENSG00000069122	ADGRF5	chr6	46852588	46854071	-	46852588	46853991	1403	5.903	10.915	5.012	4.40034e-05
ENST00000265428	ENSG00000123124	WWP1	chr8	86466793	86467041	+	86466893	86467041	148	75.393	100	24.607	0.0053503
ENST00000265433	ENSG00000104320	NBN	chr8	89935432	89935612	-	89935432	89935581	149	41.685	74.3705	32.6855	2.83827e-07
ENST00000265465	ENSG00000014138	POLA2	chr11	65297119	65297616	+	65297269	65297616	347	16.543	22.345	5.802	7.83016e-07
ENST00000265560	ENSG00000114316	USP4	chr3	49278123	49278451	-	49278123	49278292	169	36.391	45.527	9.136	0.000155615
ENST00000265577,ENST00000401396	ENSG00000003147	ICA1	chr7	8113776	8114044	-	8113776	8113922	146	18.784	18.886	0.102	0.371588
ENST00000265598	ENSG00000078081	LAMP3	chr3	183123931	183124214	-	183123931	183124080	149	100	100	0	0.181497
ENST00000265602	ENSG00000135541	AHI1	chr6	135285296	135285647	-	135285296	135285644	348	63.352	100	36.648	0.018819
ENST00000265626	ENSG00000124225	PMEPA1	chr20	57651834	57652598	-	57651834	57652052	218	14.352	17.288	2.936	0.000265253
ENST00000265634	ENSG00000106236	NPTX2	chr7	98628401	98629378	+	98628629	98629378	749	NA	NA	NA	0.398255
ENST00000265651,ENST00000530401	ENSG00000110429	FBXO3	chr11	33741127	33747320	-	33741127	33741907	780	100	100	0	0.380943
ENST00000265663	ENSG00000165802	NSMF	chr9	137448224	137449491	-	137448224	137449393	1169	2.302	4.6615	2.3595	0.000892285
ENST00000265713	ENSG00000083168	KAT6A	chr8	41932143	41934867	-	41932143	41932204	61	100	100	0	0.68255
ENST00000265720	ENSG00000105865	DUS4L	chr7	107577312	107578444	+	107577560	107578444	884	0	0	0	0.24678
ENST00000265723	ENSG00000005471	ABCB4	chr7	87402044	87402302	-	87402044	87402095	51	NA	NA	NA	0.510325
ENST00000265728	ENSG00000006634	DBF4	chr7	87907187	87908312	+	87908163	87908312	149	7.935	16.699	8.764	0.510243
ENST00000265732	ENSG00000127993	RBM48	chr7	92536850	92539763	+	92536937	92539763	2826	100	100	0	0.0719924
ENST00000265734	ENSG00000105810	CDK6	chr7	92614865	92615286	-	92614865	92615139	274	38.565	73.7765	35.2115	2.29655e-11
ENST00000265742	ENSG00000001629	ANKIB1	chr7	92398211	92400006	+	92398949	92400006	1057	100	100	0	0.718267
ENST00000265748	ENSG00000011426	ANLN	chr7	36452476	36452823	+	36452600	36452823	223	NA	100	NA	0.104999
ENST00000265758	ENSG00000071462	BUD23	chr7	73697831	73698015	+	73697886	73698015	129	31.864	63.198	31.334	2.10983e-12
ENST00000265769	ENSG00000042980	ADAM28	chr8	24354383	24354777	+	24354404	24354777	373	45.928	63.146	17.218	0.209025
ENST00000265770	ENSG00000015592	STMN4	chr8	27236669	27236905	-	27236669	27236845	176	NA	NA	NA	0.340946
ENST00000265827	ENSG00000048405	ZNF800	chr7	127370362	127371814	-	127370362	127371813	1451	41.92	44.5435	2.6235	0.54702
ENST00000265843	ENSG00000110723	EXPH5	chr11	108509503	108514875	-	108509503	108509536	33	100	100	0	0.784112
ENST00000265849	ENSG00000122512	PMS2	chr7	5973271	5973542	-	5973271	5973398	127	100	100	0	0.0827162
ENST00000265857	ENSG00000239857	GET4	chr7	895333	895689	+	895422	895689	267	35.94	47.892	11.952	4.34708e-11
ENST00000265896	ENSG00000104549	SQLE	chr8	125021752	125022258	+	125021945	125022258	313	19.328	66.618	47.29	2.12451e-08
ENST00000265909	ENSG00000120451	SNX19	chr11	130877193	130878554	-	130877193	130878421	1228	60.444	69.364	8.92	0.00218488
ENST00000265922	ENSG00000078725	BRINP1	chr9	119166892	119168224	-	119166892	119167083	191	100	NA	NA	0.154293
ENST00000265960	ENSG00000119487	MAPKAP1	chr9	125438473	125439012	-	125438473	125438886	413	34.059	53.8395	19.7805	3.61833e-12
ENST00000265963,ENST00000453096	ENSG00000110768	GTF2H1	chr11	18365782	18366277	+	18365869	18366277	408	64.547	77.694	13.147	0.00401374
ENST00000265981	ENSG00000110315	RNF141	chr11	10514744	10515066	-	10514744	10514915	171	50.858	64.1495	13.2915	0.0245753
ENST00000265990	ENSG00000095564	BTAF1	chr10	92028789	92029058	+	92028933	92029058	125	100	100	0	0.0309442
ENST00000265992	ENSG00000107443	CCNJ	chr10	96057829	96058793	+	96058241	96058793	552	100	100	0	0.00579388
ENST00000265993	ENSG00000119977	TCTN3	chr10	95663488	95664300	-	95663488	95664066	578	12.182	21.572	9.39	5.26173e-09
ENST00000265997	ENSG00000107864	CPEB3	chr10	92048860	92052439	-	92048860	92052211	3351	52.976	100	47.024	0.0750494
ENST00000266037	ENSG00000088538	DOCK3	chr3	51381049	51383898	+	51381559	51383898	2339	100	100	0	0.735179
ENST00000266039	ENSG00000007402	CACNA2D2	chr3	50362881	50364806	-	50362881	50364665	1784	NA	NA	NA	0.892826
ENST00000266058	ENSG00000187122	SLIT1	chr10	97000840	97001350	-	97000840	97001111	271	NA	NA	NA	0.430597
ENST00000266068	ENSG00000101216	GMEB2	chr20	63589827	63590729	-	63589827	63590088	261	100	100	0	0.0748681
ENST00000266069	ENSG00000101193	GID8	chr20	62944738	62945408	+	62944912	62945408	496	65.887	100	34.113	2.12431e-06
ENST00000266077	ENSG00000125520	SLC2A4RG	chr20	63742878	63743501	+	63742990	63743501	511	20.626	91.32	70.694	6.22709e-09
ENST00000266087	ENSG00000100225	FBXO7	chr22	32498143	32498596	+	32498530	32498596	66	37.825	64.373	26.548	4.59285e-12
ENST00000266126	ENSG00000119718	EIF2B2	chr14	75009030	75009589	+	75009188	75009589	401	2.277	1.8895	-0.3875	0.101991
ENST00000266254	ENSG00000100271	TTLL1	chr22	43039646	43039905	-	43039646	43039775	129	10.619	18.719	8.1	0.0107323
ENST00000266269,ENST00000405309	ENSG00000100105	PATZ1	chr22	31326050	31327309	-	31326050	31326890	840	100	100	0	0.806485
ENST00000266304	ENSG00000167074	TEF	chr22	41395744	41398976	+	41395960	41398976	3016	100	100	0	0.701948
ENST00000266458	ENSG00000139112	GABARAPL1	chr12	10221786	10222565	+	10221852	10222565	713	100	90.0085	-9.9915	0.00124108
ENST00000266483	ENSG00000139133	ALG10	chr12	34025862	34027158	+	34026915	34027158	243	27.624	20.2205	-7.4035	0.0839293
ENST00000266508,ENST00000360995	ENSG00000139154	AEBP2	chr12	19518086	19519394	+	19518720	19519394	674	100	100	0	0.643294
ENST00000266517	ENSG00000139163	ETNK1	chr12	22684881	22685036	+	22684954	22685036	82	100	100	0	0.020966
ENST00000266529	ENSG00000139168	ZCRB1	chr12	42312977	42313198	-	42312977	42313066	89	59.598	71.215	11.617	0.0359895
ENST00000266581	ENSG00000139211	AMIGO2	chr12	47077349	47079065	-	47077349	47077433	84	86.329	88.8885	2.5595	0.139327
ENST00000266604	ENSG00000139233	LLPH	chr12	66123638	66124018	-	66123638	66123839	201	51.679	53.347	1.668	0.740228
ENST00000266643,ENST00000548358	ENSG00000139266	2020-03-09	chr12	57758562	57759416	+	57758897	57759416	519	21.675	13.5185	-8.1565	0.0498203
ENST00000266646	ENSG00000139269	INHBE	chr12	57456093	57457920	+	57456848	57457920	1072	NA	NA	NA	0.202553
ENST00000266659	ENSG00000139278	GLIPR1	chr12	75498823	75499009	+	75498978	75499009	31	100	65.3505	-34.6495	0.25209
ENST00000266673	ENSG00000139291	TMEM19	chr12	71700831	71701294	+	71700995	71701294	299	82.437	100	17.563	0.000327685
ENST00000266735	ENSG00000139343	SNRPF	chr12	95866004	95866133	+	95866071	95866133	62	29.87	12.928	-16.942	1.23686e-07
ENST00000266736	ENSG00000139344	AMDHD1	chr12	95967755	95968591	+	95967843	95968591	748	0	0	0	0.0152904
ENST00000266742	ENSG00000139350	NEDD1	chr12	96951948	96952194	+	96952053	96952194	141	56.864	100	43.136	9.0708e-08
ENST00000266771	ENSG00000139370	SLC15A4	chr12	128794088	128794356	-	128794088	128794195	107	48.558	69.6885	21.1305	9.7359e-09
ENST00000266880	ENSG00000072609	CHFR	chr12	132840902	132841596	-	132840902	132841553	651	58.945	75.286	16.341	5.33885e-05
ENST00000266943	ENSG00000139508	SLC46A3	chr13	28700534	28701581	-	28700534	28701496	962	77.252	100	22.748	0.0494906
ENST00000266970	ENSG00000123374	CDK2	chr12	55971520	55972567	+	55971625	55972567	942	52.296	84.0445	31.7485	7.52838e-09
ENST00000267068	ENSG00000244754	N4BP2L2	chr13	32517695	32518003	-	32517695	32517801	106	40.182	55.4685	15.2865	1.22934e-06
ENST00000267101	ENSG00000065361	ERBB3	chr12	56101528	56102215	+	56102055	56102215	160	67.273	100	32.727	0.000331058
ENST00000267115	ENSG00000139644	TMBIM6	chr12	49762872	49763013	+	49762896	49763013	117	94.447	94.2295	-0.2175	0.268207
ENST00000267116	ENSG00000139645	ANKRD52	chr12	56239831	56243392	-	56239831	56243141	3310	8.709	19.0365	10.3275	0.000547203
ENST00000267202	ENSG00000139722	VPS37B	chr12	122866252	122867607	-	122866252	122867115	863	100	100	0	0.396401
ENST00000267205	ENSG00000139725	RHOF	chr12	121779157	121779662	-	121779157	121779497	340	60.392	91.5445	31.1525	0.14193
ENST00000267219	ENSG00000139737	SLAIN1	chr13	77763144	77763279	+	77763220	77763279	59	100	100	0	0.168975
ENST00000267229	ENSG00000139746	RBM26	chr13	79320405	79320710	-	79320405	79320620	215	100	100	0	0.104803
ENST00000267339	ENSG00000088448	ANKRD10	chr13	110878743	110880112	-	110878743	110879636	893	100	100	0	0.218008
ENST00000267406	ENSG00000139899	CBLN3	chr14	24426662	24427986	-	24426662	24427788	1126	0	NA	NA	0.771948
ENST00000267415,ENST00000399423,ENST00000558566	ENSG00000092330	TINF2	chr14	24239776	24240875	-	24239776	24239796	20	41.18	83.1275	41.9475	8.63534e-11
ENST00000267430	ENSG00000187790	FANCM	chr14	45199869	45200191	+	45200008	45200191	183	NA	NA	NA	0.186714
ENST00000267460	ENSG00000139946	PELI2	chr14	56296599	56301308	+	56297166	56301308	4142	21.536	17.9445	-3.5915	0.395912
ENST00000267484	ENSG00000139970	RTN1	chr14	59596158	59596787	-	59596158	59596744	586	7.196	24.257	17.061	0.0232155
ENST00000267485	ENSG00000139971	ARMH4	chr14	58004056	58004804	-	58004056	58004735	679	48.679	46.13	-2.549	0.00353951
ENST00000267512,ENST00000426039,ENST00000646728,ENST00000646754	ENSG00000139998	RAB15	chr14	64947907	64948512	-	64947907	64948353	446	100	100	0	0.129688
ENST00000267549	ENSG00000140030	GPR65	chr14	88010388	88012013	+	88011861	88012013	152	16.651	36.8405	20.1895	0.00227065
ENST00000267569	ENSG00000140044	JDP2	chr14	75469289	75470455	+	75469475	75470455	980	1.824	1.34	-0.484	0.0479193
ENST00000267584	ENSG00000140057	AK7	chr14	96488304	96488773	+	96488343	96488773	430	56.363	100	43.637	0.13819
ENST00000267622	ENSG00000100815	TRIP11	chr14	91969517	91969893	-	91969517	91969672	155	48.893	67.8385	18.9455	0.00206607
ENST00000267807	ENSG00000137871	ZNF280D	chr15	56630304	56632122	-	56630304	56631497	1193	29.873	64.5925	34.7195	0.0182848
ENST00000267812	ENSG00000140259	MFAP1	chr15	43804594	43805276	-	43804594	43805093	499	28.273	67.6025	39.3295	9.34677e-08
ENST00000267843	ENSG00000140285	FGF7	chr15	49484309	49485434	+	49484504	49485434	930	6.484	8.1695	1.6855	0.0886218
ENST00000267868,ENST00000423169,ENST00000532743	ENSG00000051180	RAD51	chr15	40731054	40731394	+	40731178	40731394	216	53.465	55.0835	1.6185	0.607686
ENST00000267889	ENSG00000140323	DISP2	chr15	40367057	40371055	+	40370318	40371055	737	100	100	0	0.116246
ENST00000267890	ENSG00000128881	TTBK2	chr15	42743964	42746257	-	42743964	42745794	1830	100	100	0	0.196488
ENST00000267938	ENSG00000140367	UBE2Q2	chr15	75899426	75899992	+	75899458	75899992	534	80.689	100	19.311	1.89264e-05
ENST00000267970	ENSG00000140391	TSPAN3	chr15	77046586	77046927	-	77046586	77046834	248	58.462	82.7195	24.2575	2.23823e-12
ENST00000267984	ENSG00000140406	TLNRD1	chr15	81000943	81003755	+	81003360	81003755	395	100	100	0	0.614706
ENST00000268042	ENSG00000140450	ARRDC4	chr15	97971130	97972075	+	97971187	97972075	888	80.325	90.948	10.623	1.87691e-09
ENST00000268049	ENSG00000140455	AC007950.1	chr15	63590660	63591475	+	63590826	63591475	649	17.251	19.9505	2.6995	0.0370838
ENST00000268057	ENSG00000140463	BBS4	chr15	72737477	72738416	+	72737587	72738416	829	18.114	36.04	17.926	0.000106993
ENST00000268138	ENSG00000140534	TICRR	chr15	89626955	89627968	+	89627086	89627968	882	NA	NA	NA	0.372998
ENST00000268171	ENSG00000140564	FURIN	chr15	90881285	90882785	+	90881878	90882785	907	100	100	0	0.00698166
ENST00000268389	ENSG00000140749	IGSF6	chr16	21641284	21641593	-	21641284	21641533	249	6.762	10.915	4.153	4.7305e-05
ENST00000268459	ENSG00000140807	NKD1	chr16	50633191	50634216	+	50633781	50634216	435	45.117	57.8125	12.6955	0.00624566
ENST00000268483	ENSG00000140830	TXNL4B	chr16	72086316	72086802	-	72086316	72086636	320	45.869	81.256	35.387	3.74759e-08
ENST00000268533	ENSG00000140876	NUDT7	chr16	77741581	77742151	+	77741950	77742151	201	44.17	66.466	22.296	3.29544e-06
ENST00000268605,ENST00000568146	ENSG00000140939	AC074143.1	chr16	67175046	67175192	+	67175097	67175192	95	46.079	61.2755	15.1965	2.28594e-06
ENST00000268607	ENSG00000140941	MAP1LC3B	chr16	87402922	87403396	+	87403097	87403396	299	59.604	64.561	4.957	6.76976e-05
ENST00000268655	ENSG00000103343	ZNF174	chr16	3408320	3409293	+	3408919	3409293	374	11.844	63.1055	51.2615	4.93556e-07
ENST00000268673	ENSG00000140992	PDPK1	chr16	2597650	2597964	+	2597767	2597964	197	26.809	30.805	3.996	0.0127943
ENST00000268679	ENSG00000129993	CBFA2T3	chr16	88876085	88877275	-	88876085	88876975	890	46.326	59.0475	12.7215	0.404163
ENST00000268699	ENSG00000141013	GAS8	chr16	90043195	90043472	+	90043345	90043472	127	35.62	50.108	14.488	1.346e-06
ENST00000268712	ENSG00000141027	NCOR1	chr17	16031945	16032483	-	16031945	16032295	350	78.048	95.249	17.201	0.316818
ENST00000268719	ENSG00000141034	GID4	chr17	18065179	18065319	+	18065243	18065319	76	100	100	0	0.865594
ENST00000268802	ENSG00000141101	NOB1	chr16	69741991	69742601	-	69741991	69742331	340	27.162	64.852	37.69	5.44845e-10
ENST00000268933	ENSG00000049283	EPN3	chr17	50541843	50542361	+	50542157	50542361	204	19.835	20.699	0.864	0.415163
ENST00000268942,ENST00000535032	ENSG00000141219	C17orf80	chr17	73247240	73247527	+	73247341	73247527	186	71.212	100	28.788	1.81822e-05
ENST00000269025	ENSG00000141294	LRRC46	chr17	47836749	47837229	+	47837120	47837229	109	0	0	0	0.93953
ENST00000269033	ENSG00000141298	SSH2	chr17	29630749	29632931	-	29630749	29630840	91	100	100	0	0.00623208
ENST00000269051	ENSG00000141314	RHBDL3	chr17	32320957	32321419	+	32321229	32321419	190	18.568	36.4175	17.8495	2.67698e-06
ENST00000269080	ENSG00000141338	ABCA8	chr17	68867803	68868183	-	68867803	68868084	281	NA	100	NA	0.76541
ENST00000269141	ENSG00000170558	CDH2	chr18	27951311	27952359	-	27951311	27952152	841	60.994	100	39.006	5.60247e-06
ENST00000269159	ENSG00000141401	IMPA2	chr18	12030342	12030752	+	12030458	12030752	294	28.609	56.6725	28.0635	3.02816e-09
ENST00000269187	ENSG00000141424	SLC39A6	chr18	36109381	36109745	-	36109381	36109592	211	62.201	85.4135	23.2125	1.46982e-08
ENST00000269195	ENSG00000141429	GALNT1	chr18	35709623	35709774	+	35709770	35709774	4	69.315	81.0215	11.7065	0.145114
ENST00000269214	ENSG00000141446	ESCO1	chr18	21529301	21530490	-	21529301	21530342	1041	13.396	9.6405	-3.7555	0.574281
ENST00000269216	ENSG00000141448	GATA6	chr18	22200655	22201156	+	22200823	22201156	333	75.293	100	24.707	0.0787594
ENST00000269217	ENSG00000053747	LAMA3	chr18	23954502	23954876	+	23954648	23954876	228	NA	NA	NA	0.271188
ENST00000269228	ENSG00000141458	NPC1	chr18	23531716	23532284	-	23531716	23532201	485	50.179	100	49.821	4.35533e-08
ENST00000269346	ENSG00000141540	TTYH2	chr17	74260128	74260303	+	74260209	74260303	94	100	100	0	0.0267914
ENST00000269347	ENSG00000141542	RAB40B	chr17	82657389	82658134	-	82657389	82657862	473	86.815	100	13.185	0.352622
ENST00000269385	ENSG00000141570	CBX8	chr17	79794379	79795558	-	79794379	79794634	255	0.964	0.722	-0.242	0.537178
ENST00000269389	ENSG00000141574	SECTM1	chr17	82321357	82322370	-	82321357	82322160	803	15.586	51.1985	35.6125	2.95447e-05
ENST00000269397	ENSG00000141582	CBX4	chr17	79833483	79835395	-	79833483	79833958	475	100	100	0	0.0454886
ENST00000269445	ENSG00000141627	DYM	chr18	49043804	49044204	-	49043804	49044054	250	40.303	48.4	8.097	1.19924e-05
ENST00000269466	ENSG00000141642	ELAC1	chr18	50986618	50987138	+	50987085	50987138	53	45.626	63.5665	17.9405	3.20797e-05
ENST00000269485,ENST00000616710,ENST00000617039	ENSG00000141655	TNFRSF11A	chr18	62384750	62385446	+	62385034	62385446	412	NA	NA	NA	0.49761
ENST00000269518,ENST00000316660	ENSG00000141682	PMAIP1	chr18	59902646	59903032	+	59902848	59903032	184	100	100	0	0.150746
ENST00000269571	ENSG00000141736	ERBB2	chr17	39727688	39728487	+	39728044	39728487	443	70.803	79.4355	8.6325	0.184361
ENST00000269601,ENST00000588162,ENST00000592837	ENSG00000141759	TXNL4A	chr18	79973572	79973856	-	79973572	79973684	112	39.413	67.6745	28.2615	6.71642e-11
ENST00000269701	ENSG00000105127	AKAP8	chr19	15354617	15355370	-	15354617	15354914	297	83.507	100	16.493	0.294489
ENST00000269856	ENSG00000141965	FEM1A	chr19	4791680	4795557	+	4793864	4795557	1693	1.935	5.3365	3.4015	3.57763e-10
ENST00000269919	ENSG00000130517	PGPEP1	chr19	18363390	18366340	+	18363583	18366340	2757	44.962	72.914	27.952	5.15099e-10
ENST00000269967	ENSG00000142039	CCDC97	chr19	41322594	41322774	+	41322715	41322774	59	26.755	40.3205	13.5655	2.87848e-08
ENST00000270014	ENSG00000204920	ZNF155	chr19	43996092	43997536	+	43997474	43997536	62	100	100	0	0.789291
ENST00000270061	ENSG00000130511	SSBP4	chr19	18434216	18434422	+	18434246	18434422	176	31.559	53.7195	22.1605	4.27271e-10
ENST00000270066	ENSG00000105771	SMG9	chr19	43731156	43731674	-	43731156	43731595	439	0.566	2.228	1.662	0.00118503
ENST00000270139	ENSG00000142166	IFNAR1	chr21	33355315	33356038	+	33355549	33356038	489	22.107	22.017	-0.09	0.783043
ENST00000270223	ENSG00000185800	DMWD	chr19	45783781	45784290	-	45783781	45784242	461	44.296	56.8035	12.5075	0.480274
ENST00000270257	ENSG00000142252	GEMIN7	chr19	45090106	45090523	+	45090510	45090523	13	100	88.1875	-11.8125	0.807948
ENST00000270357	ENSG00000142327	RNPEPL1	chr2	240577598	240578724	+	240577892	240578724	832	0.075	0.0635	-0.0115	0.909889
ENST00000270570	ENSG00000142494	SLC47A1	chr17	19577326	19577933	+	19577553	19577933	380	100	100	0	0.0438394
ENST00000270632	ENSG00000269404	SPIB	chr19	50428037	50428993	+	50428085	50428993	908	100	100	0	0.0122261
ENST00000270722,ENST00000378391	ENSG00000142611	PRDM16	chr1	3433676	3435345	+	3433811	3435345	1534	40.672	84.605	43.933	0.469464
ENST00000270747	ENSG00000142632	ARHGEF19	chr1	16198104	16198744	-	16198104	16198586	482	2.778	6.5095	3.7315	0.236909
ENST00000271139	ENSG00000142961	MOB3C	chr1	46609119	46609684	-	46609119	46609654	535	100	100	0	0.28922
ENST00000271227	ENSG00000143036	SLC44A3	chr1	94894817	94895052	+	94894922	94895052	130	3.481	6.7915	3.3105	0.154731
ENST00000271277	ENSG00000143079	CTTNBP2NL	chr1	112455930	112458301	+	112457412	112458301	889	100	100	0	0.350589
ENST00000271375	ENSG00000213064	SFT2D2	chr1	168242500	168242721	+	168242540	168242721	181	52.629	100	47.371	2.43476e-06
ENST00000271452	ENSG00000143228	NUF2	chr1	163355334	163355670	+	163355469	163355670	201	NA	NA	NA	0.344788
ENST00000271469	ENSG00000117143	UAP1	chr1	162599270	162599734	+	162599363	162599734	371	37.981	63.9565	25.9755	2.87291e-06
ENST00000271526	ENSG00000143294	PRCC	chr1	156800373	156800772	+	156800460	156800772	312	9.297	31.4375	22.1405	2.16621e-09
ENST00000271620	ENSG00000143363	PRUNE1	chr1	151033805	151035144	+	151034234	151035144	910	84.82	100	15.18	0.00314418
ENST00000271636	ENSG00000143375	CGN	chr1	151537204	151538611	+	151537346	151538611	1265	16.622	NA	NA	0.145267
ENST00000271651	ENSG00000143387	CTSK	chr1	150796282	150796898	-	150796282	150796798	516	8.887	37.7775	28.8905	5.56928e-07
ENST00000271688	ENSG00000143418	CERS2	chr1	150965238	150966288	-	150965238	150966147	909	7.249	20.875	13.626	1.42865e-09
ENST00000271732	ENSG00000143457	GOLPH3L	chr1	150648265	150648748	-	150648265	150648320	55	100	100	0	0.181611
ENST00000271843,ENST00000356648	ENSG00000143543	JTB	chr1	153974497	153974835	-	153974497	153974678	181	3.461	4.1765	0.7155	0.00353951
ENST00000271915	ENSG00000143603	KCNN3	chr1	154707950	154708272	-	154707950	154707975	25	100	14.251	-85.749	0.00183529
ENST00000271971,ENST00000366666	ENSG00000135773	CAPN9	chr1	230801569	230801772	+	230801596	230801772	176	NA	NA	NA	0.580609
ENST00000272091	ENSG00000143751	SDE2	chr1	225985188	225985523	-	225985188	225985301	113	60.756	100	39.244	0.000735168
ENST00000272133	ENSG00000143786	CNIH3	chr1	224739328	224740030	+	224739356	224740030	674	76.232	100	23.768	0.0303931
ENST00000272238	ENSG00000143882	ATP6V1C2	chr2	10783173	10783464	+	10783263	10783464	201	100	100	0	0.614706
ENST00000272298	ENSG00000143933	CALM2	chr2	47160658	47160804	-	47160658	47160775	117	66.607	84.1425	17.5355	2.23823e-12
ENST00000272322	ENSG00000143952	VPS54	chr2	63893072	63893535	-	63893072	63893429	357	58.409	100	41.591	1.69758e-05
ENST00000272342	ENSG00000143971	ETAA1	chr2	67409910	67410211	+	67410038	67410211	173	49.727	79.0205	29.2935	3.05598e-06
ENST00000272418	ENSG00000144029	MRPS5	chr2	95087195	95087581	-	95087195	95087356	161	3.621	3.9975	0.3765	0.172083
ENST00000272421,ENST00000360589,ENST00000441349,ENST00000457410	ENSG00000144031	ANKRD53	chr2	70984610	70985341	+	70985300	70985341	41	9.673	13.5295	3.8565	0.350109
ENST00000272438	ENSG00000144043	TEX261	chr2	70988119	70988715	-	70988119	70988599	480	100	100	0	0.0471937
ENST00000272444	ENSG00000144048	DUSP11	chr2	73762470	73762859	-	73762470	73762660	190	56.27	95.7965	39.5265	4.82775e-10
ENST00000272542	ENSG00000144136	SLC20A1	chr2	112662863	112663649	+	112663025	112663649	624	100	100	0	0.522946
ENST00000272638	ENSG00000144224	UBXN4	chr2	135782748	135782929	+	135782887	135782929	42	60.496	83.7985	23.3025	1.39065e-05
ENST00000272645	ENSG00000144231	POLR2D	chr2	127847657	127848185	-	127847657	127848106	449	68.319	83.8585	15.5395	1.24991e-07
ENST00000272647	ENSG00000144233	AMMECR1L	chr2	127863214	127865205	-	127863214	127865093	1879	100	100	0	0.29015
ENST00000272732	ENSG00000144306	SCRN3	chr2	174427712	174428228	+	174427895	174428228	333	38.954	48.326	9.372	0.0917424
ENST00000272748	ENSG00000144320	LNPK	chr2	175929940	175930199	-	175929940	175929966	26	68.167	100	31.833	0.0186251
ENST00000272771,ENST00000392314	ENSG00000144339	TMEFF2	chr2	191950060	191950464	-	191950060	191950310	250	NA	NA	NA	0.220622
ENST00000272793	ENSG00000144357	UBR3	chr2	170081725	170081849	+	170081843	170081849	6	100	100	0	0.60733
ENST00000272895	ENSG00000144452	ABCA12	chr2	214932305	214932741	-	214932305	214932633	328	NA	NA	NA	1
ENST00000272928	ENSG00000144476	ACKR3	chr2	236580439	236582126	+	236581554	236582126	572	100	100	0	0.299721
ENST00000273038	ENSG00000144560	VGLL4	chr3	11558337	11558827	-	11558337	11558555	218	36.025	71.483	35.458	2.82732e-12
ENST00000273064	ENSG00000144580	CNOT9	chr2	218594107	218594904	+	218594276	218594904	628	100	100	0	0.546575
ENST00000273153	ENSG00000144655	CSRNP1	chr3	39142588	39144044	-	39142588	39143054	466	92.383	100	7.617	0.0209218
ENST00000273179	ENSG00000144677	CTDSPL	chr3	37980741	37981084	+	37980867	37981084	217	5.471	10.68	5.209	2.42467e-12
ENST00000273183	ENSG00000144681	STAC	chr3	36546190	36547634	+	36546289	36547634	1345	100	100	0	0.123424
ENST00000273347,ENST00000616286	ENSG00000144815	NXPE3	chr3	101821403	101822619	+	101821954	101822619	665	100	100	0	0.0994191
ENST00000273375	ENSG00000144840	RABL3	chr3	120688885	120689888	-	120688885	120689822	937	74.631	84.7045	10.0735	1.6297e-06
ENST00000273432	ENSG00000144893	MED12L	chr3	151432751	151432973	+	151432804	151432973	169	NA	NA	NA	0.982779
ENST00000273480,ENST00000393000,ENST00000480908	ENSG00000114125	RNF7	chr3	141745158	141745503	+	141745277	141745503	226	35.917	54.9515	19.0345	1.17867e-11
ENST00000273482	ENSG00000144935	TRPC1	chr3	142806007	142806351	+	142806235	142806351	116	73.071	100	26.929	0.0042711
ENST00000273541	ENSG00000240682	ISY1	chr3	129129829	129130188	-	129129829	129130080	251	34.402	55.392	20.99	7.37276e-12
ENST00000273582	ENSG00000145016	RUBCN	chr3	197674008	197675196	-	197674008	197675017	1009	100	100	0	0.242347
ENST00000273590	ENSG00000145022	TCTA	chr3	49414819	49415242	+	49414862	49415242	380	57.586	75.005	17.419	4.23649e-12
ENST00000273668	ENSG00000145088	EAF2	chr3	121886341	121886471	+	121886388	121886471	83	100	NA	NA	0.754058
ENST00000273695	ENSG00000145107	TM4SF19	chr3	196323712	196323997	-	196323712	196323816	104	NA	NA	NA	0.928737
ENST00000273739	ENSG00000145147	SLIT2	chr4	20618767	20619160	+	20619009	20619160	151	25.648	NA	NA	0.695263
ENST00000273853	ENSG00000145241	CENPC	chr4	67472483	67472675	-	67472483	67472604	121	46.922	24.365	-22.557	0.0158103
ENST00000273861	ENSG00000145248	SLC10A4	chr4	48488426	48489191	+	48488939	48489191	252	NA	NA	NA	0.00643611
ENST00000273962	ENSG00000145331	TRMT10A	chr4	99548929	99549356	-	99548929	99549087	158	68.954	100	31.046	0.708773
ENST00000274000	ENSG00000138660	AP1AR	chr4	112268143	112269316	+	112268409	112269316	907	81.678	100	18.322	2.26479e-05
ENST00000274008	ENSG00000145375	SPATA5	chr4	123313887	123314089	+	123314064	123314089	25	100	100	0	0.0324853
ENST00000274026	ENSG00000145386	CCNA2	chr4	121817370	121817686	-	121817370	121817637	267	100	100	0	0.647217
ENST00000274030	ENSG00000145390	USP53	chr4	119292337	119294333	+	119293211	119294333	1122	100	100	0	0.127678
ENST00000274056	ENSG00000145416	2020-03-01	chr4	163526855	163529046	-	163526855	163528747	1892	15.181	22.1865	7.0055	0.0242121
ENST00000274063	ENSG00000145423	SFRP2	chr4	153781178	153781755	-	153781178	153781450	272	NA	92.4855	NA	0.75946
ENST00000274140	ENSG00000145495	2020-03-06	chr5	10433593	10433699	+	10433684	10433699	15	100	100	0	0.0652373
ENST00000274192	ENSG00000145545	SRD5A1	chr5	6668201	6668631	+	6668268	6668631	363	51.208	61.504	10.296	0.0337546
ENST00000274203	ENSG00000145555	MYO10	chr5	16666028	16666793	-	16666028	16666691	663	100	100	0	0.252014
ENST00000274217	ENSG00000145569	OTULINL	chr5	14610140	14610720	+	14610314	14610720	406	50.914	100	49.086	0.00148716
ENST00000274242,ENST00000509877	ENSG00000145592	RPL37	chr5	40832440	40832573	-	40832440	40832487	47	0.923	0.552	-0.371	0.000126815
ENST00000274276	ENSG00000145623	OSMR	chr5	38932871	38933881	+	38933444	38933881	437	100	100	0	0.600745
ENST00000274278	ENSG00000145626	UGT3A1	chr5	35953090	35954478	-	35953090	35954201	1111	5.068	3.7885	-1.2795	0.0927164
ENST00000274341	ENSG00000145681	HAPLN1	chr5	83641345	83641785	-	83641345	83641495	150	NA	NA	NA	0.0817829
ENST00000274382	ENSG00000145721	LIX1	chr5	97094297	97095035	-	97094297	97094747	450	60.538	58.175	-2.363	0.640048
ENST00000274473	ENSG00000145794	MEGF10	chr5	127457127	127458648	+	127457318	127458648	1330	100	NA	NA	0.714816
ENST00000274487	ENSG00000145808	ADAMTS19	chr5	129737066	129738331	+	129737218	129738331	1113	44.414	49.7405	5.3265	0.206077
ENST00000274496	ENSG00000145817	YIPF5	chr5	144159358	144160559	-	144159358	144160396	1038	46.529	54.3995	7.8705	0.00264251
ENST00000274498	ENSG00000145819	ARHGAP26	chr5	143222357	143224089	+	143222446	143224089	1643	51.476	79.861	28.385	0.138572
ENST00000274605	ENSG00000145911	N4BP3	chr5	178121473	178122403	+	178122001	178122403	402	NA	15.2575	NA	0.349933
ENST00000274629	ENSG00000145936	KCNMB1	chr5	170378166	170378973	-	170378166	170378703	537	8.54	9.7005	1.1605	0.142459
ENST00000274695	ENSG00000145996	CDKAL1	chr6	21230847	21231117	+	21231039	21231117	78	38.289	88.5785	50.2895	1.28491e-07
ENST00000274710	ENSG00000146005	PSD2	chr5	139842270	139843552	+	139842474	139843552	1078	NA	NA	NA	0.816412
ENST00000274712	ENSG00000146007	ZMAT2	chr5	140705612	140706046	+	140705756	140706046	290	100	79.2745	-20.7255	0.743165
ENST00000274747	ENSG00000124532	MRS2	chr6	24423583	24424201	+	24423694	24424201	507	71.501	69.6135	-1.8875	0.936489
ENST00000274793	ENSG00000146070	PLA2G7	chr6	46704542	46704696	-	46704542	46704559	17	NA	NA	NA	0.242738
ENST00000274811	ENSG00000146083	RNF44	chr5	176527270	176529090	-	176527270	176529027	1757	100	100	0	0.643294
ENST00000274813	ENSG00000146085	MMUT	chr6	49431640	49431856	-	49431640	49431727	87	50.708	75.87	25.162	4.89103e-07
ENST00000274849	ENSG00000146109	ABT1	chr6	26598264	26599147	+	26598645	26599147	502	8.57	10.419	1.849	0.0159188
ENST00000274938	ENSG00000146197	SCUBE3	chr6	35248555	35249542	+	35248705	35249542	837	100	100	0	0.520558
ENST00000274979	ENSG00000146205	ANO7	chr2	241224096	241225052	+	241224153	241225052	899	23.881	42.3925	18.5115	0.208172
ENST00000275015	ENSG00000146232	NFKBIE	chr6	44258674	44259284	-	44258674	44259218	544	18.553	21.0875	2.5345	0.17564
ENST00000275016	ENSG00000146233	CYP39A1	chr6	46549814	46550437	-	46549814	46550365	551	24.351	25.9665	1.6155	0.584037
ENST00000275034	ENSG00000146247	PHIP	chr6	78939299	78941330	-	78939299	78940692	1393	100	92.253	-7.747	0.00027561
ENST00000275036,ENST00000344726	ENSG00000118418	HMGN3	chr6	79201549	79201726	-	79201549	79201687	138	48.37	68.9855	20.6155	2.23743e-12
ENST00000275053,ENST00000369251	ENSG00000146263	MMS22L	chr6	97146512	97146887	-	97146512	97146805	293	100	100	0	0.220658
ENST00000275072	ENSG00000146281	PM20D2	chr6	89162108	89162299	+	89162263	89162299	36	45.964	100	54.036	3.06655e-09
ENST00000275162	ENSG00000146352	CLVS2	chr6	123063673	123066643	+	123063761	123066643	2882	NA	NA	NA	0.683091
ENST00000275230	ENSG00000146411	SLC2A12	chr6	133990488	133991308	-	133990488	133991154	666	46.301	49.771	3.47	0.133508
ENST00000275300	ENSG00000146477	SLC22A3	chr6	160450995	160452426	+	160451056	160452426	1370	100	NA	NA	0.633824
ENST00000275364	ENSG00000146535	GNA12	chr7	2729824	2731750	-	2729824	2731180	1356	83.699	76.9585	-6.7405	0.272754
ENST00000275605	ENSG00000146733	PSPH	chr7	56011143	56011869	-	56011143	56011761	618	32.287	82.3515	50.0645	3.8078e-09
ENST00000275820	ENSG00000146909	NOM1	chr7	156969528	156969846	+	156969703	156969846	143	22.343	35.602	13.259	0.00455797
ENST00000275954	ENSG00000147027	TMEM47	chrX	34629124	34630491	-	34629124	34630312	1188	65.234	79.5535	14.3195	2.02209e-09
ENST00000276052	ENSG00000102225	CDK16	chrX	47228730	47228990	+	47228768	47228990	222	6.453	8.806	2.353	0.00812594
ENST00000276175	ENSG00000133138	TBC1D8B	chrX	106873569	106874107	+	106873965	106874107	142	100	100	0	0.641402
ENST00000276202	ENSG00000147251	DOCK11	chrX	118685687	118685890	+	118685807	118685890	83	100	100	0	0.299106
ENST00000276297	ENSG00000164741	DLC1	chr8	13085517	13085931	-	13085517	13085810	293	44.43	49.638	5.208	0.00927263
ENST00000276326	ENSG00000147364	FBXO25	chr8	468714	469054	+	468804	469054	250	26.857	26.745	-0.112	0.640915
ENST00000276431	ENSG00000120889	TNFRSF10B	chr8	23022437	23022984	-	23022437	23022670	233	77.319	100	22.681	0.000734519
ENST00000276500	ENSG00000147509	RGS20	chr8	53958269	53958682	+	53958458	53958682	224	NA	NA	NA	0.95492
ENST00000276569	ENSG00000104442	ARMC1	chr8	65603723	65604585	-	65603723	65604393	670	71.372	100	28.628	6.90571e-11
ENST00000276585,ENST00000521605	ENSG00000147586	MRPS28	chr8	79918963	79919148	-	79918963	79918979	16	54.037	71.9055	17.8685	1.20328e-08
ENST00000276602	ENSG00000147601	TERF1	chr8	73045960	73046265	+	73046137	73046265	128	34.14	56.437	22.297	2.19182e-09
ENST00000276654	ENSG00000147650	LRP12	chr8	104490213	104491539	-	104490213	104490672	459	100	100	0	0.0116804
ENST00000276826	ENSG00000147799	ARHGAP39	chr8	144529656	144530616	-	144529656	144530421	765	100	NA	NA	0.371978
ENST00000276893	ENSG00000147854	UHRF2	chr9	6506032	6506419	+	6506179	6506419	240	77.106	100	22.894	0.000479991
ENST00000276914	ENSG00000147872	PLIN2	chr9	19115915	19116649	-	19115915	19116247	332	31.396	55.0085	23.6125	1.15156e-10
ENST00000276925	ENSG00000147883	CDKN2B	chr9	22004694	22006247	-	22004694	22005986	1292	100	77.1575	-22.8425	0.844888
ENST00000277225	ENSG00000148143	ZNF462	chr9	107010822	107011223	+	107011030	107011223	193	37.267	57.322	20.055	0.0108068
ENST00000277459	ENSG00000148331	ASB6	chr9	129636891	129638457	-	129636891	129638352	1461	39.873	89.1645	49.2915	3.53866e-12
ENST00000277540	ENSG00000148399	DPH7	chr9	137554910	137555648	-	137554910	137555238	328	1.438	1.509	0.071	0.81757
ENST00000277554	ENSG00000148411	NACC2	chr9	136011435	136012024	-	136011435	136011515	80	100	100	0	0.00554539
ENST00000277570,ENST00000379200,ENST00000622831	ENSG00000148426	PROSER2	chr10	11869489	11870909	+	11870406	11870909	503	100	100	0	0.897015
ENST00000277575	ENSG00000148429	USP6NL	chr10	11462054	11463849	-	11462054	11462440	386	100	100	0	0.949065
ENST00000277632	ENSG00000148481	MINDY3	chr10	15778853	15779141	-	15778853	15778991	138	60.597	80.4635	19.8665	1.83323e-06
ENST00000277817	ENSG00000148634	HERC4	chr10	67922749	67923139	-	67922749	67922930	181	100	100	0	0.926577
ENST00000277942	ENSG00000148734	NPFFR1	chr10	70248823	70255827	-	70248823	70254956	6133	100	100	0	0.985128
ENST00000278070	ENSG00000148840	PPRC1	chr10	102149925	102150179	+	102150029	102150179	150	16.347	20.75	4.403	0.04294
ENST00000278071,ENST00000358187	ENSG00000148841	ITPRIP	chr10	104312126	104316064	-	104312126	104314407	2281	6.021	7.6645	1.6435	0.00687155
ENST00000278302	ENSG00000121236	TRIM6	chr11	5610776	5612265	+	5611342	5612265	923	100	100	0	0.130056
ENST00000278314	ENSG00000149050	ZNF214	chr11	6999595	7001555	-	6999595	6999861	266	50.058	36.5555	-13.5025	0.0746719
ENST00000278426	ENSG00000149150	SLC43A1	chr11	57484912	57485242	-	57484912	57485095	183	48.469	100	51.531	0.00165819
ENST00000278483	ENSG00000149196	HIKESHI	chr11	86345583	86345848	+	86345638	86345848	210	100	100	0	0.156315
ENST00000278499	ENSG00000149212	SESN3	chr11	95173166	95173341	-	95173166	95173254	88	100	100	0	0.648015
ENST00000278550	ENSG00000149256	TENM4	chr11	78657807	78658816	-	78657807	78658057	250	100	NA	NA	0.850979
ENST00000278590	ENSG00000149289	ZC3H12C	chr11	110164340	110166372	+	110165737	110166372	635	100	100	0	0.345362
ENST00000278601	ENSG00000149300	C11orf52	chr11	111925959	111926331	+	111926199	111926331	132	100	85.9975	-14.0025	0.000681007
ENST00000278612	ENSG00000149308	NPAT	chr11	108158629	108159019	-	108158629	108158941	312	64.324	71.8285	7.5045	0.119402
ENST00000278655,ENST00000378501,ENST00000414679	ENSG00000101333	PLCB4	chr20	9478920	9479126	+	9479009	9479126	117	100	100	0	0.162512
ENST00000278780	ENSG00000125850	OVOL2	chr20	18024265	18024952	-	18024265	18024635	370	NA	NA	NA	0.602168
ENST00000278903,ENST00000527235,ENST00000534546	ENSG00000149547	EI24	chr11	125583520	125584078	+	125583683	125584078	395	12.989	29.3655	16.3765	2.8474e-12
ENST00000278919	ENSG00000149557	FEZ1	chr11	125445955	125446111	-	125445955	125446094	139	46.947	72.236	25.289	1.26861e-08
ENST00000278935	ENSG00000110274	CEP164	chr11	117412071	117412350	+	117412168	117412350	182	100	100	0	0.0504198
ENST00000278949	ENSG00000160588	MPZL3	chr11	118228427	118229920	-	118228427	118229893	1466	100	100	0	0.391861
ENST00000279101	ENSG00000149679	CABLES2	chr20	62390700	62391111	-	62390700	62390970	270	69.448	100	30.552	0.0150722
ENST00000279242	ENSG00000149792	MRPL49	chr11	65125725	65126036	+	65125872	65126036	164	58.161	78.342	20.181	6.74934e-10
ENST00000279249	ENSG00000149798	CDC42EP2	chr11	65320543	65322092	+	65321531	65322092	561	27.909	31.035	3.126	0.00380282
ENST00000279392	ENSG00000149929	HIRIP3	chr16	29992996	29993370	-	29992996	29993206	210	6.522	7.565	1.043	0.226972
ENST00000279488	ENSG00000139318	DUSP6	chr12	89348326	89349561	-	89348326	89349253	927	58.167	76.7615	18.5945	3.5331e-08
ENST00000279839	ENSG00000150316	CWC15	chr11	94963377	94963514	-	94963377	94963384	7	77.627	100	22.373	0.103811
ENST00000279907	ENSG00000111647	UHRF1BP1L	chr12	100037140	100037755	-	100037140	100037635	495	100	100	0	0.375384
ENST00000280020	ENSG00000150477	KIAA1328	chr18	37222016	37222302	+	37222227	37222302	75	100	100	0	0.296414
ENST00000280057	ENSG00000150510	FAM124A	chr13	51280449	51281504	+	51281256	51281504	248	40.611	63.9675	23.3565	1.88632e-05
ENST00000280155	ENSG00000150594	ADRA2A	chr10	111077162	111080220	+	111079394	111080220	826	NA	100	NA	0.934822
ENST00000280187	ENSG00000150625	GPM6A	chr4	175633451	175635057	-	175633451	175634904	1453	68.319	49.532	-18.787	0.0575217
ENST00000280330	ENSG00000150756	ATPSCKMT	chr5	10227076	10227647	-	10227076	10227440	364	78.272	100	21.728	0.000466376
ENST00000280362	ENSG00000150787	PTS	chr11	112233431	112233659	+	112233555	112233659	104	45.926	57.956	12.03	8.39086e-09
ENST00000280481	ENSG00000150893	FREM2	chr13	38880283	38881116	+	38880787	38881116	329	100	NA	NA	0.752676
ENST00000280571	ENSG00000150977	RILPL2	chr12	123415389	123415921	-	123415389	123415890	501	11.274	7.108	-4.166	8.98983e-09
ENST00000280612	ENSG00000151012	SLC7A11	chr4	138171827	138172017	-	138171827	138171955	128	100	100	0	0.444364
ENST00000280696	ENSG00000151090	THRB	chr3	24122833	24123125	-	24122833	24122883	50	100	100	0	0.0730247
ENST00000280700,ENST00000396649,ENST00000428257	ENSG00000151092	NGLY1	chr3	25719253	25719635	-	25719253	25719459	206	18.024	16.931	-1.093	0.547648
ENST00000280704	ENSG00000166796	LDHC	chr11	18450962	18451245	+	18451127	18451245	118	NA	NA	NA	0.786479
ENST00000280734	ENSG00000151117	TMEM86A	chr11	18701572	18703110	+	18702009	18703110	1101	11.302	15.1295	3.8275	5.08408e-05
ENST00000280749,ENST00000552951	ENSG00000151131	C12orf45	chr12	104994477	104994720	+	104994696	104994720	24	15.636	9.3475	-6.2885	0.000103022
ENST00000280756	ENSG00000151135	TMEM263	chr12	106971104	106972021	+	106971391	106972021	630	100	90.682	-9.318	0.0117438
ENST00000280800	ENSG00000151176	PLBD2	chr12	113388458	113389403	+	113388626	113389403	777	23.918	27.1775	3.2595	0.000408277
ENST00000280871	ENSG00000151229	SLC2A13	chr12	39756942	39760252	-	39756942	39760025	3083	100	100	0	0.120559
ENST00000280876	ENSG00000151233	GXYLT1	chr12	42087242	42087947	-	42087242	42087785	543	100	100	0	0.159126
ENST00000280886	ENSG00000151240	DIP2C	chr10	276959	277577	-	276959	277324	365	30.282	38.766	8.484	0.00810063
ENST00000280904	ENSG00000134755	DSC2	chr18	31067420	31068212	-	31067420	31068014	594	87.21	100	12.79	0.0250747
ENST00000280987	ENSG00000151327	FAM177A1	chr14	35081021	35081250	+	35081228	35081250	22	85.984	85.6905	-0.2935	0.958691
ENST00000281017	ENSG00000151353	TMEM18	chr2	669211	669675	-	669211	669579	368	18.55	20.1265	1.5765	0.0253136
ENST00000281038	ENSG00000137513	NARS2	chr11	78436265	78436814	-	78436265	78436669	404	35.133	63.8285	28.6955	0.00354383
ENST00000281092,ENST00000438717	ENSG00000151422	FER	chr5	109187432	109187667	+	109187575	109187667	92	14.825	20.6335	5.8085	0.00010314
ENST00000281127	ENSG00000021645	NRXN3	chr14	79861662	79863291	+	79861964	79863291	1327	100	100	0	0.198246
ENST00000281141	ENSG00000151465	CDC123	chr10	12250310	12250547	+	12250337	12250547	210	22.78	57.776	34.996	1.8971e-10
ENST00000281142	ENSG00000151466	SCLT1	chr4	128884246	128884539	-	128884246	128884476	230	100	51.324	-48.676	0.32902
ENST00000281146	ENSG00000151470	C4orf33	chr4	129111685	129112681	+	129111791	129112681	890	0.943	0.75	-0.193	0.478887
ENST00000281156	ENSG00000112232	KHDRBS2	chr6	61680218	61681060	-	61680218	61680962	744	NA	NA	NA	0.939354
ENST00000281182	ENSG00000151498	ACAD8	chr11	134264907	134265660	+	134264960	134265660	700	78.122	100	21.878	0.00663917
ENST00000281273	ENSG00000151576	QTRT2	chr3	114085672	114086045	+	114085904	114086045	141	100	100	0	0.350773
ENST00000281405	ENSG00000118965	WDR35	chr2	19913244	19913708	-	19913244	19913557	313	100	100	0	0.399981
ENST00000281416	ENSG00000151690	MFSD6	chr2	190500014	190501916	+	190500218	190501916	1698	71.081	87.3195	16.2385	0.000216413
ENST00000281419	ENSG00000151693	ASAP2	chr2	9403252	9403679	+	9403327	9403679	352	79.203	100	20.797	0.000156739
ENST00000281428	ENSG00000151702	FLI1	chr11	128810458	128811944	+	128810988	128811944	956	88.194	100	11.806	0.0150699
ENST00000281441	ENSG00000151715	TMEM45B	chr11	129858573	129858911	+	129858685	129858911	226	75.507	100	24.493	0.0113392
ENST00000281453	ENSG00000151725	CENPU	chr4	184695198	184695401	-	184695198	184695287	89	100	100	0	0.881016
ENST00000281471	ENSG00000151743	AMN1	chr12	31672096	31672377	-	31672096	31672303	207	47.73	74.732	27.002	0.000691798
ENST00000281523	ENSG00000151789	ZNF385D	chr3	21418425	21421447	-	21418425	21421213	2788	100	NA	NA	0.767378
ENST00000281543	ENSG00000151806	GUF1	chr4	44698543	44698770	+	44698681	44698770	89	50.182	100	49.818	0.000662057
ENST00000281631	ENSG00000151883	PARP8	chr5	50841965	50842293	+	50842068	50842293	225	16.141	100	83.859	1.60551e-06
ENST00000281708	ENSG00000109670	FBXW7	chr4	152321868	152323149	-	152321868	152322880	1012	100	93.1805	-6.8195	0.000213381
ENST00000281772	ENSG00000144445	KANSL1L	chr2	210022332	210023179	-	210022332	210022948	616	100	100	0	0.00590445
ENST00000281924	ENSG00000152128	TMEM163	chr2	134455984	134456776	-	134455984	134456715	731	36.903	51.7345	14.8315	0.0375565
ENST00000281928	ENSG00000123066	MED13L	chr12	115961256	115961398	-	115961256	115961265	9	100	100	0	0.00361539
ENST00000281932	ENSG00000152133	GPATCH11	chr2	37096207	37096374	+	37096263	37096374	111	37.612	100	62.388	4.04523e-07
ENST00000281950,ENST00000409011,ENST00000409566	ENSG00000152147	GEMIN6	chr2	38781516	38781965	+	38781892	38781965	73	21.136	18.011	-3.125	0.161735
ENST00000281961	ENSG00000152154	TMEM178A	chr2	39717009	39717856	+	39717251	39717856	605	37.57	87.4475	49.8775	1.96061e-12
ENST00000282003	ENSG00000152193	RNF219	chr13	78615108	78617122	-	78615108	78615579	471	100	100	0	0.035988
ENST00000282032	ENSG00000152219	ARL14EP	chr11	30336566	30336806	+	30336795	30336806	11	44.119	54.209	10.09	7.43648e-05
ENST00000282041	ENSG00000152223	EPG5	chr18	45850647	45852649	-	45850647	45852466	1819	47.685	54.9815	7.2965	0.102362
ENST00000282050	ENSG00000152234	ATP5F1A	chr18	46084182	46084363	-	46084182	46084281	99	34.659	81.3145	46.6555	2.35397e-12
ENST00000282058	ENSG00000152240	HAUS1	chr18	46128074	46128178	+	46128125	46128178	53	100	100	0	0.165111
ENST00000282074	ENSG00000152253	SPC25	chr2	168871370	168871555	-	168871370	168871430	60	100	100	0	0.614706
ENST00000282077	ENSG00000152256	PDK1	chr2	172595828	172596050	+	172595969	172596050	81	100	100	0	0.0285036
ENST00000282096	ENSG00000152270	PDE3B	chr11	14869460	14870082	+	14869660	14870082	422	100	100	0	0.168975
ENST00000282223	ENSG00000152377	SPOCK1	chr5	136978253	136978844	-	136978253	136978653	400	41.183	54.7545	13.5715	1.63131e-05
ENST00000282226	ENSG00000152380	FAM151B	chr5	80541672	80542466	+	80541832	80542466	634	22.219	0	-22.219	0.0364399
ENST00000282249,ENST00000347596	ENSG00000152402	GUCY1A2	chr11	106687336	106687756	-	106687336	106687548	212	100	100	0	0.00345181
ENST00000282282	ENSG00000152433	ZNF547	chr19	57377127	57378464	+	57378185	57378464	279	48.648	57.4715	8.8235	0.628534
ENST00000282343	ENSG00000165995	CACNB2	chr10	18539229	18540623	+	18539724	18540623	899	100	100	0	0.940687
ENST00000282344	ENSG00000152484	USP12	chr13	27068301	27069384	-	27068301	27069282	981	89.636	100	10.364	0.000405423
ENST00000282356	ENSG00000152495	CAMK4	chr5	111484025	111484545	+	111484466	111484545	79	NA	NA	NA	0.460473
ENST00000282369	ENSG00000152503	TRIM36	chr5	115126352	115126857	-	115126352	115126502	150	100	100	0	0.529817
ENST00000282388	ENSG00000152518	ZFP36L2	chr2	43223246	43225752	-	43223246	43224318	1072	81.255	100	18.745	8.01947e-05
ENST00000282466	ENSG00000152580	IGSF10	chr3	151436522	151438597	-	151436522	151436688	166	NA	NA	NA	0.823198
ENST00000282470	ENSG00000152583	SPARCL1	chr4	87473373	87473803	-	87473373	87473774	401	10.121	27.5395	17.4185	0.00143701
ENST00000282499	ENSG00000152578	GRIA4	chr11	105979574	105980710	+	105979739	105980710	971	NA	NA	NA	0.310642
ENST00000282507	ENSG00000168671	UGT3A2	chr5	36035240	36035974	-	36035240	36035697	457	100	NA	NA	0.190446
ENST00000282512	ENSG00000152620	NADK2	chr5	36194825	36195282	-	36194825	36195143	318	70.302	77.1175	6.8155	0.0349849
ENST00000282516,ENST00000652901	ENSG00000164190	NIPBL	chr5	37064526	37065200	+	37064892	37065200	308	73.874	88.9255	15.0515	0.769117
ENST00000282570	ENSG00000087338	GMCL1	chr2	69878908	69879631	+	69879004	69879631	627	71.384	71.807	0.423	0.47748
ENST00000282587	ENSG00000152683	SLC30A6	chr2	32220212	32221564	+	32220713	32221564	851	75.787	100	24.213	0.0105303
ENST00000282605,ENST00000395003,ENST00000612830	ENSG00000043143	JADE2	chr5	134578493	134579475	+	134579317	134579475	158	0	NA	NA	0.94431
ENST00000282701	ENSG00000152785	BMP3	chr4	81053344	81055028	+	81053536	81055028	1492	NA	100	NA	0.756536
ENST00000282728	ENSG00000152804	HHEX	chr10	92694546	92695576	+	92694768	92695576	808	30.455	74.3105	43.8555	6.97695e-11
ENST00000282753	ENSG00000152822	GRM1	chr6	146433871	146436714	+	146434796	146436714	1918	NA	NA	NA	0.861924
ENST00000282841,ENST00000391855	ENSG00000152904	GGPS1	chr1	235342010	235342798	+	235342772	235342798	26	73.357	87.208	13.851	6.34954e-09
ENST00000282869	ENSG00000152926	ZNF117	chr7	64976723	64979536	-	64976723	64978118	1395	67.136	100	32.864	1.12012e-05
ENST00000282892	ENSG00000152944	MED21	chr12	27028284	27028580	+	27028461	27028580	119	70.903	78.4955	7.5925	0.000421176
ENST00000282903	ENSG00000152952	PLOD2	chr3	146070517	146070872	-	146070517	146070716	199	49.801	63.9315	14.1305	3.98627e-10
ENST00000282908	ENSG00000152953	STK32B	chr4	5498944	5499580	+	5499083	5499580	497	100	NA	NA	0.893384
ENST00000282990,ENST00000367579	ENSG00000153029	MR1	chr1	181055224	181055528	+	181055265	181055528	263	61.205	76.887	15.682	3.88673e-06
ENST00000283006	ENSG00000153044	CENPH	chr5	69209706	69209824	+	69209799	69209824	25	100	100	0	0.749253
ENST00000283109	ENSG00000058729	RIOK2	chr5	97162921	97163225	-	97162921	97163060	139	15.327	15.178	-0.149	0.616979
ENST00000283122	ENSG00000153140	CETN3	chr5	90393826	90394107	-	90393826	90394063	237	32.103	54.757	22.654	1.09648e-08
ENST00000283147	ENSG00000153162	BMP6	chr6	7880193	7881439	+	7880343	7881439	1096	100	100	0	0.00183109
ENST00000283148	ENSG00000115652	UXS1	chr2	106093534	106094157	-	106093534	106094025	491	73.207	82.085	8.878	0.000732715
ENST00000283206	ENSG00000153214	TMEM87B	chr2	112116083	112116517	+	112116143	112116517	374	49.988	57.051	7.063	0.00495601
ENST00000283254	ENSG00000153253	SCN3A	chr2	165089076	165091345	-	165089076	165090149	1073	NA	NA	NA	0.0666091
ENST00000283256	ENSG00000136531	SCN2A	chr2	165388628	165390421	+	165389824	165390421	597	NA	NA	NA	0.88827
ENST00000283285	ENSG00000153283	CD96	chr3	111649697	111652241	+	111649806	111652241	2435	0	0	0	0.755085
ENST00000283309	ENSG00000153303	FRMD1	chr6	168055809	168057339	-	168055809	168057096	1287	15.954	27.0945	11.1405	0.0185405
ENST00000283351	ENSG00000153339	TRAPPC8	chr18	31829941	31830989	-	31829941	31830754	813	1.343	1.501	0.158	0.325204
ENST00000283415	ENSG00000153395	LPCAT1	chr5	1463061	1463835	-	1463061	1463650	589	79.651	100	20.349	5.73813e-05
ENST00000283629	ENSG00000153560	UBP1	chr3	33388553	33390368	-	33388553	33390330	1777	100	100	0	0.685402
ENST00000283632	ENSG00000153561	RMND5A	chr2	86773347	86773875	+	86773411	86773875	464	58.247	100	41.753	4.45727e-15
ENST00000283646	ENSG00000153574	RPIA	chr2	88749980	88750333	+	88750078	88750333	255	48.413	71.677	23.264	9.13785e-06
ENST00000283875	ENSG00000153767	GTF2E1	chr3	120781042	120782489	+	120781470	120782489	1019	100	100	0	0.366653
ENST00000283882	ENSG00000153774	CFDP1	chr16	75293775	75294042	-	75293775	75293951	176	25.274	43.6635	18.3895	1.88809e-07
ENST00000283905	ENSG00000153790	C7orf31	chr7	25135742	25136793	-	25135742	25135971	229	6.09	9.044	2.954	0.0658852
ENST00000283921,ENST00000613671	ENSG00000253293	HOXA10	chr7	27170663	27172173	-	27170663	27171898	1235	21.118	47.5575	26.4395	4.34155e-08
ENST00000283928	ENSG00000153814	JAZF1	chr7	27832665	27832976	-	27832665	27832799	134	54.197	81.6485	27.4515	1.58476e-05
ENST00000283943	ENSG00000153827	TRIP12	chr2	229767214	229767750	-	229767214	229767553	339	23.423	22.38	-1.043	0.342266
ENST00000283946	ENSG00000153832	FBXO36	chr2	230010695	230011209	+	230010884	230011209	325	50.777	48.555	-2.222	0.94174
ENST00000284000	ENSG00000153879	CEBPG	chr19	33379143	33380008	+	33379692	33380008	316	53.734	48.593	-5.141	0.336464
ENST00000284037	ENSG00000112851	ERBIN	chr5	66078422	66079114	+	66078530	66079114	584	100	100	0	0.182071
ENST00000284049	ENSG00000153922	CHD1	chr5	98855747	98856725	-	98855747	98856379	632	83.517	100	16.483	0.265031
ENST00000284061	ENSG00000153933	DGKE	chr17	56862611	56863355	+	56862791	56863355	564	100	100	0	0.0185953
ENST00000284116,ENST00000581140	ENSG00000153982	GDPD1	chr17	59273650	59275243	+	59275198	59275243	45	100	37.2395	-62.7605	0.0187955
ENST00000284136	ENSG00000153993	SEMA3D	chr7	84999385	84999865	-	84999385	84999439	54	100	100	0	0.871458
ENST00000284202,ENST00000648078	ENSG00000154059	IMPACT	chr18	24450778	24451591	+	24451429	24451591	162	77.647	81.414	3.767	0.117773
ENST00000284268	ENSG00000154122	ANKH	chr5	14711067	14711310	-	14711067	14711196	129	44.132	63.054	18.922	2.24708e-08
ENST00000284273	ENSG00000154127	UBASH3B	chr11	122809748	122809915	+	122809886	122809915	29	100	100	0	0.273855
ENST00000284274	ENSG00000154124	OTULIN	chr5	14692853	14693398	+	14693048	14693398	350	43.407	58.6455	15.2385	6.02639e-07
ENST00000284320	ENSG00000154174	TOMM70	chr3	100365462	100365717	-	100365462	100365563	101	52.039	100	47.961	4.58966e-07
ENST00000284322	ENSG00000154175	ABI3BP	chr3	100749334	100750610	-	100749334	100750494	1160	12.428	9.369	-3.059	0.433543
ENST00000284425	ENSG00000154262	ABCA6	chr17	69078895	69079074	-	69078895	69078972	77	NA	NA	NA	0.277702
ENST00000284437	ENSG00000154274	C4orf19	chr4	37590087	37591485	+	37591000	37591485	485	100	100	0	0.0329328
ENST00000284509,ENST00000559829	ENSG00000104043	ATP8B4	chr15	49858995	49860475	-	49858995	49860193	1198	100	NA	NA	0.372217
ENST00000284523	ENSG00000154342	WNT3A	chr1	228058985	228061244	+	228059465	228061244	1779	100	0	-100	6.88213e-05
ENST00000284617	ENSG00000154429	CCSAP	chr1	229324472	229325411	-	229324472	229325234	762	100	100	0	0.172349
ENST00000284637	ENSG00000154447	SH3RF1	chr4	169095332	169096687	-	169095332	169096518	1186	87.247	89.6305	2.3835	0.954225
ENST00000284690	ENSG00000089876	DHX32	chr10	125836511	125836855	-	125836511	125836686	175	52.488	100	47.512	2.05e-05
ENST00000284727	ENSG00000154518	ATP5MC3	chr2	175178191	175178402	-	175178191	175178287	96	48.234	76.5	28.266	2.84338e-12
ENST00000284811	ENSG00000154582	ELOC	chr8	73946394	73946820	-	73946394	73946629	235	21.661	18.216	-3.445	1.94719e-05
ENST00000284856	ENSG00000154620	TMSB4Y	chrY	13705224	13705651	+	13705259	13705651	392	NA	NA	NA	0.00435036
ENST00000284894	ENSG00000154654	NCAM2	chr21	21537845	21538196	+	21537957	21538196	239	NA	NA	NA	0.802172
ENST00000284957	ENSG00000154710	RABGEF1	chr7	66808885	66809475	+	66809284	66809475	191	67.018	100	32.982	2.84451e-05
ENST00000284971	ENSG00000154723	ATP5PF	chr21	25724548	25724677	-	25724548	25724639	91	47.117	49.42	2.303	0.122258
ENST00000284984	ENSG00000154734	ADAMTS1	chr21	26837316	26838278	-	26837316	26837578	262	77.035	82.6275	5.5925	0.0301642
ENST00000284987	ENSG00000154736	ADAMTS5	chr21	26922911	26924620	-	26922911	26924052	1141	80.632	74.2615	-6.3705	0.544509
ENST00000285021	ENSG00000154767	XPC	chr3	14145320	14146159	-	14145320	14145940	620	79.158	100	20.842	0.131687
ENST00000285039	ENSG00000167306	MYO5B	chr18	49826260	49826623	-	49826260	49826470	210	18.822	17.241	-1.581	0.38984
ENST00000285083	ENSG00000154814	OXNAD1	chr3	16303407	16303601	+	16303562	16303601	39	23.908	25.158	1.25	0.73597
ENST00000285116	ENSG00000154839	SKA1	chr18	50392098	50393653	+	50392247	50393653	1406	0	12.676	12.676	2.54882e-05
ENST00000285208	ENSG00000154917	RAB6B	chr3	133828511	133828852	-	133828511	133828787	276	100	100	0	0.344913
ENST00000285238	ENSG00000108846	ABCC3	chr17	50691091	50691619	+	50691200	50691619	419	14.273	34.275	20.002	0.269534
ENST00000285243	ENSG00000154945	ANKRD40	chr17	50695373	50696143	-	50695373	50695996	623	100	100	0	0.516082
ENST00000285279	ENSG00000154978	VOPP1	chr7	55470696	55473045	-	55470696	55472854	2158	48.353	93.626	45.273	5.50438e-08
ENST00000285407	ENSG00000155090	KLF10	chr8	102649709	102650391	-	102649709	102650131	422	83.524	100	16.476	3.3225e-08
ENST00000285419	ENSG00000155099	PIP4P2	chr8	90995447	90995820	-	90995447	90995676	229	45.951	61.436	15.485	1.61895e-08
ENST00000285420	ENSG00000155100	OTUD6B	chr8	91084783	91085894	+	91084868	91085894	1026	100	100	0	0.615214
ENST00000285518	ENSG00000155189	AGPAT5	chr8	6757162	6757455	+	6757388	6757455	67	85.237	100	14.763	0.00930747
ENST00000285599	ENSG00000013288	MAN2B2	chr4	6621187	6621945	+	6621285	6621945	660	73.931	90.786	16.855	0.0031529
ENST00000285667	ENSG00000155304	HSPA13	chr21	14372841	14374284	-	14372841	14373616	775	100	100	0	0.105594
ENST00000285679	ENSG00000155313	USP25	chr21	15878302	15878665	+	15878475	15878665	190	57.415	88.3995	30.9845	1.99802e-07
ENST00000285689	ENSG00000155324	GRAMD2B	chr5	126492914	126493163	+	126492956	126493163	207	51.524	75.035	23.511	6.52542e-10
ENST00000285697	ENSG00000155330	C16orf87	chr16	46802412	46803070	-	46802412	46802951	539	5.732	6.4195	0.6875	0.0498545
ENST00000285737	ENSG00000102910	LONP2	chr16	48351580	48351948	+	48351802	48351948	146	72.75	82.351	9.601	0.337879
ENST00000285814	ENSG00000155438	NIFK	chr2	121727677	121727912	-	121727677	121727723	46	47.977	53.742	5.765	0.0119735
ENST00000285848	ENSG00000155463	OXA1L	chr14	22771433	22771789	+	22771558	22771789	231	4.552	5.4485	0.8965	0.21015
ENST00000285873	ENSG00000082516	GEMIN5	chr5	154887831	154888377	-	154887831	154888209	378	57.418	100	42.582	0.00352115
ENST00000285896	ENSG00000155508	CNOT8	chr5	154875289	154875779	+	154875439	154875779	340	70.259	90.532	20.273	1.25699e-07
ENST00000285947	ENSG00000155542	SETD9	chr5	56916814	56917181	+	56916902	56917181	279	32.435	19.385	-13.05	0.0258925
ENST00000286031	ENSG00000000460	C1orf112	chr1	169852789	169853261	+	169852987	169853261	274	100	100	0	0.407964
ENST00000286096	ENSG00000155666	KDM8	chr16	27220565	27221674	+	27220730	27221674	944	23.064	100	76.936	0.0057669
ENST00000286122	ENSG00000172530	BANP	chr16	88076589	88077038	+	88076661	88077038	377	37.716	63.7675	26.0515	2.23057e-09
ENST00000286186	ENSG00000003400	CASP10	chr2	201217587	201220015	+	201217741	201220015	2274	100	100	0	0.955906
ENST00000286234	ENSG00000155792	DEPTOR	chr8	120049575	120050517	+	120049704	120050517	813	30.969	32.287	1.318	0.253966
ENST00000286307	ENSG00000155858	LSM11	chr5	157754853	157755316	+	157755264	157755316	52	27.785	100	72.215	4.19281e-08
ENST00000286317	ENSG00000155868	MED7	chr5	157138724	157139448	-	157138724	157138729	5	100	100	0	0.0451692
ENST00000286353	ENSG00000155893	PXYLP1	chr3	141292267	141294322	+	141293205	141294322	1117	68.468	73.8185	5.3505	0.785552
ENST00000286364	ENSG00000155903	RASA2	chr3	141612282	141612476	+	141612313	141612476	163	54.864	100	45.136	0.011567
ENST00000286398	ENSG00000136824	SMC2	chr9	104139138	104139488	+	104139315	104139488	173	61.764	100	38.236	0.0107329
ENST00000286437	ENSG00000155966	AFF2	chrX	148991210	148992554	+	148991332	148992554	1222	NA	NA	NA	0.418601
ENST00000286544	ENSG00000156050	FAM161B	chr14	73933468	73934394	-	73933468	73934255	787	70.356	100	29.644	0.0383299
ENST00000286614	ENSG00000156103	MMP16	chr8	88039560	88041795	-	88039560	88041460	1900	100	100	0	0.121518
ENST00000286648,ENST00000504952	ENSG00000156136	DCK	chr4	71029351	71029544	+	71029452	71029544	92	49.243	82.1675	32.9245	2.86886e-12
ENST00000286688	ENSG00000156172	C8orf37	chr8	95247004	95247770	-	95247004	95247616	612	34.024	44.1355	10.1115	0.000264718
ENST00000286692	ENSG00000156171	DRAM2	chr1	111117945	111118267	-	111117945	111118159	214	29.356	33.8565	4.5005	0.000186226
ENST00000286760	ENSG00000156232	WHAMM	chr15	82833228	82834658	+	82833536	82834658	1122	27.774	50.827	23.053	0.00246592
ENST00000286800	ENSG00000156273	BACH1	chr21	29342398	29342852	+	29342833	29342852	19	100	100	0	0.245025
ENST00000286827	ENSG00000156299	TIAM1	chr21	31120152	31120837	-	31120152	31120367	215	79.435	100	20.565	4.50413e-07
ENST00000286835	ENSG00000156304	SCAF4	chr21	31671185	31672354	-	31671185	31671398	213	58.432	72.7305	14.2985	0.0482894
ENST00000287020	ENSG00000156466	GDF6	chr8	96142489	96145524	-	96142489	96144562	2073	NA	NA	NA	0.832127
ENST00000287169,ENST00000527985	ENSG00000156599	ZDHHC5	chr11	57699865	57700363	+	57700031	57700363	332	41.441	54.6745	13.2335	1.73669e-08
ENST00000287218	ENSG00000156639	ZFAND3	chr6	38152234	38152626	+	38152389	38152626	237	46.246	43.2635	-2.9825	0.56954
ENST00000287239,ENST00000372711	ENSG00000156650	KAT6B	chr10	75028488	75032293	+	75031046	75032293	1247	45.237	63.2525	18.0155	0.165109
ENST00000287263	ENSG00000156675	RAB11FIP1	chr8	37861357	37863113	-	37861357	37862894	1537	100	100	0	0.936693
ENST00000287322	ENSG00000156735	BAG4	chr8	38210007	38210963	+	38210493	38210963	470	100	100	0	0.718267
ENST00000287380	ENSG00000156787	TBC1D31	chr8	123151805	123152087	+	123151939	123152087	148	20.341	NA	NA	0.172553
ENST00000287394	ENSG00000156802	ATAD2	chr8	123320991	123321175	-	123320991	123321133	142	100	100	0	0.0410097
ENST00000287468	ENSG00000156860	FBRS	chr16	30669068	30670197	+	30669645	30670197	552	100	100	0	0.558681
ENST00000287482	ENSG00000156876	SASS6	chr1	100083603	100085434	-	100083603	100085327	1724	0	0	0	0.372434
ENST00000287594,ENST00000396385	ENSG00000156968	MPV17L	chr16	15407932	15408357	+	15408112	15408357	245	28.762	49.974	21.212	3.20797e-05
ENST00000287675	ENSG00000157036	EXOG	chr3	38523900	38524424	+	38524362	38524424	62	62.47	100	37.53	0.000141181
ENST00000287701	ENSG00000147421	HMBOX1	chr8	29051017	29052416	+	29051155	29052416	1261	4.043	2.5915	-1.4515	0.0511795
ENST00000287713	ENSG00000157064	NMNAT2	chr1	183250671	183252743	-	183250671	183252640	1969	NA	NA	NA	0.547476
ENST00000287727	ENSG00000157077	ZFYVE9	chr1	52346059	52346235	+	52346221	52346235	14	NA	NA	NA	0.00180256
ENST00000287814	ENSG00000157150	TIMP4	chr3	12153218	12153712	-	12153218	12153514	296	41.302	60.2765	18.9745	0.124044
ENST00000287820,ENST00000397000,ENST00000397010	ENSG00000132170	PPARG	chr3	12433897	12434239	+	12434145	12434239	94	28.077	48.7505	20.6735	3.35169e-06
ENST00000287859	ENSG00000157181	ODR4	chr1	186419008	186419152	+	186419076	186419152	76	70.087	100	29.913	7.86287e-05
ENST00000287908,ENST00000394626,ENST00000394632	ENSG00000157214	STEAP2	chr7	90232336	90237405	+	90236965	90237405	440	100	80.1925	-19.8075	0.0132081
ENST00000287916	ENSG00000157224	CLDN12	chr7	90412643	90415922	+	90413411	90415922	2511	40.74	90.1195	49.3795	0.00142466
ENST00000287934	ENSG00000157240	FZD1	chr7	91264363	91267133	+	91266824	91267133	309	100	100	0	0.789291
ENST00000287936	ENSG00000113161	HMGCR	chr5	75360287	75360426	+	75360342	75360426	84	100	100	0	0.111851
ENST00000287957	ENSG00000157259	GATAD1	chr7	92456371	92456590	+	92456562	92456590	28	45.23	67.372	22.142	6.97665e-05
ENST00000287996	ENSG00000127080	IPPK	chr9	92615753	92616057	-	92615753	92615831	78	78.278	100	21.722	0.189502
ENST00000288139	ENSG00000157388	CACNA1D	chr3	53811112	53812459	+	53811406	53812459	1053	NA	NA	NA	0.718037
ENST00000288167	ENSG00000056736	IL17RB	chr3	53864745	53865458	+	53865308	53865458	150	50.362	100	49.638	1.94299e-05
ENST00000288228	ENSG00000157470	FAM81A	chr15	59521253	59522536	+	59521378	59522536	1158	70.48	82.431	11.951	1.3125e-05
ENST00000288319	ENSG00000157554	ERG	chr21	38382025	38383923	-	38382025	38383402	1377	21.696	30.6795	8.9835	0.00188618
ENST00000288381	ENSG00000157600	TMEM164	chrX	110173244	110173545	+	110173451	110173545	94	42.357	100	57.643	2.19303e-06
ENST00000288462	ENSG00000157653	C9orf43	chr9	113429171	113429607	+	113429386	113429607	221	NA	NA	NA	0.228496
ENST00000288502	ENSG00000157693	TMEM268	chr9	114643133	114644459	+	114643313	114644459	1146	100	100	0	0.00143055
ENST00000288520	ENSG00000148219	ASTN2	chr9	116425612	116426088	-	116425612	116425850	238	NA	100	NA	0.0739673
ENST00000288757,ENST00000445832	ENSG00000157895	C12orf43	chr12	121003561	121004492	-	121003561	121004152	591	100	100	0	0.715899
ENST00000288828	ENSG00000157954	WIPI2	chr7	5230834	5231083	+	5230947	5231083	136	44.044	59.258	15.214	5.62292e-09
ENST00000288840	ENSG00000137834	SMAD6	chr15	66780996	66781734	+	66781535	66781734	199	76.977	100	23.023	0.0210865
ENST00000288937	ENSG00000158042	MRPL17	chr11	6681919	6682402	-	6681919	6682117	198	14.908	20.1635	5.2555	0.0022778
ENST00000288976	ENSG00000158079	PTPDC1	chr9	94107827	94108175	+	94107944	94108175	231	100	100	0	0.760325
[truncated: 6,704 more rows]
