# Supplementary material for: Transcriptomics-proteomics Integration reveals alternative polyadenylation driving inflammation-related protein translation in patients with diabetic nephropathy
Source: J Transl Med. 2023 Feb 6;21:86. doi: 10.1186/s12967-023-03934-w (PMC9900993; doi:10.1186/s12967-023-03934-w)
Supplement: Supplementary file 5 — Additional file 5: Tables S4. The transcriptomics and proteomics data analysis. [file 12967_2023_3934_MOESM5_ESM.xlsx]

## Sheet:  transcriptomics
Addition file Table S4.1: The transcriptomics data analysis.
GeneSymbol	Frequency_all	Frequency_DN	Frequency_C	Log2FC	pvalue	FDR
WASH7P	72	50	22	0.207547	0.124988	0.170457
LOC102723897	71	46	25	-0.116165	0.0567604	0.0848139
RPL23AP21	73	50	23	0.785437	7.58332e-10	9.22183e-09
LINC01128	74	50	24	0.179446	0.0472905	0.0724868
C1orf159	52	38	14	0.772219	0.000663549	0.00162249
LOC100130417	25	25	0	0.770063	2.91609e-05	9.67691e-05
LOC107985728	21	17	4	0.318043	0.0759848	0.109938
SAMD11	75	50	25	-0.0124258	0.0824878	0.118045
NOC2L	75	50	25	0.142433	0.0305017	0.049335
KLHL17	42	42	0	1.19225	7.13776e-10	8.76636e-09
HES4	75	50	25	0.404959	0.00109488	0.0025471
ISG15	75	50	25	0.7237	1.55037e-05	5.48659e-05
AGRN	75	50	25	-0.94782	2.77749e-10	4.09798e-09
MTND1P23	75	50	25	0.0146799	0.632893	0.691791
MTND2P28	75	50	25	-0.909475	4.55687e-08	3.03208e-07
MTCO1P12	75	50	25	-0.963049	2.02209e-09	2.09455e-08
MIR6723	9	3	6	-0.991672	0.0187884	0.0321622
MTCO2P12	75	50	25	-0.483665	6.15693e-05	0.00019058
MTATP8P1	75	50	25	-0.186786	0.084493	0.120605
MTATP6P1	75	50	25	-0.702982	1.39819e-07	8.06571e-07
MTCO3P12	75	50	25	-1.02642	7.3607e-09	6.32712e-08
TNFRSF18	17	17	0	0.709076	0.00115512	0.00266264
TNFRSF4	75	50	25	1.3618	1.88683e-09	1.97013e-08
SDF4	75	50	25	0.256592	0.0109078	0.0199007
B3GALT6	75	50	25	0.770248	4.59285e-12	2.51559e-10
C1QTNF12	34	26	8	0.238336	0.245595	0.308326
UBE2J2	75	50	25	0.572476	3.74974e-09	3.55179e-08
TMEM52	10	6	4	-0.076317	0.627623	0.68757
MMP23B	21	21	0	1.04646	0.000199778	0.000552344
CDK11B	64	42	22	0.364239	0.024723	0.0411743
SLC35E2B	75	50	25	0.146293	0.084493	0.120605
MMP23A	21	21	0	0.857009	0.000199778	0.000552344
CDK11A	28	22	6	0.399366	0.0414896	0.0644816
SLC35E2A	73	48	25	0.407595	0.000148719	0.0004236
LOC100129381	9	8	1	0.200929	0.118017	0.162384
NADK	75	50	25	1.36535	1.87654e-11	5.24959e-10
GNB1	75	50	25	1.27942	2.58276e-10	3.85438e-09
PRKCZ	75	50	25	-0.480639	7.0658e-10	8.76636e-09
FAAP20	75	50	25	0.50618	0.0785931	0.113271
LOC112268219	18	18	0	0.551415	0.000755873	0.00181946
ACAP3	71	48	23	0.757573	2.72734e-08	1.94221e-07
PUSL1	75	50	25	0.41586	0.000108014	0.000317235
INTS11	75	50	25	0.256211	0.0296487	0.0480898
CPTP	75	50	25	-0.36197	8.02184e-08	4.97106e-07
DVL1	75	50	25	-0.00670588	0.555158	0.620419
MXRA8	75	50	25	0.994715	2.18877e-11	5.82057e-10
AURKAIP1	75	50	25	0.419979	0.000242984	0.000658504
CCNL2	75	50	25	0.101515	0.19425	0.251222
LOC148413	75	50	25	1.97222	2.42553e-12	2.13051e-10
MRPL20	75	50	25	0.235648	0.0485583	0.0742186
ANKRD65	75	50	25	0.488643	2.83241e-05	9.44338e-05
LOC105378585	65	40	25	-0.465576	1.43956e-05	5.14221e-05
LINC01770	59	40	19	0.0958726	0.317553	0.385186
VWA1	75	50	25	0.24208	0.00195917	0.00427371
ATAD3B	55	42	13	0.471788	0.00374203	0.00767583
ATAD3A	75	50	25	0.602021	1.00627e-09	1.17223e-08
SSU72	75	50	25	-0.511174	0.000203606	0.000560645
FNDC10	69	50	19	1.05731	4.55638e-09	4.23363e-08
MIB2	75	50	25	0.0579981	0.731756	0.779707
HES5	27	27	0	0.939599	1.03786e-05	3.80661e-05
PANK4	75	50	25	-0.228034	2.4198e-06	1.02228e-05
SKI	15	0	15	-0.808714	1.69242e-09	1.80826e-08
MORN1	21	5	16	-0.788357	5.82537e-07	2.86406e-06
RER1	75	50	25	0.384882	5.62851e-09	5.07867e-08
PEX10	75	50	25	0.896222	3.71014e-10	5.1526e-09
TNFRSF14	75	50	25	0.48616	1.09674e-08	8.89356e-08
FAM213B	75	50	25	1.40659	2.23823e-12	2.13051e-10
ARHGEF16	75	50	25	-0.417624	3.44918e-05	0.000112498
MEGF6	71	48	23	0.191493	0.0973427	0.136829
TPRG1L	75	50	25	-0.613405	1.92874e-10	3.03198e-09
WRAP73	75	50	25	-0.143087	0.0597631	0.0886789
SMIM1	75	50	25	-0.0165283	0.408765	0.478358
TP73-AS1	75	50	25	0.288115	7.43999e-05	0.000226258
LRRC47	75	50	25	0.310627	1.48632e-07	8.49247e-07
CEP104	75	50	25	-0.293231	0.000123976	0.000360182
DFFB	41	33	8	0.476201	0.00122197	0.00280597
C1orf174	75	50	25	0.436202	1.0936e-07	6.49338e-07
AJAP1	75	50	25	-0.276583	0.0228518	0.038402
NPHP4	39	25	14	-0.0642602	0.616717	0.677241
KCNAB2	37	26	11	0.200412	0.230557	0.292387
TNFRSF25	29	27	2	0.801937	0.000182893	0.000512008
PLEKHG5	23	23	0	0.809085	7.80762e-05	0.000235556
NOL9	63	41	22	-0.11726	0.232569	0.294365
RPL22	75	50	25	0.684346	2.85401e-06	1.18708e-05
RNF207	32	20	12	-0.0312681	0.945296	0.956138
ICMT	75	50	25	0.0599195	0.330963	0.39916
GPR153	55	48	7	1.21564	1.61638e-10	2.65597e-09
ACOT7	75	50	25	-0.408671	0.000123976	0.000360182
CAMTA1-DT	19	13	6	0.0363349	0.813933	0.84998
ZBTB48	75	50	25	-0.226814	0.00317522	0.00659725
KLHL21	75	50	25	0.256499	0.0030616	0.00638242
PHF13	62	49	13	1.39228	2.44829e-11	6.36964e-10
THAP3	75	50	25	0.678901	4.19215e-05	0.000134511
DNAJC11	75	50	25	0.0344787	0.95071	0.960121
CAMTA1	75	50	25	0.45797	0.000374896	0.00097018
VAMP3	75	50	25	0.235535	3.44918e-05	0.000112498
PER3	68	46	22	0.41315	0.0884948	0.125719
ERRFI1	75	50	25	-1.19165	1.73669e-08	1.31536e-07
PARK7	75	50	25	0.331521	0.0052238	0.0103508
SLC45A1	75	50	25	0.251238	0.0242323	0.0403959
GPR157	10	6	4	-0.124571	0.561788	0.627604
SLC2A5	31	13	18	-1.58778	6.67807e-06	2.55314e-05
H6PD	73	48	25	0.0359712	0.648977	0.707145
LOC100506022	37	27	10	0.257314	0.0481413	0.0737099
SPSB1	75	50	25	0.844761	1.09674e-08	8.89356e-08
SLC25A33	75	50	25	-0.722784	3.5028e-09	3.35452e-08
TMEM201	62	42	20	0.280448	0.0030973	0.00645597
PIK3CD	45	32	13	0.380449	0.0392137	0.0613107
PIK3CD-AS2	40	29	11	0.399715	0.0601926	0.0892737
CLSTN1	75	50	25	-0.364109	2.55697e-06	1.0747e-05
RERE	67	42	25	-0.91935	9.83499e-10	1.15258e-08
ENO1	75	50	25	0.191854	0.314467	0.381565
HMGN2P17	42	42	0	1.42463	7.13776e-10	8.76636e-09
CTNNBIP1	75	50	25	-0.548778	1.04294e-06	4.79679e-06
LZIC	75	50	25	0.0276684	0.774422	0.816751
NMNAT1	67	46	21	0.142928	0.365316	0.43469
RBP7	75	50	25	1.42062	4.34845e-11	9.72483e-10
UBE4B	68	43	25	0.0234095	0.240016	0.302531
CASZ1	37	25	12	-0.078458	0.763233	0.808556
KIF1B	75	50	25	-0.0394353	0.665231	0.72153
RN7SL731P	75	50	25	0.812954	3.73645e-11	8.66656e-10
PGD	75	50	25	0.0715034	0.263446	0.32755
CENPS	75	50	25	-0.159434	0.0132045	0.023479
CENPS-CORT	71	46	25	-0.117083	0.0582368	0.0867457
DFFA	75	50	25	0.0212319	0.783043	0.823728
PEX14	47	39	8	1.21027	1.10948e-06	5.08038e-06
TARDBP	75	50	25	-0.101162	0.421633	0.491281
SRM	75	50	25	0.589713	1.48632e-07	8.49247e-07
EXOSC10	75	50	25	0.0340508	0.0748494	0.108336
MTOR	28	15	13	-0.249159	0.148964	0.199035
UBIAD1	75	50	25	0.102208	0.202086	0.260214
FBXO2	75	50	25	0.502422	0.00927263	0.0172358
FBXO44	65	50	15	1.989	3.15224e-12	2.16769e-10
FBXO6	75	50	25	0.225183	0.00380307	0.00777856
MAD2L2	75	50	25	0.563814	5.50827e-08	3.54866e-07
AGTRAP	75	50	25	0.0374636	0.941763	0.95275
MTHFR	70	46	24	0.147201	0.109202	0.151554
CLCN6	58	36	22	-0.265226	0.0350006	0.0558822
NPPA-AS1	37	21	16	-0.268993	0.0467931	0.0718796
KIAA2013	75	50	25	0.481489	7.37527e-12	3.14557e-10
PLOD1	75	50	25	0.70789	1.33522e-10	2.29546e-09
MFN2	75	50	25	0.34252	0.00023252	0.00063245
MIIP	75	50	25	-0.0134275	0.995516	0.996538
TNFRSF8	15	8	7	-0.133849	0.270456	0.335198
MIR7846	35	35	0	1.76805	9.69469e-08	5.83176e-07
TNFRSF1B	75	50	25	0.44441	2.10011e-05	7.19708e-05
VPS13D	8	3	5	-0.395218	0.0576643	0.0860636
DHRS3	75	50	25	-0.642341	0.0628771	0.0927617
AADACL4	21	11	10	-0.269069	0.102571	0.143355
PRDM2	74	49	25	0.0611071	0.757266	0.802452
PDPN	75	50	25	0.327508	0.0109078	0.0199007
EFHD2	75	50	25	0.471261	1.73381e-06	7.60887e-06
DDI2	50	25	25	-0.89286	2.50409e-09	2.52186e-08
RSC1A1	64	39	25	-0.433749	3.5215e-05	0.000114833
CASP9	75	50	25	-0.175847	0.00254718	0.00542597
DNAJC16	54	35	19	-0.133868	0.378467	0.447735
AGMAT	63	39	24	-1.58441	1.57209e-08	1.21247e-07
CHCHD2P6	75	50	25	0.428734	4.40034e-05	0.000140526
KAZN	67	45	22	0.367858	0.0873854	0.124222
TMEM51	75	50	25	-0.0990457	0.0448385	0.0690946
PLEKHM2	75	50	25	0.933786	6.81757e-12	3.11176e-10
SLC25A34	24	2	22	-1.35991	4.91094e-13	2.13051e-10
TMEM82	42	19	23	-1.47579	6.68124e-09	5.84937e-08
FBLIM1	60	49	11	1.46598	3.11525e-08	2.18361e-07
UQCRHL	67	50	17	1.47681	1.33938e-11	4.37399e-10
RPS16P1	7	7	0	0.262764	0.0526926	0.0793489
HSPB7	34	34	0	1.29534	1.83017e-07	1.0185e-06
CLCNKA	20	6	14	-1.3683	1.97784e-05	6.82299e-05
CLCNKB	70	46	24	-1.27559	5.58325e-05	0.000174554
MT1XP1	38	38	0	1.93154	1.3088e-08	1.03288e-07
ANO7L1	28	21	7	0.227713	0.252002	0.315507
CPLANE2	30	25	5	0.45371	0.0097959	0.0181393
EPHA2	71	49	22	0.791698	9.90703e-09	8.20418e-08
FLJ37453	15	10	5	0.133996	0.81555	0.85144
SPEN	58	35	23	-0.633073	9.2164e-08	5.63305e-07
ZBTB17	75	50	25	0.587948	8.7877e-06	3.2778e-05
FBXO42	75	50	25	0.0207849	0.90606	0.923151
SZRD1	74	50	24	1.17229	8.55294e-11	1.62028e-09
EIF1AXP1	75	50	25	0.139437	0.0597631	0.0886789
LOC107985101	41	34	7	0.57689	0.000607079	0.00149779
LOC105376805	75	50	25	0.825612	2.4198e-06	1.02228e-05
NECAP2	75	50	25	0.0920052	0.0322712	0.0518959
TRNAE-UUC	7	7	0	0.266753	0.0526926	0.0793489
NBPF1	14	7	7	-0.186217	0.162357	0.214742
CROCCP2	60	38	22	-0.175799	0.0250983	0.041728
RCC2	75	50	25	1.41972	9.33037e-12	3.55237e-10
PADI2	19	10	9	-0.298921	0.139322	0.18764
ARHGEF10L	75	50	25	0.226692	0.0256846	0.0423225
CROCC	11	7	4	0.0762135	0.985428	0.988976
MFAP2	64	50	14	2.41852	4.05567e-11	9.24219e-10
ATP13A2	75	50	25	0.223896	4.19215e-05	0.000134511
SDHB	75	50	25	-0.258093	0.000571561	0.00141418
KLHDC7A	74	49	25	-0.200158	0.0185438	0.0317574
IGSF21	9	9	0	0.371731	0.0257324	0.0423225
IFFO2	8	3	5	-0.181355	0.0873647	0.124204
ALDH4A1	75	50	25	-0.636086	0.000162794	0.000459948
UBR4	35	12	23	-1.35673	1.97284e-10	3.09508e-09
LOC101927895	51	37	14	0.238771	0.0345075	0.0551286
EMC1	74	50	24	0.048744	0.90606	0.923151
MRTO4	75	50	25	0.225005	0.0498545	0.0760285
AKR7A3	65	40	25	-2.47268	8.13029e-11	1.56684e-09
AKR7A2	75	50	25	0.202518	0.783043	0.823728
PQLC2	75	50	25	0.281995	0.00317522	0.00659725
CAPZB	75	50	25	0.362156	0.00380307	0.00777856
RNF186	47	23	24	-2.09753	1.17828e-09	1.32993e-08
MINOS1	75	50	25	1.01432	6.58098e-10	8.2646e-09
MINOS1-NBL1	68	50	18	1.56452	9.9003e-12	3.73556e-10
NBL1	75	50	25	2.36873	3.21091e-10	4.61957e-09
TMCO4	71	48	23	0.142352	0.214236	0.273934
FAM43B	21	21	0	0.744221	0.000199778	0.000552344
CAMK2N1	75	50	25	-0.66316	1.19992e-05	4.33382e-05
MUL1	75	50	25	0.0836351	0.00353951	0.00729492
HS6ST1P1	42	42	0	1.39756	7.13776e-10	8.76636e-09
NBPF3	64	42	22	0.108244	0.347253	0.416618
ALPL	67	42	25	-1.49469	4.18373e-10	5.72877e-09
EIF4G3	75	50	25	-0.243366	0.0120075	0.0217153
ECE1	75	50	25	0.806361	5.26173e-09	4.78925e-08
CDA	75	50	25	-0.465317	0.00138623	0.0031379
PINK1	75	50	25	0.215692	0.00735104	0.014059
MIR6084	75	50	25	0.398125	2.27212e-07	1.22896e-06
PINK1-AS	75	50	25	0.689741	3.10834e-08	2.17975e-07
DDOST	75	50	25	-0.144084	0.186639	0.242585
LOC112268222	75	50	25	0.417283	1.33652e-08	1.04734e-07
HP1BP3	75	50	25	0.288842	0.0288162	0.0468955
LDLRAD2	7	7	0	0.247163	0.0526926	0.0793489
HSPG2	41	17	24	-0.981336	4.12742e-07	2.08914e-06
RPL21P29	10	10	0	0.42924	0.0178696	0.0307851
RAP1GAP	39	16	23	-1.05697	1.3497e-06	6.05428e-06
USP48	75	50	25	0.0301799	0.76583	0.809713
WNT4	27	26	1	0.79755	7.99103e-05	0.000240904
LINC00339	60	38	22	-0.289631	0.188647	0.24501
CDC42	75	50	25	0.94869	2.28972e-06	9.71265e-06
ZBTB40	56	31	25	-0.443042	0.00339906	0.00703797
C1QA	70	50	20	2.79833	2.15547e-09	2.21793e-08
C1QC	59	46	13	2.33813	1.21558e-07	7.17669e-07
C1QB	70	50	20	2.23479	4.25791e-08	2.86767e-07
EPHB2	21	21	0	1.01657	0.000199778	0.000552344
KDM1A	75	50	25	-0.0361891	0.731756	0.779707
LUZP1	75	50	25	0.431054	1.71626e-05	6.01904e-05
ZNF436	75	50	25	0.163752	0.0132045	0.023479
ZNF436-AS1	71	47	24	0.211696	0.118209	0.162633
HNRNPR	75	50	25	0.23795	0.0029517	0.00616898
TCEA3	74	49	25	-0.351608	0.00438439	0.00882532
ASAP3	68	44	24	0.0994168	0.19024	0.246816
ID3	75	50	25	0.148967	0.179251	0.233956
RCAN3	75	50	25	-0.311089	0.000391254	0.0010085
STPG1	45	43	2	1.84597	1.06943e-09	1.24118e-08
NIPAL3	75	50	25	-0.123501	0.303775	0.370261
RPL11	75	50	25	1.10835	4.27671e-08	2.86767e-07
ELOA	75	50	25	0.0949235	0.0030616	0.00638242
ELOA-AS1	38	33	5	0.723332	0.000478671	0.0012126
PITHD1	75	50	25	0.12472	0.00868238	0.0162372
LYPLA2	75	50	25	-0.179786	0.0022778	0.00490771
GALE	75	50	25	-0.0409588	0.273164	0.337937
HMGCL	75	50	25	-0.740098	1.92874e-10	3.03198e-09
FUCA1	75	50	25	0.046029	0.518121	0.585611
PNRC2	75	50	25	-0.44306	6.83396e-11	1.35896e-09
SRSF10	75	50	25	-0.225402	6.45647e-05	0.000198749
SRRM1	75	50	25	0.166247	0.000826955	0.00197291
RUNX3	52	37	15	0.223414	0.35859	0.428115
CLIC4	75	50	25	-0.0208154	0.665231	0.72153
SYF2	75	50	25	0.128021	0.172083	0.225827
RSRP1	75	50	25	-0.991391	5.17153e-08	3.36114e-07
SDHDP6	75	50	25	0.67329	2.11092e-08	1.55946e-07
MACO1	73	48	25	-0.279166	1.73352e-06	7.60887e-06
LDLRAP1	75	50	25	1.46165	2.23823e-12	2.13051e-10
TMEM50A	75	50	25	0.0539583	0.0288162	0.0468955
RHCE	19	19	0	0.565058	0.000489951	0.00123099
SDHDP7	61	50	11	1.51441	1.1831e-11	4.11318e-10
MAN1C1	74	49	25	-0.464248	0.0029517	0.00616898
SELENON	75	50	25	0.0375618	0.570326	0.63478
PAFAH2	73	48	25	-0.0701154	0.689902	0.742922
EXTL1	34	32	2	0.964419	3.30956e-06	1.3624e-05
MTFR1L	75	50	25	0.0345815	0.555158	0.620419
AUNIP	35	34	1	0.977545	4.5209e-07	2.2721e-06
PAQR7	61	42	19	0.572792	0.00101322	0.0023766
STMN1	75	50	25	0.377334	0.000548252	0.00136277
MIR3917	36	36	0	1.59251	5.05503e-08	3.30994e-07
SLC30A2	59	35	24	-1.11765	1.19583e-06	5.42485e-06
PDIK1L	72	47	25	-0.214199	0.0929023	0.13117
LOC105376886	68	43	25	-0.16837	0.303583	0.370261
FAM110D	75	50	25	0.116269	0.0748494	0.108336
ZNF593	75	50	25	1.19445	2.75462e-11	6.86896e-10
LOC101928303	48	29	19	-0.426177	0.0056357	0.0111035
CEP85	56	41	15	0.537145	9.93005e-05	0.000293966
SH3BGRL3	75	50	25	0.728749	8.78467e-07	4.10074e-06
UBXN11	37	29	8	-0.0432023	0.0916167	0.129588
CD52	75	50	25	2.00802	8.41126e-09	7.10881e-08
ARID1A	52	27	25	-0.777233	3.76125e-07	1.92882e-06
PIGV	75	50	25	-0.405098	3.06545e-07	1.61606e-06
ZDHHC18	74	49	25	0.590974	1.00627e-09	1.17223e-08
DHDDS	68	50	18	0.559859	0.00316315	0.00658709
HMGN2	75	50	25	-0.504933	1.52389e-08	1.17646e-07
RPS6KA1	75	50	25	0.484313	0.000525831	0.00131185
GPN2	75	50	25	-0.0289118	0.624914	0.684795
TRNP1	74	50	24	1.13602	8.53685e-08	5.26304e-07
FAM46B	11	11	0	0.390052	0.0123422	0.0221467
CHCHD3P3	70	48	22	0.204394	0.00453604	0.00911627
NPM1P39	12	12	0	0.371054	0.00847241	0.0158979
SLC9A1	73	49	24	0.215099	0.00250017	0.00534041
GPATCH3	75	50	25	0.298597	3.0555e-09	2.99601e-08
NUDC	75	50	25	0.281356	8.56407e-05	0.000256347
NR0B2	11	1	10	-1.44146	1.07411e-05	3.93587e-05
KDF1	12	5	7	-0.406549	0.0402161	0.0627502
AHDC1	21	10	11	-0.251094	0.101085	0.141659
FGR	73	50	23	0.268628	0.0116299	0.0211082
LOC729973	75	50	25	1.92756	6.30127e-12	2.94916e-10
FAM76A	72	47	25	-0.35115	1.47245e-05	5.24366e-05
IFI6	75	50	25	-0.174426	0.371588	0.440666
WDTC1	34	10	24	-1.52901	2.78114e-13	2.13051e-10
TMEM222	75	50	25	0.0213404	0.731756	0.779707
ACTG1P20	20	20	0	0.65417	0.000314466	0.000831297
SYTL1	71	49	22	-0.156112	0.0776221	0.11211
MAP3K6	75	50	25	0.18566	0.0996572	0.139733
FCN3	75	50	25	0.134072	0.861704	0.887927
WASF2	75	50	25	0.365358	1.26332e-05	4.54599e-05
STX12	75	50	25	-0.270193	1.26332e-05	4.54599e-05
PPP1R8	70	45	25	0.264511	0.00503889	0.0100286
THEMIS2	75	50	25	0.534427	4.19215e-05	0.000134511
RPA2	75	50	25	0.0425819	0.288196	0.353924
SMPDL3B	55	36	19	0.634609	0.0489895	0.074863
MED18	75	50	25	0.0810833	0.20609	0.264687
XKR8	75	50	25	-0.0125424	0.800362	0.8385
EYA3	33	19	14	-0.340674	0.0876092	0.124508
SPCS2P4	75	50	25	0.726324	9.33037e-12	3.55237e-10
PTAFR	33	28	5	0.694559	0.00185174	0.00406264
DNAJC8	75	50	25	0.442958	3.45261e-07	1.78343e-06
ATP5IF1	75	50	25	0.671052	1.19992e-05	4.33382e-05
SESN2	75	50	25	-0.0952498	0.0381164	0.0598468
PHACTR4	75	50	25	-0.240671	0.186639	0.242585
SNHG3	61	41	20	-0.0206523	0.786688	0.827284
RCC1	20	20	0	0.775742	0.000314466	0.000831297
TRNAU1AP	68	50	18	0.619731	1.70304e-05	5.99424e-05
SNHG12	11	11	0	0.3506	0.0123422	0.0221467
RAB42	17	17	0	0.778129	0.00115512	0.00266264
TAF12	75	50	25	0.289404	0.000794079	0.00190145
GMEB1	62	45	17	0.359151	0.0138122	0.024451
YTHDF2	75	50	25	-0.0844239	0.127787	0.173865
PTPRU	26	21	5	0.496568	0.0232264	0.0389937
MECR	75	50	25	0.209887	0.00958098	0.0177518
LAPTM5	75	50	25	0.529419	0.00274264	0.00577923
EPB41	32	11	21	-1.0287	7.36573e-09	6.32796e-08
RPL27P4	18	18	0	0.863377	0.000755873	0.00181946
SRSF4	75	50	25	0.0121208	0.0730329	0.105982
SDC3	75	50	25	1.54497	4.59285e-12	2.51559e-10
LOC107984935	15	15	0	0.588694	0.00262614	0.00556909
PUM1	75	50	25	-0.081382	0.396134	0.465601
SNRNP40	75	50	25	0.150908	0.00128199	0.00292015
SERINC2	72	48	24	-0.382569	0.0127917	0.0228276
ZCCHC17	75	50	25	0.447593	1.93853e-06	8.41503e-06
FABP3	75	50	25	-0.6718	0.00470427	0.00941095
LOC105378626	10	8	2	0.199247	0.366222	0.435298
TINAGL1	75	50	25	0.461013	1.99713e-05	6.86526e-05
HCRTR1	64	49	15	0.764465	7.10185e-07	3.4027e-06
PEF1	75	50	25	0.127343	0.214269	0.273934
COL16A1	29	29	0	1.95243	3.50964e-06	1.4267e-05
ADGRB2	15	15	0	0.634041	0.00262614	0.00556909
PTP4A2	75	50	25	0.397798	1.13956e-05	4.13784e-05
TMEM39B	12	12	0	0.466503	0.00847241	0.0158979
KHDRBS1	75	50	25	0.225226	5.86079e-07	2.87243e-06
KPNA6	71	49	22	0.603261	4.28432e-06	1.71088e-05
TXLNA	75	50	25	-0.0125101	0.923892	0.938258
CCDC28B	72	50	22	1.25708	1.79028e-10	2.86089e-09
TMEM234	67	47	20	0.551968	0.0103464	0.0190166
IQCC	67	47	20	0.190658	0.0755965	0.109386
EIF3I	75	50	25	-0.164698	0.844076	0.873799
MTMR9LP	43	21	22	-0.676932	2.14315e-06	9.19332e-06
FAM167B	75	50	25	-0.132106	0.41517	0.484908
LCK	41	38	3	1.52393	2.42633e-07	1.30334e-06
HDAC1	75	50	25	0.735043	1.2744e-11	4.19693e-10
MARCKSL1	75	50	25	0.373715	6.15693e-05	0.00019058
FAM229A	67	46	21	0.135774	0.525177	0.592194
BSDC1	75	50	25	1.03082	6.43818e-09	5.68761e-08
KIAA1522	18	16	2	0.542801	0.0167027	0.0291058
YARS	75	50	25	0.164946	0.00034408	0.000899378
S100PBP	65	46	19	0.342779	0.00614539	0.0119807
ZBTB8A	58	35	23	-0.258114	0.00655169	0.0126825
ZBTB8OS	75	50	25	0.178675	0.0221875	0.0373742
RBBP4	75	50	25	-0.0813419	0.0907463	0.128404
SYNC	72	50	22	0.993055	4.85053e-08	3.20571e-07
TMEM54	75	50	25	0.448598	0.000186246	0.000519531
RNF19B	75	50	25	-0.0879311	0.0582547	0.0867457
LOC107984936	11	11	0	0.431587	0.0123422	0.0221467
AK2	75	50	25	0.338233	7.39118e-07	3.51436e-06
AZIN2	73	50	23	0.237425	0.206087	0.264687
TRIM62	43	28	15	-0.00260947	0.967329	0.974427
ZNF362	75	50	25	0.848853	4.28486e-10	5.81118e-09
PHC2	75	50	25	0.352789	1.31513e-07	7.65445e-07
MIR3605	75	50	25	0.247528	0.000113106	0.000331129
LOC105378642	53	45	8	0.851062	2.13614e-08	1.5766e-07
GJA4	75	50	25	1.31957	1.37729e-11	4.39662e-10
SMIM12	75	50	25	0.235861	0.00138623	0.0031379
EFCAB14P1	7	7	0	0.251653	0.0526926	0.0793489
ZMYM1	61	40	21	-0.289807	0.00792147	0.0150522
TMEM35B	75	50	25	-0.256702	0.00438439	0.00882532
ZMYM6	75	50	25	-0.240491	0.0116305	0.0211082
SFPQ	75	50	25	0.080579	0.0341279	0.0545501
ZMYM4	74	49	25	-0.14887	0.0485583	0.0742186
RPL5P4	15	15	0	0.511519	0.00262614	0.00556909
KIAA0319L	75	50	25	-0.507092	0.000826955	0.00197291
NCDN	75	50	25	0.174408	0.00423196	0.00854494
C1orf216	75	50	25	0.953748	3.9182e-12	2.31678e-10
PSMB2	75	50	25	-0.0405707	0.995516	0.996538
AGO4	59	34	25	-0.319193	0.0829898	0.118753
AGO1	27	17	10	0.0241585	0.93743	0.950028
AGO3	61	38	23	-0.430668	0.000358729	0.000933841
ADPRHL2	75	50	25	0.118472	0.0511795	0.0778743
COL8A2	11	11	0	0.498352	0.0123422	0.0221467
TRAPPC3	75	50	25	1.52084	4.69021e-11	1.02685e-09
MAP7D1	75	50	25	0.51341	3.74974e-09	3.55179e-08
THRAP3	75	50	25	-0.331936	0.000794079	0.00190145
SH3D21	75	50	25	0.453574	4.19215e-05	0.000134511
EVA1B	75	50	25	0.463998	0.00086109	0.00204653
STK40	75	50	25	0.819967	2.55169e-11	6.49787e-10
LSM10	75	50	25	0.207364	0.084493	0.120605
OSCP1	75	50	25	-0.178813	0.0413619	0.0642895
MRPS15	75	50	25	-0.0289526	0.532781	0.59936
CSF3R	67	43	24	-1.18262	3.35805e-08	2.32974e-07
CDCA8	14	14	0	0.48814	0.00391017	0.00796109
C1orf109	75	50	25	-0.236776	0.00620582	0.0120714
LINC01137	73	50	23	0.641687	1.31486e-07	7.65445e-07
ZC3H12A	49	44	5	1.34825	6.961e-09	6.03673e-08
MEAF6	75	50	25	-0.0282683	0.995516	0.996538
SNIP1	45	43	2	1.22417	9.24544e-10	1.09667e-08
RPS27P9	42	42	0	1.71583	7.13776e-10	8.76636e-09
DNALI1	75	50	25	0.33924	1.02653e-08	8.40282e-08
GNL2	75	50	25	0.0990782	0.040255	0.0627502
LOC400750	28	28	0	1.04047	6.07513e-06	2.33747e-05
MANEAL	68	46	22	0.0706105	0.268084	0.332812
YRDC	75	50	25	-0.108419	0.0256846	0.0423225
C1orf122	75	50	25	0.354099	0.0102252	0.0188027
MTF1	57	43	14	0.448044	0.00555869	0.0109698
INPP5B	48	35	13	0.527759	0.0153953	0.0270357
SF3A3	75	50	25	0.0617489	0.0613037	0.0906032
FHL3	75	50	25	0.970316	3.71014e-10	5.1526e-09
UTP11	75	50	25	0.28965	8.78467e-07	4.10074e-06
RRAGC	68	43	25	-0.468561	3.59637e-05	0.000117177
MYCBP	75	50	25	0.251798	0.00174765	0.00385517
GJA9-MYCBP	75	50	25	0.152642	0.00687195	0.0132483
RHBDL2	16	14	2	0.305352	0.0526851	0.0793489
AKIRIN1	75	50	25	-0.0265321	0.723317	0.772719
PABPC4	75	50	25	-0.149578	0.0436532	0.0675013
BMP8A	38	20	18	-0.690949	0.000682361	0.00166276
OXCT2P1	16	14	2	0.298431	0.0348529	0.0556634
HPCAL4	8	8	0	0.348992	0.0368866	0.0582087
HEYL	58	47	11	1.92984	1.87227e-09	1.96809e-08
NDUFS5	75	50	25	0.89097	9.66461e-08	5.83176e-07
MACF1	29	8	21	-0.749875	8.81294e-08	5.42469e-07
KIAA0754	39	14	25	-1.9076	1.18675e-13	2.13051e-10
MYCL	20	20	0	0.706861	0.000314466	0.000831297
TRIT1	74	49	25	0.0708641	0.0511795	0.0778743
PPIE	75	50	25	0.0867414	0.475426	0.543852
MFSD2A	67	49	18	1.6201	3.0944e-09	3.03189e-08
RLF	70	45	25	-0.477651	2.69277e-06	1.12993e-05
COL9A2	28	24	4	0.972676	0.00185249	0.00406372
ZMPSTE24	75	50	25	0.154838	0.000731936	0.0017714
CAP1	75	50	25	0.257936	6.58326e-07	3.17469e-06
PPT1	75	50	25	-0.391403	0.226972	0.288051
SMAP2	75	50	25	-0.112144	0.383741	0.453116
ZFP69	74	50	24	0.0178854	1	1
EXO5	72	49	23	0.483943	2.16493e-06	9.24214e-06
ZNF684	75	50	25	-0.05185	0.383741	0.453116
RIMS3	43	35	8	0.539598	6.59376e-05	0.000202817
NFYC	75	50	25	-0.155913	3.62222e-05	0.000117798
CTPS1	68	48	20	0.746584	4.0797e-07	2.07711e-06
CITED4	75	50	25	0.732691	2.72037e-07	1.44734e-06
EDN2	20	19	1	0.958129	0.00176887	0.00389671
SCMH1	75	50	25	0.102638	0.0712526	0.103794
FOXJ3	74	49	25	-0.140172	0.186639	0.242585
HIVEP3	69	46	23	-0.291797	0.00619297	0.012069
PPIH	75	50	25	0.606602	4.55687e-08	3.03208e-07
YBX1	75	50	25	-0.287346	0.00599705	0.0116974
ZMYND12	51	29	22	-0.760741	2.79573e-06	1.16782e-05
CCDC30	72	47	25	-0.37056	1.80442e-05	6.27951e-05
PPCS	75	50	25	-0.022417	0.731756	0.779707
TMSB4XP1	75	50	25	3.44084	2.23823e-12	2.13051e-10
CLDN19	13	4	9	-0.509422	0.00294744	0.00616898
P3H1	75	50	25	0.488089	1.09674e-08	8.89356e-08
C1orf50	75	50	25	0.198715	0.104367	0.145436
ATP6V1E1P1	55	43	12	0.579222	1.0654e-06	4.8972e-06
SLC2A1	75	50	25	0.450945	3.01468e-06	1.24859e-05
SVBP	75	50	25	0.446549	0.00059579	0.00147063
ERMAP	62	40	22	-0.0540052	0.995505	0.996538
ZNF691	75	50	25	0.216477	0.0313758	0.0506123
C1orf210	51	27	24	-1.00806	1.07364e-07	6.4139e-07
EBNA1BP2	75	50	25	0.640414	0.000123976	0.000360182
TMEM125	75	50	25	0.165441	0.475426	0.543852
PTPRF	65	43	22	0.464348	0.0038301	0.00783281
KDM4A	65	43	22	0.105929	0.536	0.60272
TIE1	74	50	24	1.68602	1.37729e-11	4.39662e-10
CDC20	24	23	1	0.989281	0.000241078	0.000655043
ELOVL1	75	50	25	3.02205	2.23823e-12	2.13051e-10
MED8	75	50	25	0.0879759	0.852881	0.880753
HYI	75	50	25	-0.095521	0.214269	0.273934
LOC100129492	12	12	0	0.430257	0.00847241	0.0158979
ST3GAL3	75	50	25	0.781135	1.24007e-10	2.17256e-09
LOC101929609	22	22	0	0.617783	0.000125578	0.000363823
IPO13	75	50	25	-0.122292	0.00687195	0.0132483
DPH2	75	50	25	0.181271	0.00128199	0.00292015
ATP6V0B	75	50	25	0.122635	0.48944	0.557431
B4GALT2	75	50	25	0.242447	0.00118503	0.00272273
CCDC24	75	50	25	0.000372122	0.731756	0.779707
DMAP1	75	50	25	0.114294	0.298521	0.364597
ERI3	75	50	25	-0.321613	4.17685e-06	1.6701e-05
RNF220	75	50	25	0.0861815	0.657085	0.714382
TMEM53	75	50	25	-0.0626863	0.158393	0.210104
RPS8	75	50	25	0.954267	1.48632e-07	8.49247e-07
SNORD55	65	43	22	0.144471	0.228593	0.290015
PLK3	75	50	25	0.582268	8.02184e-08	4.97106e-07
EIF2B3	75	50	25	-0.015031	0.273164	0.337937
HECTD3	75	50	25	0.39564	1.39819e-07	8.06571e-07
UROD	75	50	25	0.239813	0.0127943	0.0228276
ZSWIM5	44	32	12	0.431994	0.00799807	0.0151885
MUTYH	75	50	25	0.0681244	0.448071	0.517184
TOE1	75	50	25	-0.0651974	0.161735	0.213938
TESK2	64	42	22	-0.0145912	0.879215	0.902351
PRDX1	75	50	25	0.193826	0.0221875	0.0373742
TMEM69	75	50	25	0.00836	0.731756	0.779707
IPP	75	50	25	0.445287	1.83343e-06	8.00329e-06
AKR1A1	75	50	25	-0.180387	0.365602	0.43469
NASP	75	50	25	0.63875	3.7485e-06	1.5116e-05
GPBP1L1	75	50	25	-0.27238	0.000702587	0.00170539
UQCRH	75	50	25	0.499077	0.000674336	0.00164346
NSUN4	75	50	25	-0.130559	0.00284542	0.00597806
FAAH	75	50	25	-0.524768	2.91509e-08	2.05996e-07
MAST2	67	43	24	-0.000863193	0.822045	0.856732
PIK3R3	75	50	25	0.543033	0.00408436	0.00827258
LOC110117498-PIK3R3	25	25	0	0.777992	2.91609e-05	9.67691e-05
TSPAN1	72	47	25	-1.14915	0.0249452	0.0414892
POMGNT1	75	50	25	-0.108353	0.084493	0.120605
LURAP1	13	11	2	0.243881	0.13378	0.181056
LRRC41	75	50	25	-0.181185	3.36245e-06	1.37763e-05
CYP4B1	24	14	10	-0.196062	0.352492	0.42177
MKNK1	54	41	13	0.510178	0.0240837	0.0402684
MOB3C	75	50	25	0.65939	1.09071e-11	3.90505e-10
ATPAF1	75	50	25	-0.505092	9.303e-07	4.32202e-06
EFCAB14-AS1	75	50	25	0.214695	0.0209092	0.035435
EFCAB14	75	50	25	-0.302679	0.0029517	0.00616898
CYP4X1	64	45	19	0.306049	0.0388666	0.0609634
CYP4A11	66	42	24	-1.83979	4.43829e-08	2.97092e-07
CYP4A22	37	14	23	-1.50008	1.18524e-07	7.00289e-07
LINC00853	28	19	9	0.0159142	0.943247	0.954127
PDZK1IP1	75	50	25	-0.322115	0.16858	0.221864
CMPK1	75	50	25	-0.159133	0.000525831	0.00131185
LINC01389	11	6	5	-0.0444916	0.504998	0.572936
FOXE3	67	42	25	-0.949614	8.92492e-08	5.48712e-07
FOXD2-AS1	67	42	25	-0.581784	2.84123e-07	1.50805e-06
FOXD2	75	50	25	-0.0516306	0.79169	0.831255
TRABD2B	21	15	6	0.199976	0.386521	0.456227
SLC5A9	14	3	11	-0.660416	3.20348e-05	0.000105343
SPATA6	66	44	22	0.0342122	0.421237	0.491281
LOC644462	69	45	24	-0.24606	0.00199146	0.00434232
CDKN2C	75	50	25	0.515542	6.45647e-05	0.000198749
FAF1	75	50	25	-0.254406	0.0272116	0.0444881
BEND5	74	49	25	-0.152849	0.00785988	0.0149388
RAB3B	19	19	0	0.79439	0.000489951	0.00123099
RNF11	75	50	25	-0.259531	2.32143e-05	7.88288e-05
RPS2P8	12	12	0	0.375585	0.00847241	0.0158979
TTC39A	63	44	19	0.455609	0.00184612	0.00405144
EPS15	73	48	25	-0.209111	0.210147	0.269331
OSBPL9	74	50	24	-0.158961	0.0249493	0.0414892
NRDC	75	50	25	0.308314	0.0370838	0.05839
MIR761	55	37	18	0.222358	0.117379	0.161592
TXNDC12	75	50	25	-0.105793	0.888275	0.909781
KTI12	75	50	25	0.125261	0.0136263	0.0241355
BTF3L4	75	50	25	-0.0207636	0.41517	0.484908
ZFYVE9	41	22	19	-0.946519	2.86741e-05	9.55191e-05
LOC100190934	20	20	0	0.681688	0.000314466	0.000831297
CC2D1B	71	47	24	0.185456	0.132032	0.179157
GPX7	75	50	25	0.447676	1.89564e-07	1.04821e-06
COA7	75	50	25	-0.130464	0.0712526	0.103794
PRPF38A	75	50	25	0.122189	0.353812	0.422604
ZCCHC11	72	47	25	-0.297246	0.00070234	0.00170539
ZYG11B	75	50	25	-0.266209	0.00394144	0.00800805
RPS13P2	63	50	13	2.14853	2.18976e-12	2.13051e-10
ECHDC2	75	50	25	-0.642417	0.000113106	0.000331129
LOC112268226	20	20	0	0.73077	0.000314466	0.000831297
SCP2	75	50	25	-0.255843	0.00423196	0.00854494
LOC100133211	57	45	12	0.766456	1.70806e-07	9.61505e-07
MAGOH	75	50	25	0.849046	8.14223e-10	9.83748e-09
LRP8	13	11	2	0.236494	0.13378	0.181056
CPT2	75	50	25	-0.451088	1.7604e-09	1.858e-08
C1orf123	75	50	25	0.165233	0.0644838	0.0949077
NDC1	73	49	24	0.0675809	0.431435	0.501355
GLIS1	7	1	6	-0.387413	0.00182264	0.00400161
CYB5RL	43	34	9	0.58393	0.000544136	0.00135686
MRPL37	75	50	25	-0.0140176	0.570326	0.63478
SSBP3	73	48	25	-0.235586	0.047289	0.0724868
YIPF1	75	50	25	0.223846	0.0391733	0.0612598
DIO1	68	44	24	-1.56017	3.96387e-08	2.69612e-07
HSPB11	75	50	25	0.532393	0.000142142	0.000406603
LRRC42	75	50	25	0.0103924	0.826525	0.859449
TMEM59	75	50	25	-0.881601	3.88676e-07	1.98275e-06
TCEANC2	72	49	23	0.185086	0.0460446	0.0707671
PARS2	64	43	21	0.388697	0.0183604	0.0315158
TTC4	75	50	25	0.265659	0.000170284	0.000479201
TTC22	37	14	23	-1.2293	1.20953e-09	1.36225e-08
ACOT11	44	24	20	-0.949219	5.35811e-05	0.000167716
FAM151A	73	48	25	-2.28034	3.05472e-09	2.99601e-08
TMEM61	32	13	19	-1.18147	8.58568e-07	4.03075e-06
BSND	23	4	19	-1.32714	1.12551e-09	1.2909e-08
DHCR24	75	50	25	1.26377	1.89564e-07	1.04821e-06
USP24	38	15	23	-0.882589	3.65946e-07	1.87929e-06
PRKAA2	68	43	25	-0.588939	4.50119e-08	3.01044e-07
OMA1	52	39	13	0.0906804	0.33521	0.404158
TACSTD2	75	50	25	1.65741	8.02184e-08	4.97106e-07
AK2P1	75	50	25	0.746013	5.05819e-11	1.08162e-09
MYSM1	32	20	12	-0.176657	0.253661	0.317258
JUN	75	50	25	-1.77544	2.62818e-12	2.13051e-10
PLPP3	75	50	25	-1.18648	9.85072e-07	4.55344e-06
HOOK1	66	41	25	-0.472923	0.000153606	0.000437155
FGGY	73	49	24	-0.180517	0.0121995	0.0220486
RPS26P15	60	50	10	2.53282	2.15097e-12	2.13051e-10
NFIA	75	50	25	-0.0418931	0.389907	0.459424
TM2D1	75	50	25	0.0806794	0.303775	0.370261
KANK4	51	31	20	-0.270793	0.0345075	0.0551286
USP1	75	50	25	0.0450893	0.155103	0.206284
PATJ	40	20	20	-0.840411	4.88375e-05	0.000154354
ATG4C	75	50	25	0.0903157	0.268275	0.332812
ALG6	64	48	16	0.285681	0.624371	0.684795
DOCK7	59	34	25	-0.428074	0.0115975	0.02109
ANGPTL3	51	27	24	-1.87312	6.31788e-10	8.01806e-09
ITGB3BP	75	50	25	0.0423751	0.748732	0.794649
EFCAB7	74	50	24	-0.160107	0.0221875	0.0373742
PGM1	75	50	25	-0.222625	0.000826955	0.00197291
CACHD1	43	23	20	-0.523363	0.00134392	0.00305054
ROR1	54	39	15	0.782144	0.000258601	0.000698386
RAVER2	69	44	25	0.0364052	0.249203	0.312402
JAK1	75	50	25	-0.0311048	0.817781	0.852515
MIR3671	10	6	4	-0.0867047	0.627623	0.68757
SLC35D1	72	47	25	-0.212964	0.0149611	0.026299
PDE4B	73	49	24	0.387094	0.0318196	0.0512964
AK4	72	47	25	-2.01107	5.87354e-11	1.2079e-09
DNAJC6	52	30	22	-0.515633	0.00275657	0.00580703
LEPROT	75	50	25	0.0194524	0.968622	0.974427
LEPR	75	50	25	-0.42881	0.000108014	0.000317235
SGIP1	61	36	25	-0.729299	1.66698e-08	1.27245e-07
MIR3117	14	10	4	0.225164	0.503075	0.571681
WDR78	59	37	22	-0.226118	0.0301278	0.0488364
MIER1	75	50	25	-0.42872	1.42722e-08	1.11061e-07
SERBP1	75	50	25	0.17564	0.000265253	0.000713281
CTH	58	34	24	-1.23047	1.75273e-10	2.84114e-09
GADD45A	75	50	25	0.600608	4.40034e-05	0.000140526
GNG12	75	50	25	-0.112197	0.16858	0.221864
WLS	75	50	25	0.68608	6.07651e-06	2.33747e-05
PTGER3	75	50	25	-1.34367	1.23686e-07	7.25567e-07
ZRANB2-AS1	75	50	25	0.0385438	0.396134	0.465601
ZRANB2	75	50	25	-0.0174302	0.897161	0.916717
MIR186	8	7	1	0.243962	0.189878	0.246486
LRRC40	75	50	25	-0.244496	4.19215e-05	0.000134511
SRSF11	75	50	25	0.777416	7.58541e-10	9.22183e-09
ANKRD13C	75	50	25	-0.176004	0.17564	0.229896
HHLA3	75	50	25	-0.0780056	0.540189	0.606339
FPGT	75	50	25	-0.373449	1.99713e-05	6.86526e-05
FPGT-TNNI3K	42	19	23	-0.788309	2.38498e-06	1.01112e-05
CRYZ	75	50	25	-0.841149	3.5028e-09	3.35452e-08
TYW3	75	50	25	0.0513729	0.90606	0.923151
NEGR1	17	17	0	0.91112	0.00115512	0.00266264
GDI2P2	40	40	0	1.44714	3.16667e-09	3.0837e-08
RABGGTB	75	50	25	0.208465	0.155103	0.206284
ACADM	75	50	25	-0.740251	2.32154e-09	2.35625e-08
ZZZ3	74	49	25	-0.168904	0.122258	0.167348
AK5	68	48	20	0.539064	1.19036e-05	4.31425e-05
PIGK	75	50	25	-0.377615	1.08211e-05	3.95128e-05
RPL17P6	75	50	25	1.27402	7.86895e-09	6.7196e-08
USP33	75	50	25	-0.262227	0.00438439	0.00882532
MIGA1	75	50	25	-0.313342	2.97594e-05	9.84831e-05
LOC653631	75	50	25	0.0886443	0.0677987	0.0993278
ST6GALNAC3	75	50	25	-0.322264	0.00735104	0.014059
TPI1P1	75	50	25	1.18721	1.06924e-10	1.92291e-09
IFI44L	75	50	25	0.0403499	0.861704	0.887927
IFI44	75	50	25	-0.0720605	0.0886218	0.12574
NEXN	57	37	20	0.342915	0.0169427	0.0294548
FUBP1	75	50	25	0.591405	1.32992e-05	4.77131e-05
DNAJB4	75	50	25	-0.061006	0.165131	0.218079
GIPC2	72	47	25	-1.67328	1.33084e-09	1.47599e-08
LOC107984997	20	2	18	-0.919143	3.34555e-09	3.23168e-08
LINC01781	32	16	16	-0.423662	0.0137435	0.0243348
ADGRL4	75	50	25	0.27436	0.0052238	0.0103508
TTLL7	47	31	16	-0.000635099	0.953976	0.963356
PRKACB	75	50	25	-0.206056	0.0805213	0.115687
LOC100128775	44	44	0	2.02507	1.4942e-10	2.50263e-09
ADGRL2	50	35	15	61.481	0.0317613	0.0512236
SSX2IP	63	39	24	-0.446665	0.0014369	0.00325025
MCOLN3	61	39	22	-0.294664	0.062819	0.0927617
RPF1	75	50	25	-0.19384	0.0221875	0.0373742
GNG5	75	50	25	0.850865	1.47328e-05	5.24366e-05
CTBS	75	50	25	-0.493149	4.28486e-10	5.81118e-09
ODF2L	75	50	25	-0.12236	0.0865375	0.123062
SYDE2	53	28	25	-1.04397	3.84161e-09	3.6344e-08
C1orf52	75	50	25	0.0219013	0.673417	0.728608
BCL10	75	50	25	0.0934069	0.441375	0.510699
DDAH1	61	37	24	-1.59884	1.73173e-09	1.84899e-08
CYR61	75	50	25	1.0699	1.7604e-09	1.858e-08
ZNHIT6	74	49	25	0.487162	4.29549e-09	4.00075e-08
LOC105378828	62	45	17	0.472083	0.000195972	0.000543844
SH3GLB1	75	50	25	-0.0170156	0.80906	0.845343
LMO4	75	50	25	0.0911552	0.273164	0.337937
SELENOF	75	50	25	-0.327334	0.00958098	0.0177518
HS2ST1	75	50	25	0.326169	7.50802e-06	2.83572e-05
LINC01140	38	33	5	1.03317	1.94449e-05	6.71388e-05
GTF2B	75	50	25	0.0618404	0.119564	0.164036
PKN2	75	50	25	-0.301038	0.00408436	0.00827258
KYAT3	75	50	25	-0.259996	0.0064211	0.0124452
RBMXL1	75	50	25	-0.0981357	0.293328	0.358956
PTGES3P1	75	50	25	0.352867	2.40272e-08	1.74855e-07
GBP3	75	50	25	0.0453494	0.861704	0.887927
GBP1	75	50	25	0.135775	0.41517	0.484908
GBP1P1	35	21	14	-0.272409	0.153391	0.204443
GEMIN8P4	9	8	1	0.18308	0.148831	0.198874
LRRC8B	72	47	25	-0.0144034	0.950709	0.960121
LRRC8C	73	48	25	-0.391413	0.00219381	0.00474085
GBP2	75	50	25	0.0869744	0.293328	0.358956
GBP4	75	50	25	-0.477824	3.62222e-05	0.000117798
GBP5	36	28	8	0.285614	0.0819162	0.117539
LRRC8D	74	49	25	-0.222093	0.0221875	0.0373742
LOC105378853	39	25	14	-0.0396322	0.858132	0.885883
ZNF326	75	50	25	0.0895637	0.0613037	0.0906032
ZNF644	75	50	25	0.187056	0.104367	0.145436
CDC7	45	31	14	0.140227	0.429571	0.499375
GLMN	51	41	10	0.834722	4.9756e-05	0.00015713
RPAP2	74	49	25	-0.0609342	0.421633	0.491281
TGFBR3	75	50	25	-0.800946	2.91509e-08	2.05996e-07
EVI5	75	50	25	0.0965167	0.570326	0.63478
RPL5	75	50	25	0.273087	0.111762	0.154581
FAM69A	57	42	15	0.356564	0.165634	0.218688
DR1	75	50	25	0.00540453	0.689904	0.742922
MTF2	75	50	25	0.20651	0.00023252	0.00063245
TMED5	75	50	25	-0.352635	0.000118423	0.000345465
CCDC18-AS1	7	5	2	0.034621	0.806485	0.844292
FNBP1L	75	50	25	-0.166639	0.119564	0.164036
BCAR3	75	50	25	-0.430536	1.93853e-06	8.41503e-06
DNTTIP2	75	50	25	-0.0292011	0.601242	0.663419
GCLM	75	50	25	-0.191848	6.40769e-06	2.45217e-05
ARHGAP29	75	50	25	-0.0426042	0.80906	0.845343
TMEM56	55	34	21	-0.00282816	0.746403	0.793148
RWDD3	75	50	25	-0.131815	0.214269	0.273934
EEF1A1P11	75	50	25	1.41566	7.36558e-11	1.44443e-09
RPL7P9	75	50	25	0.673629	3.18401e-06	1.3121e-05
PTBP2	55	38	17	0.197162	0.12417	0.169842
PALMD	75	50	25	0.922596	5.45438e-11	1.14132e-09
AGL	53	28	25	-0.750733	3.26485e-08	2.27824e-07
SNX7	75	50	25	0.189711	0.0413619	0.0642895
ABCD3	75	50	25	-0.244593	0.00366914	0.00753424
F3	75	50	25	-0.485346	2.85401e-06	1.18708e-05
LOC105378861	16	13	3	0.288364	0.155671	0.207004
SLC44A3	72	48	24	0.0555996	0.844071	0.873799
CNN3	75	50	25	-1.00187	1.25142e-08	9.99218e-08
LOC105378862	75	50	25	-0.0616403	0.172083	0.225827
LOC729970	42	30	12	0.0482437	0.685196	0.739485
ALG14	74	49	25	0.0862191	0.298521	0.364597
SLC35A3	73	48	25	-0.278229	0.00109479	0.0025471
DPYD	75	50	25	-0.369661	1.02743e-05	3.78258e-05
MFSD14A	75	50	25	-0.147278	0.0567781	0.0848139
SASS6	12	7	5	-0.0891362	0.433258	0.503361
TRMT13	72	48	24	-0.0595509	0.383727	0.453116
DBT	62	42	20	-0.398151	0.0740967	0.107465
RTCA-AS1	73	48	25	-0.39871	4.65116e-06	1.84257e-05
RTCA	75	50	25	-0.1999	0.000186246	0.000519531
CDC14A	75	50	25	-0.375636	0.000359179	0.000933841
BCAS2P2	28	27	1	0.761878	2.98926e-05	9.884e-05
EXTL2	75	50	25	0.0868546	0.609088	0.670701
VCAM1	75	50	25	0.765136	0.0215401	0.0363976
LOC102606465	16	12	4	0.212077	0.304149	0.370658
SLC30A7	75	50	25	0.0200586	0.90606	0.923151
DPH5	75	50	25	-0.0907576	0.142459	0.191294
RPSAP19	62	49	13	1.38759	3.59254e-10	5.06133e-09
LOC101928370	67	43	24	-0.188057	0.256032	0.319681
S1PR1	75	50	25	-0.0277494	0.861704	0.887927
FTLP17	9	9	0	0.300988	0.0257324	0.0423225
LOC401957	19	19	0	0.630264	0.000489951	0.00123099
SEPT2P1	67	48	19	1.41785	2.27122e-09	2.31875e-08
COL11A1	12	12	0	0.552359	0.00847241	0.0158979
RNPC3	73	49	24	0.0684686	0.345126	0.414257
PRMT6	75	50	25	0.220276	0.0052238	0.0103508
HENMT1	49	39	10	0.67462	0.000173971	0.000489138
SLC25A24	75	50	25	-0.190914	0.145544	0.194949
FAM102B	50	34	16	0.53574	0.00917363	0.0170986
VAV3	71	46	25	-0.715042	3.6565e-07	1.87929e-06
PRPF38B	75	50	25	-0.0402262	0.258677	0.322417
NTNG1	75	50	25	0.143764	0.518121	0.585611
NDUFA4P1	75	50	25	1.1238	4.0136e-09	3.76516e-08
STXBP3	75	50	25	-0.206975	0.00034408	0.000899378
GPSM2	30	24	6	0.414243	0.0126276	0.0225844
CLCC1	75	50	25	0.0442052	0.632893	0.691791
WDR47	74	49	25	0.00817906	0.714911	0.765363
RPL17P7	75	50	25	1.16921	2.48704e-09	2.50631e-08
RPS27P6	34	34	0	1.19252	1.83017e-07	1.0185e-06
TAF13	61	45	16	0.510728	0.00200488	0.00436975
TMEM167B	75	50	25	1.73999	2.23823e-12	2.13051e-10
SARS	75	50	25	0.151994	6.40769e-06	2.45217e-05
CELSR2	17	7	10	-0.384646	0.00764778	0.0145783
PSRC1	24	23	1	0.695249	0.000268006	0.000720063
SYPL2	33	28	5	0.692039	0.000649381	0.00158959
ATXN7L2	36	29	7	0.528328	0.00369018	0.00757347
CYB561D1	74	50	24	0.675506	7.93758e-11	1.53159e-09
AMIGO1	75	50	25	-0.116813	0.0539181	0.0809836
SORT1	75	50	25	-0.336403	0.00329266	0.00682583
PSMA5	75	50	25	-0.00867205	0.330963	0.39916
GNAI3	75	50	25	-0.043792	0.20609	0.264687
MIR197	12	5	7	-0.295634	0.0456415	0.0702697
AMPD2	75	50	25	0.421951	2.56295e-08	1.8565e-07
GSTM4	75	50	25	-0.505398	0.00236454	0.00507571
GSTM2	75	50	25	-0.669948	4.27671e-08	2.86767e-07
GSTM1	52	31	21	-1.00851	0.0273314	0.0446794
GSTM5	42	30	12	0.265197	0.434572	0.504328
GSTM3	75	50	25	-0.349024	0.00664309	0.0128435
CSF1	75	50	25	1.04877	5.17153e-08	3.36114e-07
KCNC4-AS1	13	2	11	-0.692912	1.8265e-05	6.34862e-05
STRIP1	75	50	25	0.34792	1.04294e-06	4.79679e-06
AHCYL1	75	50	25	0.133713	0.0730329	0.105982
KCNC4	75	50	25	-0.465691	4.90839e-06	1.9368e-05
KCNA3	7	6	1	0.183366	0.251435	0.314849
CD53	74	50	24	0.7618	0.000170284	0.000479201
LRIF1	75	50	25	-0.0957987	0.0391733	0.0612598
CHI3L2	20	18	2	0.852913	0.00707515	0.0136265
LOC112268233	38	20	18	-0.369327	0.0142823	0.0252117
RBM15	62	38	24	-0.100881	0.68914	0.742922
SLC16A4	75	50	25	-0.765202	1.30887e-06	5.88464e-06
LAMTOR5	75	50	25	-0.139755	0.133508	0.18072
PIFO	47	31	16	0.0625373	0.67774	0.732959
HIGD1AP12	46	46	0	1.8817	2.89615e-11	7.14201e-10
DRAM2	75	50	25	0.0380033	0.657085	0.714382
CEPT1	75	50	25	-0.0150152	0.932824	0.945544
DENND2D	70	45	25	-0.058321	0.408698	0.478358
CTTNBP2NL	75	50	25	0.306876	0.0498545	0.0760285
KCND3	9	2	7	-0.504813	0.00291128	0.00610738
WDR77	75	50	25	0.680137	2.23823e-12	2.13051e-10
ATP5PB	75	50	25	-0.305985	0.000359179	0.000933841
C1orf162	73	50	23	1.2275	2.7329e-08	1.94221e-07
ADORA3	12	11	1	0.401489	0.051671	0.0785839
RAP1A	75	50	25	0.0763209	0.783043	0.823728
DDX20	75	50	25	0.0621467	0.116917	0.160999
WNT2B	20	20	0	0.981688	0.000314466	0.000831297
ST7L	75	50	25	0.323803	0.00042599	0.00108815
CAPZA1	75	50	25	0.0302532	0.897161	0.916717
SLC16A1	71	46	25	0.197782	0.0996331	0.139733
LRIG2	51	28	23	-0.462606	0.00241329	0.00517394
MAGI3	72	47	25	-0.508979	6.87767e-09	5.97365e-08
MOV10	75	50	25	0.570822	1.83343e-06	8.00329e-06
RHOC	75	50	25	0.584227	6.65096e-08	4.1965e-07
PPM1J	21	21	0	0.752242	0.000199778	0.000552344
PHTF1	75	50	25	0.21303	0.00195917	0.00427371
RSBN1	75	50	25	-0.0410111	0.253969	0.317258
AP4B1	75	50	25	0.0508681	0.336584	0.405157
DCLRE1B	75	50	25	0.375065	1.09674e-08	8.89356e-08
OLFML3	70	50	20	1.53816	3.48499e-09	3.35452e-08
HIPK1	57	32	25	-1.00344	4.65922e-10	6.24831e-09
TRIM33	75	50	25	-0.176139	0.000265253	0.000713281
BCAS2	75	50	25	-0.133332	0.00840004	0.0158516
NRAS	75	50	25	0.0981431	0.268275	0.332812
CSDE1	75	50	25	-0.156691	0.0159188	0.0278267
SIKE1	75	50	25	-0.166041	0.0824878	0.118045
VANGL1	75	50	25	0.0765096	0.408765	0.478358
TSPAN2	75	50	25	-0.109166	0.202086	0.260214
NGF	57	41	16	0.240885	0.243743	0.306643
ATP1A1	75	50	25	-0.0259239	0.757266	0.802452
ATP1A1-AS1	23	14	9	0.0213902	0.885089	0.908067
RNU6-817P	12	10	2	0.251267	0.177936	0.232687
CD2	50	42	8	1.42083	7.73694e-07	3.67205e-06
PTGFRN	27	24	3	0.925924	0.00082929	0.00197758
TTF2	14	10	4	0.044091	0.797728	0.836976
VTCN1	18	11	7	-0.365337	0.52368	0.591465
CD58	75	50	25	0.256273	0.00161852	0.00361189
FAM46C	55	34	21	-0.269223	0.00279067	0.00587489
MAN1A2	75	50	25	-0.493724	5.50827e-08	3.54866e-07
PNRC2P1	75	50	25	0.48503	9.66461e-08	5.83176e-07
GDAP2	56	39	17	-0.104252	0.186804	0.242778
WDR3	68	43	25	-0.393744	0.0135889	0.0241241
WARS2	67	46	21	0.108059	0.402138	0.471888
LOC101929147	22	16	6	0.169527	0.324654	0.392674
HAO2	63	39	24	-1.99788	3.14602e-09	3.07896e-08
HMGCS2	49	24	25	-1.21734	3.46146e-08	2.39722e-07
PHGDH	74	49	25	-1.06974	1.52389e-08	1.17646e-07
NOTCH2	75	50	25	-0.0734704	0.186639	0.242585
SEC22B	75	50	25	-0.317488	0.0748494	0.108336
LOC105378954	66	49	17	0.677921	5.71597e-08	3.67489e-07
PPIAL4A	25	25	0	0.793204	2.91609e-05	9.67691e-05
LINC00623	36	36	0	1.03296	5.05503e-08	3.30994e-07
LOC101929796	18	14	4	0.235421	0.194331	0.251305
LOC107985200	38	37	1	1.38883	5.53171e-08	3.56229e-07
FAM72B	24	20	4	0.369229	0.0178591	0.0307851
SRGAP2C	74	49	25	-0.0902392	0.532781	0.59936
SRGAP2-AS1	75	50	25	-0.110542	0.0448385	0.0690946
LOC107985107	70	45	25	-0.172732	0.231257	0.292836
LOC107985194	25	13	12	-0.269516	0.0571188	0.0853066
LOC100996732	15	15	0	0.519716	0.00262614	0.00556909
NBPF15	16	12	4	0.285421	0.304149	0.370658
LOC645166	37	37	0	1.29709	2.59354e-08	1.86053e-07
SRGAP2D	58	40	18	-0.585794	0.452189	0.521435
LOC100996741	7	7	0	0.20545	0.0526926	0.0793489
LOC103091866	7	6	1	0.139319	0.270317	0.335053
LOC100996740	39	35	4	0.814088	4.22668e-06	1.68959e-05
LOC729086	75	50	25	0.686432	5.82334e-12	2.81432e-10
SRGAP2B	75	50	25	-0.584293	3.06545e-07	1.61606e-06
FAM72D	11	11	0	0.378271	0.0123422	0.0221467
GPR89A	74	49	25	-0.195387	0.00101111	0.00237203
PDZK1	75	50	25	-1.5409	6.24666e-08	3.97029e-07
NOTCH2NL	71	48	23	-0.335202	0.00486897	0.00971786
NUDT4P2	75	50	25	-0.00344825	0.577984	0.641839
LOC100996756	67	45	22	0.0775109	0.57392	0.638598
NBPF12	34	22	12	0.0408752	0.689653	0.742922
RNF115	75	50	25	-0.10989	0.0448385	0.0690946
POLR3C	75	50	25	0.0452397	0.377634	0.446784
NUDT17	49	39	10	0.543686	0.000298813	0.000796257
PIAS3	75	50	25	0.0194355	0.748732	0.794649
ITGA10	7	7	0	0.304592	0.0526926	0.0793489
PEX11B	75	50	25	-0.0289738	0.632893	0.691791
GNRHR2	75	50	25	0.348697	2.32154e-09	2.35625e-08
RBM8A	75	50	25	0.451446	4.2424e-12	2.41693e-10
LIX1L-AS1	75	50	25	0.108351	0.0102252	0.0188027
LIX1L	75	50	25	-0.0259344	0.95071	0.960121
POLR3GL	75	50	25	-0.426089	0.0313758	0.0506123
TXNIP	75	50	25	-0.780844	1.66551e-10	2.70818e-09
PRKAB2	74	49	25	-0.121045	0.396134	0.465601
CHD1L	75	50	25	-0.0577005	0.268275	0.332812
PDIA3P1	75	50	25	0.969099	2.23823e-12	2.13051e-10
FMO5	57	32	25	-0.892403	4.17627e-08	2.82582e-07
CCT8P1	65	48	17	0.4916	3.19361e-08	2.23352e-07
BCL9	59	36	23	-0.0605707	0.887734	0.909781
ACP6	75	50	25	0.208771	0.106788	0.148557
LOC102723321	75	50	25	0.256168	0.00735104	0.014059
GJA5	75	50	25	0.329079	0.648979	0.707145
GPR89B	74	49	25	-0.223196	0.00735104	0.014059
PDZK1P1	27	8	19	-0.845766	1.29761e-07	7.59776e-07
NUDT4B	75	50	25	-0.0448062	0.932824	0.945544
NBPF11	44	37	7	0.634681	7.5635e-05	0.000229925
ABHD17AP1	22	22	0	0.753137	0.000125578	0.000363823
LINC01138	19	14	5	0.143101	0.397661	0.467361
PPIAL4G	34	34	0	1.22495	1.83017e-07	1.0185e-06
LOC100996763	67	42	25	-0.682275	1.53232e-05	5.44862e-05
PDE4DIP	75	50	25	-0.543754	5.87059e-05	0.000182695
LOC100996716	17	15	2	0.335319	0.0252194	0.041907
LOC730257	33	30	3	0.704759	0.000127648	0.000369341
LOC653513	71	46	25	-0.890772	1.84934e-08	1.38978e-07
LOC100996717	64	43	21	0.311283	0.1329	0.180288
PPIAL4C	36	36	0	1.31034	5.05503e-08	3.30994e-07
LINC00869	69	48	21	0.582425	7.3445e-07	3.51249e-06
MTMR11	74	50	24	0.96591	5.05819e-11	1.08162e-09
OTUD7B	14	9	5	-0.0200327	0.875181	0.899617
FCGR1A	14	13	1	0.521854	0.0250609	0.0416703
HIST2H4A	74	49	25	0.0273474	0.888275	0.909781
HIST2H2AA3	75	50	25	-1.10767	0.000186246	0.000519531
HIST2H2AA4	75	50	25	-1.1396	0.000129773	0.000373824
HIST2H4B	70	46	24	0.0580471	0.547591	0.613487
HIST2H2BE	75	50	25	-0.540551	0.000504267	0.0012635
HIST2H2AC	75	50	25	0.577769	0.00927263	0.0172358
BOLA1	75	50	25	0.102518	0.371588	0.440666
SV2A	42	35	7	1.00186	6.59928e-06	2.52364e-05
SF3B4	75	50	25	-0.0440839	0.253969	0.317258
VPS45	75	50	25	0.959143	1.60805e-11	4.79954e-10
PLEKHO1	75	50	25	0.415304	7.43999e-05	0.000226258
ANP32E	75	50	25	-0.274233	1.23686e-07	7.25567e-07
APH1A	75	50	25	0.685728	2.40272e-08	1.74855e-07
C1orf54	75	50	25	1.29494	1.79241e-10	2.86089e-09
CIART	69	48	21	0.518352	0.000389945	0.00100762
MRPS21	75	50	25	0.75282	1.89564e-07	1.04821e-06
PRPF3	74	49	25	0.520709	0.00128199	0.00292015
RPRD2	75	50	25	-0.338513	0.000548252	0.00136277
TARS2	75	50	25	0.0946388	0.0256846	0.0423225
ECM1	75	50	25	1.91345	2.48704e-09	2.50631e-08
MCL1	75	50	25	0.597214	4.01329e-08	2.71907e-07
ENSA	75	50	25	0.464347	1.60805e-11	4.79954e-10
GOLPH3L	75	50	25	-0.1327	0.0123954	0.0221792
CTSS	75	50	25	-0.0238414	1	1
CTSK	75	50	25	1.19886	2.70157e-06	1.13e-05
PRUNE1	75	50	25	-0.0969029	0.0712526	0.103794
C1orf56	75	50	25	-0.127164	0.0235333	0.0393988
CDC42SE1	75	50	25	-0.07996	0.986549	0.98902
MLLT11	73	50	23	1.48235	2.55087e-11	6.49787e-10
ARNT	75	50	25	-0.0637348	0.421633	0.491281
SETDB1	26	25	1	0.787906	7.80036e-05	0.000235556
CERS2	75	50	25	-0.339355	0.000463589	0.00117497
ANXA9	72	47	25	-1.04849	5.25649e-09	4.78925e-08
MINDY1	75	50	25	-0.103986	0.461635	0.530448
GABPB2	69	44	25	-0.391951	0.000231685	0.00063245
SEMA6C	11	8	3	0.0638022	0.641402	0.700013
TNFAIP8L2	35	33	2	1.37547	2.06813e-06	8.89107e-06
TNFAIP8L2-SCNM1	74	50	24	0.479929	3.31399e-08	2.3002e-07
SCNM1	75	50	25	0.434098	5.59689e-05	0.00017463
VPS72	75	50	25	-0.0365869	0.740228	0.786747
SELENBP1	75	50	25	-0.660201	5.17153e-08	3.36114e-07
PSMB4	75	50	25	0.305587	0.0030616	0.00638242
POGZ	35	21	14	0.0828387	0.835668	0.866994
PIP5K1A	75	50	25	1.61287	2.62818e-12	2.13051e-10
PSMD4	75	50	25	0.347456	0.00034408	0.000899378
PI4KB	75	50	25	0.0902148	0.0242323	0.0403959
RFX5	75	50	25	0.368693	2.04941e-06	8.82032e-06
GBAT2	25	25	0	0.845308	2.91609e-05	9.67691e-05
CGN	23	16	7	0.295789	0.311708	0.378983
TUFT1	73	48	25	0.153521	0.165128	0.218079
S100A9	75	50	25	-1.06068	0.000483529	0.00122114
S100A12	31	22	9	-1.08918	0.673437	0.728608
S100A8	74	49	25	-0.811442	0.00487201	0.00971786
SNX27	75	50	25	-0.53749	5.86622e-08	3.74833e-07
CELF3	75	50	25	-0.278666	3.66348e-07	1.87929e-06
RIIAD1	64	48	16	1.0486	4.72011e-07	2.36081e-06
MRPL9	75	50	25	-0.000590266	0.986549	0.98902
OAZ3	28	21	7	0.272933	0.112835	0.156051
TDRKH	63	43	20	0.293692	0.0474675	0.0727365
RORC	62	43	19	-0.151257	0.281875	0.347474
LOC100132111	41	31	10	0.357811	0.0213715	0.0361871
THEM4	75	50	25	-0.096103	0.330963	0.39916
S100A10	75	50	25	-0.653455	1.6394e-06	7.23526e-06
S100A11	75	50	25	0.692907	0.000129773	0.000373824
HAX1	75	50	25	0.199725	0.0174515	0.0302619
IL6R	75	50	25	-0.254478	0.000571561	0.00141418
SHE	75	50	25	0.328598	0.000702587	0.00170539
TDRD10	20	17	3	0.313986	0.0454886	0.0700481
UBE2Q1	75	50	25	-0.195812	0.00113913	0.00263786
CHRNB2	75	50	25	0.429554	2.13924e-07	1.16679e-06
ADAR	75	50	25	-0.0329699	0.503673	0.571681
S100A6	75	50	25	1.18774	1.78412e-07	9.98215e-07
S100A4	75	50	25	2.57898	3.61833e-12	2.21498e-10
S100A3	50	47	3	2.04842	5.93831e-11	1.2149e-09
S100A2	63	48	15	1.71691	1.39477e-06	6.2385e-06
S100A16	75	50	25	0.532811	9.66461e-08	5.83176e-07
S100A13	75	50	25	1.49916	1.0796e-09	1.24373e-08
S100A1	7	2	5	-0.228471	0.0334433	0.053615
CHTOP	75	50	25	0.373126	4.55687e-08	3.03208e-07
SNAPIN	75	50	25	0.312799	9.40063e-05	0.000279406
ILF2	75	50	25	0.944272	1.33522e-10	2.29546e-09
NPR1	75	50	25	0.252641	0.0022778	0.00490771
INTS3	75	50	25	0.147098	0.673417	0.728608
SLC27A3	75	50	25	0.8387	3.76563e-08	2.57137e-07
GATAD2B	10	4	6	-0.200771	0.0664053	0.0974877
DENND4B	66	42	24	0.0443974	0.272754	0.337937
CRTC2	75	50	25	0.746374	2.97332e-11	7.27485e-10
SLC39A1	75	50	25	1.74688	2.23823e-12	2.13051e-10
CREB3L4	75	50	25	-0.131563	0.0472905	0.0724868
JTB	75	50	25	0.0644011	0.371588	0.440666
RAB13	75	50	25	0.56761	2.07518e-10	3.2329e-09
RPS27	75	50	25	1.47219	1.23686e-07	7.25567e-07
TPM3	75	50	25	0.0557376	0.00812594	0.015379
C1orf43	75	50	25	0.0412173	0.240203	0.302531
UBAP2L	74	49	25	0.0771897	0.48944	0.557431
ASH1L	26	8	18	-1.06596	1.31712e-06	5.9183e-06
MIR555	33	16	17	-0.611486	0.000516609	0.00129359
ASH1L-AS1	13	7	6	-0.147117	0.2908	0.356758
FDPS	75	50	25	0.221483	0.0498545	0.0760285
RUSC1-AS1	8	8	0	0.345432	0.0368866	0.0582087
RUSC1	75	50	25	0.299466	0.00138623	0.0031379
SYT11	75	50	25	1.80669	5.82334e-12	2.81432e-10
KCNN3	23	23	0	0.72139	7.80762e-05	0.000235556
PMVK	75	50	25	1.21672	7.37527e-12	3.14557e-10
PBXIP1	75	50	25	1.38614	2.8474e-12	2.13051e-10
PYGO2	75	50	25	1.29317	2.23823e-12	2.13051e-10
LOC101928120	75	50	25	0.357666	5.59689e-05	0.00017463
SHC1	75	50	25	0.592587	8.98983e-09	7.51641e-08
CKS1B	75	50	25	0.258821	0.01406	0.0248332
FLAD1	75	50	25	0.199176	0.00123263	0.00282172
ZBTB7B	13	13	0	0.418299	0.00577679	0.0113329
ADAM15	75	50	25	2.32329	9.33037e-12	3.55237e-10
EFNA4	68	47	21	0.348424	0.00149171	0.00336303
EFNA1	75	50	25	-0.0856114	0.21015	0.269331
SLC50A1	75	50	25	0.489804	5.17153e-08	3.36114e-07
DPM3	75	50	25	1.91844	2.75462e-11	6.86896e-10
KRTCAP2	75	50	25	2.01303	3.61833e-12	2.21498e-10
MUC1	49	32	17	-0.0628417	0.577664	0.641839
THBS3	46	44	2	1.7366	5.23878e-10	6.92442e-09
MTX1	75	50	25	0.176454	0.0712526	0.103794
GBAP1	23	23	0	0.627727	7.80762e-05	0.000235556
MTX1P1	75	50	25	0.200449	0.0022778	0.00490771
GBA	75	50	25	0.172733	0.0109078	0.0199007
FAM189B	17	4	13	-0.553763	4.12271e-05	0.000132856
SCAMP3	75	50	25	-0.0506136	0.353812	0.422604
CLK2	64	41	23	0.115532	0.341509	0.410832
PKLR	33	13	20	-1.06349	2.06275e-05	7.08615e-05
RIT1	75	50	25	0.195821	0.000203606	0.000560645
KHDC4	45	32	13	-0.185523	0.287821	0.353924
ARHGEF2	74	49	25	0.330443	0.000483529	0.00122114
MSTO1	75	50	25	0.353206	1.31513e-07	7.65445e-07
YY1AP1	75	50	25	-0.205252	0.00118503	0.00272273
DAP3	75	50	25	0.357692	3.28401e-05	0.000107741
MSTO2P	70	50	20	0.487909	8.69105e-10	1.0399e-08
GON4L	50	27	23	-0.466348	0.00774983	0.014771
SSR2	75	50	25	0.48128	4.12314e-07	2.08765e-06
UBQLN4	71	47	24	-0.148276	0.00630891	0.0122643
RHBG	7	1	6	-0.505216	0.00182264	0.00400161
LAMTOR2	75	50	25	0.652482	5.46264e-06	2.12913e-05
RAB25	37	16	21	-0.916599	5.39814e-06	2.11137e-05
LMNA	75	50	25	-0.297767	0.0767026	0.110823
SEMA4A	57	34	23	-0.232565	0.202948	0.261302
SLC25A44	75	50	25	-0.0535298	0.540189	0.606339
PMF1	75	50	25	0.141056	0.104367	0.145436
PMF1-BGLAP	75	50	25	0.0772318	0.288196	0.353924
BGLAP	74	50	24	0.0266921	0.79169	0.831255
SMG5	75	50	25	0.350122	3.44918e-05	0.000112498
TMEM79	59	38	21	-0.151712	0.0913305	0.129207
GLMP	75	50	25	0.405652	0.00188618	0.00412719
CCT3	75	50	25	-0.0419573	0.421633	0.491281
PEAR1	73	50	23	0.978221	1.43706e-10	2.43738e-09
LOC246784	14	14	0	0.399406	0.00391017	0.00796109
CD5L	25	23	2	1.02216	0.00124345	0.00284357
ETV3	54	37	17	0.200712	0.0681592	0.0998279
ARHGEF11	75	50	25	-0.0231513	0.41517	0.484908
CD1E	15	14	1	0.768765	0.0123616	0.0221748
CD1D	40	28	12	0.211279	0.153061	0.204037
CD1C	23	23	0	1.16432	7.80762e-05	0.000235556
MNDA	75	50	25	-0.390989	0.0661241	0.097084
KIRREL1	75	50	25	0.654436	1.23685e-06	5.59143e-06
MEF2D	75	50	25	0.909363	5.381e-12	2.69222e-10
NAXE	75	50	25	0.209573	0.186639	0.242585
GPATCH4	75	50	25	0.525987	4.12314e-07	2.08765e-06
NES	75	50	25	-1.0046	1.66551e-10	2.70818e-09
CRABP2	36	33	3	1.44621	1.72608e-05	6.05215e-05
ISG20L2	75	50	25	-0.0830458	0.79169	0.831255
RRNAD1	75	50	25	-0.393908	4.37336e-07	2.20007e-06
MRPL24	75	50	25	0.853046	7.36558e-11	1.44443e-09
HDGF	75	50	25	1.4631	1.48829e-11	4.59135e-10
PRCC	75	50	25	0.23625	2.20813e-05	7.53585e-05
SH2D2A	12	6	6	-0.159732	0.234577	0.296762
ACKR1	21	21	0	1.29549	0.000199778	0.000552344
PYHIN1	7	5	2	0.058308	0.772198	0.815838
IFI16	75	50	25	0.385599	3.99333e-05	0.000128926
PYDC5	7	7	0	0.273988	0.0526926	0.0793489
KCNJ10	13	3	10	-0.802392	0.000155273	0.000441182
PIGM	75	50	25	0.364174	4.59661e-09	4.24575e-08
IGSF8	75	50	25	-0.47443	1.85364e-08	1.38978e-07
DUSP23	75	50	25	0.429886	0.00123263	0.00282172
FCRL6	13	5	8	-0.328105	0.0187093	0.0320304
SLAMF8	73	50	23	0.296186	0.00710746	0.0136475
SNHG28	61	43	18	0.361707	6.88344e-05	0.000210853
VSIG8	66	41	25	-0.47865	0.00160365	0.00359153
CFAP45	10	10	0	0.37343	0.0178696	0.0307851
TAGLN2	75	50	25	1.18462	1.2744e-11	4.19693e-10
CD84	17	16	1	0.505945	0.00621501	0.0120877
SLAMF6	10	8	2	0.198986	0.299862	0.36612
CD48	73	50	23	0.589719	0.000359144	0.000933841
SLAMF7	29	29	0	1.56722	3.50964e-06	1.4267e-05
LY9	7	7	0	0.338555	0.0526926	0.0793489
ATP1A2	30	21	9	0.0591931	0.804516	0.842513
PEA15	75	50	25	1.47783	1.2744e-11	4.19693e-10
DCAF8	75	50	25	-0.121569	0.17564	0.229896
LOC100287049	8	8	0	0.309189	0.0368866	0.0582087
PEX19	75	50	25	-0.316501	2.27212e-07	1.22896e-06
LOC107985219	74	50	24	0.713089	1.60805e-11	4.79954e-10
COPA	75	50	25	0.173436	0.069508	0.101537
SUMO1P3	72	50	22	0.766612	1.09269e-07	6.49338e-07
NCSTN	75	50	25	0.068738	0.179251	0.233956
TRE-TTC4-2	18	15	3	0.299508	0.103532	0.144659
HSPA6	28	17	11	-0.25126	0.348036	0.416693
FCGR2A	72	50	22	0.908052	0.000548052	0.00136277
SDHC	74	50	24	1.36864	7.36558e-11	1.44443e-09
CFAP126	37	12	25	-0.963143	3.2837e-11	7.83769e-10
FCGR2B	29	29	0	1.58862	3.50964e-06	1.4267e-05
FCRLB	37	25	12	0.288218	0.664447	0.72153
FCGR3A	75	50	25	0.539072	0.000148735	0.0004236
FCGR2C	11	10	1	0.321718	0.0664228	0.0975042
FCGR3B	56	34	22	-0.725903	0.000365681	0.00095043
DUSP12	75	50	25	0.144139	0.01406	0.0248332
OLFML2B	66	46	20	2.15522	1.20667e-07	7.1268e-07
ATF6	75	50	25	0.20791	2.70157e-06	1.13e-05
CD244	18	16	2	0.380944	0.0290265	0.0472081
LOC646347	70	50	20	0.657943	5.48444e-08	3.54866e-07
F11R	75	50	25	0.513767	7.50802e-06	2.83572e-05
TSTD1	75	50	25	-0.0402031	0.648979	0.707145
USF1	15	10	5	0.0356217	0.993582	0.995687
ARHGAP30	46	40	6	1.26831	4.32775e-07	2.18699e-06
KLHDC9	75	50	25	-0.251427	0.00101111	0.00237203
PFDN2	75	50	25	0.347723	0.0215401	0.0363976
NIT1	75	50	25	-0.0807452	0.396134	0.465601
DEDD	75	50	25	-0.0687048	0.244732	0.307293
UFC1	75	50	25	0.158409	0.342266	0.410951
USP21	75	50	25	-0.0216349	0.342266	0.410951
PPOX	75	50	25	-0.0668502	0.428156	0.497766
B4GALT3	75	50	25	-0.0515651	0.714911	0.765363
NDUFS2	75	50	25	-0.837015	6.58098e-10	8.2646e-09
FCER1G	75	50	25	1.57409	2.56295e-08	1.8565e-07
TOMM40L	75	50	25	0.475431	1.52389e-08	1.17646e-07
NR1I3	7	0	7	-0.528513	0.00010191	0.000301063
UAP1	75	50	25	-0.0211144	0.986549	0.98902
DDR2	67	42	25	0.168167	0.468237	0.536994
RGS4	49	45	4	2.99463	3.92909e-10	5.43733e-09
HSD17B7	66	48	18	0.689732	9.58465e-06	3.55721e-05
NUF2	16	15	1	0.438106	0.01234	0.0221467
NOS1AP	41	26	15	-0.0125094	0.727725	0.777162
C1orf226	75	50	25	-0.0984177	0.21015	0.269331
SH2D1B	22	12	10	-0.284353	0.116018	0.160028
UHMK1	75	50	25	-0.458414	2.56222e-07	1.37067e-06
RGS5	71	50	21	2.97416	1.14809e-10	2.04272e-09
PBX1	72	47	25	-0.407906	0.000646913	0.00158436
UCK2	73	50	23	0.9256	2.23743e-12	2.13051e-10
MIR3658	74	50	24	1.24837	4.0311e-11	9.2131e-10
LOC284685	33	33	0	1.09067	3.40221e-07	1.76969e-06
POGK	75	50	25	0.805608	2.98653e-10	4.36106e-09
TADA1	75	50	25	-0.126787	0.016416	0.0286317
ILDR2	68	43	25	-0.51755	4.16269e-05	0.000134089
MAEL	69	44	25	0.0245581	0.852845	0.880753
MGST3	75	50	25	0.0237766	0.888275	0.909781
ALDH9A1	75	50	25	-0.448813	4.55687e-08	3.03208e-07
TMCO1	75	50	25	0.0964976	0.0391733	0.0612598
POU2F1	23	17	6	0.132677	0.401135	0.471337
RCSD1	75	50	25	0.333606	0.00113913	0.00263786
CD247	17	15	2	0.472208	0.0262362	0.0431012
CREG1	75	50	25	-0.170827	0.00487201	0.00971786
MPZL1	75	50	25	0.594533	2.41296e-07	1.2966e-06
XCL2	9	9	0	0.329506	0.0257324	0.0423225
DPT	7	7	0	0.731895	0.0526926	0.0793489
TIPRL	75	50	25	0.314883	0.000142142	0.000406603
SFT2D2	74	50	24	-0.166298	0.0221875	0.0373742
ANKRD36BP1	55	31	24	-0.706441	3.12304e-05	0.000102949
MPC2	75	50	25	-0.455341	0.000359179	0.000933841
DCAF6	75	50	25	-0.248899	0.231323	0.292836
GCSHP5	75	50	25	-0.43915	8.02184e-08	4.97106e-07
GPR161	26	23	3	0.445707	0.0070772	0.0136288
ATP1B1	75	50	25	0.508836	0.000525831	0.00131185
NME7	75	50	25	-0.160787	0.000826955	0.00197291
BLZF1	75	50	25	0.434446	1.73669e-08	1.31536e-07
CCDC181	71	46	25	-0.0257562	0.959661	0.967473
SLC19A2	32	8	24	-1.35651	3.05628e-13	2.13051e-10
SELL	71	46	25	-1.17446	2.16277e-06	9.24214e-06
SELE	25	20	5	0.578169	0.0481452	0.0737099
SELP	34	26	8	-0.445929	0.689653	0.742922
F5	75	50	25	-0.214691	0.040255	0.0627502
METTL18	75	50	25	-0.161164	0.0102252	0.0188027
C1orf112	7	6	1	0.119743	0.242347	0.304961
SCYL3	71	46	25	-0.449497	1.13793e-05	4.13784e-05
FMO3	35	34	1	1.98744	7.04247e-07	3.37632e-06
GORAB	75	50	25	0.20337	0.00408436	0.00827258
KIFAP3	75	50	25	-0.0981853	0.111762	0.154581
MRPS10P1	27	27	0	0.910021	1.03786e-05	3.80661e-05
FMO2	65	46	19	0.135442	0.46798	0.536994
FMO1	73	48	25	-1.96143	1.25113e-08	9.99218e-08
FMO4	73	48	25	-1.12236	6.88274e-09	5.97365e-08
PFN1P1	75	50	25	1.80661	9.9268e-11	1.82949e-09
PRRC2C	50	26	24	-1.50921	6.25151e-08	3.97176e-07
VAMP4	75	50	25	-0.344615	3.12637e-05	0.000102949
METTL13	75	50	25	0.398466	3.21091e-10	4.61957e-09
SUCO	75	50	25	-0.338464	0.000571561	0.00141418
DNM3	74	49	25	0.119483	0.139426	0.18764
DNM3OS	74	49	25	-0.193682	0.000933312	0.00220509
MIR214	75	50	25	0.0768359	0.570326	0.63478
MIR3120	72	49	23	0.258417	0.202074	0.260214
MIR199A2	19	19	0	0.736962	0.000489951	0.00123099
LOC102724528	7	5	2	-0.0068519	0.858602	0.886134
PIGC	75	50	25	0.321387	0.000277091	0.000741284
KLHL20	75	50	25	0.194303	0.00118503	0.00272273
RPS27P7	16	16	0	0.633563	0.00174927	0.00385517
PRDX6	75	50	25	-0.342703	2.73352e-08	1.94221e-07
CENPL	29	23	6	0.308857	0.0728305	0.105982
DARS2	73	48	25	-0.313735	1.08195e-05	3.95128e-05
GAS5	75	50	25	0.758063	0.000277091	0.000741284
SNORD81	25	16	9	0.0100425	0.930607	0.944708
SNORD47	37	30	7	0.491659	0.00817232	0.0154649
SNORD80	21	16	5	0.222746	0.283818	0.349487
SNORD79	20	9	11	-0.383251	0.0189407	0.0324121
SNORA103	9	7	2	0.151844	0.391861	0.461587
RC3H1	53	29	24	-0.608471	0.00674391	0.0130288
RABGAP1L	73	48	25	-0.350785	0.00380282	0.00777856
LOC105371622	75	50	25	-0.325271	9.0838e-08	5.55635e-07
CACYBP	75	50	25	0.0358065	0.740228	0.786747
MRPS14	75	50	25	-0.0793148	0.0824878	0.118045
KIAA0040	75	50	25	0.48017	0.00128199	0.00292015
COP1	75	50	25	0.0197002	0.914971	0.93059
CRYZL2P	71	49	22	0.254808	0.0814781	0.116997
ANGPTL1	70	45	25	-0.708208	1.33021e-08	1.04734e-07
RASAL2	58	34	24	-0.515685	2.67216e-05	8.97427e-05
RPS14P2	18	18	0	0.943428	0.000755873	0.00181946
FAM20B	75	50	25	-0.389899	0.00317522	0.00659725
TOR3A	75	50	25	0.289193	1.5798e-07	8.96101e-07
TOR1AIP1	75	50	25	-0.0821914	0.562717	0.627699
CEP350	30	7	23	-0.957328	6.02748e-11	1.23153e-09
QSOX1	75	50	25	1.63472	3.9182e-12	2.31678e-10
XPR1	50	39	11	0.895316	5.9099e-06	2.29372e-05
ACBD6	70	48	22	0.775361	0.00079271	0.00190145
STX6	73	49	24	0.777954	4.77071e-10	6.39235e-09
MR1	75	50	25	0.0286291	0.00470427	0.00941095
IER5	75	50	25	1.18909	4.97164e-12	2.6397e-10
RGS16	73	50	23	0.276774	0.0313746	0.0506123
RNASEL	75	50	25	-0.152715	0.222679	0.283294
EIF1P3	40	40	0	1.70605	3.16667e-09	3.0837e-08
GLUL	75	50	25	-0.426873	0.000525831	0.00131185
LAMC2	33	32	1	1.67906	3.35345e-06	1.37763e-05
NPL	64	40	24	-0.919505	1.75155e-05	6.1177e-05
DHX9	75	50	25	0.0953528	0.172083	0.225827
HMGN1P4	75	50	25	0.86269	6.83396e-11	1.35896e-09
LAMC1	73	48	25	0.257102	0.0360739	0.0573573
COLGALT2	75	50	25	0.838722	1.5798e-07	8.96101e-07
TSEN15	75	50	25	0.335252	9.75391e-06	3.60717e-05
SMG7	74	49	25	-0.160741	0.0824878	0.118045
NCF2	72	49	23	0.237786	0.0628696	0.0927617
ARPC5	75	50	25	-0.479886	0.000302269	0.000803407
RGL1	71	47	24	-0.283844	0.0125871	0.0225146
C1orf21	75	50	25	-0.392782	8.56407e-05	0.000256347
LOC107985236	37	20	17	-0.361288	0.0137349	0.0243223
EDEM3	75	50	25	-0.201667	0.109253	0.151554
FAM129A	71	46	25	0.386757	0.0123891	0.0221792
RNF2	75	50	25	-0.25666	0.0341279	0.0545501
TRMT1L	75	50	25	-0.421258	3.88676e-07	1.98275e-06
SWT1	62	41	21	-0.0928458	0.426956	0.497298
IVNS1ABP	75	50	25	-0.340756	0.00128199	0.00292015
TPR	75	50	25	-0.120694	0.309091	0.375918
RNU6-1240P	18	12	6	0.0743483	0.816098	0.851955
PTGS2	21	5	16	-1.18039	6.26958e-07	3.0375e-06
ODR4	75	50	25	-0.176346	0.0109078	0.0199007
RGS18	64	40	24	-0.248544	0.467805	0.536994
PLA2G4A	33	27	6	0.778625	0.00515158	0.0102363
RGS1	19	9	10	-0.818257	0.0152203	0.0267374
RPS27AP5	75	50	25	0.9942	2.32154e-09	2.35625e-08
MIR4426	75	50	25	0.860149	1.39819e-07	8.06571e-07
RGS2	75	50	25	-0.9174	1.83343e-06	8.00329e-06
EEF1A1P14	16	16	0	0.516233	0.00174927	0.00385517
CFHR1	8	8	0	0.311546	0.0368866	0.0582087
CFH	75	50	25	0.853646	0.00161852	0.00361189
ZBTB41	67	42	25	-0.622645	2.79206e-09	2.78848e-08
UCHL5	75	50	25	0.0277757	0.826525	0.859449
TROVE2	75	50	25	-0.550337	1.47328e-05	5.24366e-05
GLRX2	75	50	25	0.274322	0.028004	0.0456689
CDC73	75	50	25	-0.117324	0.0730329	0.105982
B3GALT2	75	50	25	-0.744893	2.04941e-06	8.82032e-06
C1orf53	65	45	20	0.423097	0.00182781	0.00401184
DENND1B	72	47	25	-0.14274	0.130612	0.177307
SOAT1	75	50	25	0.204034	0.0029517	0.00616898
AXDND1	75	50	25	0.0206761	0.70654	0.758065
NPHS2	75	50	25	-1.58112	6.58098e-10	8.2646e-09
RNU5F-2P	46	32	14	0.322966	0.254092	0.317386
TOR1AIP2	75	50	25	-0.400999	9.37801e-10	1.104e-08
ATP6V1G3	36	15	21	-1.28019	1.53338e-06	6.81937e-06
NEK7	75	50	25	-0.360598	0.161735	0.213938
PTPRC	73	50	23	0.231635	0.303772	0.370261
ZNF281	75	50	25	0.155595	0.00284542	0.00597806
DDX59	75	50	25	-0.185673	5.87059e-05	0.000182695
INAVA	36	17	19	-0.761815	4.06608e-05	0.000131141
CAMSAP2	75	50	25	-0.468717	8.73884e-10	1.0399e-08
CACNA1S	10	7	3	0.125765	0.81205	0.848127
TMEM9	75	50	25	0.815027	3.71014e-10	5.1526e-09
SHISA4	75	50	25	1.22275	1.64224e-09	1.76188e-08
TIMM17A	75	50	25	0.247704	0.000971492	0.00228871
ELF3	73	48	25	0.52491	0.0597613	0.0886789
RNPEP	75	50	25	-0.00525108	0.748732	0.794649
ELF3-AS1	38	36	2	0.815589	6.83356e-06	2.60557e-05
ARL8A	75	50	25	-0.29639	2.88794e-07	1.52972e-06
UBE2T	54	46	8	1.54854	1.37548e-08	1.07679e-07
PTPN7	75	50	25	0.318756	0.00687195	0.0132483
PPP1R12B	67	43	24	-0.105411	0.437775	0.507739
RPS27P8	73	48	25	1.72102	3.1835e-06	1.3121e-05
TNNT2	75	50	25	-0.485227	0.119564	0.164036
LAD1	72	47	25	-0.139036	0.116907	0.160999
LOC101929343	40	18	22	-0.796958	3.25579e-06	1.34133e-05
TNNI1	75	50	25	0.228673	0.503673	0.571681
PHLDA3	75	50	25	1.49936	9.33037e-12	3.55237e-10
CSRP1	75	50	25	0.496945	2.85323e-09	2.82786e-08
RPS10P7	22	20	2	0.511158	0.00391462	0.00796913
NAV1	68	43	25	-0.0871463	0.489267	0.557431
IPO9	75	50	25	0.240191	0.000329576	0.000865816
FMOD	44	44	0	2.35366	1.4942e-10	2.50263e-09
BTG2	75	50	25	-0.338091	0.0341279	0.0545501
PRELP	74	50	24	1.8186	6.30127e-12	2.94916e-10
ATP2B4	63	38	25	-0.424218	0.0114613	0.0208545
LOC102723543	75	50	25	0.0162048	0.959664	0.967473
ZC3H11A	74	49	25	0.164883	0.0677987	0.0993278
ZBED6	34	9	25	-1.17935	3.33781e-13	2.13051e-10
SNRPE	75	50	25	0.749155	2.01389e-07	1.10771e-06
KDM5B	75	50	25	0.16216	0.111762	0.154581
LOC100506672	12	12	0	0.435045	0.00847241	0.0158979
PCAT6	72	49	23	0.458807	1.02683e-05	3.78258e-05
RABIF	75	50	25	0.178894	2.32143e-05	7.88288e-05
KLHL12	75	50	25	-0.168351	0.155103	0.206284
ADIPOR1	75	50	25	-0.321059	1.04294e-06	4.79679e-06
CYB5R1	75	50	25	0.134049	0.0448385	0.0690946
TMEM183A	75	50	25	0.0893852	0.028004	0.0456689
PPFIA4	66	44	22	0.695178	1.86805e-05	6.48582e-05
MYOG	7	7	0	0.223228	0.0526926	0.0793489
ADORA1	75	50	25	1.51656	3.45261e-07	1.78343e-06
MYBPH	75	50	25	0.775846	0.0677987	0.0993278
CHI3L1	75	50	25	-0.918012	1.23685e-06	5.59143e-06
PPP1R15B	75	50	25	-0.173845	0.0242323	0.0403959
TRK-TTT3-1	11	11	0	0.52723	0.0123422	0.0221467
MDM4	41	25	16	-0.0797139	0.653814	0.712215
LRRN2	71	50	21	1.24228	1.8704e-11	5.24959e-10
NFASC	75	50	25	-0.20362	0.0360752	0.0573573
NUAK2	75	50	25	-0.194229	0.0448385	0.0690946
SNRPGP10	75	50	25	1.37293	2.16678e-09	2.21793e-08
RBBP5	74	49	25	-0.301557	5.08533e-05	0.000159787
DSTYK	75	50	25	0.258495	0.00599705	0.0116974
TMCC2	70	47	23	0.370794	0.000232042	0.00063245
CDK18	64	41	23	-0.339542	0.00116405	0.00268244
MFSD4A	60	37	23	-0.962378	1.58771e-05	5.61617e-05
ELK4	68	43	25	-0.0682581	1	1
SOX13	74	49	25	-0.241348	0.00274264	0.00577923
ETNK2	75	50	25	-0.930031	1.0936e-07	6.49338e-07
REN	75	50	25	1.97836	1.6394e-06	7.23526e-06
GOLT1A	28	14	14	-0.789821	0.000900139	0.00213155
RPL21P19	48	47	1	1.95186	2.01652e-11	5.56027e-10
NUCKS1	75	50	25	0.825996	9.33037e-12	3.55237e-10
RAB29	75	50	25	-0.426976	5.46264e-06	2.12913e-05
SLC41A1	75	50	25	-0.309808	0.000222479	0.000608746
PM20D1	32	9	23	-1.42851	5.4167e-10	7.07571e-09
LOC103021295	75	50	25	0.539346	2.75462e-11	6.86896e-10
RAB7B	47	43	4	1.42929	2.08776e-09	2.15542e-08
RHEX	46	31	15	0.615324	0.0445539	0.0688464
IKBKE	74	49	25	0.534034	4.91848e-07	2.4467e-06
DYRK3	75	50	25	0.481139	4.40824e-06	1.75408e-05
RASSF5	75	50	25	0.151979	0.182918	0.238203
EIF2D	75	50	25	-0.225763	2.69547e-05	9.03313e-05
MAPKAPK2	36	15	21	-0.592422	0.000212538	0.00058485
RPS14P1	42	42	0	2.07329	7.13776e-10	8.76636e-09
FAM72A	33	27	6	0.431956	0.00646662	0.0125303
SRGAP2	75	50	25	-0.185827	0.0525339	0.0793489
FCMR	39	30	9	0.723223	0.00695124	0.0133995
PIGR	74	49	25	-0.309037	0.0628771	0.0927617
FCAMR	54	30	24	-1.06512	7.892e-08	4.91597e-07
YOD1	50	28	22	-0.254237	0.254472	0.317835
PFKFB2	46	29	17	-0.658998	0.00639713	0.0124296
CD55	75	50	25	0.400839	6.21191e-07	3.02129e-06
CR2	52	28	24	-0.946853	2.61758e-07	1.39933e-06
RPS26P13	10	10	0	0.31954	0.0178696	0.0307851
PLXNA2	69	45	24	0.282842	0.000381708	0.000987379
IRF6	59	38	21	0.151315	0.180794	0.235871
TRAF3IP3	51	37	14	0.730124	0.00219441	0.00474114
C1orf74	13	13	0	0.376212	0.00577679	0.0113329
DIEXF	73	48	25	-0.031407	0.977584	0.981419
SERTAD4-AS1	66	48	18	1.12564	1.45048e-07	8.34577e-07
SERTAD4	19	19	0	0.710561	0.000489951	0.00123099
CAMK1G	64	48	16	0.331543	0.182232	0.237668
LAMB3	41	33	8	0.637717	0.00144008	0.00325297
LOC101930114	68	47	21	0.496508	0.0241758	0.0403959
G0S2	75	50	25	0.269712	0.475426	0.543852
HSD11B1	57	43	14	0.816013	3.11673e-05	0.000102946
RPS25P2	73	50	23	2.28488	2.23743e-12	2.13051e-10
HHAT	69	46	23	0.460174	0.000231685	0.00063245
RCOR3	75	50	25	-0.227869	0.00408436	0.00827258
TRAF5	71	47	24	0.648606	1.13393e-06	5.17262e-06
LINC00467	75	50	25	0.72494	6.21191e-07	3.02129e-06
SNX25P1	21	21	0	0.737007	0.000199778	0.000552344
SLC30A1	75	50	25	-0.250654	0.0413619	0.0642895
CR1	75	50	25	-0.967091	1.15814e-09	1.31004e-08
CD46	75	50	25	-0.0229615	0.648979	0.707145
MIR29C	31	26	5	0.816693	0.00149068	0.00336168
MIR29B2	9	9	0	0.362648	0.0257324	0.0423225
CD34	75	50	25	-0.349364	0.00958098	0.0177518
LPGAT1	75	50	25	-0.214386	0.00868238	0.0162372
INTS7	74	49	25	-0.0318863	0.852881	0.880753
RPL21P28	75	50	25	1.13616	8.98983e-09	7.51641e-08
PPP2R5A	75	50	25	-0.257832	4.90839e-06	1.9368e-05
BATF3	36	35	1	1.21563	3.0225e-07	1.60045e-06
ATF3	17	12	5	-0.318051	0.981656	0.985317
TMEM206	74	50	24	0.0190153	0.70654	0.758065
NENF	75	50	25	0.339742	0.00664309	0.0128435
FLVCR1-AS1	51	39	12	0.831354	4.73782e-05	0.000150687
NSL1	75	50	25	0.0525629	0.570326	0.63478
TATDN3	74	50	24	0.0597576	0.941763	0.95275
ANGEL2	75	50	25	-0.0144539	0.968622	0.974427
RPS6KC1	74	49	25	-0.0991184	0.314467	0.381565
SPATA17	21	9	12	-0.520549	0.0014029	0.00317474
SMYD2	75	50	25	0.140999	0.00540817	0.0106822
PTPN14	74	50	24	-0.59333	5.17842e-06	2.02903e-05
LOC643454	35	35	0	1.07509	9.69469e-08	5.83176e-07
RRP15	75	50	25	-0.0189768	0.330963	0.39916
TGFB2	62	47	15	1.49078	1.4903e-09	1.63943e-08
TGFB2-OT1	68	50	18	1.6081	1.07042e-11	3.90505e-10
GPATCH2	70	45	25	-0.28625	0.000594718	0.00147054
KCTD3	75	50	25	-0.313056	0.00161852	0.00361189
ESRRG	14	0	14	-0.961096	7.51878e-09	6.4488e-08
LYPLAL1	74	50	24	0.01334	0.562717	0.627699
EPRS	75	50	25	-0.0226066	0.90606	0.923151
BPNT1	75	50	25	-0.301396	0.00195917	0.00427371
IARS2	75	50	25	-0.0818736	0.359677	0.428723
RAB3GAP2	73	48	25	-0.0675726	0.932823	0.945544
MORF4L1P1	56	43	13	1.27031	0.00013114	0.000377624
AURKAPS1	40	26	14	0.361807	0.358127	0.427594
MARK1	72	47	25	0.0578556	0.371574	0.440666
C1orf115	75	50	25	0.271928	0.00123263	0.00282172
MAR2	75	50	25	-0.707254	1.0796e-09	1.24373e-08
MAR1	75	50	25	-0.0738617	0.454825	0.523817
HLX	75	50	25	0.213273	0.0174515	0.0302619
DUSP10	72	50	22	0.767607	1.31406e-07	7.65445e-07
TAF1A	69	45	24	-0.183849	0.0504559	0.0769233
TAF1A-AS1	70	46	24	-0.194493	0.0136129	0.0241355
SUSD4	51	42	9	0.984074	1.3013e-06	5.87429e-06
MIA3	75	50	25	-0.204117	0.0272116	0.0444881
AIDA	68	43	25	-0.263815	0.0234779	0.0393948
BROX	75	50	25	-0.595378	7.53698e-08	4.70986e-07
DISP1	71	49	22	0.19429	0.21217	0.27183
ACTBP11	47	47	0	1.81864	1.2376e-11	4.19693e-10
LOC100287497	55	32	23	-0.646595	1.82984e-06	8.00329e-06
FBXO28	75	50	25	-0.271209	0.00687195	0.0132483
LOC724084	41	41	0	1.43117	1.5171e-09	1.65492e-08
DEGS1	75	50	25	0.201884	0.0391733	0.0612598
NVL	70	49	21	0.317958	0.0154203	0.0270687
CAPN2	75	50	25	0.124227	0.0661241	0.097084
TP53BP2	75	50	25	0.0880586	0.298521	0.364597
LBR	75	50	25	0.298403	0.0191121	0.0326554
CNIH4	75	50	25	1.03703	2.23823e-12	2.13051e-10
WDR26	70	45	25	-0.118521	0.111711	0.154581
CNIH3	36	21	15	-0.0810178	0.658131	0.715419
DNAH14	7	6	1	0.162162	0.270317	0.335053
ENAH	17	14	3	0.315114	0.0792312	0.114149
LEFTY1	13	8	5	0.0972676	0.804866	0.842767
PYCR2	75	50	25	-0.00454431	0.48944	0.557431
SDE2	75	50	25	-0.0371572	0.689904	0.742922
SRP9	75	50	25	-0.337149	1.97822e-08	1.47399e-07
EPHX1	75	50	25	-0.493946	1.15814e-09	1.31004e-08
TMEM63A	60	42	18	0.607142	0.000111184	0.000326422
LIN9	32	21	11	-0.0118659	0.895782	0.916687
ACBD3	75	50	25	0.113277	0.0185438	0.0317574
H3F3A	75	50	25	0.310022	0.0191121	0.0326554
LOC105373116	16	1	15	-1.15953	6.75957e-09	5.91131e-08
ITPKB	63	44	19	0.640018	7.19315e-06	2.72735e-05
PARP1	75	50	25	0.0480374	0.214269	0.273934
PSEN2	75	50	25	-0.210541	0.000504267	0.0012635
ZNF678	26	13	13	-0.371856	0.00680122	0.0131346
VN1R15P	33	21	12	-0.033371	0.785381	0.825965
LOC105373289	43	22	21	-0.598333	0.000418323	0.00107208
COQ8A	75	50	25	-0.446194	3.12637e-05	0.000102949
CDC42BPA	59	34	25	-1.17939	1.75053e-11	5.02604e-10
SNAP47	75	50	25	0.0546154	0.601242	0.663419
JMJD4	75	50	25	0.244176	0.00034408	0.000899378
HIST3H2A	49	41	8	0.911994	6.46452e-05	0.000198957
TRIM17	7	6	1	0.161336	0.260758	0.324725
TRIM11	75	50	25	0.0717917	0.235734	0.297695
RNF187	75	50	25	-0.274161	3.88676e-07	1.98275e-06
RHOU	74	49	25	-0.202104	0.0824878	0.118045
FTH1P2	75	50	25	1.40503	5.45438e-11	1.14132e-09
CCSAP	60	40	20	0.061671	0.623528	0.684141
RAB4A	75	50	25	0.0650243	0.240203	0.302531
SPHAR	75	50	25	-0.0714814	0.190417	0.246816
NUP133	75	50	25	-0.259354	0.0064211	0.0124452
URB2	10	10	0	0.315533	0.0178696	0.0307851
ABCB10	75	50	25	-0.133148	0.000971492	0.00228871
ARF1	75	50	25	-0.264369	0.104367	0.145436
C1orf35	75	50	25	0.705722	2.66401e-09	2.66572e-08
MRPL55	75	50	25	0.73541	3.12637e-05	0.000102949
GUK1	75	50	25	0.786749	4.37336e-07	2.20007e-06
IBA57	37	34	3	0.71203	3.81922e-06	1.53853e-05
GALNT2	74	49	25	0.392988	0.000315646	0.000832162
COG2	75	50	25	-0.0712491	0.0907463	0.128404
AGT	57	33	24	-1.54299	1.81575e-07	1.01518e-06
C1orf131	75	50	25	0.309635	1.55037e-05	5.48659e-05
GNPAT	75	50	25	-0.146545	0.0136263	0.0241355
EXOC8	75	50	25	-0.392775	6.02012e-09	5.37917e-08
SPRTN	75	50	25	-0.0561684	0.648979	0.707145
LOC107985360	75	50	25	0.336757	5.59689e-05	0.00017463
EGLN1	74	49	25	-0.00862304	0.665231	0.72153
C1orf198	75	50	25	-0.176502	0.319905	0.387349
TTC13	72	47	25	0.0402162	0.434723	0.504328
ARV1	75	50	25	0.0291763	0.783043	0.823728
FAM89A	75	50	25	-0.210959	0.0242323	0.0403959
MIR1182	75	50	25	-0.331703	0.000896527	0.00212332
LOC644006	11	11	0	0.358473	0.0123422	0.0221467
TSNAX	75	50	25	-0.274297	1.33522e-10	2.29546e-09
SIPA1L2	46	31	15	0.198568	0.226303	0.287741
KCNK1	54	38	16	0.34771	0.0425084	0.0658878
MAP3K21	50	26	24	-0.704011	2.18259e-06	9.30374e-06
NTPCR	75	50	25	-0.0483505	0.258677	0.322417
RPS15P2	36	36	0	1.57495	5.05503e-08	3.30994e-07
LOC101927765	38	33	5	0.653907	0.000129252	0.000373702
COA6	75	50	25	0.496169	0.000129773	0.000373824
TARBP1	57	36	21	0.0322194	0.327607	0.395786
IRF2BP2	75	50	25	-0.641468	1.79241e-10	2.86089e-09
TOMM20	75	50	25	0.872162	1.48829e-11	4.59135e-10
RBM34	75	50	25	0.0561654	0.0105616	0.0193573
ARID4B	72	47	25	-0.331883	1.54951e-05	5.48659e-05
GGPS1	75	50	25	-0.0803109	0.011264	0.0205098
TBCE	73	50	23	0.0092299	0.288192	0.353924
RPS21P1	31	20	11	-0.115257	0.492953	0.561351
B3GALNT2	68	43	25	0.227501	0.0127586	0.0228109
NID1	72	47	25	0.157502	0.190404	0.246816
LYST	10	2	8	-0.548223	0.000638871	0.00156978
EDARADD	71	46	25	-0.221485	0.0553154	0.0828844
ENO1P1	75	50	25	0.0665979	0.396134	0.465601
GPR137B	75	50	25	-0.677455	4.91848e-07	2.4467e-06
ERO1B	61	39	22	-0.0970331	0.343563	0.412477
MT1HL1	23	22	1	1.11794	0.000510137	0.00127759
RPL35P1	55	50	5	2.11781	4.29043e-12	2.42658e-10
MTR	65	40	25	-0.533454	7.74606e-08	4.83278e-07
LINC01139	75	50	25	-0.777969	1.78412e-07	9.98215e-07
LGALS8	75	50	25	0.193658	0.028004	0.0456689
LGALS8-AS1	17	17	0	0.568808	0.00115512	0.00266264
HEATR1	75	50	25	0.0394499	0.757266	0.802452
FMN2	28	5	23	-1.24425	3.90433e-11	9.01578e-10
PSMD2P1	12	12	0	0.453319	0.00847241	0.0158979
CFL1P4	18	18	0	0.622907	0.000755873	0.00181946
MAP1LC3C	8	8	0	0.355482	0.0368866	0.0582087
CHRM3	75	50	25	0.314491	0.00487201	0.00971786
FH	75	50	25	-0.328677	1.23686e-07	7.25567e-07
KMO	73	48	25	-0.770295	1.39791e-07	8.06571e-07
OPN3	75	50	25	-0.146147	0.0341279	0.0545501
CHML	73	48	25	-0.262	0.00097141	0.00228871
DESI2	75	50	25	0.337223	7.50802e-06	2.83572e-05
ADSS	75	50	25	0.36582	2.72037e-07	1.44734e-06
CEP170	61	36	25	-0.134212	0.923646	0.938258
SDCCAG8	74	49	25	0.177515	0.0242323	0.0403959
AKT3	21	12	9	-0.31855	0.193973	0.251222
EFCAB2	72	48	24	0.0789823	0.914968	0.93059
COX20	75	50	25	-0.221501	0.00664309	0.0128435
HNRNPU	75	50	25	-0.030598	0.83529	0.866658
SNORA100	75	50	25	0.278738	5.59689e-05	0.00017463
TFB2M	73	48	25	-0.112518	0.0805192	0.115687
CNST	75	50	25	-0.335449	0.00579463	0.0113394
SCCPDH	75	50	25	0.0935553	0.119564	0.164036
ZNF669	68	45	23	0.0930523	0.336391	0.405157
AHCTF1	60	35	25	-0.675217	6.90165e-06	2.62896e-05
ZNF670	72	48	24	0.0713459	0.151853	0.20246
LOC105373273	15	9	6	-0.0693514	0.573386	0.63814
ZNF124	75	50	25	-0.565826	4.12314e-07	2.08765e-06
ZNF731P	74	49	25	-0.978132	8.62804e-12	3.41837e-10
MIR3916	43	30	13	0.0430562	0.747594	0.794198
NLRP3	8	8	0	0.274128	0.0368866	0.0582087
TRIM58	30	25	5	0.441312	0.00754456	0.0144168
SH3BP5L	50	38	12	1.09203	0.000264577	0.000713281
ZNF496	75	50	25	0.388615	1.39985e-05	5.00495e-05
SMYD3	75	50	25	-0.110532	0.016416	0.0286317
OR2T6	13	1	12	-0.811066	8.47749e-07	3.98355e-06
OR2T10	16	2	14	-1.00395	2.35019e-07	1.26767e-06
ZNF672	75	50	25	1.35575	2.8474e-12	2.13051e-10
ZNF692	70	46	24	0.121779	0.127732	0.173865
PGBD2	65	42	23	-0.305755	0.00225073	0.0048608
RPL23AP25	74	50	24	0.517169	1.80541e-05	6.27951e-05
LOC102724562	7	0	7	-0.469314	0.00010191	0.000301063
LOC102724250	63	41	22	0.125838	0.417445	0.48753
FAM110C	64	39	25	-0.531994	5.59334e-08	3.59753e-07
LINC01874	33	9	24	-1.76574	1.65558e-11	4.92258e-10
SH3YL1	73	48	25	-0.583367	0.000794011	0.00190145
ACP1	75	50	25	-0.0266426	0.348009	0.416693
ALKAL2	34	17	17	-0.463364	0.0100497	0.0185366
PXDN	74	49	25	1.18777	3.31399e-08	2.3002e-07
EIPR1	75	50	25	0.100603	0.151865	0.20246
TMEM18	75	50	25	0.516214	5.46264e-06	2.12913e-05
LOC105373479	67	45	22	0.0779097	0.761406	0.806729
LOC105373480	21	15	6	0.166169	0.460404	0.530126
TRAPPC12	75	50	25	-0.130557	0.00317522	0.00659725
LOC112268321	15	14	1	0.3763	0.0118111	0.0214087
ADI1	75	50	25	-0.368376	3.44918e-05	0.000112498
RNASEH1	75	50	25	0.152335	0.0322712	0.0518959
RNASEH1-AS1	75	50	25	0.25526	0.0973665	0.136829
RPS7	75	50	25	0.449805	0.000571561	0.00141418
COLEC11	72	47	25	-0.971254	1.23584e-07	7.25567e-07
TMSB4XP2	51	50	1	4.22797	9.57465e-13	2.13051e-10
CMPK2	75	50	25	-0.367443	0.00329266	0.00682583
RSAD2	75	50	25	-0.313794	0.00958098	0.0177518
RNF144A	75	50	25	0.151915	0.278114	0.343082
MBOAT2	74	49	25	-0.265175	0.000571561	0.00141418
ID2-AS1	31	27	4	0.736698	0.00214374	0.00464259
ID2	75	50	25	-0.206458	0.0159188	0.0278267
KIDINS220	74	49	25	-0.348553	0.0132045	0.023479
TAF1B	74	49	25	-0.0571784	0.496529	0.564764
GRHL1	61	37	24	-0.180771	0.326605	0.394667
RRM2	30	29	1	1.01257	2.72972e-05	9.14593e-05
ASAP2	73	48	25	-0.0820523	0.383737	0.453116
EIF1P7	48	48	0	2.28274	5.18202e-12	2.68742e-10
ITGB1BP1	75	50	25	0.371449	0.0511795	0.0778743
CPSF3	75	50	25	0.498194	0.00155731	0.00349175
IAH1	75	50	25	0.998109	0.00254718	0.00542597
ADAM17	74	50	24	0.126899	0.441375	0.510699
YWHAQ	75	50	25	0.0603783	0.124998	0.170457
LOC112268412	31	21	10	0.0383599	0.889939	0.911365
KLF11	75	50	25	0.274783	0.0191121	0.0326554
CYS1	75	50	25	-0.775349	1.42722e-08	1.11061e-07
NOL10	73	49	24	-0.187381	0.000746969	0.00180666
HPCAL1	75	50	25	0.490232	9.21487e-11	1.72231e-09
ODC1	75	50	25	-0.424047	1.31513e-07	7.65445e-07
ATP6V1C2	26	18	8	-0.446764	0.706041	0.758065
PDIA6	75	50	25	-0.320416	0.441375	0.510699
E2F6	72	47	25	0.14185	0.00504388	0.0100286
LPIN1	67	48	19	0.44902	0.015856	0.0277885
PQLC3	75	50	25	0.0654786	0.139426	0.18764
ROCK2	75	50	25	-0.336098	5.76175e-06	2.23734e-05
FAM84A	46	43	3	1.36973	3.65347e-09	3.49238e-08
TRIB2	75	50	25	0.810108	6.12866e-10	7.79693e-09
NBAS	62	37	25	-0.510331	0.000626417	0.00154038
MYCN	60	43	17	0.741561	2.90555e-05	9.67277e-05
LOC101928149	7	7	0	0.230079	0.0526926	0.0793489
FAM49A	28	25	3	0.780973	0.00124047	0.00283767
DDX1	75	50	25	0.6501	6.12866e-10	7.79693e-09
KCNS3	75	50	25	0.661087	3.45172e-10	4.87174e-09
SMC6	75	50	25	0.0939704	0.0525339	0.0793489
OSR1	41	27	14	-0.0362606	0.868766	0.894436
RDH14	75	50	25	0.200617	1.08211e-05	3.95128e-05
NT5C1B-RDH14	66	47	19	0.225344	1.60435e-05	5.67374e-05
SDC1	73	49	24	-0.0667555	0.0397096	0.0620798
PUM2	65	40	25	-0.421012	0.0213869	0.0362054
LOC727919	8	8	0	0.297557	0.0368866	0.0582087
RHOB	75	50	25	0.102972	0.434736	0.504328
TTC32	75	50	25	-0.217808	0.0105616	0.0193573
WDR35	61	37	24	-0.246551	0.0929454	0.131206
LOC101928222	42	24	18	-0.181799	0.298388	0.364597
MATN3	75	50	25	-0.226311	0.0242323	0.0403959
LAPTM4A	75	50	25	1.18305	0.00812594	0.015379
HS1BP3	57	47	10	1.93462	1.73702e-10	2.81859e-09
LDAH	51	36	15	0.232798	0.334232	0.40304
ITSN2	73	48	25	-0.16385	0.047289	0.0724868
DNAJC27	61	38	23	-0.368976	0.00490425	0.00977843
DNMT3A	71	50	21	0.157465	0.56269	0.627699
NCOA1	73	49	24	-0.086543	0.438045	0.50794
PTRHD1	75	50	25	0.504947	0.00155731	0.00349175
ADCY3	73	48	25	0.938412	2.25172e-08	1.65136e-07
KIF3C	11	11	0	0.346592	0.0123422	0.0221467
DTNB	75	50	25	-0.147602	0.0272116	0.0444881
ASXL2	29	10	19	-0.73157	4.60413e-07	2.31243e-06
PTGES3P2	10	6	4	-0.0183625	0.753618	0.799618
TRMT112P6	75	50	25	1.41178	5.05819e-11	1.08162e-09
KLHL29	74	49	25	-0.00270249	0.748732	0.794649
LOC105374325	41	40	1	1.843	8.74703e-09	7.36467e-08
LOC102723401	75	50	25	1.02015	1.67896e-07	9.45817e-07
ATAD2B	20	11	9	-0.121666	0.374468	0.443913
UBXN2A	75	50	25	0.102815	0.101991	0.142557
WDCP	43	26	17	-0.0182478	0.948681	0.959189
FKBP1B	75	50	25	0.874474	2.73352e-08	1.94221e-07
SF3B6	75	50	25	0.276291	0.0029517	0.00616898
FAM228B	75	50	25	0.630251	2.13924e-07	1.16679e-06
TP53I3	75	50	25	0.298205	0.01406	0.0248332
CENPA	13	13	0	0.452042	0.00577679	0.0113329
KCNK3	56	46	10	1.44193	4.83929e-09	4.46198e-08
SLC35F6	75	50	25	0.0412706	0.468503	0.536994
RAB10	75	50	25	0.0868995	0.0460508	0.0707671
GAREM2	17	15	2	0.421473	0.020631	0.0350396
HADHA	75	50	25	-0.0442024	0.421633	0.491281
HADHB	75	50	25	-0.592882	4.34845e-11	9.72483e-10
SELENOI	22	11	11	-0.299158	0.0420783	0.0653509
EMILIN1	75	50	25	2.00686	3.34099e-12	2.17824e-10
MAPRE3	75	50	25	0.360398	2.55697e-06	1.0747e-05
TMEM214	75	50	25	0.195295	0.00128199	0.00292015
AGBL5	75	50	25	0.147191	0.151865	0.20246
OST4	75	50	25	1.28852	7.3607e-09	6.32712e-08
FNDC4	75	50	25	1.16535	3.08453e-12	2.13051e-10
KRTCAP3	7	5	2	0.0674368	0.721609	0.772216
IFT172	44	30	14	0.345632	0.0374413	0.0589232
NRBP1	75	50	25	0.0585218	0.40242	0.471888
ZNF512	75	50	25	-0.0413821	0.80906	0.845343
CCDC121	75	50	25	-0.261116	7.83016e-07	3.6983e-06
GPN1	75	50	25	-0.0804412	0.21015	0.269331
SUPT7L	75	50	25	-0.0840268	0.0539181	0.0809836
SLC4A1AP	75	50	25	-0.0213038	0.475426	0.543852
KHK	75	50	25	-1.72845	1.02653e-08	8.40282e-08
CGREF1	7	7	0	0.235419	0.0526926	0.0793489
PREB	75	50	25	-0.0525487	0.314467	0.381565
SLC5A6	75	50	25	0.131724	0.0805213	0.115687
ATRAID	75	50	25	0.243432	0.0272116	0.0444881
CAD	37	25	12	0.374251	0.0745331	0.108078
TRIM54	75	50	25	0.149253	0.342266	0.410951
UCN	15	7	8	-0.249457	0.0741408	0.107519
MPV17	75	50	25	-0.118131	0.214269	0.273934
GTF3C2	75	50	25	0.091083	0.17564	0.229896
EIF2B4	75	50	25	0.728507	5.82334e-12	2.81432e-10
SNX17	75	50	25	0.437569	1.0936e-07	6.49338e-07
ZNF513	69	50	19	1.26232	2.81234e-12	2.13051e-10
PPM1G	75	50	25	0.167456	0.000242984	0.000658504
FTH1P3	51	50	1	3.28206	9.57465e-13	2.13051e-10
FOSL2	75	50	25	0.72964	1.31513e-07	7.65445e-07
PPP1CB	75	50	25	-0.447565	4.0136e-09	3.76516e-08
TRMT61B	75	50	25	-0.263058	8.7877e-06	3.2778e-05
WDR43	75	50	25	-0.414122	4.01329e-08	2.71907e-07
TOGARAM2	46	30	16	-0.0306366	0.995381	0.996538
MRPL33	75	50	25	1.56311	1.15814e-09	1.31004e-08
RBKS	75	50	25	-0.0629909	0.408765	0.478358
BABAM2	75	50	25	0.566031	5.46264e-06	2.12913e-05
BRE-AS1	13	1	12	-1.38473	6.51951e-07	3.15467e-06
MIR4263	7	5	2	-0.0176454	0.841149	0.872216
C2orf71	71	47	24	0.408487	0.00041665	0.00106867
LOC105374386	18	3	15	-0.753434	4.10648e-07	2.08765e-06
CLIP4	75	50	25	0.0409469	0.888275	0.909781
YPEL5	75	50	25	-0.0310525	0.214269	0.273934
LCLAT1	74	49	25	-0.189717	0.0539181	0.0809836
LBH	75	50	25	0.711318	4.60394e-10	6.17949e-09
GALNT14	74	49	25	-0.0405144	0.51087	0.57884
MEMO1	75	50	25	0.0112261	0.870545	0.895087
SPAST	72	47	25	0.169105	0.0525272	0.0793489
DPY30	75	50	25	-0.102456	0.51087	0.57884
EHD3	75	50	25	-1.16834	2.11092e-08	1.55946e-07
SLC30A6	54	42	12	0.543954	0.0178153	0.0307851
YIPF4	75	50	25	-0.223951	9.60703e-09	7.97266e-08
TTC27	75	50	25	-0.0079902	0.879402	0.902351
BIRC6	23	5	18	-1.08355	3.40332e-08	2.35905e-07
LTBP1	74	49	25	1.23367	1.0936e-07	6.49338e-07
LINC01320	71	46	25	-0.0188625	0.365568	0.43469
RASGRP3	75	50	25	-0.69103	5.3353e-05	0.000167036
LOC105374454	75	50	25	-0.251637	0.00559839	0.0110314
FAM98A	75	50	25	0.161252	0.218445	0.27852
LOC100288911	75	50	25	0.748452	3.55045e-06	1.43768e-05
CRIM1	75	50	25	-0.257794	0.0712526	0.103794
FEZ2	75	50	25	-0.0289312	0.461635	0.530448
STRN	64	39	25	-0.495923	5.76264e-10	7.40369e-09
HEATR5B	47	27	20	-0.266091	0.180574	0.235603
GPATCH11	71	49	22	0.502434	9.99633e-06	3.69332e-05
EIF2AK2	75	50	25	-0.279474	0.01406	0.0248332
QPCT	75	50	25	0.817616	1.89896e-05	6.56541e-05
CEBPZOS	70	48	22	0.836069	8.76189e-06	3.2778e-05
CEBPZ	75	50	25	0.158388	0.00687195	0.0132483
NDUFAF7	73	49	24	0.257703	0.0171866	0.0298656
PRKD3	74	49	25	0.0360481	0.723317	0.772719
CDC42EP3	75	50	25	-0.154327	0.314467	0.381565
ATL2	75	50	25	-0.256216	0.00394144	0.00800805
RPLP0P6	75	50	25	1.04164	4.27671e-08	2.86767e-07
HNRNPLL	75	50	25	-0.270316	0.0805213	0.115687
RMDN2	58	39	19	-0.00779477	0.852029	0.880753
CYP1B1	75	50	25	0.7403	0.00760164	0.0144939
GEMIN6	75	50	25	0.485959	0.000212846	0.00058485
GALM	75	50	25	-1.18006	5.26173e-09	4.78925e-08
SRSF7	75	50	25	-0.0476828	0.870545	0.895087
DHX57	16	10	6	-0.040484	0.735893	0.783741
MORN2	75	50	25	-0.0619272	0.240203	0.302531
LOC375196	63	42	21	0.0382393	0.799964	0.8385
SOS1	73	48	25	-0.103722	0.461632	0.530448
MAP4K3	74	49	25	-0.255632	0.00785988	0.0149388
LOC728730	75	50	25	0.0411661	0.80906	0.845343
PKDCC	74	50	24	0.938955	2.48704e-09	2.50631e-08
TMEM178A	75	50	25	-0.629183	0.000162794	0.000459948
THUMPD2	73	48	25	0.0585764	0.218442	0.27852
SLC8A1	24	16	8	0.130354	0.708952	0.760496
EML4	75	50	25	-0.17306	0.109253	0.151554
LOC107985873	75	50	25	-0.039553	0.383741	0.453116
COX7A2L	75	50	25	-1.00238	7.50802e-06	2.83572e-05
MTA3	61	41	20	0.0819494	0.66012	0.717482
OXER1	26	12	14	-0.488842	0.00452882	0.00910781
HAAO	69	44	25	-1.38114	2.70189e-07	1.44341e-06
PLEKHH2	54	31	23	-0.64482	1.97894e-05	6.82528e-05
C1GALT1C1L	72	49	23	0.298489	0.00211236	0.00457852
DYNC2LI1	75	50	25	-0.0987016	0.0951182	0.133995
ZFP36L2	75	50	25	0.307694	0.00394144	0.00800805
THADA	62	39	23	-0.241627	0.0816936	0.117285
LOC107985877	17	8	9	-0.20606	0.123424	0.168886
LRPPRC	75	50	25	-0.32753	6.76976e-05	0.000207411
LOC730043	23	23	0	0.808029	7.80762e-05	0.000235556
LOC112268414	33	33	0	1.05795	3.40221e-07	1.76969e-06
SIX2	75	50	25	0.489412	8.97314e-05	0.000267668
SRBD1	67	50	17	0.50837	0.00556998	0.0109893
PRKCE	45	29	16	-0.0353465	0.701463	0.753857
PPM1B	75	50	25	0.0262479	0.861704	0.887927
SLC3A1	75	50	25	-1.59273	1.52389e-08	1.17646e-07
PREPL	75	50	25	0.184616	0.562717	0.627699
CAMKMT	75	50	25	-0.168052	0.00785988	0.0149388
EPAS1	75	50	25	0.756414	0.00010314	0.00030389
SOCS5	74	49	25	-0.0166549	0.525425	0.592194
RHOQ	75	50	25	0.123984	0.119564	0.164036
PIGF	75	50	25	-0.320122	0.000463589	0.00117497
CRIPT	75	50	25	-0.108688	0.249321	0.312402
MCFD2	75	50	25	0.0483074	0.783043	0.823728
TTC7A	26	26	0	0.994869	1.75052e-05	6.11721e-05
EPCAM	75	50	25	-0.889024	2.32143e-05	7.88288e-05
MSH2	75	50	25	0.181666	0.0264386	0.0433424
KCNK12	19	12	7	-0.0884387	0.685833	0.740071
RPL18AP6	74	50	24	2.53508	2.23823e-12	2.13051e-10
FOXN2	75	50	25	-0.277903	0.0296487	0.0480898
MSH6	75	50	25	0.11453	0.518121	0.585611
FBXO11	73	48	25	-0.309144	7.9122e-06	2.97729e-05
PPP1R21	69	44	25	-0.190771	0.175532	0.229896
STON1	72	48	24	0.947445	0.00012392	0.000360182
CALM2	75	50	25	-0.135011	0.139426	0.18764
BCYRN1	42	42	0	2.71851	7.13776e-10	8.76636e-09
ASB3	73	49	24	-0.0159215	0.613025	0.674704
GPR75-ASB3	44	28	16	-0.345244	0.14029	0.18877
CHAC2	71	48	23	0.20654	0.0525171	0.0793489
ERLEC1	75	50	25	0.158075	0.000142142	0.000406603
LOC112268415	74	50	24	0.215113	1.30887e-06	5.88464e-06
MIR3682	17	11	6	0.035549	0.98777	0.99018
PSME4	20	9	11	-0.341786	0.028681	0.0467338
ACYP2	75	50	25	0.477365	6.07651e-06	2.33747e-05
HMGB1P31	8	7	1	0.199237	0.176091	0.230331
BTF3P5	50	49	1	1.94245	3.46159e-12	2.21498e-10
PRORSD1P	12	11	1	0.258417	0.0475819	0.0729047
CCDC88A	48	24	24	-0.390848	0.203408	0.261872
RPS27A	75	50	25	1.07071	1.39819e-07	8.06571e-07
MTIF2	75	50	25	0.213735	0.0235333	0.0393988
SPTBN1	75	50	25	-0.00446024	0.532781	0.59936
RTN4	75	50	25	0.0431606	0.249321	0.312402
PNPT1	75	50	25	0.0565597	0.298521	0.364597
CFAP36	75	50	25	0.166486	0.0472905	0.0724868
PPP4R3B	75	50	25	-0.073292	0.95071	0.960121
EIF3FP3	75	50	25	0.529023	1.52389e-08	1.17646e-07
LOC644456	51	50	1	1.75336	9.57465e-13	2.13051e-10
RPS12P3	15	13	2	0.267278	0.0943019	0.133061
PAPOLG	73	49	24	-0.103076	0.177436	0.232071
REL	46	25	21	-0.324655	0.0308222	0.049843
CCDC85A	61	45	16	0.478231	0.000399322	0.00102845
PUS10	22	7	15	-0.594523	8.39734e-05	0.000252227
PEX13	75	50	25	-0.269283	1.55037e-05	5.48659e-05
KIAA1841	27	23	4	0.494246	0.0038347	0.00784017
LOC339803	75	50	25	0.124434	0.142459	0.191294
LOC112268416	63	39	24	-0.0552109	0.676903	0.732256
EFEMP1	75	50	25	-0.8537	2.16637e-06	9.24214e-06
VRK2	75	50	25	0.308602	0.0209092	0.035435
LOC107984043	25	10	15	-0.515178	0.000145808	0.000416633
FANCL	75	50	25	-0.364469	4.27671e-08	2.86767e-07
C2orf74	75	50	25	0.605851	0.00394144	0.00800805
AHSA2P	75	50	25	-0.244362	0.00710787	0.0136475
USP34	31	9	22	-1.08208	3.73011e-10	5.17574e-09
LOC105377633	37	30	7	0.452991	0.00471909	0.00943938
XPO1	74	49	25	-0.147731	0.0331884	0.0532174
FAM161A	56	36	20	-0.194929	0.0431109	0.0667952
CCT4	75	50	25	-0.0367446	0.124998	0.170457
COMMD1	30	20	10	0.637711	0.580859	0.644849
RPSAP26	74	49	25	-0.0997092	0.133508	0.18072
B3GNT2	75	50	25	0.228254	0.00579463	0.0113394
TMEM17	75	50	25	-0.18304	0.00236454	0.00507571
RPL21P37	65	50	15	1.51025	3.04353e-11	7.42336e-10
EHBP1	65	42	23	-0.49189	1.36765e-05	4.90106e-05
LOC100132215	46	33	13	0.206245	0.081414	0.116926
WDPCP	62	43	19	0.118574	0.243508	0.306397
MDH1	75	50	25	-0.563039	2.25224e-08	1.65136e-07
LOC388955	75	50	25	0.573874	0.000148735	0.0004236
PELI1	75	50	25	-0.0431853	0.826525	0.859449
LGALSL	75	50	25	0.666483	1.06924e-10	1.92291e-09
UGP2	75	50	25	0.850651	1.5474e-10	2.55337e-09
VPS54	75	50	25	0.105728	0.353812	0.422604
AFTPH	75	50	25	-0.495254	6.33992e-11	1.28361e-09
SERTAD2	74	49	25	-0.300582	0.01406	0.0248332
SLC1A4	75	50	25	0.346351	0.000186246	0.000519531
CEP68	75	50	25	0.345415	0.000289423	0.000771763
RAB1A	75	50	25	-1.04105	1.7604e-09	1.858e-08
LOC729317	75	50	25	0.253662	0.000186246	0.000519531
ACTR2	75	50	25	0.922959	2.16678e-09	2.21793e-08
SPRED2	73	48	25	-0.412254	0.000359144	0.000933841
ETAA1	75	50	25	-0.0539665	0.562717	0.627699
MEIS1	74	49	25	0.0975233	0.0951182	0.133995
MEIS1-AS2	10	10	0	0.332466	0.0178696	0.0307851
C1D	75	50	25	-0.182978	0.0331884	0.0532174
WDR92	71	47	24	-0.0944163	0.229107	0.290572
PNO1	75	50	25	0.514405	2.18877e-11	5.82057e-10
PLEK	72	50	22	0.612768	0.00035904	0.000933841
FBXO48	65	45	20	0.332652	0.0237159	0.039696
APLF	48	28	20	-0.197044	0.372362	0.441517
PPP3R1	67	42	25	-0.427659	0.000117315	0.000343324
CNRIP1	75	50	25	0.285091	0.0498545	0.0760285
ARHGAP25	75	50	25	-0.101363	0.263446	0.32755
ANTXR1	75	50	25	0.106562	0.231323	0.292836
GFPT1	75	50	25	-0.195775	0.0436532	0.0675013
SNRNP27	75	50	25	0.0509671	0.783043	0.823728
MXD1	60	41	19	0.111185	0.291398	0.357435
NFU1	75	50	25	-0.160948	0.142459	0.191294
LOC112268437	7	5	2	0.0057606	0.858602	0.886134
ANXA4	75	50	25	0.232758	0.0805213	0.115687
GMCL1	75	50	25	-0.113155	0.161735	0.213938
ASPRV1	27	26	1	0.69252	6.06966e-05	0.000188777
HMGN2P21	38	38	0	1.29556	1.3088e-08	1.03288e-07
ATP6V1B1	66	42	24	-0.501266	0.0551247	0.0827162
ANKRD53	29	25	4	0.505696	0.0042711	0.00862063
TEX261	75	50	25	0.170512	0.00579463	0.0113394
NAGK	75	50	25	0.263114	0.03509	0.0559162
PCBP1	75	50	25	0.0197694	0.48944	0.557431
MRPL36P1	36	36	0	1.16228	5.05503e-08	3.30994e-07
LINC01816	15	7	8	-0.270522	0.0597993	0.0887242
C2orf42	74	49	25	-0.219488	0.0030616	0.00638242
TIA1	75	50	25	-0.571664	3.66348e-07	1.87929e-06
RPL39P15	22	22	0	0.70471	0.000125578	0.000363823
PCYOX1	75	50	25	-0.45506	6.07651e-06	2.33747e-05
SNRPG	75	50	25	0.692036	0.000731936	0.0017714
FAM136A	75	50	25	0.10782	0.20609	0.264687
MCEE	75	50	25	0.747063	0.000548252	0.00136277
MPHOSPH10	75	50	25	0.118169	0.000194744	0.000540629
PAIP2B	21	3	18	-0.95383	7.22992e-10	8.8656e-09
ZNF638	75	50	25	-0.321131	0.00188618	0.00412719
CYP26B1	37	22	15	0.00105499	0.668828	0.72528
DYSF	73	48	25	0.0320622	0.689902	0.742922
SPR	75	50	25	0.137924	0.130623	0.177307
EXOC6B	68	43	25	-0.241013	0.106648	0.148508
EMX1	52	27	25	-1.43734	1.08992e-09	1.25377e-08
SFXN5	75	50	25	-0.110067	0.0996572	0.139733
RAB11FIP5	75	50	25	0.159166	0.0235333	0.0393988
SMYD5	75	50	25	0.00952025	0.897161	0.916717
PRADC1	75	50	25	0.220121	0.0907463	0.128404
CCT7	75	50	25	0.112744	0.165131	0.218079
STAMBP	75	50	25	0.0899662	0.151865	0.20246
DGUOK	75	50	25	0.542452	5.52884e-07	2.71999e-06
NAT8	75	50	25	-1.72979	8.02184e-08	4.97106e-07
NAT8B	74	49	25	-1.07948	2.72037e-07	1.44734e-06
TPRKB	75	50	25	1.05206	5.3353e-05	0.000167036
DUSP11	75	50	25	-0.154566	0.0805213	0.115687
BOLA3	75	50	25	1.01654	2.56295e-08	1.8565e-07
BOLA3-AS1	75	50	25	-0.201868	0.000222479	0.000608746
MOB1A	75	50	25	-0.316522	0.0256846	0.0423225
MTHFD2	75	50	25	-0.442773	0.000971492	0.00228871
DCTN1	75	50	25	-0.178591	0.0413619	0.0642895
SEMA4F	75	50	25	0.598074	8.55294e-11	1.62028e-09
RPS28P5	8	8	0	0.358177	0.0368866	0.0582087
EVA1A	61	36	25	-0.187715	0.0962829	0.135525
HK2	45	28	17	0.00806126	0.939811	0.952379
LOC105374809	24	15	9	-0.0568309	0.729255	0.778636
POLE4	75	50	25	0.628551	1.39819e-07	8.06571e-07
TACR1	67	42	25	-0.548476	0.000567221	0.00140768
REG1A	9	7	2	0.790956	0.461261	0.530448
C2orf81	75	50	25	0.0782237	0.475426	0.543852
WDR54	75	50	25	0.25854	0.014964	0.026299
RTKN	75	50	25	-0.613663	2.88794e-07	1.52972e-06
INO80B	74	49	25	-0.235973	0.00353951	0.00729492
INO80B-WBP1	75	50	25	0.0539206	0.888275	0.909781
WBP1	75	50	25	0.286707	0.00341406	0.00705499
MOGS	75	50	25	1.29333	2.23823e-12	2.13051e-10
MRPL53	75	50	25	0.930053	1.10407e-06	5.0571e-06
CCDC142	54	45	9	0.704939	1.28703e-08	1.02712e-07
TTC31	75	50	25	0.329494	0.00353951	0.00729492
LBX2-AS1	73	49	24	0.503456	2.07524e-07	1.13985e-06
PCGF1	75	50	25	0.0441791	0.748732	0.794649
AUP1	75	50	25	0.114741	0.114317	0.157766
HTRA2	75	50	25	0.607927	1.31513e-07	7.65445e-07
LOXL3	60	39	21	-0.112456	0.375726	0.445336
DOK1	73	50	23	1.79486	3.08344e-12	2.13051e-10
MRPL19	75	50	25	-0.22669	2.27212e-07	1.22896e-06
GCFC2	75	50	25	-0.141817	0.0249493	0.0414892
LRRTM1	10	1	9	-0.52401	5.29303e-05	0.000166146
SUCLG1	75	50	25	-1.17354	2.40272e-08	1.74855e-07
LOC105374836	67	47	20	1.36986	0.000772459	0.0018568
TMSB10	75	50	25	1.62598	6.81757e-12	3.11176e-10
KCMF1	75	50	25	0.139466	0.00133317	0.00302701
TCF7L1	75	50	25	-0.486096	5.17153e-08	3.36114e-07
TGOLN2	75	50	25	-0.18207	0.0582547	0.0867457
PEBP1P2	52	43	9	1.2318	8.5857e-08	5.29107e-07
[truncated: 13,595 more rows]

## Sheet: proteomics
Supplementary Table S4.2: The proteomics data analysis.
GeneSymbol	protein name	Max_SPeptide_all	Max_SPeptide_DN	Max_SPeptide_C	Max_USPeptide_all	Max_USPeptide_DN	Max_USPeptide_C	Frequency_all	Frequency_DN	Frequency_C	Log2FC	pvalue	FDR
A1BG	alpha-1-B glycoprotein	11	11	4	11	11	4	72	48	24	-0.0103078	0.835285	0.851836
A2M	alpha-2-macroglobulin	57	57	29	52	52	28	75	50	25	0.686607	0.000302269	0.000735397
AAK1	AP2 associated kinase 1	4	4	0	4	4	0	16	16	0	0.277148	0.00174927	0.00336569
AAMDC	adipogenesis associated, Mth938 domain containing	4	4	1	4	4	1	27	27	0	2.48545	1.03786e-05	3.8883e-05
AARS	alanyl-tRNA synthetase	14	14	7	14	14	7	71	49	22	0.666199	0.00152632	0.00304317
AASDHPPT	aminoadipate-semialdehyde dehydrogenase-phosphopantetheinyl transferase	4	4	1	4	4	1	12	12	0	0.350458	0.00847241	0.0134346
AASS	aminoadipate-semialdehyde synthase	5	5	2	5	5	2	27	26	1	0.306309	4.34008e-05	0.000136893
ABAT	4-aminobutyrate aminotransferase	13	13	8	13	13	8	57	35	22	-1.84804	2.64426e-06	1.20064e-05
ABCC1	ATP-binding cassette, sub-family C (CFTR/MRP), member 1	6	6	0	6	6	0	10	10	0	0.0764037	0.0178696	0.0256128
ABCD3	ATP-binding cassette, sub-family D (ALD), member 3	5	5	3	5	5	3	45	38	7	0.322788	0.000112232	0.000311787
ABCE1	ATP-binding cassette, sub-family E (OABP), member 1	5	5	2	5	5	2	37	32	5	0.682925	8.77755e-05	0.000249048
ABCF1	ATP-binding cassette, sub-family F (GCN20), member 1	7	7	1	7	7	1	36	36	0	1.29819	5.05503e-08	4.08497e-07
ABHD10	abhydrolase domain containing 10	7	7	4	7	7	4	63	44	19	-0.592435	0.0548371	0.0676092
ABHD11	abhydrolase domain containing 11	3	3	0	3	3	0	8	8	0	0.0524615	0.0368866	0.0479992
ABHD14B	abhydrolase domain containing 14B	7	7	5	7	7	5	73	49	24	-1.12213	9.29121e-09	1.02621e-07
ABI1	abl-interactor 1	7	7	5	6	6	4	55	41	14	1.00693	0.00766419	0.0125328
ABI2	abl-interactor 2	4	4	2	3	3	1	15	14	1	0.643709	0.0135312	0.0202492
ABLIM2	actin binding LIM protein family, member 2	8	8	3	8	8	3	35	32	3	1.03077	0.000375203	0.000879978
ABRACL	ABRA C-terminal like	2	2	2	2	2	2	42	36	6	0.0750733	0.0109614	0.0170013
ACAA1	acetyl-CoA acyltransferase 1	12	12	8	12	12	8	60	40	20	-0.602503	0.0701266	0.0853064
ACAA2	acetyl-CoA acyltransferase 2	11	11	9	11	11	9	74	49	25	-1.31168	0.00025389	0.000628717
ACAD9	acyl-CoA dehydrogenase family, member 9	7	7	2	7	7	2	39	35	4	0.868378	1.03733e-05	3.8883e-05
ACADM	acyl-CoA dehydrogenase, C-4 to C-12 straight chain	10	10	5	10	10	5	61	48	13	-0.593752	0.252428	0.280652
ACADS	acyl-CoA dehydrogenase, C-2 to C-3 short chain	8	8	5	8	8	5	33	24	9	-0.0803914	0.58176	0.609845
ACADSB	acyl-CoA dehydrogenase, short/branched chain	8	8	4	8	8	4	55	43	12	0.0393845	0.107124	0.126597
ACADVL	acyl-CoA dehydrogenase, very long chain	20	20	11	20	20	11	73	50	23	0.374142	0.0109072	0.0169255
ACAP2	ArfGAP with coiled-coil, ankyrin repeat and PH domains 2	6	6	1	6	6	1	18	18	0	0.274335	0.000755873	0.0016225
ACAT1	acetyl-CoA acetyltransferase 1	15	15	10	15	15	10	75	50	25	-1.13903	0.00059579	0.00132435
ACAT2	acetyl-CoA acetyltransferase 2	4	4	2	4	4	2	26	25	1	0.767657	0.000205438	0.000516959
ACBD3	acyl-CoA binding domain containing 3	7	7	2	7	7	2	49	42	7	0.837984	2.71566e-05	9.13423e-05
ACIN1	apoptotic chromatin condensation inducer 1	7	7	2	7	7	2	39	37	2	0.938243	1.7932e-07	1.23894e-06
ACLY	ATP citrate lyase	20	20	8	20	20	8	74	50	24	2.34438	7.3607e-09	8.48207e-08
ACO1	aconitase 1, soluble	16	16	13	16	16	13	73	49	24	-0.364195	0.132057	0.153785
ACO2	aconitase 2, mitochondrial	24	24	17	24	24	17	75	50	25	-0.463704	0.119564	0.140364
ACOT13	acyl-CoA thioesterase 13	2	2	2	2	2	2	11	10	1	0.466111	0.0843521	0.101451
ACOT7	acyl-CoA thioesterase 7	5	5	1	5	5	1	9	9	0	0.523375	0.0257324	0.0350417
ACOT9	acyl-CoA thioesterase 9	8	8	3	8	8	3	60	48	12	0.719497	0.000403852	0.000944392
ACOX1	acyl-CoA oxidase 1, palmitoyl	5	5	2	5	5	2	9	8	1	0.129566	0.160364	0.184224
ACP1	acid phosphatase 1, soluble	7	7	4	7	7	4	63	43	20	0.385636	0.255347	0.2836
ACSF2	acyl-CoA synthetase family member 2	9	9	7	9	9	7	44	27	17	-1.13652	0.036387	0.0479992
ACSL1	acyl-CoA synthetase long-chain family member 1	13	13	3	11	11	3	46	43	3	0.494526	3.73611e-06	1.61083e-05
ACSL3	acyl-CoA synthetase long-chain family member 3	6	6	1	5	5	1	23	23	0	1.21532	7.80762e-05	0.000223115
ACSL4	acyl-CoA synthetase long-chain family member 4	7	7	1	6	6	1	20	20	0	0.390919	0.000314466	0.000747969
ACSM2A	acyl-CoA synthetase medium-chain family member 2A	21	21	15	6	6	4	29	12	17	-2.17779	6.22221e-05	0.000186842
ACSM2B	acyl-CoA synthetase medium-chain family member 2B	21	21	15	6	6	5	41	21	20	-2.10957	1.935e-05	6.7136e-05
ACSS2	acyl-CoA synthetase short-chain family member 2	4	4	1	4	4	1	12	12	0	0.505044	0.00847241	0.0134346
ACSS3	acyl-CoA synthetase short-chain family member 3	3	3	1	3	3	1	7	7	0	0.0616301	0.0526926	0.065116
ACTBL2	actin, beta-like 2	10	10	6	5	5	3	73	49	24	-0.259984	0.00146936	0.00294795
ACTG2	actin, gamma 2, smooth muscle, enteric	20	20	13	1	1	0	14	14	0	9.42097	0.00391017	0.00681291
ACTL6A	actin-like 6A	5	5	2	4	4	2	31	30	1	0.55757	2.57566e-05	8.69083e-05
ACTN1	actinin, alpha 1	59	59	34	35	35	17	75	50	25	-0.653055	2.73352e-08	2.43726e-07
ACTN2	actinin, alpha 2	19	19	13	7	7	2	72	49	23	-0.749338	8.28825e-07	4.4765e-06
ACTN4	actinin, alpha 4	64	64	48	43	43	30	75	50	25	-0.831549	2.40272e-08	2.236e-07
ACTR10	actin-related protein 10 homolog (S. cerevisiae)	6	6	1	6	6	1	16	16	0	0.401414	0.00174927	0.00336569
ACTR1A	ARP1 actin-related protein 1 homolog A, centractin alpha (yeast)	13	13	5	7	7	5	71	50	21	1.20873	2.26765e-07	1.48513e-06
ACTR1B	ARP1 actin-related protein 1 homolog B, centractin beta (yeast)	11	11	4	5	5	3	55	46	9	0.945375	0.000505513	0.00113794
ACTR2	ARP2 actin-related protein 2 homolog (yeast)	13	13	8	13	13	8	74	50	24	-0.00667795	0.923892	0.930892
ACTR3	ARP3 actin-related protein 3 homolog (yeast)	18	18	12	15	15	11	75	50	25	0.771963	0.139426	0.161953
ACY1	aminoacylase 1	12	12	11	12	12	11	68	44	24	-2.79716	6.79036e-09	7.91052e-08
ACYP2	acylphosphatase 2, muscle type	4	4	0	4	4	0	21	21	0	1.64694	0.000199778	0.000504502
ADAM10	ADAM metallopeptidase domain 10	10	10	5	10	10	5	51	40	11	0.978552	1.23664e-05	4.57928e-05
ADAM9	ADAM metallopeptidase domain 9	3	3	0	3	3	0	10	10	0	0.227437	0.0178696	0.0256128
ADAMTSL4	ADAMTS-like 4	7	7	0	7	7	0	31	31	0	1.66158	1.12435e-06	5.68767e-06
ADAMTSL5	ADAMTS-like 5	4	4	1	4	4	1	16	16	0	0.434609	0.00174927	0.00336569
ADAR	adenosine deaminase, RNA-specific	7	7	1	7	7	1	34	34	0	0.625771	1.83017e-07	1.24032e-06
ADD1	adducin 1 (alpha)	13	13	7	12	12	7	73	50	23	-0.214703	0.206087	0.232042
ADD3	adducin 3 (gamma)	14	14	8	14	14	8	71	48	23	-0.229554	0.14865	0.171888
ADH1B	alcohol dehydrogenase 1B (class I), beta polypeptide	15	15	5	3	3	1	49	47	2	3.82891	6.99015e-11	2.16627e-09
ADH5	alcohol dehydrogenase 5 (class III), chi polypeptide	10	10	6	10	10	6	74	50	24	-0.444673	0.0127943	0.0192004
ADIPOQ	adiponectin, C1Q and collagen domain containing	3	3	2	3	3	2	19	16	3	0.708556	0.0865882	0.103945
ADIRF	adipogenesis regulatory factor	4	4	2	4	4	2	36	29	7	0.432062	0.180372	0.205331
ADK	adenosine kinase	8	8	3	8	8	3	55	42	13	1.00967	0.000221268	0.000554821
ADPRH	ADP-ribosylarginine hydrolase	3	3	1	3	3	1	17	17	0	0.539649	0.00115512	0.00236204
ADPRHL2	ADP-ribosylhydrolase like 2	6	6	2	6	6	2	37	36	1	1.90174	4.58966e-07	2.71803e-06
ADRM1	adhesion regulating molecule 1	4	4	2	4	4	2	19	18	1	0.781081	0.00289467	0.00526784
ADSL	adenylosuccinate lyase	6	6	1	6	6	1	12	12	0	0.633853	0.00847241	0.0134346
ADSS	adenylosuccinate synthase	7	7	3	6	6	3	44	36	8	1.26092	8.75067e-05	0.000248507
AEBP1	AE binding protein 1	14	14	0	14	14	0	39	39	0	3.16965	6.49383e-09	7.59279e-08
AFAP1L2	actin filament associated protein 1-like 2	15	15	5	15	15	5	62	47	15	0.51362	0.00744606	0.0121949
AFG3L2	AFG3-like AAA ATPase 2	5	5	3	4	4	3	41	36	5	0.400836	0.000487667	0.00110603
AFM	afamin	13	13	4	13	13	4	65	48	17	1.12336	0.000437564	0.00101652
AGFG1	ArfGAP with FG repeats 1	6	6	3	6	6	3	42	33	9	0.705715	0.00863491	0.0136719
AGK	acylglycerol kinase	6	6	1	6	6	1	24	24	0	2.61853	4.79954e-05	0.000146045
AGL	amylo-alpha-1, 6-glucosidase, 4-alpha-glucanotransferase	5	5	1	5	5	1	22	22	0	0.312455	0.000125578	0.000337129
AGMAT	agmatine ureohydrolase (agmatinase)	6	6	4	6	6	4	24	13	11	-1.5368	0.0410752	0.0530389
AGO1	argonaute RISC catalytic component 1	8	8	1	2	2	1	25	25	0	0.347058	2.91609e-05	9.56646e-05
AGO2	argonaute RISC catalytic component 2	10	10	1	7	7	0	34	34	0	0.658922	1.83017e-07	1.24032e-06
AGPAT1	1-acylglycerol-3-phosphate O-acyltransferase 1	3	3	1	3	3	1	13	13	0	0.43687	0.00577679	0.00962899
AGPS	alkylglycerone phosphate synthase	6	6	1	6	6	1	23	23	0	0.332958	7.80762e-05	0.000223115
AGR2	anterior gradient 2	10	10	1	9	9	1	10	10	0	5.37536	0.0178696	0.0256128
AGRN	agrin	58	58	42	58	58	42	75	50	25	-0.203373	0.158393	0.182326
AGT	angiotensinogen (serpin peptidase inhibitor, clade A, member 8)	10	10	6	10	10	6	69	49	20	-0.220439	0.184662	0.209617
AHCY	adenosylhomocysteinase	12	12	8	12	12	8	74	50	24	-0.96357	4.17685e-06	1.77058e-05
AHCYL1	adenosylhomocysteinase-like 1	10	10	5	4	4	2	52	39	13	2.89506	0.0250284	0.0350397
AHCYL2	adenosylhomocysteinase-like 2	10	10	3	3	3	1	33	32	1	2.25779	1.61522e-06	7.88344e-06
AHNAK	AHNAK nucleoprotein	193	193	84	193	193	84	75	50	25	0.745125	3.31399e-08	2.85899e-07
AHSA1	AHA1, activator of heat shock 90kDa protein ATPase homolog 1 (yeast)	5	5	3	5	5	3	29	26	3	2.71565	0.00173087	0.00336569
AHSG	alpha-2-HS-glycoprotein	8	8	5	8	8	5	73	50	23	1.05418	0.000123962	0.000337129
AIDA	axin interactor, dorsalization associated	6	6	3	6	6	3	37	35	2	1.37791	3.9317e-06	1.68231e-05
AIF1	allograft inflammatory factor 1	5	5	4	5	5	4	69	45	24	-1.11797	1.498e-06	7.36766e-06
AIF1L	allograft inflammatory factor 1-like	6	6	5	6	6	5	68	44	24	-1.53347	2.03032e-06	9.47484e-06
AIFM1	apoptosis-inducing factor, mitochondrion-associated, 1	12	12	10	12	12	10	73	50	23	-1.75054	0.00812549	0.0132262
AIMP1	aminoacyl tRNA synthetase complex-interacting multifunctional protein 1	8	8	4	8	8	4	50	38	12	0.305606	0.0889913	0.106589
AIMP2	aminoacyl tRNA synthetase complex-interacting multifunctional protein 2	6	6	2	6	6	2	38	34	4	0.415853	6.78702e-05	0.000201903
AIP	aryl hydrocarbon receptor interacting protein	5	5	2	5	5	2	41	36	5	1.15731	1.29602e-05	4.77701e-05
AK1	adenylate kinase 1	9	9	6	8	8	5	73	49	24	-0.664765	3.85085e-06	1.65214e-05
AK2	adenylate kinase 2	9	9	6	9	9	6	72	49	23	-0.339894	0.0865286	0.103923
AK3	adenylate kinase 3	11	11	4	11	11	4	73	49	24	0.758515	0.000633876	0.0014012
AK5	adenylate kinase 5	3	3	1	2	2	0	11	11	0	0.431631	0.0123422	0.0185832
AKAP12	A kinase (PRKA) anchor protein 12	33	33	17	33	33	17	75	50	25	1.22973	7.08056e-08	5.49186e-07
AKR1A1	aldo-keto reductase family 1, member A1 (aldehyde reductase)	14	14	9	14	14	9	75	50	25	-1.70067	8.41126e-09	9.42061e-08
AKR1B1	aldo-keto reductase family 1, member B1 (aldose reductase)	10	10	4	9	9	4	72	49	23	-1.06792	7.82452e-07	4.2476e-06
AKR1C3	aldo-keto reductase family 1, member C3	9	9	6	5	5	4	63	41	22	-0.564799	0.159207	0.183197
AKR7A2	aldo-keto reductase family 7, member A2 (aflatoxin aldehyde reductase)	7	7	6	6	6	5	68	45	23	-0.885204	0.000342206	0.000808529
AKR7A3	aldo-keto reductase family 7, member A3 (aflatoxin aldehyde reductase)	8	8	5	7	7	5	38	23	15	-1.30878	0.0354974	0.0474091
AKT1	v-akt murine thymoma viral oncogene homolog 1	6	6	1	3	3	0	17	17	0	0.381825	0.00115512	0.00236204
AKT2	v-akt murine thymoma viral oncogene homolog 2	5	5	1	4	4	0	26	26	0	0.473005	1.75052e-05	6.14703e-05
AKT3	v-akt murine thymoma viral oncogene homolog 3	5	5	1	3	3	0	14	14	0	0.227539	0.00391017	0.00681291
ALAD	aminolevulinate dehydratase	8	8	4	8	8	4	50	35	15	-1.24457	0.0627326	0.0767212
ALCAM	activated leukocyte cell adhesion molecule	2	2	2	2	2	2	8	6	2	-0.136077	0.667204	0.693041
ALDH16A1	aldehyde dehydrogenase 16 family, member A1	8	8	5	8	8	5	67	45	22	0.131771	0.636697	0.664597
ALDH18A1	aldehyde dehydrogenase 18 family, member A1	7	7	1	7	7	1	23	23	0	0.528654	7.80762e-05	0.000223115
ALDH1A1	aldehyde dehydrogenase 1 family, member A1	22	22	14	20	20	14	75	50	25	-0.6095	5.46264e-06	2.27931e-05
ALDH1A2	aldehyde dehydrogenase 1 family, member A2	15	15	7	13	13	5	74	50	24	0.480185	0.00989843	0.0154503
ALDH1B1	aldehyde dehydrogenase 1 family, member B1	7	7	4	6	6	4	49	41	8	-0.454401	0.0164218	0.0242656
ALDH1L1	aldehyde dehydrogenase 1 family, member L1	14	14	12	13	13	11	63	41	22	-1.67629	1.35589e-06	6.72049e-06
ALDH1L2	aldehyde dehydrogenase 1 family, member L2	3	3	2	2	2	1	13	11	2	0.516216	0.162374	0.186103
ALDH2	aldehyde dehydrogenase 2 family (mitochondrial)	19	19	14	16	16	13	74	50	24	-1.83833	2.44025e-05	8.27767e-05
ALDH3A2	aldehyde dehydrogenase 3 family, member A2	8	8	3	7	7	3	38	32	6	0.801805	0.0217714	0.0307906
ALDH4A1	aldehyde dehydrogenase 4 family, member A1	16	16	14	16	16	14	73	48	25	-1.85351	3.66278e-07	2.2402e-06
ALDH5A1	aldehyde dehydrogenase 5 family, member A1	4	4	3	4	4	3	24	17	7	-0.238695	0.833367	0.85069
ALDH6A1	aldehyde dehydrogenase 6 family, member A1	15	15	13	15	15	13	73	48	25	-2.14656	1.78377e-07	1.23778e-06
ALDH7A1	aldehyde dehydrogenase 7 family, member A1	21	21	13	21	21	13	75	50	25	-0.790078	2.28972e-06	1.05618e-05
ALDH8A1	aldehyde dehydrogenase 8 family, member A1	5	3	5	5	3	5	16	5	11	-0.500136	0.00028143	0.00069102
ALDH9A1	aldehyde dehydrogenase 9 family, member A1	12	12	7	12	12	7	74	49	25	-0.874358	2.20813e-05	7.57888e-05
ALDOA	aldolase A, fructose-bisphosphate	18	18	11	17	17	11	75	50	25	-0.278908	0.00118503	0.002417
ALDOB	aldolase B, fructose-bisphosphate	12	12	11	12	12	11	74	49	25	-3.41173	3.45172e-10	6.80117e-09
ALDOC	aldolase C, fructose-bisphosphate	9	9	5	7	7	5	74	49	25	-0.416216	0.0127943	0.0192004
ALG5	ALG5, dolichyl-phosphate beta-glucosyltransferase	3	3	0	3	3	0	7	7	0	0.159308	0.0526926	0.065116
ALS2CL	ALS2 C-terminal like	6	6	1	6	6	1	12	12	0	0.160253	0.00847241	0.0134346
ALYREF	Aly/REF export factor	4	4	3	4	4	3	54	40	14	0.482603	0.0615659	0.0753521
AMBP	alpha-1-microglobulin/bikunin precursor	13	13	8	13	13	8	75	50	25	3.51979	2.8474e-12	5.73872e-10
AMPD2	adenosine monophosphate deaminase 2	5	5	0	5	5	0	27	27	0	0.437799	1.03786e-05	3.8883e-05
ANG	angiogenin, ribonuclease, RNase A family, 5	4	4	1	4	4	1	29	29	0	4.31407	3.50964e-06	1.52419e-05
ANGPTL3	angiopoietin-like 3	3	3	0	3	3	0	16	16	0	0.49935	0.00174927	0.00336569
ANGPTL6	angiopoietin-like 6	9	9	3	8	8	3	52	44	8	1.84475	9.14402e-08	6.80366e-07
ANK1	ankyrin 1, erythrocytic	25	25	13	23	23	12	48	30	18	-1.22725	0.00438803	0.00757933
ANK3	ankyrin 3, node of Ranvier (ankyrin G)	8	8	3	7	7	2	45	38	7	0.252145	0.00188724	0.00361589
ANKFY1	ankyrin repeat and FYVE domain containing 1	11	11	5	11	11	5	47	41	6	0.209368	2.1585e-05	7.4325e-05
ANKRD44	ankyrin repeat domain 44	4	4	0	3	3	0	8	8	0	0.0827377	0.0368866	0.0479992
ANO10	anoctamin 10	3	3	1	3	3	1	23	23	0	0.586484	7.80762e-05	0.000223115
ANO6	anoctamin 6	8	8	2	8	8	2	36	35	1	0.700921	1.73051e-06	8.4076e-06
ANP32A	acidic (leucine-rich) nuclear phosphoprotein 32 family, member A	9	9	4	4	4	1	45	42	3	3.34023	6.09677e-09	7.37155e-08
ANP32B	acidic (leucine-rich) nuclear phosphoprotein 32 family, member B	8	8	2	5	5	0	49	49	0	4.5802	2.12529e-12	5.73872e-10
ANP32E	acidic (leucine-rich) nuclear phosphoprotein 32 family, member E	5	5	3	5	5	3	54	42	12	-0.300841	0.513472	0.542357
ANPEP	alanyl (membrane) aminopeptidase	22	22	17	22	22	17	69	45	24	-1.56543	6.73379e-07	3.71873e-06
ANTXR2	anthrax toxin receptor 2	3	3	1	3	3	1	10	10	0	0.205311	0.0178696	0.0256128
ANXA1	annexin A1	23	23	17	23	23	17	75	50	25	0.223717	0.0228518	0.0321618
ANXA11	annexin A11	15	15	8	14	14	8	75	50	25	0.399923	0.0525339	0.065116
ANXA2	annexin A2	25	25	18	25	25	18	75	50	25	-0.632555	2.13924e-07	1.41084e-06
ANXA3	annexin A3	13	13	3	13	13	3	52	47	5	1.53792	1.02496e-06	5.3546e-06
ANXA4	annexin A4	17	17	11	17	17	11	75	50	25	-0.0863977	0.214269	0.240741
ANXA5	annexin A5	21	21	12	21	21	12	75	50	25	0.0650442	0.601242	0.629647
ANXA6	annexin A6	33	33	20	33	33	20	75	50	25	0.763798	4.27671e-08	3.54578e-07
ANXA7	annexin A7	12	12	6	12	12	6	75	50	25	-0.17935	0.0228518	0.0321618
AOC1	amine oxidase, copper containing 1	12	12	7	12	12	7	51	39	12	0.906055	0.0216227	0.0305938
AOC3	amine oxidase, copper containing 3	8	8	4	8	8	3	35	33	2	1.80544	5.64645e-06	2.34375e-05
AP1B1	adaptor-related protein complex 1, beta 1 subunit	25	25	9	11	11	5	71	49	22	0.484822	0.0652806	0.0795934
AP1G1	adaptor-related protein complex 1, gamma 1 subunit	14	14	4	14	14	4	55	45	10	1.25972	1.5888e-06	7.7664e-06
AP1M1	adaptor-related protein complex 1, mu 1 subunit	9	9	3	9	9	3	51	40	11	1.63312	0.000109635	0.00030537
AP1S1	adaptor-related protein complex 1, sigma 1 subunit	4	4	1	3	3	1	23	23	0	1.39004	7.80762e-05	0.000223115
AP1S2	adaptor-related protein complex 1, sigma 2 subunit	4	4	0	2	2	0	9	9	0	0.509131	0.0257324	0.0350417
AP2A1	adaptor-related protein complex 2, alpha 1 subunit	21	21	9	16	16	6	75	50	25	0.867238	0.0145058	0.0216164
AP2A2	adaptor-related protein complex 2, alpha 2 subunit	21	21	8	14	14	6	71	49	22	0.748037	0.00215156	0.00408067
AP2B1	adaptor-related protein complex 2, beta 1 subunit	30	30	13	16	16	10	74	50	24	0.456369	0.00868238	0.0137199
AP2M1	adaptor-related protein complex 2, mu 1 subunit	14	14	3	14	14	3	56	48	8	1.08	1.1893e-05	4.41938e-05
AP2S1	adaptor-related protein complex 2, sigma 1 subunit	6	6	3	6	6	3	43	38	5	1.25659	0.000243812	0.000605169
AP3B1	adaptor-related protein complex 3, beta 1 subunit	18	18	4	15	15	4	68	48	20	1.18771	8.21124e-07	4.44996e-06
AP3D1	adaptor-related protein complex 3, delta 1 subunit	19	19	3	19	19	3	60	48	12	1.11138	4.30494e-05	0.000135919
AP3M1	adaptor-related protein complex 3, mu 1 subunit	8	8	2	6	6	2	48	43	5	1.11218	2.29214e-07	1.49622e-06
AP3M2	adaptor-related protein complex 3, mu 2 subunit	5	5	1	4	4	1	14	14	0	0.307303	0.00391017	0.00681291
AP3S1	adaptor-related protein complex 3, sigma 1 subunit	5	5	1	5	5	1	35	35	0	2.6169	9.69469e-08	7.01711e-07
APBB2	amyloid beta (A4) precursor protein-binding, family B, member 2	7	7	1	7	7	1	23	23	0	0.528287	7.80762e-05	0.000223115
APCS	amyloid P component, serum	8	8	5	8	8	5	70	50	20	2.77419	1.26594e-11	7.21588e-10
APEH	acylaminoacyl-peptide hydrolase	8	8	5	8	8	5	61	44	17	0.0375447	0.672416	0.698228
APEX1	APEX nuclease (multifunctional DNA repair enzyme) 1	10	10	5	10	10	5	72	50	22	1.60746	2.07274e-10	4.72585e-09
API5	apoptosis inhibitor 5	8	8	2	8	8	2	59	48	11	1.63403	1.2973e-08	1.32626e-07
APMAP	adipocyte plasma membrane associated protein	9	9	3	9	9	3	57	50	7	1.97785	3.01362e-10	6.45603e-09
APOA1	apolipoprotein A-I	24	24	15	24	24	15	75	50	25	-0.55681	0.000548252	0.00122722
APOA1BP	apolipoprotein A-I binding protein	6	6	2	6	6	2	46	42	4	1.87748	7.23664e-06	2.87663e-05
APOA2	apolipoprotein A-II	6	6	4	6	6	4	73	49	24	-0.160358	0.991033	0.991965
APOA4	apolipoprotein A-IV	30	30	9	30	30	9	75	50	25	2.3706	3.20899e-11	1.27221e-09
APOA5	apolipoprotein A-V	7	7	1	7	7	1	40	40	0	3.39174	3.16667e-09	4.1942e-08
APOB	apolipoprotein B	151	151	48	151	151	48	75	50	25	1.85577	1.43749e-10	3.55695e-09
APOC1	apolipoprotein C-I	5	5	2	5	5	2	43	42	1	5.97657	1.20671e-09	1.98547e-08
APOC2	apolipoprotein C-II	4	4	2	4	4	2	42	40	2	3.22311	7.62698e-08	5.8382e-07
APOC3	apolipoprotein C-III	4	4	3	4	4	3	57	42	15	0.103649	0.825336	0.843335
APOC4	apolipoprotein C-IV	2	2	0	2	2	0	7	7	0	1.20826	0.0526926	0.065116
APOD	apolipoprotein D	7	7	3	7	7	3	56	46	10	1.51278	1.79569e-05	6.29871e-05
APOE	apolipoprotein E	27	27	7	27	27	7	75	50	25	3.32366	5.05819e-11	1.85583e-09
APOF	apolipoprotein F	5	5	1	5	5	1	21	21	0	1.76155	0.000199778	0.000504502
APOH	apolipoprotein H (beta-2-glycoprotein I)	12	12	7	12	12	7	72	50	22	1.23656	2.85216e-06	1.28589e-05
APOL1	apolipoprotein L, 1	5	5	2	5	5	2	26	24	2	0.697651	0.00152635	0.00304317
APOL2	apolipoprotein L, 2	4	4	4	4	4	4	46	34	12	0.1525	0.254092	0.282305
APOM	apolipoprotein M	4	4	0	4	4	0	24	24	0	1.80549	4.79954e-05	0.000146045
APOO	apolipoprotein O	3	3	1	3	3	1	8	8	0	0.944836	0.0368866	0.0479992
APOOL	apolipoprotein O-like	4	4	2	4	4	2	22	21	1	0.644894	0.00128075	0.002594
APP	amyloid beta (A4) precursor protein	5	5	1	5	5	1	28	28	0	1.85305	6.07513e-06	2.45833e-05
APPL1	adaptor protein, phosphotyrosine interaction, PH domain and leucine zipper containing 1	11	11	8	11	11	8	66	48	18	0.988878	0.0496593	0.0634558
APPL2	adaptor protein, phosphotyrosine interaction, PH domain and leucine zipper containing 2	6	6	1	6	6	1	15	15	0	0.229353	0.00262614	0.00481761
APRT	adenine phosphoribosyltransferase	8	8	6	8	8	6	67	47	20	-0.657801	0.0133585	0.0200096
AQP1	aquaporin 1 (Colton blood group)	2	2	2	2	2	2	54	39	15	0.40526	0.390894	0.421817
ARAP1	ArfGAP with RhoGAP domain, ankyrin repeat and PH domain 1	3	3	1	3	3	1	9	9	0	0.022166	0.0257324	0.0350417
ARCN1	archain 1	13	13	1	13	13	1	50	50	0	2.79147	8.53474e-13	5.73872e-10
ARF1	ADP-ribosylation factor 1	10	10	8	1	1	1	24	18	6	0.264716	0.573238	0.60168
ARF4	ADP-ribosylation factor 4	9	9	8	5	5	5	74	50	24	-0.0655403	0.90606	0.916105
ARF5	ADP-ribosylation factor 5	7	7	5	2	2	1	27	24	3	1.38387	0.00870985	0.0137565
ARF6	ADP-ribosylation factor 6	7	7	6	7	7	6	74	49	25	-1.22197	8.41126e-09	9.42061e-08
ARFGAP2	ADP-ribosylation factor GTPase activating protein 2	4	4	0	3	3	0	15	15	0	0.230545	0.00262614	0.00481761
ARFGEF1	ADP-ribosylation factor guanine nucleotide-exchange factor 1 (brefeldin A-inhibited)	5	5	3	3	3	2	23	19	4	0.194966	0.0593422	0.0728819
ARFGEF2	ADP-ribosylation factor guanine nucleotide-exchange factor 2 (brefeldin A-inhibited)	5	5	2	3	3	0	17	17	0	0.502151	0.00115512	0.00236204
ARFIP1	ADP-ribosylation factor interacting protein 1	6	6	3	6	6	3	30	28	2	1.19597	0.000136659	0.000363514
ARG1	arginase 1	8	8	3	8	8	3	40	34	6	0.674216	0.00235485	0.00444511
ARHGAP1	Rho GTPase activating protein 1	14	14	8	14	14	8	75	50	25	1.05644	9.303e-07	4.93275e-06
ARHGAP17	Rho GTPase activating protein 17	5	5	2	5	5	2	35	34	1	0.602818	1.57434e-06	7.71934e-06
ARHGAP18	Rho GTPase activating protein 18	7	7	1	7	7	1	28	28	0	1.2443	6.07513e-06	2.45833e-05
ARHGAP25	Rho GTPase activating protein 25	3	3	1	3	3	1	12	12	0	0.0943138	0.00847241	0.0134346
ARHGAP28	Rho GTPase activating protein 28	3	3	1	3	3	1	9	9	0	0.267231	0.0257324	0.0350417
ARHGAP35	Rho GTPase activating protein 35	3	3	0	3	3	0	12	12	0	0.0521142	0.00847241	0.0134346
ARHGDIA	Rho GDP dissociation inhibitor (GDI) alpha	8	8	7	8	8	7	75	50	25	0.016797	0.977584	0.980041
ARHGDIB	Rho GDP dissociation inhibitor (GDI) beta	10	10	4	10	10	4	66	50	16	1.8332	1.28999e-09	2.0787e-08
ARHGEF1	Rho guanine nucleotide exchange factor (GEF) 1	6	6	1	6	6	1	31	31	0	0.59567	1.12435e-06	5.68767e-06
ARHGEF10	Rho guanine nucleotide exchange factor (GEF) 10	3	3	1	2	2	1	11	11	0	0.0383552	0.0123422	0.0185832
ARHGEF12	Rho guanine nucleotide exchange factor (GEF) 12	18	18	8	18	18	8	56	37	19	0.629868	0.0881277	0.105714
ARHGEF15	Rho guanine nucleotide exchange factor (GEF) 15	5	5	0	5	5	0	16	16	0	0.327804	0.00174927	0.00336569
ARHGEF17	Rho guanine nucleotide exchange factor (GEF) 17	15	15	4	15	15	4	56	45	11	0.863501	7.12366e-08	5.50574e-07
ARHGEF2	Rho/Rac guanine nucleotide exchange factor (GEF) 2	7	7	0	7	7	0	29	29	0	0.385453	3.50964e-06	1.52419e-05
ARHGEF37	Rho guanine nucleotide exchange factor (GEF) 37	6	6	2	6	6	2	8	7	1	0.0970201	0.189878	0.215307
ARHGEF6	Rac/Cdc42 guanine nucleotide exchange factor (GEF) 6	6	6	0	4	4	0	28	28	0	1.13952	6.07513e-06	2.45833e-05
ARHGEF7	Rho guanine nucleotide exchange factor (GEF) 7	5	5	3	4	4	3	34	32	2	0.797272	2.06793e-05	7.14376e-05
ARL1	ADP-ribosylation factor-like 1	7	7	4	7	7	4	60	42	18	2.28731	0.000133638	0.000356071
ARL2	ADP-ribosylation factor-like 2	5	5	1	5	5	1	18	18	0	0.965095	0.000755873	0.0016225
ARL2BP	ADP-ribosylation factor-like 2 binding protein	3	3	1	3	3	1	12	12	0	0.357291	0.00847241	0.0134346
ARL3	ADP-ribosylation factor-like 3	7	7	4	7	7	4	69	48	21	-0.912216	1.88991e-05	6.5786e-05
ARL6	ADP-ribosylation factor-like 6	3	3	1	3	3	1	10	10	0	0.184463	0.0178696	0.0256128
ARL6IP5	ADP-ribosylation-like factor 6 interacting protein 5	5	5	2	5	5	2	57	47	10	1.7041	6.00898e-07	3.43739e-06
ARL8A	ADP-ribosylation factor-like 8A	7	7	2	3	3	1	19	19	0	3.35182	0.000489951	0.00110603
ARL8B	ADP-ribosylation factor-like 8B	10	10	4	5	5	2	54	47	7	0.861913	0.000206925	0.000520082
ARMC10	armadillo repeat containing 10	3	3	1	3	3	1	10	10	0	0.313712	0.0178696	0.0256128
ARMCX1	armadillo repeat containing, X-linked 1	3	3	1	3	3	1	8	8	0	0.936741	0.0368866	0.0479992
ARMCX3	armadillo repeat containing, X-linked 3	3	3	2	3	3	2	12	10	2	0.0763116	0.201709	0.22751
ARPC1A	actin related protein 2/3 complex, subunit 1A, 41kDa	9	9	6	9	9	5	71	48	23	0.0647523	0.657062	0.683396
ARPC1B	actin related protein 2/3 complex, subunit 1B, 41kDa	10	10	5	10	10	5	69	50	19	1.0421	7.87233e-06	3.11381e-05
ARPC2	actin related protein 2/3 complex, subunit 2, 34kDa	17	17	6	17	17	6	75	50	25	1.00202	9.303e-07	4.93275e-06
ARPC3	actin related protein 2/3 complex, subunit 3, 21kDa	6	6	4	6	6	4	69	47	22	-0.012542	0.883808	0.895876
ARPC4	actin related protein 2/3 complex, subunit 4, 20kDa	9	9	7	4	4	3	63	45	18	-0.112649	0.693457	0.71844
ARPC5	actin related protein 2/3 complex, subunit 5, 16kDa	6	6	4	5	5	4	62	45	17	0.370812	0.234519	0.262201
ARPC5L	actin related protein 2/3 complex, subunit 5-like	4	4	2	4	4	2	41	35	6	0.734292	0.0150499	0.0223854
ARRB1	arrestin, beta 1	12	12	5	12	12	5	61	46	15	1.27232	0.00275647	0.00503933
ARSA	arylsulfatase A	4	4	2	4	4	2	18	16	2	0.203929	0.0377004	0.0489956
ARVCF	armadillo repeat gene deleted in velocardiofacial syndrome	5	5	0	5	5	0	17	17	0	0.149233	0.00115512	0.00236204
ASAH1	N-acylsphingosine amidohydrolase (acid ceramidase) 1	9	9	2	9	9	2	50	48	2	3.13447	1.06639e-11	7.1826e-10
ASL	argininosuccinate lyase	8	8	3	8	8	3	36	30	6	0.632943	0.00751407	0.0122937
ASMTL	acetylserotonin O-methyltransferase-like	7	7	3	7	7	3	48	41	7	1.99757	2.0025e-05	6.92522e-05
ASNA1	arsA arsenite transporter, ATP-binding, homolog 1 (bacterial)	7	7	3	7	7	3	47	44	3	1.41586	4.98251e-07	2.91285e-06
ASPA	aspartoacylase	6	6	2	6	6	2	37	36	1	1.36181	3.34372e-07	2.09246e-06
ASPH	aspartate beta-hydroxylase	7	7	1	7	7	1	40	40	0	1.75164	3.16667e-09	4.1942e-08
ASPN	asporin	10	10	1	10	10	1	34	34	0	3.01183	1.83017e-07	1.24032e-06
ASS1	argininosuccinate synthase 1	15	15	12	15	15	12	74	49	25	-2.58117	2.02209e-09	3.0021e-08
ATAD1	ATPase family, AAA domain containing 1	4	4	2	4	4	2	24	23	1	0.375897	0.000282504	0.000693122
ATAD3A	ATPase family, AAA domain containing 3A	8	8	2	2	2	0	13	13	0	0.226504	0.00577679	0.00962899
ATE1	arginyltransferase 1	6	6	0	6	6	0	10	10	0	0.26493	0.0178696	0.0256128
ATG3	autophagy related 3	4	4	2	4	4	2	30	27	3	0.9493	0.00191343	0.00366387
ATG7	autophagy related 7	4	4	1	4	4	1	26	26	0	0.333223	1.75052e-05	6.14703e-05
ATIC	5-aminoimidazole-4-carboxamide ribonucleotide formyltransferase/IMP cyclohydrolase	19	19	11	19	19	11	75	50	25	-0.252785	0.0567781	0.0698134
ATL1	atlastin GTPase 1	7	7	3	6	6	3	28	25	3	0.256622	0.00240333	0.0045286
ATL3	atlastin GTPase 3	13	13	8	13	13	8	65	45	20	0.789803	0.000130368	0.00034823
ATOX1	antioxidant 1 copper chaperone	4	4	3	4	4	3	46	32	14	-0.585389	0.590306	0.6186
ATP11C	ATPase, class VI, type 11C	6	6	2	5	5	2	22	21	1	0.49539	0.000544683	0.00122009
ATP13A1	ATPase type 13A1	3	3	1	3	3	1	17	17	0	0.435345	0.00115512	0.00236204
ATP1A1	ATPase, Na+/K+ transporting, alpha 1 polypeptide	29	29	16	17	17	9	75	50	25	0.0361661	0.389907	0.420894
ATP1A2	ATPase, Na+/K+ transporting, alpha 2 polypeptide	17	17	7	7	7	1	43	38	5	1.7803	9.71048e-07	5.12328e-06
ATP1B1	ATPase, Na+/K+ transporting, beta 1 polypeptide	7	7	5	7	7	5	71	50	21	-0.325514	0.206058	0.232042
ATP1B3	ATPase, Na+/K+ transporting, beta 3 polypeptide	4	4	1	4	4	1	30	30	0	2.32264	2.00031e-06	9.36217e-06
ATP2A2	ATPase, Ca++ transporting, cardiac muscle, slow twitch 2	20	20	8	13	13	5	71	49	22	0.602677	0.000207961	0.000522276
ATP2A3	ATPase, Ca++ transporting, ubiquitous	6	6	3	3	3	2	33	30	3	0.40522	0.000355598	0.000837073
ATP2B1	ATPase, Ca++ transporting, plasma membrane 1	12	12	4	5	5	2	61	41	20	0.722012	0.0401546	0.0519131
ATP2B4	ATPase, Ca++ transporting, plasma membrane 4	15	15	7	9	9	6	68	47	21	0.0571429	0.757172	0.779488
ATP5A1	ATP synthase, H+ transporting, mitochondrial F1 complex, alpha subunit 1, cardiac muscle	21	21	15	21	21	15	75	50	25	-0.311302	0.127787	0.149193
ATP5B	ATP synthase, H+ transporting, mitochondrial F1 complex, beta polypeptide	24	24	18	24	24	18	75	50	25	-0.679135	5.17842e-06	2.16638e-05
ATP5C1	ATP synthase, H+ transporting, mitochondrial F1 complex, gamma polypeptide 1	9	9	4	9	9	4	67	50	17	0.17972	0.249038	0.277365
ATP5D	ATP synthase, H+ transporting, mitochondrial F1 complex, delta subunit	3	2	3	3	2	3	15	7	8	-1.96752	0.0426562	0.0550359
ATP5F1	ATP synthase, H+ transporting, mitochondrial Fo complex, subunit B1	8	8	5	8	8	5	60	45	15	0.200536	0.208329	0.234481
ATP5H	ATP synthase, H+ transporting, mitochondrial Fo complex, subunit d	6	6	5	6	6	5	71	50	21	-0.0774695	0.765813	0.787288
ATP5I	ATP synthase, H+ transporting, mitochondrial Fo complex, subunit E	4	4	2	4	4	2	35	34	1	3.04176	2.87521e-06	1.29263e-05
ATP5J	ATP synthase, H+ transporting, mitochondrial Fo complex, subunit F6	4	4	3	4	4	3	53	42	11	0.551625	0.0550995	0.0679064
ATP5J2	ATP synthase, H+ transporting, mitochondrial Fo complex, subunit F2	4	4	2	1	1	1	34	33	1	2.90657	3.72732e-06	1.60996e-05
ATP5L	ATP synthase, H+ transporting, mitochondrial Fo complex, subunit G	4	4	1	4	4	1	14	14	0	3.08126	0.00391017	0.00681291
ATP5O	ATP synthase, H+ transporting, mitochondrial F1 complex, O subunit	8	8	5	8	8	5	70	50	20	0.0474953	0.731719	0.755911
ATP6V0A1	ATPase, H+ transporting, lysosomal V0 subunit a1	7	7	3	6	6	3	33	28	5	0.720164	0.0043295	0.00749445
ATP6V0D1	ATPase, H+ transporting, lysosomal 38kDa, V0 subunit d1	4	4	2	4	4	2	35	31	4	0.739132	0.00151097	0.00301816
ATP6V1A	ATPase, H+ transporting, lysosomal 70kDa, V1 subunit A	16	16	11	16	16	11	75	50	25	-1.32417	5.50827e-08	4.41769e-07
ATP6V1B2	ATPase, H+ transporting, lysosomal 56/58kDa, V1 subunit B2	13	13	11	10	10	9	75	50	25	-1.26582	3.0555e-09	4.1942e-08
ATP6V1C1	ATPase, H+ transporting, lysosomal 42kDa, V1 subunit C1	6	6	3	6	6	3	44	38	6	0.719535	0.00196715	0.0037465
ATP6V1D	ATPase, H+ transporting, lysosomal 34kDa, V1 subunit D	3	3	2	3	3	2	26	17	9	-0.702122	0.371687	0.402178
ATP6V1E1	ATPase, H+ transporting, lysosomal 31kDa, V1 subunit E1	6	6	2	5	5	2	46	38	8	0.192514	0.0317311	0.0426825
ATP6V1F	ATPase, H+ transporting, lysosomal 14kDa, V1 subunit F	5	5	4	5	5	4	44	25	19	-0.76287	0.00886601	0.0139826
ATP6V1G1	ATPase, H+ transporting, lysosomal 13kDa, V1 subunit G1	4	4	3	3	3	3	44	35	9	-0.245059	0.307701	0.336825
ATP6V1H	ATPase, H+ transporting, lysosomal 50/57kDa, V1 subunit H	8	8	7	8	8	7	57	33	24	-0.895902	2.30934e-05	7.8923e-05
ATRN	attractin	4	4	0	4	4	0	10	10	0	0.167614	0.0178696	0.0256128
ATXN10	ataxin 10	4	4	2	4	4	2	27	26	1	0.286832	0.000177954	0.000462942
AUH	AU RNA binding protein/enoyl-CoA hydratase	4	4	1	4	4	1	12	12	0	0.67241	0.00847241	0.0134346
AZGP1	alpha-2-glycoprotein 1, zinc-binding	12	12	7	12	12	7	73	50	23	0.291694	0.114314	0.134547
B2M	beta-2-microglobulin	3	3	2	3	3	2	29	28	1	4.22752	3.21069e-05	0.00010447
BAG3	BCL2-associated athanogene 3	7	7	4	7	7	4	46	34	12	-0.0552004	0.767805	0.789064
BAG5	BCL2-associated athanogene 5	3	3	2	3	3	2	13	12	1	0.249039	0.0324928	0.0436336
BAG6	BCL2-associated athanogene 6	7	7	2	7	7	2	25	23	2	0.352121	0.000935948	0.00198376
BAIAP2	BAI1-associated protein 2	6	6	1	6	6	1	23	23	0	0.889247	7.80762e-05	0.000223115
BANF1	barrier to autointegration factor 1	3	3	2	3	3	2	47	38	9	2.16125	1.54019e-05	5.60249e-05
BASP1	brain abundant, membrane attached signal protein 1	7	7	1	7	7	1	46	46	0	3.21526	2.89615e-11	1.21638e-09
BAX	BCL2-associated X protein	5	5	3	5	5	3	44	39	5	1.45478	8.33665e-05	0.000237594
BBOX1	butyrobetaine (gamma), 2-oxoglutarate dioxygenase (gamma-butyrobetaine hydroxylase) 1	5	5	4	5	5	4	28	10	18	-2.13206	8.43575e-07	4.54079e-06
BCAM	basal cell adhesion molecule (Lutheran blood group)	19	19	15	19	19	15	75	50	25	-0.567088	2.97594e-05	9.73279e-05
BCAP31	B-cell receptor-associated protein 31	8	8	2	8	8	2	35	32	3	2.43425	2.35717e-05	8.02143e-05
BCAR1	breast cancer anti-estrogen resistance 1	4	4	1	4	4	1	16	16	0	0.293209	0.00174927	0.00336569
BCAT2	branched chain amino-acid transaminase 2, mitochondrial	5	5	1	5	5	1	22	22	0	0.866187	0.000125578	0.000337129
BCKDHA	branched chain keto acid dehydrogenase E1, alpha polypeptide	4	4	2	4	4	2	11	9	2	0.185441	0.201073	0.226954
BCKDHB	branched chain keto acid dehydrogenase E1, beta polypeptide	5	5	1	5	5	1	21	21	0	0.702955	0.000199778	0.000504502
BCL2L13	BCL2-like 13 (apoptosis facilitator)	9	9	3	9	9	3	38	33	5	2.44624	3.86474e-05	0.000123486
BCLAF1	BCL2-associated transcription factor 1	3	3	0	3	3	0	10	10	0	0.133211	0.0178696	0.0256128
BCS1L	BC1 (ubiquinol-cytochrome c reductase) synthesis-like	4	4	1	4	4	1	9	9	0	0.0892736	0.0257324	0.0350417
BDH2	3-hydroxybutyrate dehydrogenase, type 2	7	7	4	7	7	4	52	40	12	-0.0808113	0.549352	0.577961
BGN	biglycan	13	13	2	13	13	2	59	50	9	5.88382	4.59869e-12	5.9075e-10
BHMT	betaine--homocysteine S-methyltransferase	15	13	15	12	12	12	71	46	25	-3.09483	1.42484e-09	2.23542e-08
BHMT2	betaine--homocysteine S-methyltransferase 2	9	8	9	6	6	6	38	15	23	-4.05324	6.33756e-11	2.08629e-09
BIN1	bridging integrator 1	3	3	1	3	3	1	8	8	0	0.291143	0.0368866	0.0479992
BLMH	bleomycin hydrolase	7	7	3	7	7	3	54	46	8	0.301692	0.00441708	0.00761714
BLOC1S2	biogenesis of lysosomal organelles complex-1, subunit 2	3	3	3	3	3	3	23	20	3	0.834979	0.0211415	0.0299716
BLVRA	biliverdin reductase A	10	10	4	10	10	4	55	48	7	1.0908	0.000122575	0.000337129
BLVRB	biliverdin reductase B (flavin reductase (NADPH))	9	9	7	9	9	7	74	49	25	-2.032	3.20899e-11	1.27221e-09
BNIP2	BCL2/adenovirus E1B 19kDa interacting protein 2	3	3	0	3	3	0	8	8	0	0.0958068	0.0368866	0.0479992
BPGM	2,3-bisphosphoglycerate mutase	7	7	3	7	7	3	27	22	5	-0.778499	0.197495	0.223151
BPHL	biphenyl hydrolase-like (serine hydrolase)	5	5	3	5	5	3	13	9	4	-0.131255	0.824706	0.843197
BPNT1	3'(2'), 5'-bisphosphate nucleotidase 1	7	7	5	7	7	5	53	45	8	-0.96587	0.000336113	0.000795309
BRCC3	BRCA1/BRCA2-containing complex, subunit 3	4	4	2	4	4	2	20	19	1	0.192104	0.00345181	0.00621794
BRK1	BRICK1, SCAR/WAVE actin-nucleating complex subunit	3	3	2	3	3	2	21	17	4	0.133464	0.216818	0.243434
BROX	BRO1 domain and CAAX motif containing	4	4	1	4	4	1	14	14	0	0.336546	0.00391017	0.00681291
BSG	basigin (Ok blood group)	4	4	2	4	4	2	28	25	3	1.039	0.00261793	0.00481761
BST1	bone marrow stromal cell antigen 1	6	6	5	6	6	5	53	36	17	-1.04016	0.0193213	0.0275451
BST2	bone marrow stromal cell antigen 2	4	4	1	4	4	1	11	11	0	2.33889	0.0123422	0.0185832
BTF3	basic transcription factor 3	4	4	2	4	4	2	27	21	6	3.82918	0.4024	0.433361
BTN3A3	butyrophilin, subfamily 3, member A3	5	5	2	4	4	1	14	13	1	0.345855	0.0201718	0.0286808
BUB3	BUB3 mitotic checkpoint protein	5	5	2	5	5	2	36	33	3	1.74886	1.54685e-05	5.61252e-05
BZW1	basic leucine zipper and W2 domains 1	8	8	2	7	7	2	50	46	4	1.69865	9.95841e-10	1.71823e-08
BZW2	basic leucine zipper and W2 domains 2	3	3	1	2	2	0	18	18	0	0.259071	0.000755873	0.0016225
C11orf31	chromosome 11 open reading frame 31	3	3	0	3	3	0	7	7	0	0.953529	0.0526926	0.065116
C11orf54	chromosome 11 open reading frame 54	8	8	4	8	8	4	70	47	23	-1.0264	0.00195626	0.00373022
C11orf58	chromosome 11 open reading frame 58	2	2	2	2	2	2	9	3	6	-0.756768	0.0220234	0.0310828
C12orf10	chromosome 12 open reading frame 10	4	4	1	4	4	1	17	17	0	0.735146	0.00115512	0.00236204
C12orf23	chromosome 12 open reading frame 23	5	5	0	5	5	0	23	23	0	2.24758	7.80762e-05	0.000223115
C12orf5	chromosome 12 open reading frame 5	2	2	1	2	2	1	15	15	0	1.99022	0.00262614	0.00481761
C12orf57	chromosome 12 open reading frame 57	4	4	2	4	4	2	27	26	1	1.44286	5.43116e-05	0.000163859
C14orf159	chromosome 14 open reading frame 159	7	7	3	7	7	3	33	28	5	0.244289	0.00467895	0.00803927
C14orf166	chromosome 14 open reading frame 166	10	10	6	10	10	6	73	50	23	0.147568	0.496526	0.526374
C16orf62	chromosome 16 open reading frame 62	12	12	2	12	12	2	40	38	2	1.30377	2.2705e-07	1.48513e-06
C16orf80	chromosome 16 open reading frame 80	3	3	0	3	3	0	9	9	0	0.171532	0.0257324	0.0350417
C17orf49	chromosome 17 open reading frame 49	3	3	1	3	3	1	13	13	0	0.979606	0.00577679	0.00962899
C19orf10	chromosome 19 open reading frame 10	2	2	1	2	2	1	19	19	0	3.37273	0.000489951	0.00110603
C19orf70	chromosome 19 open reading frame 70	3	3	2	3	3	2	24	19	5	1.26576	0.0639189	0.0781123
C19orf80	chromosome 19 open reading frame 80	2	2	0	2	2	0	9	9	0	1.05535	0.0257324	0.0350417
C1orf123	chromosome 1 open reading frame 123	3	3	1	3	3	1	18	18	0	1.87364	0.000755873	0.0016225
C1orf198	chromosome 1 open reading frame 198	7	7	1	7	7	1	29	29	0	2.09571	3.50964e-06	1.52419e-05
C1QA	complement component 1, q subcomponent, A chain	3	3	1	3	3	1	14	14	0	2.14437	0.00391017	0.00681291
C1QB	complement component 1, q subcomponent, B chain	6	6	3	6	6	3	52	47	5	4.06521	1.51785e-10	3.58886e-09
C1QBP	complement component 1, q subcomponent binding protein	7	7	5	7	7	5	65	50	15	2.90731	0.00063769	0.00140865
C1QC	complement component 1, q subcomponent, C chain	5	5	2	5	5	2	50	48	2	4.82146	9.84867e-12	7.1826e-10
C1R	complement component 1, r subcomponent	14	14	2	14	14	2	49	45	4	2.36475	1.25439e-09	2.04659e-08
C1S	complement component 1, s subcomponent	15	15	4	15	15	4	51	44	7	2.68503	2.70566e-08	2.43281e-07
C2	complement component 2	10	10	2	10	10	2	41	40	1	2.8533	1.23819e-08	1.32626e-07
C21orf33	chromosome 21 open reading frame 33	5	5	3	5	5	3	43	40	3	1.74163	2.20589e-06	1.02343e-05
C3	complement component 3	93	93	49	93	93	49	75	50	25	2.73161	5.45438e-11	1.93817e-09
C4A	complement component 4A (Rodgers blood group)	59	59	28	4	4	2	62	50	12	3.4739	6.10217e-11	2.05033e-09
C4BPA	complement component 4 binding protein, alpha	26	26	5	26	26	5	60	50	10	6.27341	3.77547e-12	5.73872e-10
C4BPB	complement component 4 binding protein, beta	8	8	1	8	8	1	44	44	0	5.49362	1.4942e-10	3.55933e-09
C5	complement component 5	63	63	14	63	63	14	74	50	24	4.81811	7.97759e-12	7.16965e-10
C6	complement component 6	29	29	6	29	29	6	67	50	17	5.40857	8.38596e-12	7.16965e-10
C6orf211	chromosome 6 open reading frame 211	2	2	2	2	2	2	7	6	1	1.12004	0.270317	0.298979
C7	complement component 7	30	30	7	30	30	7	73	50	23	4.80574	5.05661e-11	1.85583e-09
C8A	complement component 8, alpha polypeptide	20	20	3	20	20	3	64	50	14	5.29189	1.61569e-11	8.18615e-10
C8B	complement component 8, beta polypeptide	21	21	5	21	21	5	62	50	12	4.7006	4.38033e-12	5.9075e-10
C8G	complement component 8, gamma polypeptide	11	11	3	11	11	3	63	50	13	6.08223	2.78739e-12	5.73872e-10
C8orf82	chromosome 8 open reading frame 82	3	3	2	3	3	2	9	5	4	-0.246472	0.391861	0.422574
C9	complement component 9	26	26	12	26	26	12	75	50	25	4.7302	1.33522e-10	3.35592e-09
C9orf142	chromosome 9 open reading frame 142	3	3	1	3	3	1	21	21	0	0.887158	0.000199778	0.000504502
C9orf64	chromosome 9 open reading frame 64	8	8	2	8	8	2	37	35	2	1.21836	3.67837e-07	2.245e-06
CA1	carbonic anhydrase I	13	13	11	13	13	11	75	50	25	-2.50793	1.15156e-10	3.04903e-09
CA2	carbonic anhydrase II	10	10	7	10	10	7	75	50	25	-2.54258	8.62804e-12	7.16965e-10
CAB39	calcium binding protein 39	6	6	2	6	6	2	47	42	5	0.988129	2.10358e-05	7.25907e-05
CAB39L	calcium binding protein 39-like	3	3	1	3	3	1	9	9	0	0.354099	0.0257324	0.0350417
CACNA2D1	calcium channel, voltage-dependent, alpha 2/delta subunit 1	16	16	6	16	16	6	59	46	13	1.07838	1.03264e-05	3.8883e-05
CACYBP	calcyclin binding protein	5	5	2	5	5	2	35	34	1	2.21807	1.23232e-06	6.16546e-06
CAD	carbamoyl-phosphate synthetase 2, aspartate transcarbamylase, and dihydroorotase	4	4	1	4	4	1	25	25	0	0.12009	2.91609e-05	9.56646e-05
CALB1	calbindin 1, 28kDa	9	9	7	8	8	7	63	43	20	-1.75901	0.00195464	0.00372935
CALCRL	calcitonin receptor-like	3	3	1	3	3	1	9	9	0	0.219149	0.0257324	0.0350417
CALD1	caldesmon 1	26	26	9	26	26	9	75	50	25	1.08101	1.62691e-08	1.60689e-07
CALML3	calmodulin-like 3	4	4	3	2	2	2	11	4	7	-1.22663	0.0229719	0.0323165
CALML5	calmodulin-like 5	7	6	7	7	6	7	20	14	6	-1.47673	0.811664	0.830661
CALR	calreticulin	14	14	7	14	14	7	74	50	24	0.747236	6.75609e-06	2.69568e-05
CALU	calumenin	13	13	4	13	13	4	60	47	13	1.23285	7.65141e-05	0.000223115
CAMK1	calcium/calmodulin-dependent protein kinase I	3	3	2	2	2	1	15	14	1	0.217721	0.0200889	0.0285883
CAMK2D	calcium/calmodulin-dependent protein kinase II delta	7	7	4	5	5	3	57	49	8	1.23307	2.11816e-08	2.03038e-07
CAMK2G	calcium/calmodulin-dependent protein kinase II gamma	6	6	2	4	4	1	19	19	0	0.518135	0.000489951	0.00110603
CAND1	cullin-associated and neddylation-dissociated 1	29	29	15	29	29	15	75	50	25	-0.189827	0.109253	0.128922
CAND2	cullin-associated and neddylation-dissociated 2 (putative)	6	6	2	6	6	2	23	20	3	0.246996	0.00806004	0.013133
CANX	calnexin	16	16	8	16	16	8	75	50	25	0.532331	3.99333e-05	0.000126833
CAP1	CAP, adenylate cyclase-associated protein 1 (yeast)	21	21	10	21	21	10	75	50	25	0.248474	0.0288162	0.0389257
CAP2	CAP, adenylate cyclase-associated protein, 2 (yeast)	6	6	3	5	5	2	42	33	9	0.0737525	0.277082	0.305614
CAPG	capping protein (actin filament), gelsolin-like	7	7	4	7	7	4	62	47	15	0.488141	0.0670873	0.0817026
CAPN1	calpain 1, (mu/I) large subunit	24	24	10	24	24	10	75	50	25	-0.178008	0.640915	0.668344
CAPN2	calpain 2, (m/II) large subunit	26	26	19	26	26	19	75	50	25	-0.688721	1.08211e-05	4.0446e-05
CAPNS1	calpain, small subunit 1	11	11	9	9	9	8	75	50	25	-0.526577	9.8473e-05	0.000276452
CAPRIN1	cell cycle associated protein 1	6	6	2	6	6	2	46	42	4	1.12217	9.98931e-07	5.22719e-06
CAPZA1	capping protein (actin filament) muscle Z-line, alpha 1	12	12	7	10	10	5	74	50	24	-0.342219	0.0154349	0.0228623
CAPZA2	capping protein (actin filament) muscle Z-line, alpha 2	13	13	8	11	11	6	75	50	25	-0.426513	0.00540817	0.0092167
CAPZB	capping protein (actin filament) muscle Z-line, beta	14	14	11	14	14	11	75	50	25	-0.0524395	0.748732	0.77145
CARHSP1	calcium regulated heat stable protein 1, 24kDa	4	4	1	4	4	1	24	24	0	3.13793	4.79954e-05	0.000146045
CARKD	carbohydrate kinase domain containing	6	6	1	6	6	1	24	24	0	3.39348	4.79954e-05	0.000146045
CARS	cysteinyl-tRNA synthetase	11	11	3	11	11	3	47	44	3	2.03546	6.35811e-10	1.15972e-08
CASK	calcium/calmodulin-dependent serine protein kinase (MAGUK family)	10	10	2	10	10	2	36	35	1	1.06564	2.04965e-07	1.36586e-06
CASKIN2	CASK interacting protein 2	5	5	2	4	4	2	19	17	2	1.14001	0.00922474	0.014498
CASP1	caspase 1, apoptosis-related cysteine peptidase	3	3	1	3	3	1	12	12	0	1.47277	0.00847241	0.0134346
CASP14	caspase 14, apoptosis-related cysteine peptidase	7	6	7	7	6	7	57	40	17	-1.43218	0.0803736	0.097032
CAST	calpastatin	13	13	9	13	13	9	74	49	25	-0.85954	0.000463589	0.0010723
CAT	catalase	20	20	16	20	20	16	75	50	25	-1.74497	8.55294e-11	2.48191e-09
CAV1	caveolin 1, caveolae protein, 22kDa	5	5	2	3	3	2	34	31	3	2.0654	0.000111433	0.000309839
CBR1	carbonyl reductase 1	14	14	10	12	12	8	75	50	25	-0.387217	0.00174765	0.00336569
CBR3	carbonyl reductase 3	4	4	2	2	2	0	18	18	0	2.12479	0.000755873	0.0016225
CBX1	chromobox homolog 1	4	4	2	3	3	1	44	36	8	0.910949	0.0105007	0.0163424
CBX3	chromobox homolog 3	6	6	3	4	4	2	63	48	15	0.732624	0.0172233	0.0253701
CBX5	chromobox homolog 5	4	4	1	3	3	1	22	22	0	1.63331	0.000125578	0.000337129
CCAR1	cell division cycle and apoptosis regulator 1	5	5	1	5	5	1	22	22	0	0.343754	0.000125578	0.000337129
CCBL1	cysteine conjugate-beta lyase, cytoplasmic	4	4	2	4	4	2	20	16	4	-0.105617	0.275576	0.304058
CCBL2	cysteine conjugate-beta lyase 2	4	4	1	4	4	1	25	25	0	0.944807	2.91609e-05	9.56646e-05
CCDC132	coiled-coil domain containing 132	4	4	1	4	4	1	7	7	0	0.40491	0.0526926	0.065116
CCDC22	coiled-coil domain containing 22	10	10	4	10	10	4	49	40	9	1.19018	2.71566e-05	9.13423e-05
CCDC47	coiled-coil domain containing 47	4	4	2	4	4	2	23	21	2	0.647139	0.00170011	0.00335814
CCDC53	coiled-coil domain containing 53	3	3	0	3	3	0	7	7	0	0.245011	0.0526926	0.065116
CCDC6	coiled-coil domain containing 6	4	4	2	4	4	2	8	7	1	-0.599831	0.219808	0.246357
CCDC93	coiled-coil domain containing 93	5	5	1	5	5	1	22	22	0	0.71737	0.000125578	0.000337129
CCNY	cyclin Y	3	3	0	2	2	0	13	13	0	0.204996	0.00577679	0.00962899
CCT2	chaperonin containing TCP1, subunit 2 (beta)	20	20	13	20	20	13	75	50	25	-0.140081	0.139426	0.161953
CCT3	chaperonin containing TCP1, subunit 3 (gamma)	17	17	9	17	17	9	74	50	24	0.406043	0.79169	0.811781
CCT4	chaperonin containing TCP1, subunit 4 (delta)	14	14	7	14	14	7	72	50	22	0.572267	0.00394041	0.00685243
CCT5	chaperonin containing TCP1, subunit 5 (epsilon)	21	21	7	21	21	7	74	50	24	0.248265	0.20609	0.232042
CCT6A	chaperonin containing TCP1, subunit 6A (zeta 1)	13	13	7	11	11	6	73	50	23	0.755865	0.000242959	0.000603584
CCT7	chaperonin containing TCP1, subunit 7 (eta)	17	17	9	17	17	9	74	50	24	-0.187666	0.179251	0.204128
CCT8	chaperonin containing TCP1, subunit 8 (theta)	21	21	9	21	21	9	75	50	25	-0.275915	0.00927263	0.0145661
CD109	CD109 molecule	15	15	7	15	15	7	68	48	20	0.182643	0.19024	0.215565
CD14	CD14 molecule	6	6	1	6	6	1	32	32	0	0.839603	6.23031e-07	3.45864e-06
CD151	CD151 molecule (Raph blood group)	4	4	1	4	4	1	12	12	0	2.30514	0.00847241	0.0134346
CD2AP	CD2-associated protein	17	17	5	17	17	5	65	45	20	0.678928	0.0754278	0.0914068
CD34	CD34 molecule	3	3	1	3	3	1	10	10	0	1.55495	0.0178696	0.0256128
CD44	CD44 molecule (Indian blood group)	7	7	1	7	7	1	40	40	0	3.45107	3.16667e-09	4.1942e-08
CD46	CD46 molecule, complement regulatory protein	3	3	1	3	3	1	15	15	0	0.859392	0.00262614	0.00481761
CD47	CD47 molecule	3	3	2	3	3	2	27	26	1	3.36359	9.9284e-05	0.000278239
CD55	CD55 molecule, decay accelerating factor for complement (Cromer blood group)	4	4	0	4	4	0	24	24	0	1.3415	4.79954e-05	0.000146045
CD59	CD59 molecule, complement regulatory protein	3	3	3	3	3	3	54	41	13	0.13811	0.21757	0.244107
CD5L	CD5 molecule-like	10	10	2	10	10	2	46	43	3	3.27421	2.07542e-09	3.06701e-08
CD74	CD74 molecule, major histocompatibility complex, class II invariant chain	5	5	2	5	5	2	55	46	9	1.25929	0.000573648	0.00127869
CD81	CD81 molecule	4	4	3	4	4	3	71	50	21	0.222227	0.914965	0.923359
CD9	CD9 molecule	3	3	1	3	3	1	20	20	0	4.06106	0.000314466	0.000747969
CD93	CD93 molecule	4	4	1	3	3	1	15	15	0	0.424674	0.00262614	0.00481761
CD97	CD97 molecule	7	7	2	7	7	2	43	42	1	0.876866	1.20671e-09	1.98547e-08
CD99L2	CD99 molecule-like 2	3	3	1	3	3	1	19	19	0	1.55204	0.000489951	0.00110603
CDC37	cell division cycle 37	6	6	4	6	6	4	50	41	9	1.01289	0.00307088	0.00556314
CDC42	cell division cycle 42	6	6	5	6	6	5	72	50	22	-0.204677	0.0553258	0.0681149
CDC42BPA	CDC42 binding protein kinase alpha (DMPK-like)	11	11	2	10	10	2	40	39	1	0.760933	1.30377e-08	1.32626e-07
CDC42BPB	CDC42 binding protein kinase beta (DMPK-like)	16	16	4	14	14	3	45	41	4	0.578694	5.53621e-07	3.17834e-06
CDC42EP1	CDC42 effector protein (Rho GTPase binding) 1	4	4	1	4	4	1	15	15	0	0.628567	0.00262614	0.00481761
CDC42EP4	CDC42 effector protein (Rho GTPase binding) 4	5	5	3	5	5	3	46	29	17	0.271047	0.357323	0.387424
CDC5L	cell division cycle 5-like	5	5	1	5	5	1	24	24	0	0.674387	4.79954e-05	0.000146045
CDC73	cell division cycle 73	4	4	1	4	4	1	13	13	0	0.177181	0.00577679	0.00962899
CDH1	cadherin 1, type 1, E-cadherin (epithelial)	3	3	0	3	3	0	16	16	0	0.961042	0.00174927	0.00336569
CDH11	cadherin 11, type 2, OB-cadherin (osteoblast)	3	3	0	3	3	0	19	19	0	0.351452	0.000489951	0.00110603
CDH13	cadherin 13	8	8	4	8	8	4	54	36	18	-0.154633	0.573757	0.601851
CDH16	cadherin 16, KSP-cadherin	6	6	5	6	6	5	9	6	3	-0.447147	0.881281	0.893599
CDH5	cadherin 5, type 2 (vascular endothelium)	6	6	2	6	6	2	45	40	5	0.842204	4.90763e-05	0.000148908
CDIPT	CDP-diacylglycerol--inositol 3-phosphatidyltransferase	4	4	1	4	4	1	18	18	0	1.17384	0.000755873	0.0016225
CDK5	cyclin-dependent kinase 5	3	3	0	3	3	0	9	9	0	0.149974	0.0257324	0.0350417
CDK5RAP3	CDK5 regulatory subunit associated protein 3	6	6	2	6	6	2	46	42	4	0.727379	1.12339e-06	5.68767e-06
CDKN1B	cyclin-dependent kinase inhibitor 1B (p27, Kip1)	3	3	3	3	3	3	27	16	11	-0.302101	0.144618	0.167436
CDKN1C	cyclin-dependent kinase inhibitor 1C (p57, Kip2)	5	5	2	5	5	2	21	18	3	0.542575	0.0430834	0.0555421
CDKN2AIP	CDKN2A interacting protein	3	3	0	3	3	0	7	7	0	0.057417	0.0526926	0.065116
CDS2	CDP-diacylglycerol synthase (phosphatidate cytidylyltransferase) 2	4	4	3	4	4	3	47	35	12	0.610047	0.0153492	0.0227882
CDV3	CDV3 homolog (mouse)	5	5	4	5	5	4	34	26	8	0.000486791	0.495286	0.525408
CEACAM1	carcinoembryonic antigen-related cell adhesion molecule 1 (biliary glycoprotein)	3	3	1	2	2	0	12	12	0	1.3332	0.00847241	0.0134346
CES1	carboxylesterase 1	7	7	1	3	3	0	9	9	0	0.163012	0.0257324	0.0350417
CES2	carboxylesterase 2	6	6	3	6	6	3	13	10	3	0.245291	0.490164	0.520494
CETN2	centrin, EF-hand protein, 2	3	3	1	3	3	1	15	15	0	0.498203	0.00262614	0.00481761
CFB	complement factor B	16	16	8	16	16	8	72	50	22	0.841654	9.74823e-06	3.75114e-05
CFD	complement factor D (adipsin)	5	5	2	5	5	2	28	27	1	1.8492	3.34813e-05	0.00010839
CFH	complement factor H	44	44	20	38	38	20	75	50	25	2.30793	4.97164e-12	5.9075e-10
CFHR1	complement factor H-related 1	12	12	4	3	3	1	26	25	1	5.90476	7.80036e-05	0.000223115
CFHR2	complement factor H-related 2	8	8	2	4	4	0	40	40	0	5.96533	3.16667e-09	4.1942e-08
CFHR3	complement factor H-related 3	8	8	1	2	2	1	13	13	0	3.37697	0.00577679	0.00962899
CFHR4	complement factor H-related 4	5	5	1	2	2	0	9	9	0	1.04988	0.0257324	0.0350417
CFHR5	complement factor H-related 5	18	18	5	17	17	5	63	50	13	4.95918	9.90641e-12	7.1826e-10
CFI	complement factor I	9	9	6	9	9	6	55	42	13	0.418837	0.0164011	0.0242597
CFL1	cofilin 1 (non-muscle)	15	15	10	13	13	7	75	50	25	0.102181	0.673417	0.699039
CFL2	cofilin 2 (muscle)	8	8	4	5	5	1	70	50	20	0.358134	0.142403	0.165291
CFP	complement factor properdin	7	7	0	7	7	0	35	35	0	3.56709	9.69469e-08	7.01711e-07
CGNL1	cingulin-like 1	13	13	6	13	13	6	57	40	17	0.0217938	0.747041	0.770205
CHCHD3	coiled-coil-helix-coiled-coil-helix domain containing 3	4	4	3	4	4	3	35	32	3	0.457509	0.0007411	0.0016225
CHD4	chromodomain helicase DNA binding protein 4	10	10	2	6	6	0	33	33	0	0.425312	3.40221e-07	2.09246e-06
CHDH	choline dehydrogenase	4	4	3	4	4	3	11	7	4	-0.517598	0.634879	0.662916
CHID1	chitinase domain containing 1	4	4	1	4	4	1	19	19	0	2.20644	0.000489951	0.00110603
CHKB	choline kinase beta	5	5	1	5	5	1	9	9	0	0.391844	0.0257324	0.0350417
CHMP2A	charged multivesicular body protein 2A	4	4	1	4	4	1	16	16	0	1.44507	0.00174927	0.00336569
CHMP4A	charged multivesicular body protein 4A	3	3	1	3	3	1	8	8	0	1.76341	0.0368866	0.0479992
CHMP4B	charged multivesicular body protein 4B	4	4	2	4	4	2	32	28	4	0.40789	0.0128157	0.0192236
CHMP5	charged multivesicular body protein 5	3	3	2	3	3	2	23	22	1	1.50569	0.00035464	0.000835432
CHMP6	charged multivesicular body protein 6	3	3	2	3	3	2	16	15	1	1.02345	0.00899916	0.0141644
CHORDC1	cysteine and histidine-rich domain (CHORD) containing 1	4	4	0	4	4	0	8	8	0	0.221355	0.0368866	0.0479992
CHP1	calcineurin-like EF-hand protein 1	4	4	2	4	4	2	23	20	3	1.39025	0.0151271	0.0224898
CHST13	carbohydrate (chondroitin 4) sulfotransferase 13	4	4	0	4	4	0	24	24	0	3.54515	4.79954e-05	0.000146045
CIRBP	cold inducible RNA binding protein	4	4	4	4	4	4	71	47	24	-1.00146	2.81652e-08	2.50427e-07
CISD1	CDGSH iron sulfur domain 1	3	3	1	3	3	1	38	38	0	3.95149	1.3088e-08	1.32626e-07
CISD2	CDGSH iron sulfur domain 2	4	4	0	4	4	0	14	14	0	1.24354	0.00391017	0.00681291
CKAP4	cytoskeleton-associated protein 4	18	18	9	18	18	9	74	50	24	0.919002	3.95712e-06	1.69092e-05
CKAP5	cytoskeleton associated protein 5	6	6	1	6	6	1	29	29	0	0.276068	3.50964e-06	1.52419e-05
CKB	creatine kinase, brain	11	11	8	11	11	8	75	50	25	-1.51455	3.74974e-09	4.88538e-08
CKM	creatine kinase, muscle	8	8	0	8	8	0	8	8	0	2.16308	0.0368866	0.0479992
CLASP1	cytoplasmic linker associated protein 1	6	6	2	4	4	1	22	21	1	0.264429	0.000573619	0.00127869
CLASP2	cytoplasmic linker associated protein 2	8	8	1	6	6	1	24	24	0	0.184465	4.79954e-05	0.000146045
CLC	Charcot-Leyden crystal galectin	3	3	1	3	3	1	15	15	0	2.02471	0.00262614	0.00481761
CLCC1	chloride channel CLIC-like 1	3	3	1	3	3	1	10	10	0	0.109919	0.0178696	0.0256128
CLDN5	claudin 5	2	2	1	2	2	1	10	10	0	1.58603	0.0178696	0.0256128
CLEC11A	C-type lectin domain family 11, member A	3	3	0	3	3	0	15	15	0	1.33723	0.00262614	0.00481761
CLEC3B	C-type lectin domain family 3, member B	6	6	3	6	6	3	53	48	5	2.71672	4.59423e-10	8.78131e-09
CLIC1	chloride intracellular channel 1	13	13	8	13	13	8	75	50	25	0.183925	0.298521	0.327788
CLIC2	chloride intracellular channel 2	8	8	4	7	7	4	59	44	15	-0.144875	0.861037	0.875417
CLIC4	chloride intracellular channel 4	15	15	8	14	14	8	75	50	25	0.393864	0.00366914	0.00656496
CLIC5	chloride intracellular channel 5	15	15	12	12	12	10	75	50	25	-1.69862	6.33992e-11	2.08629e-09
CLINT1	clathrin interactor 1	7	7	3	7	7	3	50	43	7	1.6369	5.42591e-07	3.14328e-06
CLIP1	CAP-GLY domain containing linker protein 1	7	7	2	6	6	2	36	31	5	0.29332	0.000151566	0.000399173
CLIP2	CAP-GLY domain containing linker protein 2	4	4	1	4	4	1	14	14	0	0.202211	0.00391017	0.00681291
CLTA	clathrin, light chain A	7	7	2	7	7	2	37	33	4	1.72534	0.000543782	0.00121978
CLTB	clathrin, light chain B	6	6	2	6	6	2	37	35	2	1.81234	9.24072e-06	3.57797e-05
CLTC	clathrin, heavy chain (Hc)	69	69	38	52	52	32	75	50	25	-0.0257123	0.897161	0.908258
CLU	clusterin	18	18	8	18	18	8	75	50	25	2.96349	8.55294e-11	2.48191e-09
CLYBL	citrate lyase beta like	4	4	2	4	4	2	7	4	3	-0.240327	0.52564	0.554659
CMAS	cytidine monophosphate N-acetylneuraminic acid synthetase	6	6	1	6	6	1	40	40	0	3.64319	3.16667e-09	4.1942e-08
CMBL	carboxymethylenebutenolidase homolog (Pseudomonas)	8	8	6	8	8	6	72	47	25	-1.27465	0.000620751	0.00137649
CMPK1	cytidine monophosphate (UMP-CMP) kinase 1, cytosolic	9	9	5	9	9	5	71	50	21	-0.116265	0.496498	0.526374
CMPK2	cytidine monophosphate (UMP-CMP) kinase 2, mitochondrial	6	6	4	6	6	4	22	19	3	-0.126615	0.0513049	0.065116
CNBP	CCHC-type zinc finger, nucleic acid binding protein	5	5	3	5	5	3	44	33	11	1.14603	0.00917349	0.0144245
CNDP2	CNDP dipeptidase 2 (metallopeptidase M20 family)	22	22	16	22	22	16	75	50	25	-1.28427	4.28486e-10	8.28926e-09
CNN1	calponin 1, basic, smooth muscle	8	8	1	8	8	1	34	34	0	3.22861	1.83017e-07	1.24032e-06
CNN2	calponin 2	8	8	5	7	7	5	74	49	25	0.870571	1.80541e-05	6.31893e-05
CNN3	calponin 3, acidic	12	12	7	11	11	7	75	50	25	0.229546	0.0235333	0.0330917
CNOT1	CCR4-NOT transcription complex, subunit 1	7	7	1	7	7	1	23	23	0	0.125803	7.80762e-05	0.000223115
CNP	2',3'-cyclic nucleotide 3' phosphodiesterase	8	8	4	8	8	4	55	43	12	0.785283	0.00218649	0.00414447
CNPY2	canopy FGF signaling regulator 2	3	3	2	3	3	2	24	18	6	0.436648	0.338612	0.369016
CNPY4	canopy FGF signaling regulator 4	3	3	2	3	3	2	15	14	1	0.66655	0.0154689	0.022902
CNRIP1	cannabinoid receptor interacting protein 1	5	5	1	5	5	1	21	21	0	2.1544	0.000199778	0.000504502
CNTN1	contactin 1	6	6	1	6	6	1	32	32	0	1.13364	6.23031e-07	3.45864e-06
COA3	cytochrome c oxidase assembly factor 3	2	2	1	2	2	1	10	10	0	1.04968	0.0178696	0.0256128
COASY	CoA synthase	6	6	3	6	6	3	45	31	14	-0.05548	0.736207	0.760263
COL12A1	collagen, type XII, alpha 1	80	80	6	80	80	6	65	50	15	3.85171	3.15224e-12	5.73872e-10
COL14A1	collagen, type XIV, alpha 1	32	32	0	32	32	0	43	43	0	2.89133	3.29673e-10	6.61834e-09
COL15A1	collagen, type XV, alpha 1	13	13	2	13	13	2	54	50	4	2.73363	2.88335e-12	5.73872e-10
COL18A1	collagen, type XVIII, alpha 1	18	18	11	18	18	11	75	50	25	1.02915	4.59661e-09	5.77653e-08
COL1A1	collagen, type I, alpha 1	18	18	3	17	17	3	54	49	5	6.57037	1.65876e-11	8.27308e-10
COL1A2	collagen, type I, alpha 2	10	10	3	10	10	3	50	47	3	6.03	1.17749e-10	3.08076e-09
COL21A1	collagen, type XXI, alpha 1	3	3	0	3	3	0	14	14	0	1.83547	0.00391017	0.00681291
COL3A1	collagen, type III, alpha 1	4	4	1	4	4	1	34	34	0	3.00515	1.83017e-07	1.24032e-06
COL4A1	collagen, type IV, alpha 1	10	10	5	9	9	4	72	50	22	2.3551	8.28825e-07	4.4765e-06
COL4A2	collagen, type IV, alpha 2	18	18	13	18	18	13	75	50	25	1.63506	1.24007e-10	3.19219e-09
COL4A3	collagen, type IV, alpha 3 (Goodpasture antigen)	9	9	7	9	9	7	75	50	25	-0.0350547	0.319905	0.349464
COL4A3BP	collagen, type IV, alpha 3 (Goodpasture antigen) binding protein	3	3	1	3	3	1	11	11	0	0.0992057	0.0123422	0.0185832
COL4A4	collagen, type IV, alpha 4	9	9	6	9	9	6	74	50	24	0.221489	0.389907	0.420894
COL4A5	collagen, type IV, alpha 5	5	5	2	3	3	2	56	40	16	2.09954	0.00579489	0.00965413
COL4A6	collagen, type IV, alpha 6	4	4	1	4	4	1	43	43	0	1.35113	3.29673e-10	6.61834e-09
COL6A1	collagen, type VI, alpha 1	33	33	20	33	33	20	75	50	25	2.43291	1.48829e-11	7.91772e-10
COL6A2	collagen, type VI, alpha 2	31	31	15	31	31	15	75	50	25	2.64382	1.60805e-11	8.18615e-10
COL6A3	collagen, type VI, alpha 3	113	113	56	113	113	56	75	50	25	2.34217	1.00886e-11	7.1826e-10
COL7A1	collagen, type VII, alpha 1	43	43	1	43	43	1	50	50	0	2.97055	8.53474e-13	5.73872e-10
COL8A1	collagen, type VIII, alpha 1	5	5	0	5	5	0	20	20	0	1.43543	0.000314466	0.000747969
COLGALT1	collagen beta(1-O)galactosyltransferase 1	8	8	0	8	8	0	34	34	0	1.99168	1.83017e-07	1.24032e-06
COMMD1	copper metabolism (Murr1) domain containing 1	2	2	1	2	2	1	16	16	0	0.394039	0.00174927	0.00336569
COMMD10	COMM domain containing 10	3	3	3	3	3	3	23	18	5	0.0937426	0.360036	0.389967
COMMD2	COMM domain containing 2	3	3	2	3	3	2	10	9	1	0.418419	0.0998766	0.118692
COMMD3	COMM domain containing 3	3	3	1	2	2	1	14	14	0	2.03708	0.00391017	0.00681291
COMMD4	COMM domain containing 4	4	4	1	4	4	1	21	21	0	2.02569	0.000199778	0.000504502
COMMD5	COMM domain containing 5	3	3	1	3	3	1	9	9	0	0.5235	0.0257324	0.0350417
COMMD7	COMM domain containing 7	2	2	0	2	2	0	7	7	0	0.487676	0.0526926	0.065116
COMMD8	COMM domain containing 8	3	3	2	3	3	2	13	12	1	0.456887	0.0298277	0.0402069
COMMD9	COMM domain containing 9	4	4	3	4	4	3	19	18	1	0.520712	0.00507568	0.00868716
COMP	cartilage oligomeric matrix protein	4	4	0	4	4	0	8	8	0	0.627871	0.0368866	0.0479992
COMT	catechol-O-methyltransferase	11	11	6	11	11	6	71	48	23	-0.109223	0.977583	0.980041
COPA	coatomer protein complex, subunit alpha	24	24	8	24	24	8	71	50	21	1.34048	8.00489e-08	6.09823e-07
COPB1	coatomer protein complex, subunit beta 1	19	19	5	19	19	5	68	50	18	1.29311	9.55209e-08	7.01711e-07
COPB2	coatomer protein complex, subunit beta 2 (beta prime)	19	19	9	19	19	9	72	50	22	0.264548	0.298507	0.327788
COPE	coatomer protein complex, subunit epsilon	7	7	5	7	7	5	52	42	10	1.13954	0.000416091	0.000970879
COPG1	coatomer protein complex, subunit gamma 1	18	18	7	15	15	6	71	48	23	0.318159	0.0011382	0.00236204
COPG2	coatomer protein complex, subunit gamma 2	5	5	3	4	4	1	27	26	1	0.400094	0.000136827	0.000363658
COPS2	COP9 signalosome subunit 2	8	8	4	8	8	4	43	34	9	0.80232	0.00248594	0.00467598
COPS3	COP9 signalosome subunit 3	8	8	3	8	8	3	56	41	15	0.377907	0.310511	0.339668
COPS4	COP9 signalosome subunit 4	8	8	5	8	8	5	57	40	17	0.359415	0.14276	0.165585
COPS5	COP9 signalosome subunit 5	7	7	2	7	7	2	45	35	10	-1.85808	0.429571	0.460286
COPS6	COP9 signalosome subunit 6	6	6	3	6	6	3	33	32	1	1.64792	4.01204e-06	1.7098e-05
COPS7A	COP9 signalosome subunit 7A	5	5	5	5	5	5	48	30	18	-0.548954	0.0251704	0.0350417
COPS7B	COP9 signalosome subunit 7B	4	4	2	4	4	2	10	9	1	0.21873	0.0998766	0.118692
COPS8	COP9 signalosome subunit 8	4	4	2	4	4	2	36	34	2	1.57332	5.62205e-06	2.33971e-05
COPZ1	coatomer protein complex, subunit zeta 1	6	6	3	6	6	3	54	41	13	0.208258	0.314545	0.343845
CORO1A	coronin, actin binding protein, 1A	8	8	3	8	8	3	49	45	4	1.75771	8.26033e-08	6.26294e-07
CORO1B	coronin, actin binding protein, 1B	11	11	5	11	11	5	67	50	17	1.32792	4.19824e-08	3.48978e-07
CORO1C	coronin, actin binding protein, 1C	8	8	2	8	8	2	47	46	1	2.88578	4.90637e-11	1.84249e-09
CORO2B	coronin, actin binding protein, 2B	10	10	5	10	10	5	69	46	23	-0.947335	0.104281	0.123466
COTL1	coactosin-like 1 (Dictyostelium)	9	9	3	9	9	3	63	46	17	0.622097	0.0219167	0.0309686
COX2		4	4	3	4	4	3	49	45	4	1.99584	2.24685e-07	1.47571e-06
COX4I1	cytochrome c oxidase subunit IV isoform 1	6	6	2	6	6	2	53	49	4	1.52719	6.54113e-07	3.61859e-06
COX5A	cytochrome c oxidase subunit Va	3	3	2	3	3	2	27	23	4	0.368875	0.0528242	0.0652535
COX5B	cytochrome c oxidase subunit Vb	4	4	2	4	4	2	44	43	1	3.16635	8.17614e-09	9.3208e-08
COX6B1	cytochrome c oxidase subunit VIb polypeptide 1 (ubiquitous)	3	3	3	3	3	3	53	35	18	-1.99987	0.00122555	0.00248853
COX6C	cytochrome c oxidase subunit VIc	4	4	2	4	4	2	14	13	1	1.21556	0.0296808	0.0400428
COX7A2	cytochrome c oxidase subunit VIIa polypeptide 2 (liver)	2	2	2	2	2	2	18	17	1	1.50863	0.00740037	0.0121263
CP	ceruloplasmin (ferroxidase)	28	28	16	28	28	16	75	50	25	0.299781	0.0973665	0.115925
CPB2	carboxypeptidase B2 (plasma)	5	5	1	5	5	1	36	36	0	2.28765	5.05503e-08	4.08497e-07
CPM	carboxypeptidase M	11	11	1	11	11	1	38	38	0	1.84459	1.3088e-08	1.32626e-07
CPN1	carboxypeptidase N, polypeptide 1	3	3	0	3	3	0	16	16	0	0.409346	0.00174927	0.00336569
CPN2	carboxypeptidase N, polypeptide 2	5	5	0	5	5	0	12	12	0	0.550051	0.00847241	0.0134346
CPNE1	copine I	10	10	5	10	10	5	68	46	22	0.155797	0.454645	0.485523
CPNE2	copine II	9	9	3	8	8	2	55	45	10	1.00258	4.41004e-05	0.000138771
CPNE3	copine III	12	12	6	11	11	6	67	50	17	0.550592	0.0046795	0.00803927
CPNE8	copine VIII	8	8	5	6	6	3	56	40	16	-0.207154	0.493002	0.523333
CPPED1	calcineurin-like phosphoesterase domain containing 1	7	7	2	7	7	2	35	30	5	1.14068	0.00119664	0.00243498
CPQ	carboxypeptidase Q	5	4	5	5	4	5	35	21	14	0.172424	0.10203	0.12098
CPSF1	cleavage and polyadenylation specific factor 1, 160kDa	3	3	0	3	3	0	8	8	0	0.0250565	0.0368866	0.0479992
CPSF6	cleavage and polyadenylation specific factor 6, 68kDa	6	6	2	6	6	2	42	40	2	1.17144	3.69188e-08	3.12586e-07
CPSF7	cleavage and polyadenylation specific factor 7, 59kDa	3	3	0	3	3	0	9	9	0	0.436731	0.0257324	0.0350417
CPT1A	carnitine palmitoyltransferase 1A (liver)	15	15	2	15	15	2	57	48	9	1.1451	2.83821e-08	2.50958e-07
CPT2	carnitine palmitoyltransferase 2	7	7	3	7	7	3	34	24	10	-0.0428394	0.406896	0.438048
CR1	complement component (3b/4b) receptor 1 (Knops blood group)	26	26	11	23	23	9	61	37	24	-1.82366	3.29423e-08	2.85739e-07
CRAT	carnitine O-acetyltransferase	4	4	1	4	4	1	9	9	0	0.238735	0.0257324	0.0350417
CRB2	crumbs homolog 2 (Drosophila)	14	14	9	14	14	9	62	38	24	-0.983349	1.37606e-06	6.80991e-06
CRELD1	cysteine-rich with EGF-like domains 1	5	5	1	5	5	1	21	21	0	0.712225	0.000199778	0.000504502
CRIM1	cysteine rich transmembrane BMP regulator 1 (chordin-like)	7	7	3	7	7	3	32	17	15	-0.216371	0.0377867	0.0490705
CRIP2	cysteine-rich protein 2	6	6	3	6	6	3	74	50	24	-0.443432	0.000444419	0.0010317
CRK	v-crk avian sarcoma virus CT10 oncogene homolog	10	10	6	10	10	6	69	50	19	0.445336	0.0340833	0.045635
CRKL	v-crk avian sarcoma virus CT10 oncogene homolog-like	8	8	4	8	8	4	63	48	15	0.555284	0.00826788	0.0134346
CROCC	ciliary rootlet coiled-coil, rootletin	7	7	1	7	7	1	21	21	0	0.419548	0.000199778	0.000504502
CRTAC1	cartilage acidic protein 1	5	5	1	5	5	1	23	23	0	1.03335	7.80762e-05	0.000223115
CRYAB	crystallin, alpha B	7	7	4	7	7	4	70	48	22	-0.469996	0.0331634	0.0445116
CRYL1	crystallin, lambda 1	10	10	7	10	10	7	71	48	23	-1.75334	2.71508e-07	1.73322e-06
CRYM	crystallin, mu	6	5	6	6	5	6	28	14	14	-2.791	0.000987289	0.00208015
CRYZ	crystallin, zeta (quinone reductase)	10	10	9	10	10	9	72	50	22	-0.636623	0.00188562	0.00361495
CRYZL1	crystallin, zeta (quinone reductase)-like 1	3	3	1	3	3	1	16	16	0	0.541649	0.00174927	0.00336569
CS	citrate synthase	10	10	5	10	10	5	70	50	20	0.17946	0.532723	0.561761
CSDE1	cold shock domain containing E1, RNA-binding	7	7	1	7	7	1	41	41	0	1.49976	1.5171e-09	2.31702e-08
CSE1L	CSE1 chromosome segregation 1-like (yeast)	15	15	4	15	15	4	68	50	18	1.48033	7.2605e-09	8.42746e-08
CSK	c-src tyrosine kinase	11	11	3	10	10	3	54	46	8	1.04504	1.38443e-07	9.84208e-07
CSNK1A1	casein kinase 1, alpha 1	6	6	1	3	3	0	24	24	0	1.18535	4.79954e-05	0.000146045
CSNK2A2	casein kinase 2, alpha prime polypeptide	7	7	3	7	7	3	41	31	10	0.70348	0.0388927	0.0504247
CSNK2B	casein kinase 2, beta polypeptide	5	5	3	5	5	3	42	31	11	0.4214	0.414133	0.445238
CSPG4	chondroitin sulfate proteoglycan 4	27	27	2	27	27	2	48	47	1	1.59523	1.86356e-11	8.68102e-10
CSRP1	cysteine and glycine-rich protein 1	12	12	8	12	12	8	75	50	25	-0.485357	0.000135825	0.000361595
CSRP2	cysteine and glycine-rich protein 2	6	6	5	6	6	5	62	49	13	1.18073	9.01373e-05	0.000255522
CSTB	cystatin B (stefin B)	4	4	3	4	4	3	64	49	15	0.661178	0.0067848	0.0111865
CSTF2	cleavage stimulation factor, 3' pre-RNA, subunit 2, 64kDa	3	3	1	2	2	0	15	15	0	0.251104	0.00262614	0.00481761
CSTF3	cleavage stimulation factor, 3' pre-RNA, subunit 3, 77kDa	3	3	1	3	3	1	9	9	0	0.0575399	0.0257324	0.0350417
CTBP1	C-terminal binding protein 1	5	5	2	5	5	2	34	29	5	1.15017	0.000542637	0.00121807
CTGF	connective tissue growth factor	4	4	1	4	4	1	15	15	0	0.660758	0.00262614	0.00481761
CTIF	CBP80/20-dependent translation initiation factor	2	2	1	2	2	1	9	9	0	0.0380793	0.0257324	0.0350417
CTNNA1	catenin (cadherin-associated protein), alpha 1, 102kDa	26	26	9	20	20	7	74	50	24	2.10234	1.0796e-09	1.84283e-08
CTNNB1	catenin (cadherin-associated protein), beta 1, 88kDa	17	17	6	14	14	4	65	49	16	0.932121	3.1364e-05	0.000102261
CTNNBL1	catenin, beta like 1	3	3	1	3	3	1	7	7	0	0.184742	0.0526926	0.065116
CTNND1	catenin (cadherin-associated protein), delta 1	18	18	8	18	18	8	73	50	23	0.771241	0.000129758	0.000347221
CTPS1	CTP synthase 1	7	7	1	7	7	1	24	24	0	0.773207	4.79954e-05	0.000146045
CTPS2	CTP synthase 2	3	3	0	3	3	0	7	7	0	0.264732	0.0526926	0.065116
CTSA	cathepsin A	4	4	1	4	4	1	32	32	0	1.22731	6.23031e-07	3.45864e-06
CTSB	cathepsin B	7	7	6	7	7	6	71	49	22	0.517664	0.060511	0.0741748
CTSC	cathepsin C	7	7	2	7	7	2	33	32	1	1.76293	1.4271e-06	7.04067e-06
CTSD	cathepsin D	13	13	9	13	13	9	75	50	25	-0.242813	0.0865375	0.103923
CTSG	cathepsin G	6	6	3	6	6	3	31	26	5	-0.300902	0.060008	0.0735865
CTSZ	cathepsin Z	5	5	2	5	5	2	35	33	2	2.49492	8.92941e-06	3.48018e-05
CTTN	cortactin	16	16	9	16	16	9	75	50	25	-0.46241	0.0296487	0.0400163
CUBN	cubilin (intrinsic factor-cobalamin receptor)	19	19	11	19	19	11	36	16	20	-1.22229	2.20032e-06	1.02233e-05
CUL1	cullin 1	4	4	1	4	4	1	10	10	0	0.177775	0.0178696	0.0256128
CUL2	cullin 2	6	6	1	6	6	1	22	22	0	0.3456	0.000125578	0.000337129
CUL3	cullin 3	12	12	3	12	12	3	50	42	8	1.01726	1.70389e-05	6.14557e-05
CUL4A	cullin 4A	6	6	1	3	3	1	31	31	0	0.287935	1.12435e-06	5.68767e-06
CUL4B	cullin 4B	6	6	1	5	5	0	33	33	0	0.429332	3.40221e-07	2.09246e-06
CUL5	cullin 5	7	7	4	7	7	4	48	41	7	0.450193	1.25271e-05	4.62808e-05
CUTA	cutA divalent cation tolerance homolog (E. coli)	5	5	5	5	5	5	61	44	17	0.28793	0.502286	0.53195
CXADR	coxsackie virus and adenovirus receptor	4	4	2	4	4	2	24	23	1	1.35049	0.000386114	0.000904237
CXCL12	chemokine (C-X-C motif) ligand 12	2	2	0	2	2	0	16	16	0	1.75263	0.00174927	0.00336569
CYB5A	cytochrome b5 type A (microsomal)	4	4	4	4	4	4	66	49	17	-0.500937	0.190038	0.215413
CYB5B	cytochrome b5 type B (outer mitochondrial membrane)	5	5	3	5	5	3	56	44	12	-0.0615898	0.74674	0.770143
CYB5R1	cytochrome b5 reductase 1	8	8	1	8	8	1	47	47	0	4.03595	1.2376e-11	7.1826e-10
CYB5R2	cytochrome b5 reductase 2	4	4	0	4	4	0	16	16	0	0.763297	0.00174927	0.00336569
CYB5R3	cytochrome b5 reductase 3	13	13	4	13	13	4	69	50	19	0.42469	0.00263676	0.00483431
CYC1	cytochrome c-1	5	5	3	5	5	3	36	28	8	0.575003	0.0955272	0.113862
CYCS	cytochrome c, somatic	7	7	4	7	7	4	67	50	17	0.58086	0.0659622	0.0803632
CYFIP1	cytoplasmic FMR1 interacting protein 1	24	24	12	15	15	7	74	50	24	0.666326	0.000242984	0.000603584
CYFIP2	cytoplasmic FMR1 interacting protein 2	12	12	6	3	3	1	19	19	0	0.673994	0.000489951	0.00110603
CYP20A1	cytochrome P450, family 20, subfamily A, polypeptide 1	4	4	1	4	4	1	26	26	0	0.685917	1.75052e-05	6.14703e-05
DAAM2	dishevelled associated activator of morphogenesis 2	13	13	3	12	12	3	45	41	4	1.21112	3.0059e-08	2.64321e-07
DAB2	Dab, mitogen-responsive phosphoprotein, homolog 2 (Drosophila)	8	8	4	8	8	4	46	32	14	-0.591779	0.188799	0.21416
DAD1	defender against cell death 1	3	3	2	3	3	2	36	30	6	0.885545	0.0295471	0.0398961
DAG1	dystroglycan 1 (dystrophin-associated glycoprotein 1)	13	13	7	13	13	7	74	50	24	-0.151609	0.278114	0.30654
DAK	dihydroxyacetone kinase 2 homolog (S. cerevisiae)	15	15	9	15	15	9	71	47	24	-1.47591	8.52078e-07	4.57884e-06
DAP3	death associated protein 3	2	2	0	2	2	0	7	7	0	0.147719	0.0526926	0.065116
DARS	aspartyl-tRNA synthetase	17	17	5	17	17	5	72	50	22	0.743632	0.000186167	0.000483126
DARS2	aspartyl-tRNA synthetase 2, mitochondrial	5	5	1	5	5	1	18	18	0	0.449095	0.000755873	0.0016225
DAZAP1	DAZ associated protein 1	5	5	2	5	5	2	32	31	1	1.44661	6.11578e-06	2.46796e-05
DBI	diazepam binding inhibitor (GABA receptor modulator, acyl-CoA binding protein)	6	6	2	6	6	2	62	49	13	1.98448	2.21028e-08	2.09353e-07
DBN1	drebrin 1	10	10	5	10	10	5	71	50	21	0.715088	0.000148573	0.000392263
DBNL	drebrin-like	12	12	8	12	12	8	75	50	25	-0.35019	0.00394144	0.00685243
DBT	dihydrolipoamide branched chain transacylase E2	8	8	3	8	8	3	35	28	7	-0.431899	0.193761	0.219166
DCD	dermcidin	3	3	1	3	3	1	13	13	0	4.3893	0.00577679	0.00962899
DCN	decorin	8	8	1	8	8	1	38	38	0	5.0695	1.3088e-08	1.32626e-07
DCPS	decapping enzyme, scavenger	5	5	2	5	5	2	47	43	4	0.924576	2.47134e-08	2.28653e-07
DCTD	dCMP deaminase	4	4	2	4	4	2	21	13	8	1.75507	0.943415	0.949962
DCTN1	dynactin 1	26	26	11	26	26	11	75	50	25	0.807137	8.33959e-06	3.27027e-05
DCTN2	dynactin 2 (p50)	13	13	7	13	13	7	74	50	24	-0.103272	0.689904	0.714991
DCTN3	dynactin 3 (p22)	2	2	1	2	2	1	9	9	0	0.935639	0.0257324	0.0350417
DCTN4	dynactin 4 (p62)	7	7	2	7	7	2	41	40	1	2.13728	5.34673e-09	6.6667e-08
DCUN1D1	DCN1, defective in cullin neddylation 1, domain containing 1	3	3	1	3	3	1	8	8	0	0.231711	0.0368866	0.0479992
DCXR	dicarbonyl/L-xylulose reductase	7	7	7	7	7	7	58	37	21	-1.76485	1.45494e-05	5.33811e-05
DDAH1	dimethylarginine dimethylaminohydrolase 1	9	9	5	9	9	5	64	47	17	-0.0700287	0.977549	0.980041
DDAH2	dimethylarginine dimethylaminohydrolase 2	10	10	4	9	9	4	67	50	17	1.33336	0.0153735	0.022803
DDB1	damage-specific DNA binding protein 1, 127kDa	22	22	7	22	22	7	70	48	22	-0.580616	0.0694684	0.0845702
DDC	dopa decarboxylase (aromatic L-amino acid decarboxylase)	11	11	7	11	11	7	56	34	22	-1.55094	0.00060869	0.00135208
DDI2	DNA-damage inducible 1 homolog 2 (S. cerevisiae)	6	6	1	6	6	1	20	20	0	0.571357	0.000314466	0.000747969
DDN	dendrin	12	12	5	12	12	5	48	36	12	0.599691	0.100956	0.119823
DDOST	dolichyl-diphosphooligosaccharide--protein glycosyltransferase subunit (non-catalytic)	10	10	5	10	10	5	71	50	21	0.259255	0.198108	0.223765
DDRGK1	DDRGK domain containing 1	6	6	5	6	6	5	62	42	20	0.186917	0.292075	0.321595
DDT	D-dopachrome tautomerase	4	4	3	1	1	1	44	26	18	-2.45855	3.58537e-05	0.000115368
DDX1	DEAD (Asp-Glu-Ala-Asp) box helicase 1	22	22	7	22	22	7	75	50	25	0.681137	8.33959e-06	3.27027e-05
DDX17	DEAD (Asp-Glu-Ala-Asp) box helicase 17	21	21	9	13	13	6	75	50	25	3.00674	1.4652e-06	7.21747e-06
DDX19A	DEAD (Asp-Glu-Ala-Asp) box polypeptide 19A	8	8	3	1	1	1	8	6	2	0.21882	0.522342	0.551544
DDX19B	DEAD (Asp-Glu-Ala-Asp) box polypeptide 19B	7	7	3	1	1	1	12	9	3	0.275426	0.443665	0.474273
DDX21	DEAD (Asp-Glu-Ala-Asp) box helicase 21	11	11	1	10	10	1	26	26	0	1.7396	1.75052e-05	6.14703e-05
DDX23	DEAD (Asp-Glu-Ala-Asp) box polypeptide 23	4	4	0	4	4	0	22	22	0	0.304698	0.000125578	0.000337129
DDX39A	DEAD (Asp-Glu-Ala-Asp) box polypeptide 39A	12	12	4	3	3	0	19	19	0	2.86409	0.000489951	0.00110603
DDX39B	DEAD (Asp-Glu-Ala-Asp) box polypeptide 39B	16	16	8	8	8	6	71	49	22	0.285331	0.0918007	0.109707
DDX3X	DEAD (Asp-Glu-Ala-Asp) box helicase 3, X-linked	15	15	9	5	5	3	70	49	21	0.231081	0.293259	0.32264
DDX3Y	DEAD (Asp-Glu-Ala-Asp) box helicase 3, Y-linked	10	10	7	3	3	1	29	21	8	0.244697	0.419522	0.450274
DDX42	DEAD (Asp-Glu-Ala-Asp) box helicase 42	5	5	2	5	5	2	20	19	1	0.189254	0.00160276	0.00318159
DDX46	DEAD (Asp-Glu-Ala-Asp) box polypeptide 46	7	7	0	7	7	0	30	30	0	0.54938	2.00031e-06	9.36217e-06
DDX5	DEAD (Asp-Glu-Ala-Asp) box helicase 5	15	15	4	9	9	2	55	49	6	2.59836	1.1558e-10	3.04903e-09
DDX58	DEAD (Asp-Glu-Ala-Asp) box polypeptide 58	9	9	0	9	9	0	23	23	0	0.464156	7.80762e-05	0.000223115
DDX6	DEAD (Asp-Glu-Ala-Asp) box helicase 6	11	11	3	11	11	3	52	49	3	2.29834	4.51709e-11	1.72516e-09
DDX60	DEAD (Asp-Glu-Ala-Asp) box polypeptide 60	6	6	3	6	6	3	21	20	1	0.110897	0.00192361	0.00367674
DECR1	2,4-dienoyl CoA reductase 1, mitochondrial	8	8	4	8	8	4	59	47	12	0.784755	0.00118979	0.00242362
DEK	DEK oncogene	7	7	1	7	7	1	38	38	0	2.03659	1.3088e-08	1.32626e-07
DENND4C	DENN/MADD domain containing 4C	6	6	2	6	6	2	29	23	6	0.0494711	0.0470229	0.0603042
DENR	density-regulated protein	4	4	3	4	4	3	30	25	5	1.07986	0.02591	0.0352535
DERA	deoxyribose-phosphate aldolase (putative)	6	5	6	6	5	6	56	40	16	-1.55292	0.0204903	0.0291077
DES	desmin	7	7	3	3	3	1	14	13	1	1.91179	0.0272866	0.0369689
DFFA	DNA fragmentation factor, 45kDa, alpha polypeptide	4	4	1	4	4	1	8	8	0	0.223299	0.0368866	0.0479992
DHRS4	dehydrogenase/reductase (SDR family) member 4	5	5	4	2	2	2	36	33	3	-0.290987	0.000491382	0.00110847
DHRS7	dehydrogenase/reductase (SDR family) member 7	6	6	1	6	6	1	40	40	0	2.11215	3.16667e-09	4.1942e-08
DHX15	DEAH (Asp-Glu-Ala-His) box helicase 15	15	15	4	15	15	4	66	50	16	1.20009	1.92408e-08	1.87245e-07
DHX30	DEAH (Asp-Glu-Ala-His) box helicase 30	4	4	1	4	4	1	21	21	0	0.0612928	0.000199778	0.000504502
DHX36	DEAH (Asp-Glu-Ala-His) box polypeptide 36	3	3	2	3	3	2	10	9	1	0.0621125	0.0886579	0.10623
DHX9	DEAH (Asp-Glu-Ala-His) box helicase 9	27	27	11	27	27	11	75	50	25	1.20614	9.66461e-08	7.01711e-07
DIABLO	diablo, IAP-binding mitochondrial protein	5	5	3	5	5	3	46	39	7	2.33822	5.81738e-06	2.40844e-05
DIAPH1	diaphanous-related formin 1	10	10	2	10	10	2	40	39	1	1.40295	1.49745e-08	1.4937e-07
DKC1	dyskeratosis congenita 1, dyskerin	5	5	1	5	5	1	26	26	0	0.566781	1.75052e-05	6.14703e-05
DLAT	dihydrolipoamide S-acetyltransferase	10	10	4	10	10	4	64	50	14	0.232988	0.130021	0.151635
DLD	dihydrolipoamide dehydrogenase	10	10	5	10	10	5	69	50	19	1.50771	0.000481959	0.00110603
DLG1	discs, large homolog 1 (Drosophila)	5	5	2	4	4	2	25	24	1	0.174966	0.000436846	0.0010156
DLST	dihydrolipoamide S-succinyltransferase (E2 component of 2-oxo-glutarate complex)	9	9	5	9	9	5	70	50	20	-0.456169	0.353744	0.384139
DMD	dystrophin	4	4	1	3	3	1	12	12	0	0.0999386	0.00847241	0.0134346
DMGDH	dimethylglycine dehydrogenase	10	10	6	10	10	6	24	12	12	-0.542621	0.0165898	0.0244934
DNAJA1	DnaJ (Hsp40) homolog, subfamily A, member 1	6	6	2	6	6	2	43	40	3	1.71948	2.38429e-07	1.54688e-06
DNAJA2	DnaJ (Hsp40) homolog, subfamily A, member 2	5	5	2	5	5	2	42	38	4	1.45061	6.97437e-06	2.77583e-05
DNAJA3	DnaJ (Hsp40) homolog, subfamily A, member 3	3	3	1	3	3	1	9	9	0	0.181398	0.0257324	0.0350417
DNAJB1	DnaJ (Hsp40) homolog, subfamily B, member 1	4	4	1	4	4	1	23	23	0	2.88484	7.80762e-05	0.000223115
DNAJB11	DnaJ (Hsp40) homolog, subfamily B, member 11	4	4	2	4	4	2	25	24	1	2.46997	0.000261493	0.000646542
DNAJB2	DnaJ (Hsp40) homolog, subfamily B, member 2	3	3	2	2	2	2	9	7	2	-0.0219028	0.498385	0.528169
DNAJB4	DnaJ (Hsp40) homolog, subfamily B, member 4	5	5	1	5	5	1	18	18	0	0.698017	0.000755873	0.0016225
DNAJB6	DnaJ (Hsp40) homolog, subfamily B, member 6	4	4	1	2	2	1	13	13	0	0.349278	0.00577679	0.00962899
DNAJC10	DnaJ (Hsp40) homolog, subfamily C, member 10	5	5	1	5	5	1	17	17	0	0.544545	0.00115512	0.00236204
DNAJC11	DnaJ (Hsp40) homolog, subfamily C, member 11	4	4	2	4	4	2	15	14	1	0.299817	0.0129347	0.0193929
DNAJC13	DnaJ (Hsp40) homolog, subfamily C, member 13	14	14	3	14	14	3	46	43	3	1.0819	2.6458e-08	2.39926e-07
DNAJC3	DnaJ (Hsp40) homolog, subfamily C, member 3	8	8	2	8	8	2	38	36	2	0.946077	1.25954e-05	4.64793e-05
DNAJC8	DnaJ (Hsp40) homolog, subfamily C, member 8	3	3	1	3	3	1	13	13	0	1.77901	0.00577679	0.00962899
DNAJC9	DnaJ (Hsp40) homolog, subfamily C, member 9	3	3	1	3	3	1	8	8	0	0.442853	0.0368866	0.0479992
DNASE1L3	deoxyribonuclease I-like 3	4	4	0	4	4	0	7	7	0	0.593702	0.0526926	0.065116
DNM1	dynamin 1	5	5	2	1	1	1	20	20	0	0.960689	0.000314466	0.000747969
DNM1L	dynamin 1-like	15	15	7	15	15	7	70	50	20	0.374336	0.0185271	0.0264959
DNM2	dynamin 2	19	19	10	14	14	7	72	49	23	0.0674973	0.888271	0.899829
DNM3	dynamin 3	8	8	3	5	5	1	46	45	1	2.86619	1.79945e-09	2.69663e-08
DNPEP	aspartyl aminopeptidase	10	10	6	10	10	6	67	49	18	0.251816	0.275344	0.303907
DNPH1	2'-deoxynucleoside 5'-phosphate N-hydrolase 1	5	4	5	5	4	5	55	34	21	-2.57938	2.35977e-07	1.53409e-06
DOCK1	dedicator of cytokinesis 1	16	16	2	16	16	2	39	37	2	0.668762	8.58097e-07	4.60344e-06
DOCK4	dedicator of cytokinesis 4	5	5	1	5	5	1	17	17	0	0.0497326	0.00115512	0.00236204
DOCK5	dedicator of cytokinesis 5	11	11	1	11	11	1	21	21	0	0.246817	0.000199778	0.000504502
DOCK6	dedicator of cytokinesis 6	6	6	1	5	5	1	14	14	0	0.191384	0.00391017	0.00681291
DOCK8	dedicator of cytokinesis 8	4	4	1	4	4	1	12	12	0	0.0503626	0.00847241	0.0134346
DOCK9	dedicator of cytokinesis 9	6	6	0	6	6	0	20	20	0	0.213077	0.000314466	0.000747969
DPEP1	dipeptidase 1 (renal)	11	9	11	11	9	11	53	30	23	-2.98087	9.65556e-08	7.01711e-07
DPM1	dolichyl-phosphate mannosyltransferase polypeptide 1, catalytic subunit	4	4	1	4	4	1	22	22	0	1.87752	0.000125578	0.000337129
DPP3	dipeptidyl-peptidase 3	10	10	7	10	10	7	71	47	24	0.419189	0.265819	0.294411
DPP4	dipeptidyl-peptidase 4	10	10	7	10	10	7	54	31	23	-1.23996	4.85087e-05	0.000147326
DPP6	dipeptidyl-peptidase 6	8	8	4	7	7	4	21	12	9	-0.461622	0.149621	0.172852
DPP7	dipeptidyl-peptidase 7	7	7	3	7	7	3	36	32	4	0.647768	0.000269466	0.000664711
DPT	dermatopontin	3	3	0	3	3	0	12	12	0	2.52695	0.00847241	0.0134346
DPY30	dpy-30 homolog (C. elegans)	2	2	1	2	2	1	24	24	0	2.08191	4.79954e-05	0.000146045
DPYD	dihydropyrimidine dehydrogenase	4	4	0	4	4	0	10	10	0	0.15024	0.0178696	0.0256128
DPYS	dihydropyrimidinase	8	7	8	7	6	7	41	20	21	-2.33037	1.63105e-08	1.60689e-07
DPYSL2	dihydropyrimidinase-like 2	27	27	20	23	23	17	75	50	25	-0.437307	7.43999e-05	0.000220097
DPYSL3	dihydropyrimidinase-like 3	22	22	14	18	18	12	75	50	25	-0.275261	0.0185438	0.0264959
DRAP1	DR1-associated protein 1 (negative cofactor 2 alpha)	2	2	1	2	2	1	27	27	0	1.08	1.03786e-05	3.8883e-05
DRG1	developmentally regulated GTP binding protein 1	6	6	1	6	6	1	18	18	0	0.630376	0.000755873	0.0016225
DRG2	developmentally regulated GTP binding protein 2	4	4	1	4	4	1	21	21	0	0.752575	0.000199778	0.000504502
DSC1	desmocollin 1	12	12	4	12	12	4	59	43	16	0.123697	0.258738	0.287167
DSCR3	Down syndrome critical region gene 3	4	4	2	4	4	2	27	23	4	0.424053	0.00887854	0.0139952
DSG1	desmoglein 1	21	21	9	21	21	9	63	45	18	-0.762707	0.0789407	0.0953742
DSP	desmoplakin	72	72	30	72	72	30	74	50	24	0.162792	0.454825	0.485552
DST	dystonin	23	23	5	22	22	4	52	39	13	0.135581	0.0202979	0.0288472
DSTN	destrin (actin depolymerizing factor)	12	12	5	11	11	4	73	50	23	0.0306041	0.986549	0.988097
DTYMK	deoxythymidylate kinase (thymidylate kinase)	2	2	0	2	2	0	7	7	0	0.535734	0.0526926	0.065116
DUSP23	dual specificity phosphatase 23	4	4	1	4	4	1	26	26	0	1.57946	1.75052e-05	6.14703e-05
DUSP3	dual specificity phosphatase 3	6	6	3	6	6	3	57	43	14	-0.210828	0.972916	0.977509
DUT	deoxyuridine triphosphatase	5	5	2	5	5	2	35	32	3	1.58892	5.51109e-05	0.000166113
DYNC1H1	dynein, cytoplasmic 1, heavy chain 1	134	134	45	134	134	45	75	50	25	0.574748	3.62222e-05	0.000116436
DYNC1I1	dynein, cytoplasmic 1, intermediate chain 1	3	3	2	3	3	2	10	8	2	0.0109396	0.356218	0.38662
DYNC1I2	dynein, cytoplasmic 1, intermediate chain 2	11	11	5	11	11	5	72	49	23	0.541934	0.0136236	0.020378
DYNC1LI1	dynein, cytoplasmic 1, light intermediate chain 1	9	9	3	8	8	3	51	44	7	1.70917	3.5121e-08	3.01361e-07
DYNC1LI2	dynein, cytoplasmic 1, light intermediate chain 2	12	12	5	11	11	5	63	47	16	0.108512	0.172978	0.197477
DYNLL1	dynein, light chain, LC8-type 1	3	3	3	1	1	1	42	35	7	0.811506	0.00863491	0.0136719
DYNLL2	dynein, light chain, LC8-type 2	3	3	3	1	1	1	28	23	5	0.37581	0.0911948	0.109065
DYNLRB1	dynein, light chain, roadblock-type 1	4	4	3	2	2	2	52	43	9	0.920453	0.0052973	0.00905677
DYNLT1	dynein, light chain, Tctex-type 1	3	3	3	3	3	3	19	16	3	0.268393	0.0739012	0.089659
DYSF	dysferlin	40	40	16	39	39	16	72	48	24	0.884082	0.00174712	0.00336569
ECE1	endothelin converting enzyme 1	3	3	0	3	3	0	8	8	0	0.10602	0.0368866	0.0479992
ECH1	enoyl CoA hydratase 1, peroxisomal	10	10	8	10	10	8	75	50	25	-0.923122	0.000374896	0.000879903
ECHDC1	enoyl CoA hydratase domain containing 1	8	8	3	8	8	3	47	40	7	2.82384	3.68119e-05	0.000118094
ECHDC3	enoyl CoA hydratase domain containing 3	4	4	4	4	4	4	22	10	12	-0.732002	0.00391462	0.00681695
ECHS1	enoyl CoA hydratase, short chain, 1, mitochondrial	9	9	9	9	9	9	75	50	25	-1.25706	1.47328e-05	5.38684e-05
ECI1	enoyl-CoA delta isomerase 1	5	5	4	5	5	4	58	46	12	-0.00718699	0.290511	0.319983
ECI2	enoyl-CoA delta isomerase 2	6	6	5	6	6	5	40	34	6	-0.0374635	0.00776868	0.0126842
ECM1	extracellular matrix protein 1	7	7	2	7	7	2	40	39	1	1.95521	2.11198e-08	2.03038e-07
EDC4	enhancer of mRNA decapping 4	3	3	0	3	3	0	9	9	0	0.173578	0.0257324	0.0350417
EDF1	endothelial differentiation-related factor 1	4	4	2	4	4	2	27	26	1	1.48095	0.000116639	0.000322907
EEA1	early endosome antigen 1	29	29	10	29	29	10	74	49	25	1.14401	0.0381164	0.0494784
EEF1A1	eukaryotic translation elongation factor 1 alpha 1	16	16	11	6	6	5	75	50	25	-0.0954888	0.0907463	0.10861
EEF1B2	eukaryotic translation elongation factor 1 beta 2	8	8	5	6	6	5	68	47	21	-0.31061	0.182743	0.207808
EEF1D	eukaryotic translation elongation factor 1 delta (guanine nucleotide exchange protein)	11	11	8	10	10	8	75	50	25	-0.636863	3.66348e-07	2.2402e-06
EEF1E1	eukaryotic translation elongation factor 1 epsilon 1	4	4	2	4	4	2	34	31	3	1.41386	0.000567923	0.00126844
EEF1G	eukaryotic translation elongation factor 1 gamma	16	16	11	16	16	11	75	50	25	0.354818	0.0256846	0.0350417
EEF2	eukaryotic translation elongation factor 2	34	34	18	34	34	18	75	50	25	0.586578	9.85072e-07	5.17163e-06
EEFSEC	eukaryotic elongation factor, selenocysteine-tRNA-specific	4	4	1	4	4	1	7	7	0	0.193886	0.0526926	0.065116
EFEMP1	EGF containing fibulin-like extracellular matrix protein 1	13	13	3	13	13	3	66	50	16	3.50483	3.46904e-12	5.73872e-10
EFEMP2	EGF containing fibulin-like extracellular matrix protein 2	4	4	0	4	4	0	10	10	0	0.224001	0.0178696	0.0256128
EFHD1	EF-hand domain family, member D1	10	10	5	8	8	3	60	50	10	0.747069	0.00294568	0.00535456
EFHD2	EF-hand domain family, member D2	8	8	4	7	7	2	59	48	11	1.04601	0.00271312	0.00496861
EFNB1	ephrin-B1	8	8	4	8	8	4	69	48	21	-0.100431	0.475316	0.505651
EFNB2	ephrin-B2	5	5	3	4	4	2	13	8	5	0.0649706	0.67636	0.701866
EFR3A	EFR3 homolog A (S. cerevisiae)	4	4	1	4	4	1	18	18	0	0.285983	0.000755873	0.0016225
EFTUD2	elongation factor Tu GTP binding domain containing 2	14	14	5	14	14	5	68	49	19	1.75055	9.23555e-10	1.61977e-08
EGFR	epidermal growth factor receptor	10	10	1	10	10	1	31	31	0	0.823945	1.12435e-06	5.68767e-06
EHD1	EH-domain containing 1	25	25	12	16	16	6	74	50	24	-0.500026	0.00168195	0.00332432
EHD2	EH-domain containing 2	16	16	5	15	15	4	65	50	15	1.09569	3.6514e-06	1.57931e-05
EHD3	EH-domain containing 3	32	32	19	19	19	14	75	50	25	-0.686034	2.56485e-05	8.66348e-05
EHD4	EH-domain containing 4	24	24	14	19	19	11	75	50	25	-0.57529	4.40034e-05	0.000138656
EHHADH	enoyl-CoA, hydratase/3-hydroxyacyl CoA dehydrogenase	14	14	8	14	14	8	54	40	14	-1.05406	0.728886	0.753922
EIF1	eukaryotic translation initiation factor 1	4	4	3	2	2	1	36	33	3	1.47002	0.000144338	0.000381398
EIF1B	eukaryotic translation initiation factor 1B	3	3	2	1	1	1	7	6	1	0.677815	0.260758	0.289308
EIF2A	eukaryotic translation initiation factor 2A, 65kDa	5	5	1	5	5	1	24	24	0	0.625766	4.79954e-05	0.000146045
EIF2AK2	eukaryotic translation initiation factor 2-alpha kinase 2	8	8	4	8	8	4	63	47	16	1.00673	0.000168901	0.000440827
EIF2B1	eukaryotic translation initiation factor 2B, subunit 1 alpha, 26kDa	4	4	1	4	4	1	14	14	0	0.528162	0.00391017	0.00681291
EIF2B3	eukaryotic translation initiation factor 2B, subunit 3 gamma, 58kDa	3	3	1	3	3	1	13	13	0	0.168634	0.00577679	0.00962899
EIF2S1	eukaryotic translation initiation factor 2, subunit 1 alpha, 35kDa	14	14	4	14	14	4	62	50	12	2.62193	6.29306e-09	7.55167e-08
EIF2S2	eukaryotic translation initiation factor 2, subunit 2 beta, 38kDa	5	5	1	5	5	1	39	39	0	1.74766	6.49383e-09	7.59279e-08
EIF2S3	eukaryotic translation initiation factor 2, subunit 3 gamma, 52kDa	10	10	5	10	10	5	60	45	15	0.352621	0.0938002	0.112055
EIF3A	eukaryotic translation initiation factor 3, subunit A	21	21	6	21	21	6	74	50	24	1.20677	4.01329e-08	3.3497e-07
EIF3B	eukaryotic translation initiation factor 3, subunit B	15	15	5	15	15	5	66	48	18	1.80093	2.40151e-05	8.1636e-05
EIF3D	eukaryotic translation initiation factor 3, subunit D	8	8	2	8	8	2	45	42	3	2.11793	3.48364e-09	4.57605e-08
EIF3E	eukaryotic translation initiation factor 3, subunit E	10	10	3	10	10	3	66	45	21	0.809694	0.00194176	0.00370699
EIF3F	eukaryotic translation initiation factor 3, subunit F	8	8	2	8	8	2	53	46	7	1.62828	5.32113e-07	3.09381e-06
EIF3G	eukaryotic translation initiation factor 3, subunit G	5	5	2	5	5	2	30	28	2	0.914457	0.000111131	0.000309268
EIF3H	eukaryotic translation initiation factor 3, subunit H	7	7	2	7	7	2	43	40	3	3.31888	7.08849e-08	5.49186e-07
EIF3I	eukaryotic translation initiation factor 3, subunit I	7	7	1	7	7	1	48	48	0	2.48989	5.18202e-12	5.9075e-10
EIF3J	eukaryotic translation initiation factor 3, subunit J	5	5	2	5	5	2	47	44	3	3.24071	2.39071e-08	2.236e-07
EIF3K	eukaryotic translation initiation factor 3, subunit K	6	6	2	6	6	2	45	43	2	1.6521	1.17627e-07	8.43744e-07
EIF3L	eukaryotic translation initiation factor 3, subunit L	13	13	4	13	13	4	66	50	16	2.15647	0.000565368	0.00126376
EIF3M	eukaryotic translation initiation factor 3, subunit M	7	7	3	7	7	3	52	40	12	0.465909	0.00344203	0.00620733
EIF4A1	eukaryotic translation initiation factor 4A1	16	16	9	9	9	4	73	50	23	0.380949	0.00195903	0.00373326
EIF4A2	eukaryotic translation initiation factor 4A2	15	15	9	8	8	4	73	50	23	0.379347	0.15839	0.182326
EIF4A3	eukaryotic translation initiation factor 4A3	16	16	5	15	15	4	70	50	20	1.05453	9.04575e-08	6.77794e-07
EIF4B	eukaryotic translation initiation factor 4B	4	4	3	4	4	3	35	29	6	0.975301	0.000943707	0.00199623
EIF4E	eukaryotic translation initiation factor 4E	5	5	2	4	4	2	27	25	2	1.06643	0.00107217	0.00223999
EIF4G1	eukaryotic translation initiation factor 4 gamma, 1	16	16	3	14	14	3	52	48	4	1.63837	1.04294e-10	2.84535e-09
EIF4G2	eukaryotic translation initiation factor 4 gamma, 2	13	13	4	13	13	4	55	49	6	1.41921	9.22915e-11	2.63031e-09
EIF4G3	eukaryotic translation initiation factor 4 gamma, 3	3	3	1	2	2	1	20	20	0	0.169321	0.000314466	0.000747969
EIF4H	eukaryotic translation initiation factor 4H	4	4	3	4	4	3	56	37	19	-0.67439	0.00148078	0.00296235
EIF5	eukaryotic translation initiation factor 5	7	7	2	7	7	2	52	41	11	1.06605	0.000205521	0.000516959
EIF5A	eukaryotic translation initiation factor 5A	8	8	6	4	4	3	73	49	24	0.135549	0.418391	0.449211
EIF5B	eukaryotic translation initiation factor 5B	7	7	0	7	7	0	21	21	0	0.457028	0.000199778	0.000504502
EIF6	eukaryotic translation initiation factor 6	5	5	3	5	5	3	36	32	4	1.79802	0.000112818	0.000313144
ELAVL1	ELAV like RNA binding protein 1	6	6	3	6	6	3	51	45	6	1.31573	4.85383e-06	2.03861e-05
ELMO1	engulfment and cell motility 1	3	3	2	1	1	1	14	13	1	0.137156	0.0272866	0.0369689
ELMO2	engulfment and cell motility 2	8	8	3	7	7	3	53	44	9	0.0483873	0.00484181	0.00831364
ELN	elastin	2	2	0	2	2	0	7	7	0	0.577942	0.0526926	0.065116
EMC1	ER membrane protein complex subunit 1	8	8	2	8	8	2	36	35	1	0.737135	4.43433e-07	2.63093e-06
EMC2	ER membrane protein complex subunit 2	3	3	1	3	3	1	14	14	0	1.30141	0.00391017	0.00681291
EMCN	endomucin	3	3	1	3	3	1	10	10	0	0.376523	0.0178696	0.0256128
EMD	emerin	9	9	4	9	9	4	62	48	14	2.79121	1.7621e-07	1.22541e-06
EMILIN1	elastin microfibril interfacer 1	26	26	7	26	26	7	75	50	25	1.94281	4.59661e-09	5.77653e-08
EMILIN2	elastin microfibril interfacer 2	10	10	0	10	10	0	11	11	0	0.250361	0.0123422	0.0185832
EML1	echinoderm microtubule associated protein like 1	16	16	3	15	15	3	54	42	12	1.55944	3.79663e-05	0.000121553
EML2	echinoderm microtubule associated protein like 2	12	12	4	11	11	4	63	47	16	0.39125	0.0828574	0.0998418
EML3	echinoderm microtubule associated protein like 3	5	5	1	5	5	1	24	24	0	1.02045	4.79954e-05	0.000146045
EML4	echinoderm microtubule associated protein like 4	11	11	5	11	11	5	60	47	13	-0.227298	0.0141166	0.0210561
ENAH	enabled homolog (Drosophila)	7	7	1	7	7	1	28	28	0	1.71682	6.07513e-06	2.45833e-05
ENDOD1	endonuclease domain containing 1	7	7	3	7	7	3	48	42	6	1.31087	3.04921e-06	1.36701e-05
ENG	endoglin	8	8	3	8	8	3	60	49	11	1.96457	2.83186e-09	4.01747e-08
ENO1	enolase 1, (alpha)	21	21	13	18	18	11	75	50	25	-0.497406	5.21506e-07	3.03768e-06
ENO2	enolase 2 (gamma, neuronal)	7	7	5	5	5	3	58	43	15	-0.658259	0.184073	0.209022
ENO3	enolase 3 (beta, muscle)	8	8	4	6	6	1	71	49	22	-0.933931	5.03388e-06	2.11145e-05
ENOPH1	enolase-phosphatase 1	5	5	4	5	5	4	53	41	12	0.28782	0.190506	0.215637
ENPEP	glutamyl aminopeptidase (aminopeptidase A)	24	24	12	24	24	12	74	49	25	-0.938894	1.30887e-06	6.50765e-06
ENSA	endosulfine alpha	4	4	0	3	3	0	28	28	0	2.52457	6.07513e-06	2.45833e-05
EPB41	erythrocyte membrane protein band 4.1 (elliptocytosis 1, RH-linked)	6	6	6	5	5	5	22	12	10	-0.800197	0.0978161	0.116417
EPB41L1	erythrocyte membrane protein band 4.1-like 1	6	6	4	6	6	2	38	31	7	0.371698	0.00715163	0.0117609
EPB41L2	erythrocyte membrane protein band 4.1-like 2	27	27	7	26	26	7	74	50	24	0.92336	4.37336e-07	2.6093e-06
EPB41L3	erythrocyte membrane protein band 4.1-like 3	6	6	4	5	5	4	17	15	2	0.122329	0.0479926	0.0614244
EPB41L5	erythrocyte membrane protein band 4.1 like 5	16	16	7	15	15	7	66	43	23	-0.386932	0.0458651	0.0589141
EPB42	erythrocyte membrane protein band 4.2	5	4	5	5	4	5	34	16	18	-1.59798	4.45002e-06	1.87642e-05
EPHA2	EPH receptor A2	7	7	1	7	7	1	13	13	0	0.622441	0.00577679	0.00962899
EPHX1	epoxide hydrolase 1, microsomal (xenobiotic)	11	11	4	11	11	4	68	50	18	0.732244	0.00210432	0.00399583
EPHX2	epoxide hydrolase 2, cytoplasmic	14	14	8	14	14	8	64	42	22	-0.623782	0.00886615	0.0139826
EPN1	epsin 1	7	7	4	6	6	3	40	35	5	0.952546	0.000401036	0.000938496
EPN2	epsin 2	6	6	2	5	5	2	32	29	3	1.15908	0.000588232	0.00131028
EPPK1	epiplakin 1	13	13	5	8	8	2	37	26	11	0.308747	0.160388	0.184224
EPRS	glutamyl-prolyl-tRNA synthetase	27	27	7	27	27	7	73	50	23	1.13217	4.01258e-09	5.14514e-08
EPS15	epidermal growth factor receptor pathway substrate 15	8	8	2	8	8	2	40	37	3	0.702676	1.11732e-05	4.17135e-05
EPS15L1	epidermal growth factor receptor pathway substrate 15-like 1	13	13	4	13	13	4	56	45	11	0.982347	4.73492e-07	2.77829e-06
EPS8	epidermal growth factor receptor pathway substrate 8	4	4	0	4	4	0	10	10	0	0.136539	0.0178696	0.0256128
EPS8L2	EPS8-like 2	9	9	4	9	9	4	34	19	15	-0.0633801	0.100941	0.119823
EPX	eosinophil peroxidase	8	8	2	8	8	2	17	16	1	0.341075	0.00936985	0.0146827
ERAP1	endoplasmic reticulum aminopeptidase 1	12	12	2	12	12	2	56	50	6	1.25257	1.08657e-08	1.19122e-07
ERAP2	endoplasmic reticulum aminopeptidase 2	15	15	0	15	15	0	21	21	0	0.673531	0.000199778	0.000504502
ERBB2IP	erbb2 interacting protein	4	4	1	4	4	1	13	13	0	0.149946	0.00577679	0.00962899
ERC1	ELKS/RAB6-interacting/CAST family member 1	9	9	1	7	7	1	35	35	0	0.875742	9.69469e-08	7.01711e-07
ERGIC1	endoplasmic reticulum-golgi intermediate compartment (ERGIC) 1	5	5	2	5	5	2	34	33	1	1.69565	4.19537e-06	1.77608e-05
ERH	enhancer of rudimentary homolog (Drosophila)	3	3	2	3	3	2	41	29	12	-0.0895932	0.714472	0.739492
ERLEC1	endoplasmic reticulum lectin 1	4	4	0	4	4	0	8	8	0	0.825601	0.0368866	0.0479992
ERLIN1	ER lipid raft associated 1	5	5	3	3	3	1	33	31	2	0.872179	3.56178e-05	0.000114725
ERLIN2	ER lipid raft associated 2	10	10	4	8	8	3	66	49	17	1.71375	3.93308e-05	0.000125544
ERMP1	endoplasmic reticulum metallopeptidase 1	4	4	1	4	4	1	17	17	0	6.09926	0.00115512	0.00236204
ERO1L	ERO1-like (S. cerevisiae)	8	8	2	7	7	2	41	40	1	1.49646	5.34673e-09	6.6667e-08
ERP29	endoplasmic reticulum protein 29	6	6	4	6	6	4	54	48	6	2.40117	8.61492e-09	9.61498e-08
ERP44	endoplasmic reticulum protein 44	9	9	3	9	9	3	51	46	5	1.31874	1.83323e-06	8.82699e-06
ESAM	endothelial cell adhesion molecule	5	5	3	5	5	3	37	29	8	0.912417	0.0213659	0.0302707
ESD	esterase D	12	12	10	12	12	10	75	50	25	-0.487109	0.000826955	0.00176093
ESYT1	extended synaptotagmin-like protein 1	22	22	13	22	22	13	75	50	25	0.582612	9.8473e-05	0.000276452
ESYT2	extended synaptotagmin-like protein 2	13	13	5	13	13	5	51	46	5	2.10487	2.90999e-09	4.09193e-08
ETF1	eukaryotic translation termination factor 1	9	9	2	9	9	2	47	46	1	1.73107	4.5399e-11	1.72516e-09
ETFA	electron-transfer-flavoprotein, alpha polypeptide	10	10	7	10	10	7	74	50	24	-0.572862	0.028004	0.0378927
ETFB	electron-transfer-flavoprotein, beta polypeptide	10	10	6	10	10	6	70	49	21	-0.143418	1	1
ETFDH	electron-transferring-flavoprotein dehydrogenase	5	5	3	5	5	3	35	33	2	0.869057	5.64645e-06	2.34375e-05
ETHE1	ethylmalonic encephalopathy 1	4	4	3	4	4	3	47	35	12	0.0338192	0.108608	0.128257
EVA1B	eva-1 homolog B (C. elegans)	3	3	2	3	3	2	21	11	10	-0.402629	0.139847	0.162383
EWSR1	EWS RNA-binding protein 1	5	5	2	5	5	2	53	43	10	1.14684	0.000236164	0.000588015
EXOC1	exocyst complex component 1	4	4	2	4	4	2	22	21	1	0.336236	0.00148117	0.00296235
EXOC2	exocyst complex component 2	6	6	2	6	6	2	30	28	2	0.433473	0.000226725	0.000566724
EXOC3	exocyst complex component 3	10	10	1	10	10	1	30	30	0	1.177	2.00031e-06	9.36217e-06
EXOC3L2	exocyst complex component 3-like 2	11	11	1	11	11	1	32	32	0	1.29505	6.23031e-07	3.45864e-06
EXOC4	exocyst complex component 4	17	17	2	17	17	2	49	41	8	0.869081	3.14611e-06	1.40649e-05
EXOC5	exocyst complex component 5	6	6	1	6	6	1	25	25	0	0.836339	2.91609e-05	9.56646e-05
EXOC6B	exocyst complex component 6B	9	9	2	9	9	2	41	38	3	0.536438	3.32036e-07	2.08224e-06
EXOC7	exocyst complex component 7	7	7	2	7	7	2	35	34	1	0.933869	3.97798e-07	2.40487e-06
EXOC8	exocyst complex component 8	6	6	1	6	6	1	29	29	0	0.948012	3.50964e-06	1.52419e-05
EZR	ezrin	30	30	18	18	18	12	75	50	25	-0.944005	1.42865e-09	2.23542e-08
F10	coagulation factor X	6	6	0	6	6	0	19	19	0	0.58493	0.000489951	0.00110603
F11R	F11 receptor	3	3	2	3	3	2	13	11	2	0.249064	0.147548	0.170704
F13A1	coagulation factor XIII, A1 polypeptide	12	12	1	12	12	1	45	45	0	2.62809	6.6432e-11	2.09951e-09
F2	coagulation factor II (thrombin)	20	20	10	20	20	10	75	50	25	0.495725	0.0272116	0.0369143
F7	coagulation factor VII (serum prothrombin conversion accelerator)	3	3	2	3	3	2	9	7	2	0.0933256	0.461261	0.491602
F9	coagulation factor IX	15	15	6	15	15	6	74	50	24	1.62582	2.58276e-10	5.68563e-09
FABP1	fatty acid binding protein 1, liver	7	7	4	7	7	4	59	38	21	-1.07218	0.00575664	0.00962899
FABP3	fatty acid binding protein 3, muscle and heart (mammary-derived growth inhibitor)	8	8	3	8	8	3	58	45	13	0.0545245	0.545306	0.574272
FABP4	fatty acid binding protein 4, adipocyte	8	8	4	7	7	3	57	50	7	4.15851	7.25075e-12	7.08545e-10
FABP5	fatty acid binding protein 5 (psoriasis-associated)	7	7	3	4	4	1	43	39	4	2.18389	7.39521e-06	2.93601e-05
FAF1	Fas (TNFRSF6) associated factor 1	3	3	1	3	3	1	8	8	0	0.116843	0.0368866	0.0479992
FAF2	Fas associated factor family member 2	5	5	1	5	5	1	10	10	0	0.685451	0.0178696	0.0256128
FAH	fumarylacetoacetate hydrolase (fumarylacetoacetase)	8	8	7	8	8	7	73	50	23	-0.77041	0.000762354	0.00163427
FAHD1	fumarylacetoacetate hydrolase domain containing 1	5	5	1	5	5	1	39	39	0	2.28026	6.49383e-09	7.59279e-08
FAHD2A	fumarylacetoacetate hydrolase domain containing 2A	4	4	2	2	2	1	15	15	0	0.469795	0.00262614	0.00481761
FAM107B	family with sequence similarity 107, member B	4	4	1	4	4	1	7	7	0	0.133166	0.0526926	0.065116
FAM114A1	family with sequence similarity 114, member A1	6	6	2	6	6	2	27	24	3	0.461815	0.00360189	0.00645186
FAM114A2	family with sequence similarity 114, member A2	5	5	0	5	5	0	8	8	0	0.121443	0.0368866	0.0479992
FAM120A	family with sequence similarity 120A	14	14	2	14	14	2	51	48	3	1.72532	1.09323e-11	7.1826e-10
FAM129A	family with sequence similarity 129, member A	7	7	0	7	7	0	24	24	0	1.05381	4.79954e-05	0.000146045
FAM129B	family with sequence similarity 129, member B	16	16	6	16	16	6	74	50	24	0.488159	0.000148735	0.000392365
FAM160B1	family with sequence similarity 160, member B1	5	5	0	4	4	0	12	12	0	0.156371	0.00847241	0.0134346
FAM162A	family with sequence similarity 162, member A	3	3	2	3	3	2	20	19	1	1.12081	0.00345181	0.00621794
FAM162B	family with sequence similarity 162, member B	3	3	0	3	3	0	11	11	0	0.81507	0.0123422	0.0185832
FAM213A	family with sequence similarity 213, member A	4	4	2	4	4	2	27	25	2	0.743487	0.00102362	0.00214678
FAM26E	family with sequence similarity 26, member E	7	7	3	7	7	3	51	46	5	1.57396	6.09719e-07	3.45864e-06
FAM3C	family with sequence similarity 3, member C	5	5	1	5	5	1	20	20	0	0.589987	0.000314466	0.000747969
FAM45A	family with sequence similarity 45, member A	3	3	2	3	3	2	25	23	2	0.531734	0.00293777	0.00534323
FAM49B	family with sequence similarity 49, member B	7	7	1	6	6	1	35	35	0	1.77496	9.69469e-08	7.01711e-07
FAM65A	family with sequence similarity 65, member A	11	11	6	11	11	6	53	39	14	0.511224	0.075766	0.0917818
FAM98A	family with sequence similarity 98, member A	5	5	2	5	5	2	20	20	0	0.484249	0.000314466	0.000747969
FAM98B	family with sequence similarity 98, member B	10	10	5	9	9	5	64	44	20	0.379311	0.474734	0.505285
FARP1	FERM, RhoGEF (ARHGEF) and pleckstrin domain protein 1 (chondrocyte-derived)	17	17	6	16	16	6	61	50	11	1.42073	1.28138e-08	1.32626e-07
FARSA	phenylalanyl-tRNA synthetase, alpha subunit	8	8	5	8	8	5	69	47	22	0.342401	0.212089	0.23846
FARSB	phenylalanyl-tRNA synthetase, beta subunit	12	12	2	12	12	2	52	48	4	1.52829	8.79536e-10	1.56525e-08
FAS	Fas cell surface death receptor	3	3	0	3	3	0	16	16	0	0.231804	0.00174927	0.00336569
FASN	fatty acid synthase	21	21	5	21	21	5	62	49	13	0.969269	1.28843e-10	3.26402e-09
FAT1	FAT atypical cadherin 1	3	3	0	3	3	0	7	7	0	0.141563	0.0526926	0.065116
FBL	fibrillarin	8	8	3	8	8	3	51	48	3	2.72648	1.11235e-10	3.009e-09
FBLIM1	filamin binding LIM protein 1	12	12	6	12	12	6	63	48	15	1.4948	8.87776e-06	3.46428e-05
FBLN1	fibulin 1	20	20	8	20	20	8	75	50	25	1.34125	2.40272e-08	2.236e-07
FBLN2	fibulin 2	8	8	2	8	8	2	34	33	1	0.638752	7.13021e-07	3.90388e-06
FBLN5	fibulin 5	8	8	3	8	8	3	54	47	7	2.91364	2.74017e-10	5.99083e-09
FBLN7	fibulin 7	3	3	0	3	3	0	21	21	0	0.528645	0.000199778	0.000504502
FBN1	fibrillin 1	77	77	35	73	73	34	75	50	25	2.34484	1.37729e-11	7.57983e-10
FBP1	fructose-1,6-bisphosphatase 1	13	12	13	12	11	12	72	47	25	-2.98494	9.36777e-10	1.62723e-08
FBP2	fructose-1,6-bisphosphatase 2	2	2	2	1	1	1	11	9	2	-0.711616	0.333041	0.363442
FBXO2	F-box protein 2	4	4	2	4	4	2	19	17	2	0.691531	0.0123968	0.0186478
FCGRT	Fc fragment of IgG, receptor, transporter, alpha	6	6	2	6	6	2	36	35	1	1.53336	1.92021e-07	1.2931e-06
FCN3	ficolin (collagen/fibrinogen domain containing) 3	4	4	0	4	4	0	23	23	0	1.16024	7.80762e-05	0.000223115
FDPS	farnesyl diphosphate synthase	5	5	1	5	5	1	39	39	0	2.48912	6.49383e-09	7.59279e-08
FECH	ferrochelatase	3	3	2	3	3	2	16	15	1	1.04405	0.0118038	0.018237
FERMT2	fermitin family member 2	32	32	15	31	31	14	75	50	25	0.970599	2.01389e-07	1.34484e-06
FERMT3	fermitin family member 3	14	14	4	14	14	4	66	49	17	1.70493	2.5027e-07	1.61061e-06
FGA	fibrinogen alpha chain	27	27	16	27	27	16	75	50	25	0.790597	0.000162794	0.000426632
FGB	fibrinogen beta chain	23	23	17	23	23	17	75	50	25	0.375945	0.0209092	0.0296631
FGD5	FYVE, RhoGEF and PH domain containing 5	5	5	0	5	5	0	13	13	0	0.121473	0.00577679	0.00962899
FGF1	fibroblast growth factor 1 (acidic)	7	7	4	7	7	4	61	46	15	-0.781936	0.446596	0.477247
FGG	fibrinogen gamma chain	26	26	18	26	26	18	75	50	25	0.312308	0.0242323	0.0339998
FGL1	fibrinogen-like 1	7	7	3	7	7	3	51	48	3	2.71223	3.15732e-10	6.61834e-09
FGL2	fibrinogen-like 2	3	3	1	3	3	1	14	14	0	0.487132	0.00391017	0.00681291
FH	fumarate hydratase	10	10	4	10	10	4	71	50	21	0.386984	0.022178	0.0312825
FHL1	four and a half LIM domains 1	11	11	5	11	11	5	68	50	18	1.11237	1.09327e-06	5.66513e-06
FHL2	four and a half LIM domains 2	18	18	5	18	18	5	75	50	25	1.05779	1.08211e-05	4.0446e-05
FHL3	four and a half LIM domains 3	7	7	4	7	7	4	64	45	19	0.805202	0.00185532	0.003559
FIS1	fission 1 (mitochondrial outer membrane) homolog (S. cerevisiae)	5	5	3	5	5	3	58	45	13	0.3166	0.0696123	0.0847131
FKBP10	FK506 binding protein 10, 65 kDa	6	6	0	6	6	0	17	17	0	0.525471	0.00115512	0.00236204
FKBP15	FK506 binding protein 15, 133kDa	9	9	2	9	9	2	29	26	3	0.33548	0.000325403	0.000772258
FKBP1A	FK506 binding protein 1A, 12kDa	7	7	4	7	7	4	61	44	17	0.650114	0.00441218	0.00761691
FKBP2	FK506 binding protein 2, 13kDa	5	5	3	5	5	3	52	46	6	1.44597	9.39671e-06	3.6225e-05
FKBP3	FK506 binding protein 3, 25kDa	5	5	2	5	5	2	28	27	1	2.83631	2.66715e-05	8.99e-05
FKBP4	FK506 binding protein 4, 59kDa	9	9	3	9	9	3	57	48	9	1.00454	1.35209e-05	4.97792e-05
FKBP5	FK506 binding protein 5	8	8	2	8	8	2	51	44	7	1.18574	2.43077e-06	1.1132e-05
FKBP8	FK506 binding protein 8, 38kDa	3	3	1	3	3	1	20	20	0	0.825881	0.000314466	0.000747969
FKBP9	FK506 binding protein 9, 63 kDa	6	6	1	6	6	1	28	28	0	1.94589	6.07513e-06	2.45833e-05
FLG2	filaggrin family member 2	7	7	5	7	7	5	65	42	23	-1.59037	9.03344e-07	4.80579e-06
FLII	flightless I homolog (Drosophila)	14	14	7	14	14	7	68	49	19	0.196215	0.383551	0.414453
FLNA	filamin A, alpha	111	111	55	103	103	52	75	50	25	0.912147	7.36558e-11	2.26067e-09
FLNB	filamin B, beta	79	79	28	71	71	24	75	50	25	1.02453	5.70672e-10	1.05906e-08
FLNC	filamin C, gamma	18	18	7	11	11	3	56	45	11	1.49405	1.72725e-08	1.68605e-07
FLOT1	flotillin 1	15	15	7	15	15	7	75	50	25	0.692476	0.00042599	0.000993251
FLOT2	flotillin 2	15	15	4	15	15	4	66	50	16	1.48648	6.90137e-08	5.3993e-07
FLT1	fms-related tyrosine kinase 1	10	10	4	9	9	3	52	43	9	0.87327	0.000235145	0.000585934
FLT4	fms-related tyrosine kinase 4	5	5	1	3	3	1	23	23	0	1.17693	7.80762e-05	0.000223115
FLYWCH2	FLYWCH family member 2	4	4	1	3	3	1	10	10	0	0.412176	0.0178696	0.0256128
FMN2	formin 2	4	4	2	4	4	2	10	7	3	0.010704	0.826837	0.844295
FMNL2	formin-like 2	5	5	2	3	3	0	21	21	0	0.520542	0.000199778	0.000504502
FMNL3	formin-like 3	7	7	2	4	4	0	23	23	0	0.516458	7.80762e-05	0.000223115
FMO1	flavin containing monooxygenase 1	5	5	4	5	5	4	12	8	4	-0.807193	0.908871	0.918365
FMR1	fragile X mental retardation 1	6	6	3	5	5	3	42	35	7	2.09719	2.95103e-05	9.67115e-05
FN1	fibronectin 1	75	75	38	75	75	38	75	50	25	1.50578	7.93758e-11	2.41302e-09
FN3K	fructosamine 3 kinase	2	2	2	2	2	2	9	8	1	0.147895	0.160364	0.184224
FN3KRP	fructosamine 3 kinase related protein	5	5	3	5	5	3	31	23	8	0.459458	0.488994	0.519597
FNBP1	formin binding protein 1	7	7	3	7	7	3	39	32	7	1.03393	0.000943238	0.00199623
FNBP1L	formin binding protein 1-like	8	8	5	8	8	5	48	31	17	-0.748487	0.391154	0.421955
FNDC3A	fibronectin type III domain containing 3A	3	3	1	3	3	1	7	7	0	0.0146382	0.0526926	0.065116
FNTA	farnesyltransferase, CAAX box, alpha	7	7	3	7	7	3	62	44	18	0.265276	0.225767	0.25277
FRMD3	FERM domain containing 3	4	4	0	4	4	0	9	9	0	0.297557	0.0257324	0.0350417
FRY	furry homolog (Drosophila)	13	13	2	12	12	2	20	18	2	0.6796	0.00738766	0.0121179
FRYL	FRY-like	4	4	0	4	4	0	19	19	0	0.0503993	0.000489951	0.00110603
FSCN1	fascin homolog 1, actin-bundling protein (Strongylocentrotus purpuratus)	19	19	11	19	19	11	75	50	25	0.0130948	0.986549	0.988097
FTCD	formimidoyltransferase cyclodeaminase	13	10	13	13	10	13	40	17	23	-3.21498	5.81247e-10	1.06629e-08
FTH1	ferritin, heavy polypeptide 1	7	7	7	7	7	7	69	50	19	-0.469443	0.124904	0.146149
FTL	ferritin, light polypeptide	7	7	6	7	7	6	66	48	18	-0.141565	0.593127	0.621353
FTO	fat mass and obesity associated	6	6	3	6	6	3	35	31	4	0.246319	0.000188561	0.00048894
FUBP1	far upstream element (FUSE) binding protein 1	11	11	5	10	10	5	70	50	20	0.18375	0.570271	0.598843
FUBP3	far upstream element (FUSE) binding protein 3	8	8	2	7	7	2	63	49	14	0.305995	0.15264	0.176212
FUS	fused in sarcoma	7	7	3	5	5	2	59	50	9	2.36629	5.52548e-11	1.93817e-09
FXR1	fragile X mental retardation, autosomal homolog 1	7	7	3	6	6	2	50	40	10	1.9042	6.23868e-06	2.50805e-05
FXR2	fragile X mental retardation, autosomal homolog 2	3	3	3	2	2	2	22	18	4	1.10074	0.039333	0.0509334
FYCO1	FYVE and coiled-coil domain containing 1	3	3	1	3	3	1	10	10	0	0.0597679	0.0178696	0.0256128
FYN	FYN oncogene related to SRC, FGR, YES	8	8	4	4	4	2	32	25	7	1.14765	0.0571052	0.0701887
G3BP1	GTPase activating protein (SH3 domain) binding protein 1	8	8	3	7	7	3	49	46	3	0.936845	1.67484e-08	1.64495e-07
G3BP2	GTPase activating protein (SH3 domain) binding protein 2	3	3	2	3	3	2	23	22	1	0.632552	0.000510137	0.00114754
G6PD	glucose-6-phosphate dehydrogenase	11	11	5	11	11	5	61	43	18	1.03743	0.0208056	0.0295425
GAA	glucosidase, alpha; acid	10	10	3	10	10	3	49	45	4	0.394265	6.00173e-08	4.74196e-07
GABPA	GA binding protein transcription factor, alpha subunit 60kDa	3	3	0	3	3	0	7	7	0	0.105641	0.0526926	0.065116
GAK	cyclin G associated kinase	5	5	2	5	5	2	21	20	1	0.267588	0.00158549	0.00315123
GAL3ST1	galactose-3-O-sulfotransferase 1	4	4	1	4	4	1	12	12	0	0.336257	0.00847241	0.0134346
GALE	UDP-galactose-4-epimerase	5	5	3	5	5	3	35	24	11	-0.290145	0.737203	0.761045
GALK1	galactokinase 1	7	7	6	7	7	6	62	43	19	-0.540266	0.420428	0.451094
GALM	galactose mutarotase (aldose 1-epimerase)	5	5	4	5	5	4	44	24	20	-2.06764	2.86022e-06	1.28771e-05
GALNT2	UDP-N-acetyl-alpha-D-galactosamine:polypeptide N-acetylgalactosaminyltransferase 2 (GalNAc-T2)	8	8	1	8	8	1	19	19	0	0.392575	0.000489951	0.00110603
GALT	galactose-1-phosphate uridylyltransferase	7	7	3	7	7	3	27	23	4	0.241654	0.0318977	0.0428885
GANAB	glucosidase, alpha; neutral AB	26	26	12	26	26	12	74	50	24	0.511821	6.75609e-06	2.69568e-05
GAPDH	glyceraldehyde-3-phosphate dehydrogenase	18	18	12	18	18	12	75	50	25	-0.182661	0.0209092	0.0296631
GAPVD1	GTPase activating protein and VPS9 domains 1	3	3	0	3	3	0	13	13	0	0.0935264	0.00577679	0.00962899
GARS	glycyl-tRNA synthetase	8	8	4	8	8	4	61	45	16	0.50388	0.0153401	0.0227853
GART	phosphoribosylglycinamide formyltransferase, phosphoribosylglycinamide synthetase, phosphoribosylaminoimidazole synthetase	9	9	3	9	9	3	42	37	5	1.24515	2.25102e-06	1.04285e-05
GAS2	growth arrest-specific 2	11	11	4	11	11	4	59	47	12	1.59681	1.58778e-06	7.7664e-06
GATM	glycine amidinotransferase (L-arginine:glycine amidinotransferase)	17	17	13	17	17	13	69	44	25	-2.5592	1.96229e-08	1.90384e-07
GBAS	glioblastoma amplified sequence	5	5	2	5	5	2	32	29	3	1.2133	0.000334904	0.000793036
GBE1	glucan (1,4-alpha-), branching enzyme 1	12	12	2	12	12	2	48	46	2	2.44213	2.35061e-10	5.26607e-09
GBF1	golgi brefeldin A resistant guanine nucleotide exchange factor 1	5	5	0	5	5	0	19	19	0	0.111679	0.000489951	0.00110603
GBP1	guanylate binding protein 1, interferon-inducible	9	9	3	6	6	2	51	47	4	1.62964	3.18555e-08	2.77065e-07
GBP2	guanylate binding protein 2, interferon-inducible	5	5	2	4	4	1	38	37	1	0.942688	5.53171e-08	4.42536e-07
GBP4	guanylate binding protein 4	3	3	1	2	2	1	8	8	0	0.127201	0.0368866	0.0479992
GC	group-specific component (vitamin D binding protein)	19	19	11	19	19	11	75	50	25	0.483809	0.0185438	0.0264959
GCA	grancalcin, EF-hand calcium binding protein	5	5	1	5	5	1	24	24	0	1.14049	4.79954e-05	0.000146045
GCDH	glutaryl-CoA dehydrogenase	4	4	3	4	4	3	14	11	3	-0.134371	0.350193	0.380727
GCLC	glutamate-cysteine ligase, catalytic subunit	4	4	2	4	4	2	19	18	1	0.447062	0.00350179	0.00629376
GCN1L1	GCN1 general control of amino-acid synthesis 1-like 1 (yeast)	23	23	6	23	23	6	69	49	20	1.85534	1.61719e-07	1.13702e-06
GDA	guanine deaminase	8	8	7	8	8	7	53	30	23	-0.865076	4.94616e-05	0.000149935
GDI1	GDP dissociation inhibitor 1	21	21	11	13	13	8	75	50	25	0.0460251	0.648979	0.675429
GDI2	GDP dissociation inhibitor 2	22	22	12	15	15	9	75	50	25	-0.00435057	0.714911	0.739707
GFM1	G elongation factor, mitochondrial 1	6	6	1	6	6	1	7	7	0	0.160536	0.0526926	0.065116
GFPT1	glutamine--fructose-6-phosphate transaminase 1	11	11	2	10	10	2	50	46	4	1.58536	1.21382e-08	1.31162e-07
GGA1	golgi-associated, gamma adaptin ear containing, ARF binding protein 1	3	3	1	3	3	1	11	11	0	0.0985034	0.0123422	0.0185832
GGACT	gamma-glutamylamine cyclotransferase	3	3	3	3	3	3	23	17	6	0.0218764	0.544774	0.574272
GGCT	gamma-glutamylcyclotransferase	3	3	3	3	3	3	16	12	4	1.73639	0.375411	0.40607
GGH	gamma-glutamyl hydrolase (conjugase, folylpolygammaglutamyl hydrolase)	6	6	4	6	6	4	40	33	7	-0.705534	0.136727	0.15905
GGT5	gamma-glutamyltransferase 5	11	11	4	11	11	4	62	50	12	2.23439	6.10217e-11	2.05033e-09
GIMAP1	GTPase, IMAP family member 1	5	5	4	3	3	3	36	29	7	1.18611	0.00328352	0.00592816
GIMAP4	GTPase, IMAP family member 4	6	6	3	6	6	3	50	39	11	0.475733	0.0251543	0.0350417
GIMAP8	GTPase, IMAP family member 8	8	8	2	8	8	2	32	29	3	0.609032	0.000238767	0.000594033
GIPC1	GIPC PDZ domain containing family, member 1	3	3	2	3	3	1	17	15	2	0.672689	0.0446335	0.0574014
GIT1	G protein-coupled receptor kinase interacting ArfGAP 1	6	6	4	4	4	4	47	40	7	1.45943	0.000798693	0.00170416
GIT2	G protein-coupled receptor kinase interacting ArfGAP 2	7	7	2	6	6	2	41	38	3	0.676125	1.45856e-07	1.03231e-06
GK	glycerol kinase	8	8	6	7	7	6	32	13	19	-1.6284	1.03884e-06	5.41828e-06
GLB1	galactosidase, beta 1	5	5	2	5	5	2	12	11	1	0.253271	0.0495911	0.063394
GLG1	golgi glycoprotein 1	14	14	3	14	14	3	50	40	10	1.54828	6.23868e-06	2.50805e-05
GLO1	glyoxalase I	9	9	4	9	9	4	68	47	21	-3.4683	0.00149171	0.00298155
GLOD4	glyoxalase domain containing 4	7	7	6	7	7	6	73	50	23	-1.0117	4.17619e-06	1.77058e-05
GLRX	glutaredoxin (thioltransferase)	5	5	3	5	5	3	47	40	7	0.631129	0.00427804	0.00741744
GLRX3	glutaredoxin 3	8	8	2	8	8	2	50	42	8	1.36894	1.88898e-05	6.5786e-05
GLS	glutaminase	12	12	9	12	12	9	73	49	24	-0.21367	0.424884	0.455569
GLUD1	glutamate dehydrogenase 1	18	18	13	7	7	6	72	50	22	-0.350751	0.263432	0.292072
GLYAT	glycine-N-acyltransferase	9	9	6	9	9	6	43	22	21	-2.74982	4.12746e-06	1.75431e-05
GLYATL1	glycine-N-acyltransferase-like 1	4	3	4	4	3	4	17	3	14	-2.03916	3.89783e-07	2.36537e-06
GLYR1	glyoxylate reductase 1 homolog (Arabidopsis)	5	5	1	5	5	1	15	15	0	0.316726	0.00262614	0.00481761
GM2A	GM2 ganglioside activator	3	3	2	3	3	2	17	16	1	1.04703	0.00979659	0.0153138
GMDS	GDP-mannose 4,6-dehydratase	6	6	3	6	6	3	40	32	8	0.997895	0.00434891	0.00752397
GMFB	glia maturation factor, beta	5	5	2	4	4	2	24	19	5	0.799169	0.107742	0.12728
GMFG	glia maturation factor, gamma	4	4	3	4	4	3	31	29	2	3.38008	2.79946e-05	9.39628e-05
GMPPA	GDP-mannose pyrophosphorylase A	4	4	2	4	4	2	22	21	1	0.407997	0.000741012	0.0016225
GMPPB	GDP-mannose pyrophosphorylase B	4	4	2	4	4	2	26	23	3	1.19572	0.00228448	0.00432506
GMPR2	guanosine monophosphate reductase 2	6	6	3	6	6	3	43	35	8	0.224124	0.0506674	0.0646405
GMPS	guanine monphosphate synthase	10	10	3	10	10	3	48	40	8	1.23117	4.21834e-07	2.531e-06
GNA11	guanine nucleotide binding protein (G protein), alpha 11 (Gq class)	10	10	6	5	5	3	55	45	10	1.28788	2.94077e-06	1.32025e-05
GNA13	guanine nucleotide binding protein (G protein), alpha 13	7	7	5	6	6	4	59	43	16	0.0801064	0.564627	0.593248
GNAI1	guanine nucleotide binding protein (G protein), alpha inhibiting activity polypeptide 1	11	11	4	6	6	1	50	45	5	2.22525	2.69249e-08	2.4278e-07
GNAI2	guanine nucleotide binding protein (G protein), alpha inhibiting activity polypeptide 2	15	15	11	9	9	8	75	50	25	-0.138593	0.365602	0.395862
GNAI3	guanine nucleotide binding protein (G protein), alpha inhibiting activity polypeptide 3	12	12	7	7	7	4	69	49	20	0.314859	0.103088	0.122144
GNAO1	guanine nucleotide binding protein (G protein), alpha activating activity polypeptide O	7	7	4	5	5	2	46	42	4	1.54275	6.21301e-07	3.45864e-06
GNAQ	guanine nucleotide binding protein (G protein), q polypeptide	8	8	4	5	5	3	61	46	15	1.19936	3.30047e-06	1.47138e-05
GNAS	GNAS complex locus	11	11	6	10	10	5	72	50	22	0.460814	0.015432	0.0228623
GNB1	guanine nucleotide binding protein (G protein), beta polypeptide 1	11	11	10	6	6	6	74	49	25	-0.685086	0.000289423	0.000708466
GNB2	guanine nucleotide binding protein (G protein), beta polypeptide 2	10	10	8	5	5	4	75	50	25	-0.308674	0.0242323	0.0339998
GNB2L1	guanine nucleotide binding protein (G protein), beta polypeptide 2-like 1	15	15	9	15	15	9	75	50	25	0.241951	0.155103	0.178796
GNB4	guanine nucleotide binding protein (G protein), beta polypeptide 4	10	10	4	5	5	2	39	27	12	0.295538	0.371447	0.402055
GNG12	guanine nucleotide binding protein (G protein), gamma 12	4	4	2	4	4	2	56	50	6	2.07124	4.01921e-08	3.3497e-07
GNG7	guanine nucleotide binding protein (G protein), gamma 7	2	2	2	2	2	2	14	12	2	0.198326	0.143378	0.16612
GNL1	guanine nucleotide binding protein-like 1	10	10	3	10	10	3	55	42	13	1.5558	4.30353e-05	0.000135919
GNPDA1	glucosamine-6-phosphate deaminase 1	9	9	8	6	6	4	60	48	12	-0.106495	0.312532	0.341761
GNPDA2	glucosamine-6-phosphate deaminase 2	7	7	6	3	3	1	40	29	11	-0.0743335	0.458645	0.489466
GNS	glucosamine (N-acetyl)-6-sulfatase	5	5	3	5	5	3	44	43	1	1.85852	7.62958e-09	8.7603e-08
GOLGA2	golgin A2	4	4	0	4	4	0	12	12	0	0.0858299	0.00847241	0.0134346
GOLGA3	golgin A3	4	4	1	4	4	1	13	13	0	0.106081	0.00577679	0.00962899
GOLGB1	golgin B1	9	9	1	9	9	1	30	30	0	0.438935	2.00031e-06	9.36217e-06
GOLIM4	golgi integral membrane protein 4	6	6	3	6	6	3	41	33	8	0.783708	0.00554688	0.009443
GOLPH3	golgi phosphoprotein 3 (coat-protein)	3	3	2	2	2	1	27	19	8	0.326294	0.380708	0.41152
GORASP2	golgi reassembly stacking protein 2, 55kDa	4	4	3	4	4	3	49	40	9	0.691926	0.00348057	0.00626621
GOT1	glutamic-oxaloacetic transaminase 1, soluble	8	8	7	8	8	7	74	49	25	-0.8425	0.000155615	0.000408489
GOT2	glutamic-oxaloacetic transaminase 2, mitochondrial	18	18	7	18	18	7	74	50	24	0.232291	0.897161	0.908258
GPC4	glypican 4	2	2	1	2	2	0	10	10	0	0.128815	0.0178696	0.0256128
GPC6	glypican 6	4	4	2	3	3	2	21	20	1	0.128694	0.00221934	0.00420424
GPD1	glycerol-3-phosphate dehydrogenase 1 (soluble)	12	12	9	12	12	9	67	43	24	-1.98957	7.17573e-08	5.53259e-07
GPD1L	glycerol-3-phosphate dehydrogenase 1-like	8	8	4	8	8	4	60	40	20	-0.61493	0.0136796	0.0204522
GPD2	glycerol-3-phosphate dehydrogenase 2 (mitochondrial)	9	9	2	9	9	2	38	37	1	1.12944	7.72616e-08	5.89998e-07
GPHN	gephyrin	12	12	8	12	12	8	58	34	24	-0.472867	4.90885e-08	4.02803e-07
GPI	glucose-6-phosphate isomerase	15	15	7	14	14	7	75	50	25	0.0808946	0.336584	0.367057
GPNMB	glycoprotein (transmembrane) nmb	2	2	2	2	2	2	7	6	1	0.0480944	0.300424	0.329311
GPR116	G protein-coupled receptor 116	8	8	2	8	8	2	29	28	1	2.80753	2.28689e-05	7.82397e-05
GPRC5A	G protein-coupled receptor, family C, group 5, member A	4	4	2	4	4	2	15	12	3	0.709035	0.25003	0.278373
GPRIN3	GPRIN family member 3	8	8	2	8	8	2	35	33	2	0.812152	4.74358e-06	1.99493e-05
GPS1	G protein pathway suppressor 1	6	6	2	6	6	2	39	37	2	1.37759	7.5948e-07	4.13696e-06
GPX1	glutathione peroxidase 1	9	9	4	9	9	4	56	48	8	1.6173	2.45112e-07	1.5838e-06
GPX3	glutathione peroxidase 3 (plasma)	6	6	5	6	6	5	69	50	19	-0.0935486	0.800314	0.819571
GPX4	glutathione peroxidase 4	4	4	2	4	4	2	29	25	4	0.627598	0.0177641	0.0256128
GRB2	growth factor receptor-bound protein 2	7	7	3	7	7	3	51	44	7	0.778753	0.00151843	0.00303117
GRHPR	glyoxylate reductase/hydroxypyruvate reductase	11	11	7	11	11	7	72	50	22	-0.0184687	0.914968	0.923359
GRIPAP1	GRIP1 associated protein 1	4	4	2	4	4	2	17	16	1	0.371156	0.00936985	0.0146827
GRN	granulin	4	4	2	4	4	2	10	7	3	0.0241703	0.856592	0.871888
GRPEL1	GrpE-like 1, mitochondrial (E. coli)	3	3	1	3	3	1	14	14	0	1.2762	0.00391017	0.00681291
GSDMA	gasdermin A	3	3	2	3	3	2	9	8	1	0.396335	0.143307	0.166099
GSDMD	gasdermin D	6	6	2	6	6	2	29	27	2	1.57242	0.000103391	0.000288735
GSN	gelsolin	25	25	16	25	25	16	75	50	25	-0.154347	0.0996572	0.118519
GSPT1	G1 to S phase transition 1	5	5	1	3	3	0	26	26	0	0.803935	1.75052e-05	6.14703e-05
GSR	glutathione reductase	13	13	8	13	13	8	73	50	23	-0.217575	0.119562	0.140364
GSS	glutathione synthetase	10	10	5	10	10	5	73	49	24	-1.2819	6.30426e-05	0.000189128
GSTK1	glutathione S-transferase kappa 1	8	8	5	8	8	5	58	50	8	1.36201	2.18628e-05	7.51197e-05
GSTM1	glutathione S-transferase mu 1	10	10	5	3	3	1	25	22	3	0.444295	0.0144858	0.0215967
GSTM2	glutathione S-transferase mu 2 (muscle)	11	11	7	8	8	5	72	50	22	-0.204858	0.293314	0.32264
GSTM3	glutathione S-transferase mu 3 (brain)	16	16	9	15	15	9	75	50	25	0.0384312	0.95071	0.956102
GSTM4	glutathione S-transferase mu 4	6	6	5	1	1	1	15	9	6	-1.10964	0.430521	0.461148
GSTO1	glutathione S-transferase omega 1	12	12	9	12	12	9	75	50	25	0.0564474	0.861704	0.875417
GSTP1	glutathione S-transferase pi 1	10	10	9	10	10	9	75	50	25	-0.840863	3.53282e-08	3.01517e-07
GSTT1	glutathione S-transferase theta 1	9	9	3	8	8	3	30	25	5	1.68732	0.00944137	0.0147802
GTF2I	general transcription factor IIi	8	8	1	8	8	1	47	47	0	1.80352	1.2376e-11	7.1826e-10
GTPBP1	GTP binding protein 1	5	5	2	5	5	2	22	21	1	0.443176	0.000952874	0.00201429
GUCY1A3	guanylate cyclase 1, soluble, alpha 3	11	11	0	11	11	0	37	37	0	1.42371	2.59354e-08	2.36219e-07
GUCY1B3	guanylate cyclase 1, soluble, beta 3	8	8	1	8	8	1	39	39	0	1.41243	6.49383e-09	7.59279e-08
GUK1	guanylate kinase 1	3	3	1	3	3	1	13	13	0	1.42624	0.00577679	0.00962899
GULP1	GULP, engulfment adaptor PTB domain containing 1	2	2	2	2	2	2	8	7	1	0.4507	0.212026	0.23846
GUSB	glucuronidase, beta	6	6	1	6	6	1	18	18	0	0.541179	0.000755873	0.0016225
GYG1	glycogenin 1	5	5	5	5	5	5	56	38	18	-0.711715	0.0120773	0.0185832
H1F0	H1 histone family, member 0	4	4	1	4	4	1	23	23	0	6.39483	7.80762e-05	0.000223115
H1FX	H1 histone family, member X	6	6	3	6	6	3	47	43	4	2.15946	3.79569e-07	2.31218e-06
H2AFY	H2A histone family, member Y	14	14	8	12	12	7	72	50	22	1.11397	1.67761e-07	1.17433e-06
H2AFY2	H2A histone family, member Y2	8	8	4	6	6	2	52	47	5	1.67656	1.81735e-06	8.78403e-06
H6PD	hexose-6-phosphate dehydrogenase (glucose 1-dehydrogenase)	4	4	1	4	4	1	10	10	0	0.286913	0.0178696	0.0256128
HAAO	3-hydroxyanthranilate 3,4-dioxygenase	9	9	5	9	9	5	68	45	23	-0.076201	0.844014	0.860223
HADH	hydroxyacyl-CoA dehydrogenase	7	7	3	7	7	3	68	49	19	-0.0179568	0.555	0.583684
HADHA	hydroxyacyl-CoA dehydrogenase/3-ketoacyl-CoA thiolase/enoyl-CoA hydratase (trifunctional protein), alpha subunit	24	24	17	24	24	17	75	50	25	-0.528919	0.0264386	0.0359267
HADHB	hydroxyacyl-CoA dehydrogenase/3-ketoacyl-CoA thiolase/enoyl-CoA hydratase (trifunctional protein), beta subunit	17	17	8	17	17	8	75	50	25	0.0388783	0.441375	0.471983
HAGH	hydroxyacylglutathione hydrolase	5	5	5	5	5	5	64	40	24	-1.35287	4.72011e-07	2.7747e-06
HARS	histidyl-tRNA synthetase	12	12	5	8	8	3	53	48	5	1.24544	1.3191e-07	9.39856e-07
HARS2	histidyl-tRNA synthetase 2, mitochondrial	5	5	2	2	2	0	7	7	0	0.28732	0.0526926	0.065116
HBG1	hemoglobin, gamma A	9	9	9	2	2	1	36	23	13	-2.36859	0.0314082	0.0422838
HBG2	hemoglobin, gamma G	11	11	11	3	3	3	46	28	18	-2.72215	6.32578e-05	0.000189595
HBS1L	HBS1-like (S. cerevisiae)	3	3	0	3	3	0	11	11	0	0.10992	0.0123422	0.0185832
HCFC1	host cell factor C1 (VP16-accessory protein)	7	7	0	7	7	0	37	37	0	1.33791	2.59354e-08	2.36219e-07
HCLS1	hematopoietic cell-specific Lyn substrate 1	6	6	1	6	6	1	34	34	0	1.52087	1.83017e-07	1.24032e-06
HDAC1	histone deacetylase 1	5	5	1	3	3	1	14	14	0	0.553817	0.00391017	0.00681291
HDAC2	histone deacetylase 2	5	5	1	2	2	1	16	16	0	0.447432	0.00174927	0.00336569
HDAC6	histone deacetylase 6	4	4	2	4	4	2	26	24	2	0.166253	0.00121303	0.00246467
HDGF	hepatoma-derived growth factor	11	11	3	10	10	3	56	49	7	2.26388	1.29593e-09	2.0787e-08
HDGFRP2	Hepatoma-derived growth factor-related protein 2	5	5	1	3	3	0	24	24	0	1.0271	4.79954e-05	0.000146045
HDGFRP3	Hepatoma-derived growth factor-related protein 3	5	5	2	4	4	1	43	42	1	4.44841	1.50113e-09	2.31702e-08
HDHD1	haloacid dehalogenase-like hydrolase domain containing 1	4	4	3	4	4	3	36	30	6	0.112014	0.00280478	0.00511592
HDHD2	haloacid dehalogenase-like hydrolase domain containing 2	5	5	3	5	5	3	52	33	19	-0.830248	0.000434391	0.0010121
HDLBP	high density lipoprotein binding protein	19	19	7	19	19	7	68	50	18	1.66819	1.21931e-10	3.16426e-09
HEBP1	heme binding protein 1	7	7	4	7	7	4	65	47	18	0.173489	0.275067	0.303706
HEBP2	heme binding protein 2	8	8	4	8	8	4	64	42	22	-0.712511	0.000138754	0.000368166
HEXA	hexosaminidase A (alpha polypeptide)	4	4	0	4	4	0	27	27	0	0.810288	1.03786e-05	3.8883e-05
HEXB	hexosaminidase B (beta polypeptide)	9	9	0	9	9	0	33	33	0	2.92177	3.40221e-07	2.09246e-06
HGD	homogentisate 1,2-dioxygenase	3	3	3	3	3	3	12	8	4	-0.626935	0.798461	0.817935
HGS	hepatocyte growth factor-regulated tyrosine kinase substrate	8	8	3	8	8	3	43	35	8	0.745466	0.00318823	0.0057659
HIBADH	3-hydroxyisobutyrate dehydrogenase	9	9	4	9	9	4	67	48	19	-0.675514	0.0710836	0.0864048
HIBCH	3-hydroxyisobutyryl-CoA hydrolase	7	7	7	7	7	7	67	45	22	-2.09245	4.71645e-06	1.98614e-05
HINT1	histidine triad nucleotide binding protein 1	5	5	2	5	5	2	45	37	8	0.0846908	0.111505	0.131531
HINT2	histidine triad nucleotide binding protein 2	4	4	2	4	4	2	22	21	1	0.708526	0.00155416	0.00309281
HIP1	huntingtin interacting protein 1	11	11	2	11	11	2	39	38	1	1.00207	3.55681e-08	3.02756e-07
HIP1R	huntingtin interacting protein 1 related	8	8	2	7	7	2	25	22	3	0.353246	0.0044147	0.00761714
HIST1H1A	histone cluster 1, H1a	4	4	3	1	1	0	11	11	0	4.54079	0.0123422	0.0185832
HIST1H1B	histone cluster 1, H1b	8	8	2	7	7	2	51	49	2	6.4585	2.90561e-12	5.73872e-10
HIST1H1C	histone cluster 1, H1c	9	9	7	3	3	1	65	49	16	2.58993	1.8702e-09	2.78957e-08
HIST1H1D	histone cluster 1, H1d	8	8	6	2	2	0	31	31	0	8.48205	1.12435e-06	5.68767e-06
HIST1H1E	histone cluster 1, H1e	8	8	6	2	2	1	25	24	1	6.25475	0.000123892	0.000337129
HK1	hexokinase 1	27	27	8	22	22	7	70	50	20	2.50711	4.27389e-09	5.42565e-08
HLA-A	major histocompatibility complex, class I, A	12	12	10	8	8	7	74	50	24	-0.82558	9.25877e-06	3.57797e-05
HLA-B	major histocompatibility complex, class I, B	12	12	7	4	4	3	69	49	20	-0.187838	0.356617	0.38679
HLA-C	major histocompatibility complex, class I, C	10	10	6	4	4	2	66	47	19	-0.324407	0.161377	0.18516
HLA-DPA1	major histocompatibility complex, class II, DP alpha 1	3	3	1	2	2	1	10	10	0	0.862479	0.0178696	0.0256128
HLA-DPB1	major histocompatibility complex, class II, DP beta 1	3	3	3	2	2	2	26	11	15	-1.61986	0.000793917	0.0016964
HLA-DQA1	major histocompatibility complex, class II, DQ alpha 1	5	5	2	3	3	1	17	16	1	1.36105	0.0102406	0.0159687
HLA-DQB1	major histocompatibility complex, class II, DQ beta 1	4	4	3	2	2	2	19	16	3	0.0775613	0.120693	0.141637
HLA-DRA	major histocompatibility complex, class II, DR alpha	7	7	4	6	6	3	72	50	22	-0.297915	0.109242	0.128922
HLA-DRB1	major histocompatibility complex, class II, DR beta 1	5	5	4	3	3	1	25	22	3	1.28978	0.00881492	0.0139155
HLA-DRB3		6	6	3	2	2	1	25	20	5	0.292438	0.200745	0.226664
HLA-E	major histocompatibility complex, class I, E	7	7	3	4	4	2	38	35	3	1.67175	3.30501e-05	0.000107102
HM13	histocompatibility (minor) 13	6	6	0	6	6	0	27	27	0	1.88535	1.03786e-05	3.8883e-05
HMGA1	high mobility group AT-hook 1	4	4	0	4	4	0	19	19	0	3.76338	0.000489951	0.00110603
HMGB1	high mobility group box 1	13	13	6	10	10	6	73	50	23	1.16792	3.74791e-06	1.61083e-05
HMGB2	high mobility group box 2	8	8	2	6	6	2	42	39	3	3.94419	1.27966e-07	9.13795e-07
HMGCL	3-hydroxymethyl-3-methylglutaryl-CoA lyase	7	7	4	7	7	4	61	43	18	-1.20892	0.00657942	0.0108535
HMOX2	heme oxygenase (decycling) 2	5	5	3	5	5	3	36	32	4	1.07368	1.24018e-05	4.58708e-05
HNMT	histamine N-methyltransferase	5	5	3	5	5	3	41	31	10	0.50646	0.0766814	0.0928203
HNRNPA0	heterogeneous nuclear ribonucleoprotein A0	4	4	3	4	4	3	59	44	15	0.756663	0.0105263	0.0163743
HNRNPA1	heterogeneous nuclear ribonucleoprotein A1	11	11	5	4	4	2	34	29	5	1.5305	0.00277273	0.00506614
HNRNPA2B1	heterogeneous nuclear ribonucleoprotein A2/B1	16	16	8	15	15	8	75	50	25	-0.0976424	0.16858	0.192663
HNRNPA3	heterogeneous nuclear ribonucleoprotein A3	11	11	7	11	11	7	73	50	23	0.0871355	0.977584	0.980041
HNRNPAB	heterogeneous nuclear ribonucleoprotein A/B	7	7	5	6	6	4	70	50	20	0.528627	0.0322466	0.0433395
HNRNPC	heterogeneous nuclear ribonucleoprotein C (C1/C2)	14	14	5	7	7	4	75	50	25	0.987384	1.23685e-06	6.17844e-06
HNRNPD	heterogeneous nuclear ribonucleoprotein D (AU-rich element RNA binding protein 1, 37kDa)	7	7	4	6	6	3	74	50	24	-0.387006	0.000118423	0.000327278
HNRNPDL	heterogeneous nuclear ribonucleoprotein D-like	7	7	6	5	5	4	71	48	23	-0.26811	0.175609	0.200194
HNRNPF	heterogeneous nuclear ribonucleoprotein F	8	8	6	6	6	4	73	50	23	0.36415	0.377631	0.408332
HNRNPH1	heterogeneous nuclear ribonucleoprotein H1 (H)	11	11	8	6	6	4	73	50	23	-0.727747	0.00118493	0.002417
HNRNPH2	heterogeneous nuclear ribonucleoprotein H2 (H')	11	11	9	6	6	6	73	49	24	-0.325054	0.00446217	0.0076866
HNRNPH3	heterogeneous nuclear ribonucleoprotein H3 (2H9)	9	9	6	8	8	6	75	50	25	-0.253092	0.127787	0.149193
HNRNPK	heterogeneous nuclear ribonucleoprotein K	19	19	12	19	19	12	75	50	25	0.133111	0.104367	0.123523
HNRNPL	heterogeneous nuclear ribonucleoprotein L	11	11	6	11	11	6	73	50	23	0.179309	0.640913	0.668344
HNRNPLL	heterogeneous nuclear ribonucleoprotein L-like	3	3	1	3	3	1	12	12	0	0.120605	0.00847241	0.0134346
HNRNPM	heterogeneous nuclear ribonucleoprotein M	22	22	8	22	22	8	75	50	25	0.400558	0.000194744	0.000504156
HNRNPR	heterogeneous nuclear ribonucleoprotein R	19	19	8	15	15	5	73	50	23	0.858397	4.63733e-07	2.73663e-06
HNRNPU	heterogeneous nuclear ribonucleoprotein U (scaffold attachment factor A)	17	17	9	17	17	9	75	50	25	0.372851	0.00394144	0.00685243
HNRNPUL1	heterogeneous nuclear ribonucleoprotein U-like 1	9	9	3	9	9	3	48	44	4	1.34122	4.41965e-08	3.6548e-07
HNRNPUL2	heterogeneous nuclear ribonucleoprotein U-like 2	13	13	6	13	13	6	58	49	9	1.36047	5.57349e-08	4.44764e-07
HOGA1	4-hydroxy-2-oxoglutarate aldolase 1	5	5	3	5	5	3	12	6	6	-0.933276	0.146281	0.1693
HOOK3	hook microtubule-tethering protein 3	9	9	5	9	9	5	49	40	9	-0.458086	0.00536935	0.00917012
HOPX	HOP homeobox	3	3	2	3	3	2	16	15	1	2.37026	0.00859456	0.0136216
HP	haptoglobin	23	23	12	11	11	7	70	48	22	-0.937261	0.0612669	0.0750437
HP1BP3	heterochromatin protein 1, binding protein 3	13	13	5	13	13	5	70	50	20	0.742261	0.000155279	0.000408489
HPCAL1	hippocalcin-like 1	5	5	2	3	3	1	32	31	1	0.905295	1.54104e-05	5.60249e-05
HPD	4-hydroxyphenylpyruvate dioxygenase	7	7	7	7	7	7	24	10	14	-2.20272	0.000386114	0.000904237
HPGD	hydroxyprostaglandin dehydrogenase 15-(NAD)	10	10	5	10	10	5	31	19	12	-1.21578	0.144483	0.16734
HPR	haptoglobin-related protein	14	14	8	4	4	1	34	31	3	0.705248	0.000813404	0.00173323
HPRT1	hypoxanthine phosphoribosyltransferase 1	8	8	5	8	8	5	64	47	17	-0.154596	0.774078	0.795255
HPX	hemopexin	16	16	12	16	16	12	75	50	25	0.145818	0.298521	0.327788
HRAS	Harvey rat sarcoma viral oncogene homolog	4	4	2	1	1	0	7	7	0	0.754216	0.0526926	0.065116
HRG	histidine-rich glycoprotein	11	11	8	11	11	8	74	50	24	-0.504328	0.00353951	0.00635082
HRNR	hornerin	8	8	1	8	8	1	20	20	0	0.302051	0.000314466	0.000747969
HRSP12	heat-responsive protein 12	6	6	6	6	6	6	52	30	22	-2.77542	2.17994e-07	1.43472e-06
HS1BP3	HCLS1 binding protein 3	4	4	3	4	4	3	22	20	2	0.597715	0.0042764	0.00741744
HSBP1	heat shock factor binding protein 1	3	3	1	3	3	1	11	11	0	0.860495	0.0123422	0.0185832
HSD11B2	hydroxysteroid (11-beta) dehydrogenase 2	3	3	2	2	2	2	13	11	2	0.0744137	0.167558	0.191769
HSD17B10	hydroxysteroid (17-beta) dehydrogenase 10	14	14	7	14	14	7	74	50	24	0.395462	0.0331884	0.0445116
HSD17B11	hydroxysteroid (17-beta) dehydrogenase 11	8	8	2	8	8	2	46	44	2	1.57917	1.25668e-09	2.04659e-08
HSD17B12	hydroxysteroid (17-beta) dehydrogenase 12	9	9	3	9	9	3	60	46	14	1.33888	4.03561e-06	1.71756e-05
HSD17B4	hydroxysteroid (17-beta) dehydrogenase 4	18	18	9	18	18	9	74	50	24	0.488389	0.0228518	0.0321618
HSD17B8	hydroxysteroid (17-beta) dehydrogenase 8	2	2	1	2	2	1	8	8	0	0.240068	0.0368866	0.0479992
HSDL2	hydroxysteroid dehydrogenase like 2	8	8	4	8	8	4	57	42	15	0.106138	0.834159	0.851227
HSP90AA1	heat shock protein 90kDa alpha (cytosolic), class A member 1	27	27	18	17	17	10	75	50	25	-0.184554	0.0341279	0.0456373
HSP90AB1	heat shock protein 90kDa alpha (cytosolic), class B member 1	29	29	18	17	17	11	75	50	25	0.00506226	0.273164	0.301709
HSP90B1	heat shock protein 90kDa beta (Grp94), member 1	30	30	17	29	29	17	75	50	25	-0.0579071	0.689904	0.714991
HSPA12A	heat shock 70kDa protein 12A	21	21	13	21	21	13	75	50	25	-1.25243	1.53182e-09	2.32837e-08
HSPA12B	heat shock 70kD protein 12B	14	14	4	13	13	4	62	44	18	0.777261	0.00198056	0.0037698
HSPA1L	heat shock 70kDa protein 1-like	14	14	9	1	1	1	10	9	1	0.84995	0.116564	0.137043
HSPA2	heat shock 70kDa protein 2	21	21	13	13	13	7	73	49	24	-0.650271	1.8387e-07	1.24346e-06
HSPA4	heat shock 70kDa protein 4	22	22	15	21	21	14	75	50	25	0.0718655	0.731756	0.755911
HSPA5	heat shock 70kDa protein 5 (glucose-regulated protein, 78kDa)	29	29	19	27	27	18	75	50	25	-0.201205	0.148678	0.171888
HSPA8	heat shock 70kDa protein 8	27	27	19	18	18	13	75	50	25	-0.512714	2.40272e-08	2.236e-07
HSPA9	heat shock 70kDa protein 9 (mortalin)	23	23	12	23	23	12	75	50	25	-0.878835	0.00620582	0.0102744
HSPB1	heat shock 27kDa protein 1	13	13	7	13	13	7	75	50	25	-0.0512974	0.503673	0.533065
HSPB6	heat shock protein, alpha-crystallin-related, B6	6	6	0	6	6	0	17	17	0	2.02861	0.00115512	0.00236204
HSPD1	heat shock 60kDa protein 1 (chaperonin)	23	23	17	23	23	17	75	50	25	-0.285985	0.0116305	0.017978
HSPE1	heat shock 10kDa protein 1	7	7	4	3	3	2	66	50	16	0.233266	0.359266	0.389396
HSPG2	heparan sulfate proteoglycan 2	131	131	65	131	131	65	75	50	25	1.35609	1.87654e-11	8.68102e-10
HSPH1	heat shock 105kDa/110kDa protein 1	10	10	4	10	10	2	36	31	5	0.668371	0.00239062	0.00450729
HTATSF1	HIV-1 Tat specific factor 1	4	4	1	4	4	1	11	11	0	0.505565	0.0123422	0.0185832
HTRA1	HtrA serine peptidase 1	7	7	2	7	7	2	49	48	1	2.82578	8.11064e-12	7.16965e-10
HTRA2	HtrA serine peptidase 2	3	3	1	2	2	1	16	16	0	0.322002	0.00174927	0.00336569
HTT	huntingtin	6	6	0	6	6	0	18	18	0	0.0882549	0.000755873	0.0016225
HUWE1	HECT, UBA and WWE domain containing 1, E3 ubiquitin protein ligase	30	30	4	29	29	4	54	49	5	0.60912	4.5683e-10	8.78131e-09
HYI	hydroxypyruvate isomerase (putative)	4	4	1	4	4	1	21	21	0	1.36672	0.000199778	0.000504502
HYOU1	hypoxia up-regulated 1	22	22	9	22	22	9	75	50	25	0.13297	0.0553327	0.0681149
IAH1	isoamyl acetate-hydrolyzing esterase 1 homolog (S. cerevisiae)	5	5	3	5	5	3	39	35	4	2.08373	2.21136e-05	7.5818e-05
IARS	isoleucyl-tRNA synthetase	17	17	3	17	17	3	59	49	10	2.50021	2.36093e-10	5.26607e-09
IARS2	isoleucyl-tRNA synthetase 2, mitochondrial	11	11	6	11	11	6	66	47	19	0.218916	0.408365	0.439333
IBA57	IBA57, iron-sulfur cluster assembly homolog (S. cerevisiae)	3	3	3	3	3	3	7	6	1	0.0172829	0.300424	0.329311
ICAM1	intercellular adhesion molecule 1	10	10	7	10	10	7	74	50	24	-0.628181	0.00168195	0.00332432
ICAM2	intercellular adhesion molecule 2	3	3	1	3	3	1	27	27	0	1.45764	1.03786e-05	3.8883e-05
IDE	insulin-degrading enzyme	3	3	3	3	3	3	10	9	1	0.102123	0.112199	0.132253
IDH1	isocitrate dehydrogenase 1 (NADP+), soluble	13	13	9	13	13	9	74	50	24	-1.09846	3.31399e-08	2.85899e-07
IDH2	isocitrate dehydrogenase 2 (NADP+), mitochondrial	17	17	8	17	17	8	75	50	25	-1.35649	0.000194744	0.000504156
IDH3A	isocitrate dehydrogenase 3 (NAD+) alpha	6	6	2	6	6	2	46	41	5	1.26745	2.31742e-05	7.91146e-05
IDH3B	isocitrate dehydrogenase 3 (NAD+) beta	5	5	2	5	5	2	36	32	4	0.595721	0.000130847	0.000348925
IDH3G	isocitrate dehydrogenase 3 (NAD+) gamma	4	4	1	4	4	1	22	22	0	1.05785	0.000125578	0.000337129
IFI16	interferon, gamma-inducible protein 16	12	12	2	11	11	2	52	47	5	2.25932	1.89822e-10	4.42271e-09
IFIT1	interferon-induced protein with tetratricopeptide repeats 1	6	6	5	6	6	5	38	35	3	0.743147	8.55174e-06	3.34115e-05
IFIT2	interferon-induced protein with tetratricopeptide repeats 2	3	3	1	3	3	1	7	7	0	0.943866	0.0526926	0.065116
IFIT3	interferon-induced protein with tetratricopeptide repeats 3	6	6	1	6	6	1	27	27	0	0.958849	1.03786e-05	3.8883e-05
IFIT5	interferon-induced protein with tetratricopeptide repeats 5	5	5	1	5	5	1	17	17	0	0.289707	0.00115512	0.00236204
IFITM1	interferon induced transmembrane protein 1	4	4	2	2	2	1	46	43	3	2.64641	5.10514e-08	4.11505e-07
IFITM3	interferon induced transmembrane protein 3	3	3	2	2	2	1	28	24	4	1.81506	0.00230219	0.00435601
IGF2BP2	insulin-like growth factor 2 mRNA binding protein 2	5	5	1	5	5	1	10	10	0	0.260094	0.0178696	0.0256128
IGF2R	insulin-like growth factor 2 receptor	12	12	0	12	12	0	46	46	0	0.742124	2.89615e-11	1.21638e-09
IGFALS	insulin-like growth factor binding protein, acid labile subunit	11	11	2	11	11	2	45	41	4	1.27193	3.00877e-07	1.90555e-06
IGFBP2	insulin-like growth factor binding protein 2, 36kDa	3	3	1	3	3	1	7	7	0	0.334585	0.0526926	0.065116
IGFBP4	insulin-like growth factor binding protein 4	3	3	1	3	3	1	8	8	0	0.23062	0.0368866	0.0479992
IGFBP5	insulin-like growth factor binding protein 5	3	3	0	3	3	0	13	13	0	1.0704	0.00577679	0.00962899
IGFBP7	insulin-like growth factor binding protein 7	10	10	2	10	10	2	54	48	6	2.29044	9.38004e-10	1.62723e-08
IGJ	immunoglobulin J polypeptide, linker protein for immunoglobulin alpha and mu polypeptides	4	4	3	4	4	3	50	40	10	1.42355	0.000992361	0.00208946
IGLL5	immunoglobulin lambda-like polypeptide 5	6	6	5	6	6	5	75	50	25	-0.188802	0.76583	0.787288
IGSF8	immunoglobulin superfamily, member 8	5	5	2	5	5	2	20	15	5	0.261916	0.322554	0.352238
IK	IK cytokine, down-regulator of HLA II	4	4	0	4	4	0	7	7	0	0.181436	0.0526926	0.065116
IKBIP	IKBKB interacting protein	7	7	1	7	7	1	32	32	0	1.5914	6.23031e-07	3.45864e-06
IL6ST	interleukin 6 signal transducer (gp130, oncostatin M receptor)	2	2	0	2	2	0	7	7	0	0.037622	0.0526926	0.065116
ILDR2	immunoglobulin-like domain containing receptor 2	3	3	1	3	3	1	7	7	0	0.333011	0.0526926	0.065116
ILF2	interleukin enhancer binding factor 2	13	13	6	13	13	6	74	49	25	0.361207	0.000896527	0.00190527
ILF3	interleukin enhancer binding factor 3, 90kDa	20	20	8	19	19	7	73	50	23	0.893038	2.13882e-07	1.41084e-06
ILK	integrin-linked kinase	20	20	9	20	20	9	75	50	25	0.355807	0.00735104	0.012064
ILVBL	ilvB (bacterial acetolactate synthase)-like	6	6	3	6	6	3	34	30	4	0.680562	0.000143064	0.000378343
IMMT	inner membrane protein, mitochondrial	17	17	6	17	17	6	70	50	20	0.639939	0.0059899	0.00995821
IMPA1	inositol(myo)-1(or 4)-monophosphatase 1	8	8	4	8	8	4	53	43	10	0.434922	0.00528848	0.00904654
IMPAD1	inositol monophosphatase domain containing 1	3	3	0	3	3	0	25	25	0	0.974839	2.91609e-05	9.56646e-05
IMPDH2	IMP (inosine 5'-monophosphate) dehydrogenase 2	9	9	3	9	9	3	53	46	7	0.891729	2.00877e-06	9.38799e-06
INADL	InaD-like (Drosophila)	9	9	2	9	9	2	15	13	2	0.125338	0.0597993	0.0733587
INF2	inverted formin, FH2 and WH2 domain containing	22	22	11	22	22	11	74	49	25	-0.154621	0.0460508	0.059105
INHBC	inhibin, beta C	3	3	2	3	3	2	24	23	1	1.6231	0.000406505	0.0009499
INHBE	inhibin, beta E	9	9	2	9	9	2	48	47	1	4.67067	2.01652e-11	9.19534e-10
INMT	indolethylamine N-methyltransferase	3	3	2	3	3	2	9	8	1	0.733903	0.143307	0.166099
INPP4B	inositol polyphosphate-4-phosphatase, type II, 105kDa	3	3	1	3	3	1	7	7	0	0.0693249	0.0526926	0.065116
INPPL1	inositol polyphosphate phosphatase-like 1	3	3	0	3	3	0	10	10	0	0.0936555	0.0178696	0.0256128
INTS3	integrator complex subunit 3	3	3	1	3	3	1	13	13	0	0.0527734	0.00577679	0.00962899
IPO5	importin 5	18	18	5	17	17	5	54	47	7	1.19503	8.87766e-07	4.7308e-06
IPO7	importin 7	11	11	5	11	11	5	62	46	16	0.903171	1.22855e-06	6.16204e-06
IPO9	importin 9	7	7	2	7	7	2	40	37	3	0.314645	8.4911e-06	3.32152e-05
IQGAP1	IQ motif containing GTPase activating protein 1	63	63	26	60	60	26	75	50	25	0.978324	3.53282e-08	3.01517e-07
IQGAP2	IQ motif containing GTPase activating protein 2	61	61	39	60	60	38	75	50	25	-0.63242	7.43999e-05	0.000220097
IQSEC1	IQ motif and Sec7 domain 1	4	4	1	4	4	1	9	9	0	0.0510822	0.0257324	0.0350417
IRF2BPL	interferon regulatory factor 2 binding protein-like	3	3	2	3	3	2	11	10	1	0.0479027	0.0749505	0.0908629
ISG15	ISG15 ubiquitin-like modifier	3	3	1	3	3	1	17	17	0	1.59006	0.00115512	0.00236204
ISOC1	isochorismatase domain containing 1	5	5	3	5	5	3	43	36	7	0.841838	0.00437863	0.00757128
ISOC2	isochorismatase domain containing 2	4	4	4	4	4	4	17	14	3	0.00695771	0.160737	0.184558
IST1	increased sodium tolerance 1 homolog (yeast)	7	7	2	7	7	2	63	46	17	0.915796	9.52949e-05	0.000269187
ISYNA1	inositol-3-phosphate synthase 1	10	10	6	10	10	6	74	50	24	-0.250108	0.421633	0.452236
ITCH	itchy E3 ubiquitin protein ligase	4	4	1	3	3	1	8	8	0	0.0839643	0.0368866	0.0479992
ITFG3	integrin alpha FG-GAP repeat containing 3	3	3	2	3	3	2	16	15	1	0.111137	0.0153579	0.0227905
ITGA1	integrin, alpha 1	30	30	13	30	30	13	75	50	25	0.777762	6.45647e-05	0.000193149
ITGA11	integrin, alpha 11	7	7	0	7	7	0	27	27	0	0.614603	1.03786e-05	3.8883e-05
ITGA2	integrin, alpha 2 (CD49B, alpha 2 subunit of VLA-2 receptor)	17	17	3	17	17	3	48	44	4	1.36033	7.29502e-09	8.43685e-08
ITGA2B	integrin, alpha 2b (platelet glycoprotein IIb of IIb/IIIa complex, antigen CD41)	8	8	1	8	8	1	14	14	0	0.190093	0.00391017	0.00681291
ITGA3	integrin, alpha 3 (antigen CD49C, alpha 3 subunit of VLA-3 receptor)	14	14	9	14	14	9	75	50	25	-0.599633	3.99333e-05	0.000126833
ITGA5	integrin, alpha 5 (fibronectin receptor, alpha polypeptide)	4	4	2	4	4	2	20	19	1	0.247965	0.00138035	0.00277986
ITGA6	integrin, alpha 6	14	14	4	14	14	4	56	45	11	0.912152	7.58665e-08	5.8213e-07
ITGA7	integrin, alpha 7	8	8	1	8	8	1	29	29	0	0.608882	3.50964e-06	1.52419e-05
ITGA8	integrin, alpha 8	15	15	7	15	15	7	69	47	22	0.173834	0.173747	0.198284
ITGAV	integrin, alpha V	27	27	16	27	27	16	74	50	24	0.194165	0.235734	0.263375
ITGB1	integrin, beta 1 (fibronectin receptor, beta polypeptide, antigen CD29 includes MDF2, MSK12)	24	24	16	24	24	16	75	50	25	0.365759	0.000162794	0.000426632
ITGB2	integrin, beta 2 (complement component 3 receptor 3 and 4 subunit)	5	5	2	4	4	2	21	20	1	0.281951	0.00101504	0.00213017
ITGB3	integrin, beta 3 (platelet glycoprotein IIIa, antigen CD61)	14	14	8	14	14	8	72	49	23	-0.212203	0.190404	0.215598
ITGB5	integrin, beta 5	11	11	3	11	11	3	51	43	8	0.5347	1.5631e-05	5.65694e-05
ITGB8	integrin, beta 8	3	3	2	3	3	2	14	13	1	0.202556	0.0272866	0.0369689
ITIH1	inter-alpha-trypsin inhibitor heavy chain 1	16	16	6	16	16	6	75	50	25	0.932724	1.47328e-05	5.38684e-05
ITIH2	inter-alpha-trypsin inhibitor heavy chain 2	19	19	9	19	19	9	74	50	24	0.38008	0.00989843	0.0154503
ITIH3	inter-alpha-trypsin inhibitor heavy chain 3	11	11	2	11	11	2	43	41	2	1.48141	3.10887e-08	2.71877e-07
ITIH4	inter-alpha-trypsin inhibitor heavy chain family, member 4	24	24	16	24	24	16	75	50	25	0.606308	0.000620973	0.00137649
ITIH5	inter-alpha-trypsin inhibitor heavy chain family, member 5	19	19	7	19	19	7	69	49	20	0.233572	0.180969	0.205937
ITM2B	integral membrane protein 2B	6	6	4	6	6	4	57	45	12	-0.419002	0.0164279	0.0242656
ITPA	inosine triphosphatase (nucleoside triphosphate pyrophosphatase)	5	5	2	5	5	2	31	28	3	1.29339	0.000800522	0.00170693
ITPR1	inositol 1,4,5-trisphosphate receptor, type 1	7	7	0	7	7	0	27	27	0	0.103897	1.03786e-05	3.8883e-05
ITSN1	intersectin 1 (SH3 domain protein)	5	5	1	4	4	1	18	18	0	0.344126	0.000755873	0.0016225
ITSN2	intersectin 2	3	3	0	2	2	0	14	14	0	0.163667	0.00391017	0.00681291
IVD	isovaleryl-CoA dehydrogenase	6	6	3	6	6	3	38	32	6	0.229311	0.0262531	0.0357051
JAK1	Janus kinase 1	4	4	0	4	4	0	21	21	0	0.146942	0.000199778	0.000504502
JAM3	junctional adhesion molecule 3	3	3	3	3	3	3	13	6	7	-0.479708	0.0597381	0.0733118
JMJD7	jumonji domain containing 7	3	3	2	2	2	1	9	8	1	0.0555732	0.148831	0.172001
JUP	junction plakoglobin	25	25	13	21	21	12	74	50	24	-0.288068	0.142459	0.165297
KANK1	KN motif and ankyrin repeat domains 1	9	9	6	9	9	6	38	25	13	0.204616	0.661893	0.688196
KANK2	KN motif and ankyrin repeat domains 2	14	14	10	14	14	10	71	48	23	0.735204	4.84049e-05	0.000147151
KANK3	KN motif and ankyrin repeat domains 3	8	8	3	8	8	3	46	41	5	2.18664	5.51037e-07	3.17493e-06
KARS	lysyl-tRNA synthetase	12	12	5	12	12	5	66	47	19	0.317744	0.16477	0.188714
KBTBD11	kelch repeat and BTB (POZ) domain containing 11	8	8	2	8	8	2	25	23	2	0.735518	0.00179905	0.0034573
KCMF1	potassium channel modulatory factor 1	2	2	2	2	2	2	30	22	8	-0.0744293	0.607216	0.635606
KCTD12	potassium channel tetramerization domain containing 12	10	10	7	9	9	7	73	50	23	-0.124015	0.870544	0.883835
KDELC2	KDEL (Lys-Asp-Glu-Leu) containing 2	7	7	2	7	7	2	41	39	2	0.671098	3.21831e-07	2.02518e-06
KDSR	3-ketodihydrosphingosine reductase	3	3	1	3	3	1	8	8	0	0.230068	0.0368866	0.0479992
KHDRBS1	KH domain containing, RNA binding, signal transduction associated 1	5	5	2	4	4	2	49	46	3	2.58533	1.3703e-08	1.37981e-07
KHDRBS3	KH domain containing, RNA binding, signal transduction associated 3	3	3	1	2	2	1	8	8	0	1.1462	0.0368866	0.0479992
KHK	ketohexokinase (fructokinase)	9	8	9	9	8	9	58	34	24	-2.35379	4.28341e-09	5.42565e-08
KHSRP	KH-type splicing regulatory protein	12	12	4	11	11	4	69	49	20	0.770282	0.000631954	0.00139792
KIAA0196	KIAA0196	14	14	3	14	14	3	45	39	6	1.66937	9.47777e-07	5.01709e-06
KIAA0368	KIAA0368	11	11	5	11	11	5	55	42	13	0.167696	0.00432079	0.0074875
KIAA1033	KIAA1033	10	10	5	10	10	5	53	42	11	0.650808	0.00094349	0.00199623
KIAA1217	KIAA1217	10	10	1	10	10	1	27	27	0	0.383409	1.03786e-05	3.8883e-05
KIAA1462	KIAA1462	4	4	0	4	4	0	10	10	0	0.0963727	0.0178696	0.0256128
KIAA1468	KIAA1468	9	9	2	9	9	2	18	16	2	0.066211	0.0248875	0.0348884
KIAA1598	KIAA1598	4	4	2	4	4	2	23	22	1	0.488894	0.000594558	0.00132253
KIAA1671	KIAA1671	3	3	2	2	2	1	10	10	0	0.0196068	0.0178696	0.0256128
KIAA1715	KIAA1715	3	3	1	3	3	1	24	24	0	0.748811	4.79954e-05	0.000146045
KIAA1967		8	8	2	8	8	2	46	44	2	0.740019	1.10409e-08	1.20281e-07
KIF13A	kinesin family member 13A	3	3	1	2	2	1	8	8	0	0.0448821	0.0368866	0.0479992
KIF13B	kinesin family member 13B	8	8	2	7	7	1	38	34	4	0.320009	4.07053e-05	0.000129028
KIF2A	kinesin heavy chain member 2A	4	4	1	4	4	1	12	12	0	0.192758	0.00847241	0.0134346
KIF5B	kinesin family member 5B	31	31	8	25	25	8	75	50	25	0.656941	8.33959e-06	3.27027e-05
KIRREL	kin of IRRE like (Drosophila)	15	15	9	15	15	9	66	43	23	0.190594	0.461253	0.491602
KLC1	kinesin light chain 1	12	12	3	9	9	2	53	46	7	1.07982	1.72964e-05	6.14703e-05
KLC4	kinesin light chain 4	8	8	2	4	4	2	17	16	1	0.179357	0.00539911	0.0092111
KLKB1	kallikrein B, plasma (Fletcher factor) 1	5	5	1	5	5	1	16	16	0	0.452007	0.00174927	0.00336569
KNG1	kininogen 1	18	18	8	18	18	8	75	50	25	-0.0798836	0.503673	0.533065
KPNA1	karyopherin alpha 1 (importin alpha 5)	6	6	2	3	3	1	18	18	0	0.390481	0.000755873	0.0016225
KPNA3	karyopherin alpha 3 (importin alpha 4)	4	4	1	4	4	1	24	24	0	0.706659	4.79954e-05	0.000146045
KPNA4	karyopherin alpha 4 (importin alpha 3)	6	6	2	5	5	1	31	30	1	0.901258	8.20865e-06	3.23881e-05
KPNA6	karyopherin alpha 6 (importin alpha 7)	5	5	3	3	3	1	21	19	2	0.343877	0.00539626	0.0092111
KPNB1	karyopherin (importin) beta 1	19	19	9	19	19	9	75	50	25	0.297875	0.879402	0.891977
KPRP	keratinocyte proline-rich protein	6	6	2	6	6	2	9	8	1	0.454786	0.154516	0.178184
KRAS	Kirsten rat sarcoma viral oncogene homolog	5	5	3	3	3	1	42	35	7	0.772704	0.00545377	0.00928946
KRT1	keratin 1	42	42	32	37	37	26	75	50	25	-1.06057	3.80348e-05	0.00012165
KRT10	keratin 10	36	36	31	27	27	26	75	50	25	-1.22062	1.71626e-05	6.14703e-05
KRT13	keratin 13	13	13	10	4	3	4	20	10	10	-0.993618	0.0538673	0.0664905
KRT14	keratin 14	33	33	17	14	14	9	75	50	25	-0.477191	0.0313758	0.042258
KRT16	keratin 16	41	41	16	25	25	9	75	50	25	0.874786	0.547648	0.576358
KRT17	keratin 17	29	29	15	16	16	10	66	45	21	0.274499	0.782862	0.803683
KRT18	keratin 18	19	19	8	17	17	7	72	48	24	1.36308	0.00123223	0.00250049
KRT19	keratin 19	27	27	10	16	16	5	65	46	19	0.845543	0.0213869	0.030287
KRT2	keratin 2	43	43	30	30	30	22	75	50	25	-1.23347	2.28972e-06	1.05618e-05
KRT23	keratin 23 (histone deacetylase inducible)	9	9	4	8	8	3	8	5	3	-0.266936	0.793176	0.812783
KRT4	keratin 4	12	12	5	8	8	1	21	17	4	1.07654	0.12524	0.146434
KRT5	keratin 5	36	36	23	18	18	13	75	50	25	-0.420142	0.0120075	0.0185339
KRT6A	keratin 6A	40	40	19	2	2	1	47	44	3	2.2426	1.28347e-06	6.4013e-06
KRT6B	keratin 6B	41	41	19	3	3	2	36	23	13	-1.19239	0.0798086	0.0963863
KRT7	keratin 7	18	18	5	11	11	2	49	45	4	2.44829	1.64928e-07	1.15704e-06
KRT71	keratin 71	5	5	4	2	1	2	17	8	9	-1.48214	0.023758	0.0333931
KRT77	keratin 77	15	15	8	11	11	5	68	49	19	-0.894092	0.0174067	0.0256128
KRT78	keratin 78	14	14	6	12	12	6	62	47	15	0.20363	0.0705206	0.085753
KRT8	keratin 8	33	33	12	25	25	8	72	50	22	1.31098	0.056771	0.0698134
KRT80	keratin 80	9	9	3	8	8	2	48	44	4	1.55972	6.96287e-06	2.77472e-05
KRT9	keratin 9	34	34	29	33	33	29	75	50	25	-1.12575	3.99333e-05	0.000126833
KTN1	kinectin 1 (kinesin receptor)	32	32	8	32	32	8	74	50	24	0.83729	2.13924e-07	1.41084e-06
L3HYPDH	L-3-hydroxyproline dehydratase (trans-)	4	4	3	4	4	3	42	31	11	0.0975053	0.462711	0.492982
LACTB	lactamase, beta	5	5	1	5	5	1	15	15	0	0.356516	0.00262614	0.00481761
LACTB2	lactamase, beta 2	5	5	1	5	5	1	12	12	0	1.06825	0.00847241	0.0134346
LAD1	ladinin 1	4	4	1	4	4	1	10	10	0	0.279105	0.0178696	0.0256128
LAMA2	laminin, alpha 2	43	43	13	43	43	13	72	50	22	1.13103	1.93723e-06	9.26315e-06
LAMA3	laminin, alpha 3	6	6	1	5	5	0	22	22	0	0.234657	0.000125578	0.000337129
LAMA4	laminin, alpha 4	24	24	3	24	24	3	54	50	4	2.51851	1.27552e-12	5.73872e-10
LAMA5	laminin, alpha 5	102	102	62	101	101	62	75	50	25	0.855913	2.73352e-08	2.43726e-07
LAMB1	laminin, beta 1	37	37	12	37	37	12	73	50	23	2.69138	4.59126e-12	5.9075e-10
LAMB2	laminin, beta 2 (laminin S)	68	68	39	67	67	39	75	50	25	0.791583	1.25142e-08	1.32626e-07
LAMB4	laminin, beta 4	2	2	1	2	2	0	10	10	0	0.324799	0.0178696	0.0256128
LAMC1	laminin, gamma 1 (formerly LAMB2)	61	61	34	60	60	34	75	50	25	0.572061	1.10407e-06	5.68767e-06
LAMP1	lysosomal-associated membrane protein 1	4	4	4	4	4	4	50	40	10	-0.365397	0.264144	0.29276
LAMP2	lysosomal-associated membrane protein 2	5	5	4	5	5	4	73	49	24	-0.291658	0.00722812	0.0118806
LAMTOR1	late endosomal/lysosomal adaptor, MAPK and MTOR activator 1	5	5	1	5	5	1	25	25	0	1.74963	2.91609e-05	9.56646e-05
LAMTOR2	late endosomal/lysosomal adaptor, MAPK and MTOR activator 2	4	4	2	4	4	2	17	14	3	0.391205	0.174905	0.199463
LAMTOR3	late endosomal/lysosomal adaptor, MAPK and MTOR activator 3	3	3	2	3	3	2	22	21	1	1.49438	0.00148117	0.00296235
LAMTOR5	late endosomal/lysosomal adaptor, MAPK and MTOR activator 5	3	3	1	3	3	1	7	7	0	0.45314	0.0526926	0.065116
LANCL1	LanC lantibiotic synthetase component C-like 1 (bacterial)	11	11	4	11	11	4	60	49	11	0.66373	0.0071185	0.0117125
LANCL2	LanC lantibiotic synthetase component C-like 2 (bacterial)	5	5	2	5	5	2	26	24	2	0.631016	0.000793917	0.0016964
LAP3	leucine aminopeptidase 3	21	21	14	21	21	14	75	50	25	-0.219255	0.0865375	0.103923
LARP1	La ribonucleoprotein domain family, member 1	5	5	2	4	4	1	20	19	1	0.0776486	0.0031447	0.00569363
LARP7	La ribonucleoprotein domain family, member 7	3	3	0	3	3	0	10	10	0	0.231266	0.0178696	0.0256128
LARS	leucyl-tRNA synthetase	12	12	4	12	12	4	64	49	15	1.38515	1.00001e-10	2.75175e-09
LASP1	LIM and SH3 protein 1	12	12	4	11	11	4	72	50	22	0.310625	0.106778	0.126247
LBP	lipopolysaccharide binding protein	8	8	6	8	8	6	61	46	15	0.963978	9.79106e-05	0.000276087
LBR	lamin B receptor	3	3	1	3	3	1	8	8	0	0.383796	0.0368866	0.0479992
LCN2	lipocalin 2	3	3	3	3	3	3	13	7	6	-0.706017	0.178297	0.203186
LCP1	lymphocyte cytosolic protein 1 (L-plastin)	29	29	11	25	25	9	75	50	25	0.349564	0.0196955	0.0280536
LDHA	lactate dehydrogenase A	17	17	9	16	16	8	75	50	25	0.226779	0.0644838	0.0787121
LDHB	lactate dehydrogenase B	16	16	11	15	15	10	75	50	25	-1.49157	7.58541e-10	1.36026e-08
LDHD	lactate dehydrogenase D	5	5	4	5	5	4	7	2	5	-0.204647	0.0267053	0.0362738
LEMD2	LEM domain containing 2	11	11	5	11	11	5	67	50	17	0.916279	6.70217e-05	0.000200125
LEMD3	LEM domain containing 3	3	3	1	3	3	1	12	12	0	0.258794	0.00847241	0.0134346
LEPRE1	leucine proline-enriched proteoglycan (leprecan) 1	3	3	0	3	3	0	11	11	0	0.253252	0.0123422	0.0185832
LETM1	leucine zipper-EF-hand containing transmembrane protein 1	5	5	3	5	5	3	21	20	1	0.26719	0.00232683	0.00439741
LGALS1	lectin, galactoside-binding, soluble, 1	9	9	7	9	9	7	75	50	25	0.305326	0.0996572	0.118519
LGALS3	lectin, galactoside-binding, soluble, 3	6	6	1	6	6	1	44	44	0	4.27798	1.4942e-10	3.55933e-09
LGALS3BP	lectin, galactoside-binding, soluble, 3 binding protein	13	13	6	13	13	6	74	50	24	0.778224	5.87059e-05	0.000176449
LGALS8	lectin, galactoside-binding, soluble, 8	5	5	1	5	5	1	35	35	0	1.709	9.69469e-08	7.01711e-07
LGALSL	lectin, galactoside-binding-like	3	3	1	3	3	1	9	9	0	1.29682	0.0257324	0.0350417
LHPP	phospholysine phosphohistidine inorganic pyrophosphate phosphatase	4	4	2	4	4	2	32	27	5	0.72736	0.00832601	0.0134346
LIG3	ligase III, DNA, ATP-dependent	4	4	0	4	4	0	11	11	0	0.0543959	0.0123422	0.0185832
LIMA1	LIM domain and actin binding 1	10	10	3	10	10	3	58	49	9	1.66791	1.25573e-08	1.32626e-07
LIMCH1	LIM and calponin homology domains 1	12	12	5	12	12	5	48	41	7	0.382935	0.000792823	0.0016964
LIMS1	LIM and senescent cell antigen-like domains 1	14	14	6	9	9	5	72	50	22	0.575975	0.0341228	0.0456373
LIMS2	LIM and senescent cell antigen-like domains 2	10	10	3	6	6	2	54	40	14	1.43376	3.43918e-05	0.000111112
LIN7C	lin-7 homolog C (C. elegans)	5	5	3	4	4	2	38	29	9	0.0966626	0.398306	0.42938
LIPA	lipase A, lysosomal acid, cholesterol esterase	4	4	1	4	4	1	12	12	0	0.310069	0.00847241	0.0134346
LIPC	lipase, hepatic	6	6	0	6	6	0	26	26	0	1.57448	1.75052e-05	6.14703e-05
LMAN1	lectin, mannose-binding, 1	5	5	2	5	5	2	44	41	3	1.71835	2.99746e-07	1.90216e-06
LMAN2	lectin, mannose-binding 2	10	10	1	10	10	1	47	47	0	2.93658	1.2376e-11	7.1826e-10
LMCD1	LIM and cysteine-rich domains 1	9	9	2	9	9	2	53	49	4	2.2995	6.90771e-11	2.16171e-09
LMF2	lipase maturation factor 2	4	4	1	4	4	1	13	13	0	0.0580844	0.00577679	0.00962899
LMNA	lamin A/C	44	44	25	44	44	25	75	50	25	0.14551	0.0805213	0.0971369
LMNB1	lamin B1	19	19	5	19	19	5	70	50	20	2.01921	7.32519e-12	7.08545e-10
LMNB2	lamin B2	20	20	10	20	20	10	75	50	25	-0.0411895	0.83529	0.851836
LMO7	LIM domain 7	36	36	15	36	36	15	75	50	25	0.65293	0.00353951	0.00635082
LMOD1	leiomodin 1 (smooth muscle)	4	4	0	4	4	0	16	16	0	0.450826	0.00174927	0.00336569
LNPEP	leucyl/cystinyl aminopeptidase	9	9	2	9	9	2	41	39	2	0.835992	2.37405e-08	2.23539e-07
LOC101060751		7	7	3	1	1	0	23	23	0	3.11583	7.80762e-05	0.000223115
LOC391322		2	2	2	1	1	1	8	6	2	-0.171658	0.622074	0.64997
LONP1	lon peptidase 1, mitochondrial	7	7	4	7	7	4	47	41	6	0.696112	0.000345789	0.000815785
LPA	lipoprotein, Lp(a)	25	25	2	25	25	2	53	48	5	2.6675	3.18923e-10	6.61834e-09
LPCAT2	lysophosphatidylcholine acyltransferase 2	8	8	2	8	8	2	35	34	1	1.01254	5.47142e-07	3.15843e-06
LPCAT3	lysophosphatidylcholine acyltransferase 3	4	4	2	4	4	2	14	13	1	0.374477	0.0193007	0.0275281
LPHN2	latrophilin 2	3	3	0	3	3	0	8	8	0	0.0497011	0.0368866	0.0479992
LPP	LIM domain containing preferred translocation partner in lipoma	17	17	9	17	17	9	74	50	24	1.27245	6.02012e-09	7.33444e-08
LRBA	LPS-responsive vesicle trafficking, beach and anchor containing	7	7	1	6	6	1	17	17	0	0.133299	0.00115512	0.00236204
LRG1	leucine-rich alpha-2-glycoprotein 1	7	7	6	7	7	6	48	40	8	0.795468	0.000792823	0.0016964
LRP1	low density lipoprotein receptor-related protein 1	29	29	4	28	28	4	58	50	8	1.05882	5.14203e-12	5.9075e-10
LRP2	low density lipoprotein receptor-related protein 2	34	34	30	34	34	30	52	28	24	-1.19152	9.14402e-08	6.80366e-07
LRPPRC	leucine-rich pentatricopeptide repeat containing	31	31	8	31	31	8	72	49	23	1.20921	0.00144077	0.00289515
LRRC1	leucine rich repeat containing 1	3	3	2	2	2	1	13	12	1	0.0345946	0.0434844	0.0560138
LRRC32	leucine rich repeat containing 32	5	5	0	5	5	0	24	24	0	0.255991	4.79954e-05	0.000146045
LRRC40	leucine rich repeat containing 40	2	2	0	2	2	0	7	7	0	0.343294	0.0526926	0.065116
LRRC47	leucine rich repeat containing 47	12	12	2	12	12	2	53	50	3	1.89895	1.12013e-11	7.1826e-10
LRRC57	leucine rich repeat containing 57	3	3	0	3	3	0	12	12	0	0.692162	0.00847241	0.0134346
LRRC59	leucine rich repeat containing 59	8	8	1	8	8	1	41	41	0	2.9687	1.5171e-09	2.31702e-08
LRRFIP1	leucine rich repeat (in FLII) interacting protein 1	10	10	4	10	10	4	40	22	18	0.128193	0.224224	0.251219
LSM1	LSM1 homolog, U6 small nuclear RNA associated (S. cerevisiae)	2	2	0	2	2	0	7	7	0	1.21949	0.0526926	0.065116
LSM12	LSM12 homolog (S. cerevisiae)	3	3	2	3	3	2	8	7	1	0.145418	0.212026	0.23846
LSM14A	LSM14A, SCD6 homolog A (S. cerevisiae)	5	5	2	5	5	2	39	32	7	0.323317	0.00801342	0.0130704
LSM2	LSM2 homolog, U6 small nuclear RNA associated (S. cerevisiae)	4	4	1	4	4	1	22	22	0	1.67149	0.000125578	0.000337129
LSM3	LSM3 homolog, U6 small nuclear RNA associated (S. cerevisiae)	3	3	2	3	3	2	26	25	1	2.26221	0.000141876	0.000376136
LSM4	LSM4 homolog, U6 small nuclear RNA associated (S. cerevisiae)	4	4	1	4	4	1	21	21	0	3.00824	0.000199778	0.000504502
LSM6	LSM6 homolog, U6 small nuclear RNA associated (S. cerevisiae)	3	3	0	3	3	0	10	10	0	1.5072	0.0178696	0.0256128
LSM7	LSM7 homolog, U6 small nuclear RNA associated (S. cerevisiae)	3	3	1	3	3	1	14	14	0	1.38369	0.00391017	0.00681291
LSP1	lymphocyte-specific protein 1	2	2	2	2	2	2	10	9	1	0.24896	0.0886579	0.10623
LTA4H	leukotriene A4 hydrolase	17	17	11	17	17	11	74	50	24	-0.100486	0.231323	0.258719
LTBP1	latent transforming growth factor beta binding protein 1	9	9	2	9	9	2	48	46	2	1.35703	6.00248e-11	2.05033e-09
LTBP2	latent transforming growth factor beta binding protein 2	5	5	0	5	5	0	10	10	0	0.121351	0.0178696	0.0256128
LTBP4	latent transforming growth factor beta binding protein 4	10	10	1	10	10	1	36	36	0	1.02018	5.05503e-08	4.08497e-07
LTF	lactotransferrin	15	13	15	15	13	15	66	44	22	-1.14967	0.00595423	0.00990407
LUC7L	LUC7-like (S. cerevisiae)	3	3	0	1	1	0	7	7	0	0.142848	0.0526926	0.065116
LUC7L2	LUC7-like 2 (S. cerevisiae)	5	5	2	1	1	0	10	10	0	0.741631	0.0178696	0.0256128
LUC7L3	LUC7-like 3 (S. cerevisiae)	3	3	1	3	3	1	15	15	0	0.528443	0.00262614	0.00481761
LUM	lumican	12	12	5	12	12	5	67	50	17	4.90709	1.44746e-11	7.831e-10
LUZP1	leucine zipper protein 1	9	9	1	9	9	1	29	29	0	0.922999	3.50964e-06	1.52419e-05
LXN	latexin	3	2	3	3	2	3	15	9	6	-0.0317279	0.459277	0.489977
LYN	v-yes-1 Yamaguchi sarcoma viral related oncogene homolog	5	5	2	2	2	1	12	11	1	0.497571	0.0385337	0.0499998
LYPLA1	lysophospholipase I	6	6	3	6	6	3	38	36	2	1.76658	9.87187e-07	5.17422e-06
LYPLA2	lysophospholipase II	3	3	1	3	3	1	14	14	0	0.769299	0.00391017	0.00681291
LYPLAL1	lysophospholipase-like 1	5	5	2	5	5	2	19	17	2	0.4401	0.0263402	0.0358083
LYZ	lysozyme	7	7	2	7	7	2	33	27	6	1.2069	0.0220267	0.0310828
LZIC	leucine zipper and CTNNBIP1 domain containing	5	5	2	5	5	2	45	39	6	0.585487	0.00129185	0.00261318
LZTFL1	leucine zipper transcription factor-like 1	4	4	1	4	4	1	17	17	0	1.36181	0.00115512	0.00236204
M6PR	mannose-6-phosphate receptor (cation dependent)	3	3	2	3	3	2	19	14	5	0.278834	0.531866	0.561043
MACF1	microtubule-actin crosslinking factor 1	78	78	24	76	76	24	73	49	24	0.708381	0.00192222	0.00367674
MACROD1	MACRO domain containing 1	4	4	3	4	4	3	12	6	6	-0.619279	0.183674	0.208643
MAGED2	melanoma antigen family D, 2	7	7	1	6	6	1	38	38	0	1.2884	1.3088e-08	1.32626e-07
MAGI2	membrane associated guanylate kinase, WW and PDZ domain containing 2	23	23	10	23	23	10	63	40	23	-0.449794	0.00653286	0.0107823
MAGOH	mago-nashi homolog, proliferation-associated (Drosophila)	4	4	1	1	1	0	14	14	0	1.96694	0.00391017	0.00681291
MAGOHB	mago-nashi homolog B (Drosophila)	4	4	1	1	1	0	9	9	0	1.19894	0.0257324	0.0350417
MAGT1	magnesium transporter 1	3	3	1	3	3	1	15	15	0	0.952245	0.00262614	0.00481761
MAL2	mal, T-cell differentiation protein 2 (gene/pseudogene)	2	2	2	2	2	2	28	25	3	1.2896	0.00618982	0.0102532
MAMDC2	MAM domain containing 2	8	8	0	8	8	0	31	31	0	0.886808	1.12435e-06	5.68767e-06
MAN1A1	mannosidase, alpha, class 1A, member 1	3	3	1	3	3	1	11	11	0	0.0888412	0.0123422	0.0185832
MAN2A1	mannosidase, alpha, class 2A, member 1	4	4	1	4	4	1	11	11	0	0.257846	0.0123422	0.0185832
MAN2C1	mannosidase, alpha, class 2C, member 1	6	6	1	6	6	1	24	24	0	0.24859	4.79954e-05	0.000146045
MANF	mesencephalic astrocyte-derived neurotrophic factor	5	5	1	5	5	1	25	25	0	1.89199	2.91609e-05	9.56646e-05
MAOA	monoamine oxidase A	10	10	4	9	9	4	51	42	9	1.76809	5.56069e-06	2.3172e-05
MAOB	monoamine oxidase B	9	9	3	9	9	3	49	42	7	0.435281	0.000452742	0.00104949
MAP1B	microtubule-associated protein 1B	36	36	15	35	35	15	75	50	25	0.431469	0.0215401	0.0304904
MAP1S	microtubule-associated protein 1S	8	8	2	8	8	2	42	40	2	1.2659	5.1446e-08	4.13641e-07
MAP2	microtubule-associated protein 2	7	7	2	7	7	2	24	21	3	0.365243	0.0199223	0.028364
MAP2K1	mitogen-activated protein kinase kinase 1	8	8	3	4	4	1	42	39	3	1.50004	2.12869e-07	1.41084e-06
MAP2K2	mitogen-activated protein kinase kinase 2	7	7	4	3	3	2	38	33	5	0.85195	3.66886e-05	0.000117817
MAP2K4	mitogen-activated protein kinase kinase 4	5	5	2	5	5	2	32	29	3	1.1142	5.15954e-05	0.000155811
MAP4	microtubule-associated protein 4	29	29	11	29	29	11	75	50	25	0.215896	0.240203	0.267993
MAP4K4	mitogen-activated protein kinase kinase kinase kinase 4	4	4	1	1	1	0	11	11	0	0.0585827	0.0123422	0.0185832
MAP6	microtubule-associated protein 6	16	16	3	16	16	3	39	35	4	0.891288	0.000166062	0.00043484
MAPK1	mitogen-activated protein kinase 1	14	14	7	10	10	5	74	49	25	0.579046	0.681641	0.707117
MAPK14	mitogen-activated protein kinase 14	5	5	3	5	5	3	41	32	9	0.289014	0.0372491	0.0484315
MAPK3	mitogen-activated protein kinase 3	14	14	5	10	10	3	67	49	18	0.645322	0.0275126	0.0372593
MAPK9	mitogen-activated protein kinase 9	5	5	1	2	2	0	8	8	0	0.156534	0.0368866	0.0479992
MAPRE1	microtubule-associated protein, RP/EB family, member 1	11	11	6	10	10	6	72	50	22	0.500474	0.00989633	0.0154503
MAPRE2	microtubule-associated protein, RP/EB family, member 2	2	2	1	2	2	1	11	11	0	0.274498	0.0123422	0.0185832
MAPRE3	microtubule-associated protein, RP/EB family, member 3	4	4	2	3	3	1	15	14	1	1.38562	0.0135312	0.0202492
MAPT	microtubule-associated protein tau	14	14	5	14	14	5	59	43	16	1.08882	0.000314908	0.000748464
MAR2	Mammalian retrotransposon-derived protein 2	7	7	4	6	6	3	55	38	17	-0.578712	0.193869	0.21921
MARCKS	myristoylated alanine-rich protein kinase C substrate	7	7	2	7	7	2	28	25	3	1.85485	0.000535401	0.00120267
MARK2	MAP/microtubule affinity-regulating kinase 2	2	2	1	2	2	1	7	7	0	0.0438418	0.0526926	0.065116
MARK3	MAP/microtubule affinity-regulating kinase 3	4	4	1	3	3	1	12	12	0	0.0921667	0.00847241	0.0134346
MARS	methionyl-tRNA synthetase	13	13	4	13	13	4	60	49	11	1.49497	8.5894e-08	6.46636e-07
MASP2	mannan-binding lectin serine peptidase 2	3	3	0	3	3	0	8	8	0	0.23505	0.0368866	0.0479992
MAT2A	methionine adenosyltransferase II, alpha	7	7	4	6	6	3	69	50	19	0.0990574	0.510765	0.539966
MAT2B	methionine adenosyltransferase II, beta	6	6	1	6	6	1	27	27	0	1.14291	1.03786e-05	3.8883e-05
MATN2	matrilin 2	7	7	1	7	7	1	37	37	0	1.07797	2.59354e-08	2.36219e-07
MATR3	matrin 3	11	11	3	11	11	3	64	50	14	1.4186	6.344e-08	4.97544e-07
MAVS	mitochondrial antiviral signaling protein	4	4	1	4	4	1	17	17	0	0.863748	0.00115512	0.00236204
MB	myoglobin	5	5	2	5	5	2	12	11	1	1.19394	0.0495911	0.063394
MBNL1	muscleblind-like splicing regulator 1	3	3	1	2	2	1	10	10	0	0.522576	0.0178696	0.0256128
MBOAT7	membrane bound O-acyltransferase domain containing 7	3	3	2	3	3	2	15	12	3	0.0891934	0.306983	0.336154
MCAM	melanoma cell adhesion molecule	12	12	1	12	12	1	46	46	0	2.39407	2.89615e-11	1.21638e-09
MCCC1	methylcrotonoyl-CoA carboxylase 1 (alpha)	6	6	3	6	6	3	16	15	1	0.358776	0.0140805	0.0210121
MCCC2	methylcrotonoyl-CoA carboxylase 2 (beta)	6	6	4	6	6	4	38	26	12	-0.722563	0.359387	0.389396
MCFD2	multiple coagulation factor deficiency 2	2	2	2	2	2	2	8	6	2	0.138185	0.60733	0.635606
MCTS1	malignant T cell amplified sequence 1	4	4	2	4	4	2	41	34	7	1.69894	0.000721636	0.0015875
MCU	mitochondrial calcium uniporter	4	4	1	4	4	1	20	20	0	0.538179	0.000314466	0.000747969
MDH1	malate dehydrogenase 1, NAD (soluble)	10	10	7	10	10	7	74	50	24	-0.545922	9.25877e-06	3.57797e-05
MDH2	malate dehydrogenase 2, NAD (mitochondrial)	16	16	9	16	16	9	75	50	25	0.023546	0.731756	0.755911
ME1	malic enzyme 1, NADP(+)-dependent, cytosolic	6	6	3	6	6	3	24	20	4	0.242046	0.0498405	0.0636618
ME2	malic enzyme 2, NAD(+)-dependent, mitochondrial	4	4	1	4	4	1	23	23	0	0.551252	7.80762e-05	0.000223115
MECP2	methyl CpG binding protein 2 (Rett syndrome)	13	13	5	13	13	5	68	50	18	0.909178	2.54587e-05	8.61741e-05
MEMO1	mediator of cell motility 1	3	3	1	3	3	1	10	10	0	0.137291	0.0178696	0.0256128
MESDC2	mesoderm development candidate 2	3	3	1	3	3	1	28	28	0	1.64424	6.07513e-06	2.45833e-05
METAP2	methionyl aminopeptidase 2	4	4	2	4	4	2	33	32	1	0.910033	4.01204e-06	1.7098e-05
METTL7A	methyltransferase like 7A	5	5	2	5	5	2	25	24	1	0.668502	0.000436846	0.0010156
MFAP2	microfibrillar-associated protein 2	3	3	1	3	3	1	12	12	0	2.44483	0.00847241	0.0134346
MFAP4	microfibrillar-associated protein 4	3	3	0	3	3	0	14	14	0	1.31627	0.00391017	0.00681291
MFAP5	microfibrillar associated protein 5	4	4	0	4	4	0	14	14	0	3.59629	0.00391017	0.00681291
MFGE8	milk fat globule-EGF factor 8 protein	12	12	1	12	12	1	47	47	0	4.58074	1.2376e-11	7.1826e-10
MFN2	mitofusin 2	3	3	1	3	3	1	8	8	0	0.0808171	0.0368866	0.0479992
MGAM	maltase-glucoamylase (alpha-glucosidase)	5	5	2	5	5	2	8	5	3	-0.0103673	0.793176	0.812783
MGAT1	mannosyl (alpha-1,3-)-glycoprotein beta-1,2-N-acetylglucosaminyltransferase	4	4	0	4	4	0	15	15	0	0.328027	0.00262614	0.00481761
MGLL	monoglyceride lipase	6	6	1	6	6	1	31	31	0	1.14	1.12435e-06	5.68767e-06
MGMT	O-6-methylguanine-DNA methyltransferase	3	3	2	3	3	2	17	16	1	1.22393	0.00747513	0.0122362
MGP	matrix Gla protein	2	2	1	2	2	1	9	9	0	3.9457	0.0257324	0.0350417
MGST3	microsomal glutathione S-transferase 3	3	3	3	3	3	3	48	35	13	0.122797	0.666002	0.692018
MIA3	melanoma inhibitory activity family, member 3	5	5	2	5	5	2	13	12	1	0.0428095	0.0400625	0.0518151
MIF	macrophage migration inhibitory factor (glycosylation-inhibiting factor)	4	4	3	4	4	3	72	48	24	-0.814335	0.000170211	0.000443883
MINK1	misshapen-like kinase 1	5	5	1	2	2	0	11	11	0	0.144468	0.0123422	0.0185832
MLEC	malectin	7	7	3	7	7	3	50	42	8	1.76048	3.35678e-07	2.09246e-06
MLLT4	myeloid/lymphoid or mixed-lineage leukemia (trithorax homolog, Drosophila); translocated to, 4	19	19	3	19	19	3	54	43	11	0.636871	0.000226308	0.000566124
MME	membrane metallo-endopeptidase	34	34	27	34	34	27	75	50	25	-1.91061	8.55294e-11	2.48191e-09
MMP2	matrix metallopeptidase 2 (gelatinase A, 72kDa gelatinase, 72kDa type IV collagenase)	6	6	0	6	6	0	26	26	0	1.13436	1.75052e-05	6.14703e-05
MMRN2	multimerin 2	12	12	7	12	12	7	66	48	18	0.720106	0.000498703	0.00112419
MMS19	MMS19 nucleotide excision repair homolog (S. cerevisiae)	4	4	3	4	4	3	19	18	1	0.229858	0.00384692	0.00681291
MNDA	myeloid cell nuclear differentiation antigen	6	6	4	6	6	4	32	26	6	0.384225	0.0119438	0.0184444
MOB1A	MOB kinase activator 1A	3	3	1	1	1	0	8	8	0	0.160999	0.0368866	0.0479992
MOCS2	molybdenum cofactor synthesis 2	4	4	2	4	4	2	10	9	1	1.03387	0.0886579	0.10623
MOGS	mannosyl-oligosaccharide glucosidase	8	8	3	8	8	3	43	41	2	1.68551	1.47955e-08	1.48048e-07
MON2	MON2 homolog (S. cerevisiae)	7	7	2	7	7	2	18	17	1	0.20878	0.00446467	0.00768674
MPC2	mitochondrial pyruvate carrier 2	5	5	1	5	5	1	11	11	0	0.688674	0.0123422	0.0185832
MPDU1	mannose-P-dolichol utilization defect 1	2	2	1	2	2	1	17	17	0	0.961392	0.00115512	0.00236204
MPDZ	multiple PDZ domain protein	9	9	4	9	9	4	27	24	3	0.323318	0.00245507	0.00462062
MPI	mannose phosphate isomerase	6	6	3	6	6	3	37	24	13	-0.504833	0.230557	0.257952
MPO	myeloperoxidase	11	10	11	10	10	10	53	39	14	-0.83527	0.9184	0.926527
MPP5	membrane protein, palmitoylated 5 (MAGUK p55 subfamily member 5)	17	17	9	17	17	9	65	41	24	-0.727077	0.000204623	0.000515513
MPRIP	myosin phosphatase Rho interacting protein	26	26	5	26	26	5	73	50	23	4.07006	5.70513e-10	1.05906e-08
MPST	mercaptopyruvate sulfurtransferase	8	8	4	8	8	4	58	40	18	-0.942658	0.00979016	0.0153112
MRC1	mannose receptor, C type 1	5	5	0	5	5	0	8	8	0	0.366734	0.0368866	0.0479992
MRC2	mannose receptor, C type 2	9	9	5	9	9	5	53	43	10	0.573626	0.000180311	0.000468691
MRE11A	MRE11 meiotic recombination 11 homolog A (S. cerevisiae)	6	6	1	6	6	1	25	25	0	0.882994	2.91609e-05	9.56646e-05
MRGPRF	MAS-related GPR, member F	3	3	2	3	3	2	17	14	3	0.527056	0.151785	0.175288
MROH1	maestro heat-like repeat family member 1	6	6	1	3	3	0	18	18	0	0.119081	0.000755873	0.0016225
MRPL12	mitochondrial ribosomal protein L12	2	2	0	2	2	0	11	11	0	0.626362	0.0123422	0.0185832
MRPL44	mitochondrial ribosomal protein L44	3	3	1	3	3	1	7	7	0	0.20158	0.0526926	0.065116
MRPS27	mitochondrial ribosomal protein S27	4	4	0	4	4	0	18	18	0	0.616754	0.000755873	0.0016225
MRPS35	mitochondrial ribosomal protein S35	2	2	1	2	2	1	7	7	0	0.37235	0.0526926	0.065116
MRPS36	mitochondrial ribosomal protein S36	5	5	2	5	5	2	28	27	1	3.64842	3.16386e-05	0.000103052
MRVI1	murine retrovirus integration site 1 homolog	5	5	1	5	5	1	20	20	0	0.369296	0.000314466	0.000747969
MSH2	mutS homolog 2	4	4	1	4	4	1	9	9	0	0.107079	0.0257324	0.0350417
MSI2	musashi RNA-binding protein 2	5	5	3	4	4	3	44	30	14	-0.740035	0.0597361	0.0733118
MSN	moesin	34	34	19	22	22	13	75	50	25	-0.272462	0.00487201	0.0083565
MSRA	methionine sulfoxide reductase A	3	3	3	3	3	3	13	7	6	-0.825841	0.195353	0.22081
MST1	macrophage stimulating 1 (hepatocyte growth factor-like)	4	4	0	3	3	0	13	13	0	0.309593	0.00577679	0.00962899
MT1E	metallothionein 1E	3	3	1	1	1	1	8	8	0	2.27515	0.0368866	0.0479992
MT1G	metallothionein 1G	3	3	1	1	1	1	8	8	0	1.47642	0.0368866	0.0479992
MT1X	metallothionein 1X	3	3	1	1	1	1	11	11	0	2.21319	0.0123422	0.0185832
MT2A	metallothionein 2A	3	3	1	1	1	1	12	12	0	2.49466	0.00847241	0.0134346
MTA2	metastasis associated 1 family, member 2	8	8	1	7	7	1	38	38	0	1.0104	1.3088e-08	1.32626e-07
MTAP	methylthioadenosine phosphorylase	4	4	3	4	4	3	51	41	10	0.0892107	0.0455201	0.058518
MTCH2	mitochondrial carrier 2	8	8	4	8	8	4	59	47	12	0.457485	0.00492112	0.00842716
MTDH	metadherin	11	11	2	11	11	2	50	49	1	3.16053	3.75441e-12	5.73872e-10
MTHFD1	methylenetetrahydrofolate dehydrogenase (NADP+ dependent) 1, methenyltetrahydrofolate cyclohydrolase, formyltetrahydrofolate synthetase	21	21	7	21	21	7	66	50	16	0.795966	0.00262101	0.00481761
MTM1	myotubularin 1	6	6	1	6	6	1	22	22	0	0.301558	0.000125578	0.000337129
MTMR9	myotubularin related protein 9	4	4	1	4	4	1	18	18	0	0.316684	0.000755873	0.0016225
MTOR	mechanistic target of rapamycin (serine/threonine kinase)	9	9	1	9	9	1	30	30	0	0.265643	2.00031e-06	9.36217e-06
MTPN	myotrophin	4	4	2	4	4	2	41	38	3	1.98394	1.44327e-05	5.30141e-05
MTSS1	metastasis suppressor 1	6	6	1	6	6	1	17	17	0	0.391548	0.00115512	0.00236204
MTX2	metaxin 2	3	3	1	3	3	1	18	18	0	1.75822	0.000755873	0.0016225
MUT	methylmalonyl CoA mutase	7	7	3	7	7	3	39	34	5	1.88781	0.000127481	0.000341663
MVP	major vault protein	30	30	13	30	30	13	74	50	24	0.671537	1.38492e-06	6.84311e-06
MX1	myxovirus (influenza virus) resistance 1, interferon-inducible protein p78 (mouse)	11	11	7	8	8	5	33	30	3	0.0468955	0.00044958	0.00104292
MX2	myxovirus (influenza virus) resistance 2 (mouse)	6	6	3	3	3	1	18	17	1	0.148445	0.00740037	0.0121263
MXRA8	matrix-remodelling associated 8	4	4	1	4	4	1	20	20	0	1.18646	0.000314466	0.000747969
MYADM	myeloid-associated differentiation marker	3	3	2	3	3	2	33	32	1	2.31359	3.56052e-06	1.54209e-05
MYBBP1A	MYB binding protein (P160) 1a	12	12	0	12	12	0	10	10	0	0.312964	0.0178696	0.0256128
MYCBP	MYC binding protein	5	5	1	5	5	1	16	16	0	1.70316	0.00174927	0.00336569
MYEF2	myelin expression factor 2	3	3	0	3	3	0	11	11	0	0.162109	0.0123422	0.0185832
MYH10	myosin, heavy chain 10, non-muscle	83	83	37	63	63	28	75	50	25	0.332023	0.00423196	0.00734553
MYH11	myosin, heavy chain 11, smooth muscle	57	57	25	44	44	15	70	49	21	0.72677	4.18161e-05	0.000132286
MYH14	myosin, heavy chain 14, non-muscle	24	24	7	17	17	2	50	40	10	0.738119	0.0191756	0.0273741
MYH9	myosin, heavy chain 9, non-muscle	124	124	81	107	107	70	75	50	25	-0.221934	0.0644838	0.0787121
MYL12A	myosin, light chain 12A, regulatory, non-sarcomeric	11	11	8	1	1	0	7	7	0	5.4575	0.0526926	0.065116
MYL6	myosin, light chain 6, alkali, smooth muscle and non-muscle	13	13	12	11	11	10	75	50	25	-0.21157	0.00840004	0.0134346
MYL9	myosin, light chain 9, regulatory	11	11	9	5	5	3	75	50	25	-0.769687	3.76563e-08	3.17147e-07
MYLK	myosin light chain kinase	20	20	8	20	20	8	73	50	23	0.826425	5.21409e-07	3.03768e-06
MYLK3	myosin light chain kinase 3	5	5	4	4	4	3	24	21	3	0.423267	0.00934217	0.0146537
MYO18A	myosin XVIIIA	12	12	2	12	12	2	38	36	2	0.405389	2.83961e-07	1.80559e-06
MYO1B	myosin IB	33	33	14	30	30	13	75	50	25	0.295434	0.122258	0.143367
MYO1C	myosin IC	42	42	22	41	41	22	75	50	25	0.312598	0.0973665	0.115925
MYO1D	myosin ID	34	34	13	34	34	13	73	50	23	0.74936	0.000203585	0.000513305
MYO1E	myosin IE	28	28	11	24	24	8	75	50	25	-0.205634	0.182918	0.207858
MYO1F	myosin IF	6	6	4	3	3	1	36	33	3	0.745897	4.06608e-05	0.000129015
MYO6	myosin VI	24	24	8	24	24	8	73	49	24	1.08084	0.000435072	0.00101295
MYO9B	myosin IXB	3	3	0	3	3	0	15	15	0	0.0775321	0.00262614	0.00481761
MYOF	myoferlin	52	52	5	51	51	5	66	50	16	2.23362	1.22441e-11	7.1826e-10
NAA15	N(alpha)-acetyltransferase 15, NatA auxiliary subunit	5	5	1	4	4	0	14	14	0	0.294727	0.00391017	0.00681291
NAA38	N(alpha)-acetyltransferase 38, NatC auxiliary subunit	2	2	2	2	2	2	18	17	1	1.24338	0.00351902	0.00632117
NACA	nascent polypeptide-associated complex alpha subunit	5	5	5	5	5	5	61	45	16	0.390629	0.946061	0.952327
NAE1	NEDD8 activating enzyme E1 subunit 1	5	5	4	5	5	4	38	33	5	0.666992	0.00381127	0.00680401
NAGA	N-acetylgalactosaminidase, alpha-	4	4	3	4	4	3	21	17	4	0.331902	0.136078	0.158352
NAGK	N-acetylglucosamine kinase	11	11	6	11	11	6	63	48	15	0.982869	0.00322952	0.00583396
NAMPT	nicotinamide phosphoribosyltransferase	12	12	5	12	12	5	57	45	12	1.93544	7.15986e-07	3.9134e-06
NANS	N-acetylneuraminic acid synthase	8	8	3	8	8	3	56	47	9	1.41372	8.23971e-06	3.24706e-05
NAP1L1	nucleosome assembly protein 1-like 1	6	6	4	5	5	3	62	48	14	0.457286	0.0467184	0.0599377
NAP1L4	nucleosome assembly protein 1-like 4	9	9	6	8	8	5	71	49	22	-0.440942	0.0386279	0.0501017
NAPA	N-ethylmaleimide-sensitive factor attachment protein, alpha	12	12	6	11	11	5	74	49	25	-0.838082	8.78467e-07	4.68907e-06
NAPG	N-ethylmaleimide-sensitive factor attachment protein, gamma	4	4	2	4	4	2	24	23	1	0.807852	0.000228586	0.000570482
NAPRT1	nicotinate phosphoribosyltransferase domain containing 1	9	9	5	9	9	5	59	40	19	-0.859142	0.00683329	0.0112606
NARS	asparaginyl-tRNA synthetase	13	13	6	13	13	6	62	50	12	0.736773	0.00607295	0.0100753
NASP	nuclear autoantigenic sperm protein (histone-binding)	6	6	2	6	6	2	30	29	1	1.45817	8.14023e-06	3.2158e-05
NAT8	N-acetyltransferase 8 (GCN5-related, putative)	5	3	5	3	3	3	13	8	5	-1.29834	0.46899	0.499338
NBEA	neurobeachin	4	4	1	3	3	0	14	14	0	0.084556	0.00391017	0.00681291
NCALD	neurocalcin delta	3	3	2	3	3	1	13	12	1	0.270696	0.0434844	0.0560138
NCBP1	nuclear cap binding protein subunit 1, 80kDa	5	5	1	5	5	1	16	16	0	0.247272	0.00174927	0.00336569
NCEH1	neutral cholesterol ester hydrolase 1	10	10	0	10	10	0	15	15	0	1.99668	0.00262614	0.00481761
NCK1	NCK adaptor protein 1	4	4	1	3	3	0	19	19	0	0.6405	0.000489951	0.00110603
NCK2	NCK adaptor protein 2	5	5	1	4	4	1	32	32	0	1.01507	6.23031e-07	3.45864e-06
NCKAP1	NCK-associated protein 1	20	20	8	20	20	8	70	50	20	0.682627	0.00294764	0.00535507
NCKIPSD	NCK interacting protein with SH3 domain	5	5	3	5	5	3	24	19	5	0.134791	0.181235	0.206166
NCL	nucleolin	17	17	8	17	17	8	75	50	25	0.68587	2.16637e-06	1.00802e-05
NCLN	nicalin	7	7	1	7	7	1	29	29	0	0.989817	3.50964e-06	1.52419e-05
NCSTN	nicastrin	5	5	1	5	5	1	31	31	0	0.801984	1.12435e-06	5.68767e-06
ND5		3	3	1	3	3	1	12	12	0	0.598216	0.00847241	0.0134346
NDNF	neuron-derived neurotrophic factor	3	3	1	3	3	1	11	11	0	0.175224	0.0123422	0.0185832
NDRG1	N-myc downstream regulated 1	9	9	7	9	9	7	74	50	24	-1.40425	4.28486e-10	8.28926e-09
NDRG2	NDRG family member 2	9	9	6	9	9	6	70	46	24	-0.611783	0.0256636	0.0350417
NDUFA10	NADH dehydrogenase (ubiquinone) 1 alpha subcomplex, 10, 42kDa	6	6	2	6	6	2	50	42	8	0.535432	0.00236012	0.00445242
NDUFA12	NADH dehydrogenase (ubiquinone) 1 alpha subcomplex, 12	3	3	2	3	3	2	37	29	8	0.0729199	0.25736	0.285737
NDUFA13	NADH dehydrogenase (ubiquinone) 1 alpha subcomplex, 13	5	5	2	5	5	2	38	32	6	1.08556	0.00916509	0.0144184
NDUFA2	NADH dehydrogenase (ubiquinone) 1 alpha subcomplex, 2, 8kDa	4	4	1	4	4	1	28	28	0	2.2122	6.07513e-06	2.45833e-05
NDUFA4	NADH dehydrogenase (ubiquinone) 1 alpha subcomplex, 4, 9kDa	3	3	1	3	3	1	10	10	0	2.69083	0.0178696	0.0256128
NDUFA5	NADH dehydrogenase (ubiquinone) 1 alpha subcomplex, 5	4	4	2	4	4	2	32	30	2	1.98335	0.000101868	0.000284731
NDUFA6	NADH dehydrogenase (ubiquinone) 1 alpha subcomplex, 6, 14kDa	3	3	2	3	3	2	17	16	1	0.80122	0.0107024	0.01664
NDUFA8	NADH dehydrogenase (ubiquinone) 1 alpha subcomplex, 8, 19kDa	3	3	1	3	3	1	16	16	0	1.38826	0.00174927	0.00336569
NDUFA9	NADH dehydrogenase (ubiquinone) 1 alpha subcomplex, 9, 39kDa	12	12	6	12	12	6	55	45	10	0.645901	0.000922059	0.00195692
NDUFAB1	NADH dehydrogenase (ubiquinone) 1, alpha/beta subcomplex, 1, 8kDa	4	4	2	4	4	2	34	31	3	0.516367	0.000621818	0.00137741
NDUFB10	NADH dehydrogenase (ubiquinone) 1 beta subcomplex, 10, 22kDa	4	4	2	4	4	2	32	31	1	2.67646	1.15924e-05	4.31268e-05
NDUFB3	NADH dehydrogenase (ubiquinone) 1 beta subcomplex, 3, 12kDa	2	2	1	2	2	1	8	8	0	1.07958	0.0368866	0.0479992
NDUFB4	NADH dehydrogenase (ubiquinone) 1 beta subcomplex, 4, 15kDa	2	2	1	2	2	1	15	15	0	1.8817	0.00262614	0.00481761
NDUFB5	NADH dehydrogenase (ubiquinone) 1 beta subcomplex, 5, 16kDa	2	2	2	2	2	2	13	12	1	2.21798	0.0368719	0.0479992
NDUFB6	NADH dehydrogenase (ubiquinone) 1 beta subcomplex, 6, 17kDa	2	2	0	2	2	0	26	26	0	1.91914	1.75052e-05	6.14703e-05
NDUFB8	NADH dehydrogenase (ubiquinone) 1 beta subcomplex, 8, 19kDa	3	3	2	3	3	2	21	17	4	-0.00224823	0.250202	0.278467
NDUFB9	NADH dehydrogenase (ubiquinone) 1 beta subcomplex, 9, 22kDa	3	3	1	3	3	1	24	24	0	1.68531	4.79954e-05	0.000146045
NDUFS1	NADH dehydrogenase (ubiquinone) Fe-S protein 1, 75kDa (NADH-coenzyme Q reductase)	16	16	11	16	16	11	74	50	24	-0.889864	3.44918e-05	0.000111322
NDUFS2	NADH dehydrogenase (ubiquinone) Fe-S protein 2, 49kDa (NADH-coenzyme Q reductase)	7	7	5	7	7	5	60	41	19	0.666324	0.0916096	0.10952
NDUFS3	NADH dehydrogenase (ubiquinone) Fe-S protein 3, 30kDa (NADH-coenzyme Q reductase)	8	8	7	8	8	7	70	46	24	-0.629808	0.00138404	0.00278378
NDUFS5	NADH dehydrogenase (ubiquinone) Fe-S protein 5, 15kDa (NADH-coenzyme Q reductase)	3	3	2	3	3	2	16	14	2	0.73856	0.0775767	0.0938329
NDUFS6	NADH dehydrogenase (ubiquinone) Fe-S protein 6, 13kDa (NADH-coenzyme Q reductase)	3	3	2	3	3	2	11	10	1	0.865047	0.0611944	0.0749837
NDUFS7	NADH dehydrogenase (ubiquinone) Fe-S protein 7, 20kDa (NADH-coenzyme Q reductase)	3	3	1	3	3	1	23	23	0	5.70957	7.80762e-05	0.000223115
NDUFS8	NADH dehydrogenase (ubiquinone) Fe-S protein 8, 23kDa (NADH-coenzyme Q reductase)	4	4	2	4	4	2	38	37	1	1.58634	4.15083e-07	2.49989e-06
NDUFV1	NADH dehydrogenase (ubiquinone) flavoprotein 1, 51kDa	8	8	4	8	8	4	47	38	9	-0.0719176	0.126153	0.147448
NDUFV2	NADH dehydrogenase (ubiquinone) flavoprotein 2, 24kDa	4	4	3	4	4	3	49	31	18	-0.817926	0.00773432	0.0126346
NDUFV3	NADH dehydrogenase (ubiquinone) flavoprotein 3, 10kDa	3	3	1	3	3	1	16	16	0	1.03854	0.00174927	0.00336569
NEBL	nebulette	14	14	5	12	12	5	73	48	25	-1.63809	9.92378e-11	2.75175e-09
NECAB1	N-terminal EF-hand calcium binding protein 1	3	3	2	3	3	2	15	12	3	-0.282077	0.330399	0.360682
NECAP2	NECAP endocytosis associated 2	4	4	1	4	4	1	31	31	0	1.53133	1.12435e-06	5.68767e-06
NEDD4	neural precursor cell expressed, developmentally down-regulated 4, E3 ubiquitin protein ligase	5	5	2	4	4	2	30	27	3	0.174899	0.000352945	0.000832054
NEDD4L	neural precursor cell expressed, developmentally down-regulated 4-like, E3 ubiquitin protein ligase	3	3	1	3	3	1	23	23	0	1.77105	7.80762e-05	0.000223115
NEDD8	neural precursor cell expressed, developmentally down-regulated 8	3	3	1	1	1	0	9	9	0	1.58421	0.0257324	0.0350417
NEK7	NIMA-related kinase 7	5	5	0	4	4	0	26	26	0	1.21141	1.75052e-05	6.14703e-05
NEK9	NIMA-related kinase 9	6	6	1	6	6	1	28	28	0	1.5317	6.07513e-06	2.45833e-05
NELFB	negative elongation factor complex member B	2	2	0	2	2	0	12	12	0	0.149082	0.00847241	0.0134346
NEO1	neogenin 1	6	6	2	6	6	2	14	13	1	0.108117	0.0250609	0.0350417
NES	nestin	60	60	38	60	60	38	75	50	25	-0.80548	1.1631e-07	8.36171e-07
NEXN	nexilin (F actin binding protein)	6	6	0	6	6	0	19	19	0	0.673551	0.000489951	0.00110603
NFASC	neurofascin	10	10	7	10	10	7	60	39	21	-0.486039	0.0416728	0.0537887
NFKB1	nuclear factor of kappa light polypeptide gene enhancer in B-cells 1	6	6	3	6	6	3	39	33	6	0.313323	0.00104864	0.00219349
NFYC	nuclear transcription factor Y, gamma	3	3	0	3	3	0	9	9	0	0.42503	0.0257324	0.0350417
NGFR	nerve growth factor receptor	4	4	2	4	4	2	14	10	4	0.142954	0.614043	0.642
NHLRC2	NHL repeat containing 2	7	7	4	7	7	4	51	38	13	2.75656	0.000340285	0.000804586
NHP2L1	NHP2 non-histone chromosome protein 2-like 1 (S. cerevisiae)	4	4	1	4	4	1	38	38	0	3.23333	1.3088e-08	1.32626e-07
NID1	nidogen 1	37	37	23	36	36	23	75	50	25	0.631677	8.78467e-07	4.68907e-06
NID2	nidogen 2 (osteonidogen)	33	33	14	32	32	14	75	50	25	1.37373	6.02012e-09	7.33444e-08
NIF3L1	NIF3 NGG1 interacting factor 3-like 1 (S. cerevisiae)	6	6	2	6	6	2	38	37	1	1.28299	1.9329e-07	1.29891e-06
NIPSNAP1	nipsnap homolog 1 (C. elegans)	5	5	2	5	5	2	27	24	3	0.343908	0.00838104	0.0134346
NIPSNAP3A	nipsnap homolog 3A (C. elegans)	8	8	4	7	7	4	48	43	5	1.43765	1.46641e-05	5.37403e-05
NIT1	nitrilase 1	9	9	4	9	9	4	55	35	20	-0.332324	0.156086	0.179865
NIT2	nitrilase family, member 2	9	9	7	9	9	7	66	45	21	-1.34294	0.000589374	0.00131191
NLN	neurolysin (metallopeptidase M3 family)	3	3	1	3	3	1	9	9	0	0.335851	0.0257324	0.0350417
NME1	NME/NM23 nucleoside diphosphate kinase 1	8	8	4	1	1	1	26	25	1	3.24882	8.70966e-05	0.000247562
NME3	NME/NM23 nucleoside diphosphate kinase 3	4	4	2	4	4	2	36	33	3	1.16797	0.000202601	0.000511227
NMT1	N-myristoyltransferase 1	4	4	3	3	3	1	32	31	1	0.582817	1.54104e-05	5.60249e-05
NNMT	nicotinamide N-methyltransferase	5	5	2	5	5	2	18	17	1	1.54015	0.00617603	0.0102357
NNT	nicotinamide nucleotide transhydrogenase	15	15	5	15	15	5	59	48	11	0.70426	0.00074843	0.0016225
NOL3	nucleolar protein 3 (apoptosis repressor with CARD domain)	4	4	2	4	4	2	34	25	9	-0.279149	1	1
NONO	non-POU domain containing, octamer-binding	9	9	6	8	8	6	73	50	23	0.729967	0.000289395	0.000708466
NOP56	NOP56 ribonucleoprotein	9	9	2	9	9	2	51	49	2	1.58113	2.90561e-12	5.73872e-10
NOP58	NOP58 ribonucleoprotein	10	10	4	10	10	4	53	45	8	1.04837	2.67144e-07	1.70886e-06
NOS1AP	nitric oxide synthase 1 (neuronal) adaptor protein	4	4	1	4	4	1	9	9	0	0.719756	0.0257324	0.0350417
NOSTRIN	nitric oxide synthase trafficking	4	4	2	4	4	2	10	9	1	0.373569	0.0817598	0.0985936
NOTCH3	notch 3	3	3	0	3	3	0	15	15	0	0.0682373	0.00262614	0.00481761
NPC2	Niemann-Pick disease, type C2	6	6	1	6	6	1	28	28	0	2.49757	6.07513e-06	2.45833e-05
NPEPL1	aminopeptidase-like 1	7	7	3	7	7	3	50	38	12	1.05506	0.00112072	0.0023366
NPEPPS	aminopeptidase puromycin sensitive	23	23	9	15	15	6	74	50	24	1.41877	5.59689e-05	0.00016854
NPHS1	nephrosis 1, congenital, Finnish type (nephrin)	19	19	10	19	19	10	67	43	24	-1.31441	9.2063e-08	6.83407e-07
NPHS2	nephrosis 2, idiopathic, steroid-resistant (podocin)	12	12	6	12	12	6	69	47	22	-0.531614	0.103088	0.122144
NPLOC4	nuclear protein localization 4 homolog (S. cerevisiae)	7	7	3	7	7	3	43	36	7	0.481605	0.00131684	0.00265699
NPM1	nucleophosmin (nucleolar phosphoprotein B23, numatrin)	7	7	5	7	7	5	73	50	23	0.287131	0.91497	0.923359
NPNT	nephronectin	17	17	7	17	17	7	75	50	25	0.989208	2.72037e-07	1.73322e-06
NPR1	natriuretic peptide receptor A/guanylate cyclase A (atrionatriuretic peptide receptor A)	9	9	3	9	9	3	33	29	4	0.196357	0.00285375	0.00520227
NPR3	natriuretic peptide receptor C/guanylate cyclase C (atrionatriuretic peptide receptor C)	5	5	1	5	5	1	9	9	0	0.253764	0.0257324	0.0350417
NPTN	neuroplastin	5	5	2	5	5	2	36	35	1	2.04654	4.43433e-07	2.63093e-06
NQO1	NAD(P)H dehydrogenase, quinone 1	9	9	6	9	9	6	49	31	18	-1.03539	0.0829996	0.0999377
NQO2	NAD(P)H dehydrogenase, quinone 2	6	6	4	6	6	4	32	23	9	-0.914812	0.975119	0.979415
NR2F2	nuclear receptor subfamily 2, group F, member 2	3	3	0	2	2	0	9	9	0	0.0883231	0.0257324	0.0350417
NR3C1	nuclear receptor subfamily 3, group C, member 1 (glucocorticoid receptor)	3	3	1	3	3	1	10	10	0	0.721282	0.0178696	0.0256128
NRBP1	nuclear receptor binding protein 1	5	5	1	5	5	1	25	25	0	0.476415	2.91609e-05	9.56646e-05
NRIP2	nuclear receptor interacting protein 2	6	6	3	6	6	3	46	44	2	2.32949	2.16679e-08	2.0646e-07
NRM	nurim (nuclear envelope membrane protein)	4	4	0	4	4	0	7	7	0	0.483499	0.0526926	0.065116
NRP1	neuropilin 1	16	16	3	16	16	3	52	49	3	3.2247	8.75992e-12	7.16965e-10
NSF	N-ethylmaleimide-sensitive factor	13	13	3	13	13	3	59	50	9	1.27063	3.02744e-07	1.91358e-06
NSFL1C	NSFL1 (p97) cofactor (p47)	8	8	4	8	8	4	65	47	18	-0.0214471	0.857124	0.872152
NSUN2	NOP2/Sun RNA methyltransferase family, member 2	10	10	1	10	10	1	20	20	0	0.782699	0.000314466	0.000747969
NT5C	5', 3'-nucleotidase, cytosolic	5	5	4	5	5	4	50	40	10	0.629157	0.0768172	0.0929494
NT5C2	5'-nucleotidase, cytosolic II	7	7	3	7	7	3	38	32	6	1.58935	0.00146811	0.0029473
NT5DC1	5'-nucleotidase domain containing 1	5	5	1	5	5	1	31	31	0	1.27916	1.12435e-06	5.68767e-06
NT5DC2	5'-nucleotidase domain containing 2	3	3	0	3	3	0	11	11	0	0.0868665	0.0123422	0.0185832
NT5E	5'-nucleotidase, ecto (CD73)	11	11	0	11	11	0	46	46	0	2.91641	2.89615e-11	1.21638e-09
NTN4	netrin 4	6	6	2	6	6	2	52	47	5	1.12447	1.08599e-06	5.63653e-06
NTNG1	netrin G1	3	3	1	3	3	1	7	7	0	0.34245	0.0526926	0.065116
NTPCR	nucleoside-triphosphatase, cancer-related	3	3	1	3	3	1	20	20	0	0.657137	0.000314466	0.000747969
NUBP1	nucleotide binding protein 1	4	4	2	4	4	2	13	12	1	0.604195	0.0298277	0.0402069
NUBPL	nucleotide binding protein-like	2	2	1	2	2	1	10	10	0	0.172132	0.0178696	0.0256128
NUCB1	nucleobindin 1	11	11	5	11	11	5	60	46	14	0.415791	0.0587472	0.072179
NUCB2	nucleobindin 2	5	5	2	5	5	2	25	24	1	0.498136	0.000415311	0.000969768
NUCKS1	nuclear casein kinase and cyclin-dependent kinase substrate 1	3	3	1	3	3	1	9	9	0	1.7417	0.0257324	0.0350417
NUDC	nudC nuclear distribution protein	5	5	5	5	5	5	50	44	6	0.950893	5.68149e-05	0.000170927
NUDCD1	NudC domain containing 1	3	3	2	3	3	2	9	8	1	-0.0907698	0.160364	0.184224
NUDCD2	NudC domain containing 2	3	2	3	3	2	3	18	10	8	-1.28653	0.0943311	0.112647
NUDT16	nudix (nucleoside diphosphate linked moiety X)-type motif 16	3	3	2	3	3	2	18	16	2	0.211487	0.0239364	0.0336142
NUDT2	nudix (nucleoside diphosphate linked moiety X)-type motif 2	4	4	1	4	4	1	30	30	0	1.43155	2.00031e-06	9.36217e-06
NUDT21	nudix (nucleoside diphosphate linked moiety X)-type motif 21	7	7	1	7	7	1	44	44	0	2.91742	1.4942e-10	3.55933e-09
NUDT5	nudix (nucleoside diphosphate linked moiety X)-type motif 5	4	4	2	4	4	2	38	35	3	0.931425	0.000142425	0.000376966
NUMA1	nuclear mitotic apparatus protein 1	36	36	12	36	36	12	75	50	25	1.16319	3.12637e-05	0.000102039
NUMB	numb homolog (Drosophila)	5	5	1	5	5	1	29	29	0	0.702905	3.50964e-06	1.52419e-05
NUP107	nucleoporin 107kDa	4	4	1	4	4	1	16	16	0	0.0947676	0.00174927	0.00336569
NUP133	nucleoporin 133kDa	4	4	1	4	4	1	7	7	0	0.149808	0.0526926	0.065116
NUP155	nucleoporin 155kDa	4	4	1	4	4	1	17	17	0	0.167104	0.00115512	0.00236204
NUP160	nucleoporin 160kDa	3	3	1	3	3	1	13	13	0	0.047421	0.00577679	0.00962899
NUP205	nucleoporin 205kDa	6	6	1	6	6	1	32	32	0	0.161723	6.23031e-07	3.45864e-06
NUP214	nucleoporin 214kDa	3	3	0	3	3	0	9	9	0	0.0782519	0.0257324	0.0350417
NUP54	nucleoporin 54kDa	3	3	0	3	3	0	11	11	0	0.281606	0.0123422	0.0185832
NUP62	nucleoporin 62kDa	4	4	0	4	4	0	21	21	0	0.48827	0.000199778	0.000504502
NUP93	nucleoporin 93kDa	5	5	0	5	5	0	24	24	0	0.504197	4.79954e-05	0.000146045
NUP98	nucleoporin 98kDa	5	5	1	5	5	1	13	13	0	0.133697	0.00577679	0.00962899
NUTF2	nuclear transport factor 2	4	4	3	4	4	3	43	37	6	1.19913	0.00118886	0.00242327
NXF1	nuclear RNA export factor 1	5	5	0	5	5	0	21	21	0	1.37182	0.000199778	0.000504502
NXN	nucleoredoxin	5	5	4	5	5	4	46	42	4	0.929559	7.00161e-07	3.84006e-06
OAF	OAF homolog (Drosophila)	3	3	0	3	3	0	13	13	0	0.827625	0.00577679	0.00962899
OAS2	2'-5'-oligoadenylate synthetase 2, 69/71kDa	6	6	1	6	6	1	27	27	0	0.628121	1.03786e-05	3.8883e-05
OAS3	2'-5'-oligoadenylate synthetase 3, 100kDa	14	14	1	14	14	1	38	38	0	0.726967	1.3088e-08	1.32626e-07
OAT	ornithine aminotransferase	6	6	4	6	6	4	46	34	12	-0.589239	0.949224	0.955209
OCIAD1	OCIA domain containing 1	5	5	3	5	5	3	43	37	6	1.26713	0.000327384	0.000776381
OCIAD2	OCIA domain containing 2	6	6	1	6	6	1	12	12	0	0.602612	0.00847241	0.0134346
OGDH	oxoglutarate (alpha-ketoglutarate) dehydrogenase (lipoamide)	26	26	10	19	19	8	74	50	24	1.13044	0.000155615	0.000408489
OGDHL	oxoglutarate dehydrogenase-like	12	12	4	5	5	2	13	10	3	0.307053	0.438199	0.468744
OGN	osteoglycin	10	10	1	10	10	1	41	41	0	4.69817	1.5171e-09	2.31702e-08
OLA1	Obg-like ATPase 1	9	9	4	9	9	4	74	50	24	0.539035	0.00897318	0.0141374
OLFML1	olfactomedin-like 1	7	7	0	7	7	0	15	15	0	0.808198	0.00262614	0.00481761
OLFML3	olfactomedin-like 3	6	6	0	6	6	0	14	14	0	0.83847	0.00391017	0.00681291
OPA1	optic atrophy 1 (autosomal dominant)	12	12	3	12	12	3	53	42	11	0.805825	5.13921e-06	2.1528e-05
OPLAH	5-oxoprolinase (ATP-hydrolysing)	6	6	4	6	6	4	15	12	3	0.0463418	0.224508	0.251449
OPTN	optineurin	3	3	2	3	3	2	12	11	1	0.237477	0.0402161	0.0519716
ORM1	orosomucoid 1	9	9	8	6	6	6	75	50	25	-0.116051	0.303775	0.332756
ORM2	orosomucoid 2	9	9	6	6	6	4	74	49	25	0.083341	0.319905	0.349464
OSBP	oxysterol binding protein	6	6	1	5	5	1	27	27	0	0.572147	1.03786e-05	3.8883e-05
OSBPL1A	oxysterol binding protein-like 1A	3	3	1	3	3	1	16	16	0	0.150112	0.00174927	0.00336569
OSBPL8	oxysterol binding protein-like 8	3	3	1	3	3	1	10	10	0	0.0429006	0.0178696	0.0256128
OSTF1	osteoclast stimulating factor 1	6	6	4	6	6	4	61	44	17	-2.25961	0.647915	0.674982
OTUB1	OTU domain, ubiquitin aldehyde binding 1	7	7	4	7	7	4	63	49	14	0.590611	0.0789407	0.0953742
OXCT1	3-oxoacid CoA transferase 1	7	7	4	7	7	4	61	43	18	0.611617	0.0148702	0.0221285
OXSR1	oxidative stress responsive 1	11	11	5	10	10	5	60	47	13	0.5507	0.0363319	0.0479992
P4HB	prolyl 4-hydroxylase, beta polypeptide	26	26	14	26	26	14	75	50	25	-0.127741	0.235734	0.263375
PA2G4	proliferation-associated 2G4, 38kDa	13	13	3	13	13	3	59	50	9	2.43115	4.70857e-10	8.94627e-09
PABPC1	poly(A) binding protein, cytoplasmic 1	13	13	5	3	3	1	48	43	5	1.58678	8.96258e-08	6.73143e-07
PABPC4	poly(A) binding protein, cytoplasmic 4 (inducible form)	8	8	3	3	3	0	25	25	0	0.69352	2.91609e-05	9.56646e-05
PABPN1	poly(A) binding protein, nuclear 1	3	3	2	1	1	1	23	16	7	-0.361742	0.746354	0.769994
PACS1	phosphofurin acidic cluster sorting protein 1	5	5	1	5	5	1	20	20	0	0.2683	0.000314466	0.000747969
PACSIN2	protein kinase C and casein kinase substrate in neurons 2	8	8	2	8	8	2	44	43	1	2.22254	5.37373e-10	1.009e-08
PACSIN3	protein kinase C and casein kinase substrate in neurons 3	4	4	2	4	4	2	17	15	2	0.173508	0.0430298	0.0554954
PAFAH1B1	platelet-activating factor acetylhydrolase 1b, regulatory subunit 1 (45kDa)	13	13	4	13	13	4	62	50	12	1.7197	2.26169e-09	3.32688e-08
PAFAH1B2	platelet-activating factor acetylhydrolase 1b, catalytic subunit 2 (30kDa)	4	4	4	4	4	4	64	39	25	-0.674986	5.87595e-06	2.42954e-05
PAFAH1B3	platelet-activating factor acetylhydrolase 1b, catalytic subunit 3 (29kDa)	5	5	2	5	5	2	28	26	2	1.68193	0.000297219	0.00072454
PAH	phenylalanine hydroxylase	3	3	3	3	3	3	10	5	5	-0.528231	0.167853	0.191969
PAICS	phosphoribosylaminoimidazole carboxylase, phosphoribosylaminoimidazole succinocarboxamide synthetase	9	9	2	9	9	2	48	45	3	1.09522	6.4159e-07	3.55548e-06
PAIP1	poly(A) binding protein interacting protein 1	4	4	2	4	4	2	33	31	2	1.54422	1.74597e-05	6.14703e-05
PAK1	p21 protein (Cdc42/Rac)-activated kinase 1	7	7	4	4	4	3	27	20	7	0.0122696	0.642316	0.669586
PAK2	p21 protein (Cdc42/Rac)-activated kinase 2	9	9	2	8	8	1	44	43	1	1.6363	5.78701e-10	1.06629e-08
PALLD	palladin, cytoskeletal associated protein	19	19	8	18	18	8	72	49	23	0.602947	0.161723	0.185424
PALM	paralemmin	3	3	3	3	3	3	20	16	4	0.806686	0.167853	0.191969
PALM2-AKAP2	PALM2-AKAP2 readthrough	16	16	4	3	3	0	19	19	0	1.88326	0.000489951	0.00110603
PALMD	palmdelphin	3	3	0	3	3	0	7	7	0	0.150236	0.0526926	0.065116
PANK4	pantothenate kinase 4	5	5	3	5	5	3	33	26	7	0.468274	0.0196361	0.0279815
PAPLN	papilin, proteoglycan-like sulfated glycoprotein	19	19	6	19	19	6	71	50	21	1.88745	1.92305e-10	4.42916e-09
PAPSS1	3'-phosphoadenosine 5'-phosphosulfate synthase 1	3	3	1	3	3	1	12	12	0	0.129946	0.00847241	0.0134346
PAPSS2	3'-phosphoadenosine 5'-phosphosulfate synthase 2	5	5	1	5	5	1	14	14	0	0.1985	0.00391017	0.00681291
PARD3B	par-3 family cell polarity regulator beta	19	19	4	19	19	4	49	42	7	1.80601	2.45336e-05	8.31331e-05
PARK7	parkinson protein 7	11	11	7	11	11	7	75	50	25	-0.457286	9.8473e-05	0.000276452
PARP1	poly (ADP-ribose) polymerase 1	17	17	6	17	17	6	56	50	6	1.84692	5.5446e-09	6.88653e-08
PARP4	poly (ADP-ribose) polymerase family, member 4	4	4	2	4	4	2	9	8	1	0.0934153	0.127678	0.149175
PARP9	poly (ADP-ribose) polymerase family, member 9	2	2	1	2	2	1	8	8	0	0.03552	0.0368866	0.0479992
PARVA	parvin, alpha	12	12	6	10	10	5	75	50	25	0.229156	0.106788	0.126247
PARVB	parvin, beta	7	7	2	5	5	1	41	37	4	1.41714	6.97266e-05	0.000207039
PAWR	PRKC, apoptosis, WT1, regulator	10	10	5	10	10	5	62	49	13	2.24712	1.16062e-06	5.85258e-06
PBLD	phenazine biosynthesis-like protein domain containing	8	8	6	8	8	6	61	38	23	-2.57158	1.56116e-08	1.55241e-07
PC	pyruvate carboxylase	19	19	10	19	19	10	46	31	15	-0.886064	0.217541	0.244107
PCBD1	pterin-4 alpha-carbinolamine dehydratase/dimerization cofactor of hepatocyte nuclear factor 1 alpha	4	4	2	4	4	2	32	26	6	2.54874	0.00929175	0.0145817
PCBP1	poly(rC) binding protein 1	14	14	6	10	10	4	69	50	19	1.21769	4.38415e-06	1.85109e-05
PCBP2	poly(rC) binding protein 2	10	10	3	5	5	2	51	42	9	2.19644	2.43077e-06	1.1132e-05
PCCA	propionyl CoA carboxylase, alpha polypeptide	11	11	11	11	11	11	64	43	21	-2.56546	0.0104405	0.0162645
PCCB	propionyl CoA carboxylase, beta polypeptide	13	13	10	13	13	10	67	44	23	-0.239992	0.130393	0.152014
PCDH1	protocadherin 1	7	7	0	7	7	0	25	25	0	0.338813	2.91609e-05	9.56646e-05
PCK1	phosphoenolpyruvate carboxykinase 1 (soluble)	10	10	5	9	9	4	34	16	18	-1.4807	6.3503e-05	0.000190151
PCK2	phosphoenolpyruvate carboxykinase 2 (mitochondrial)	19	19	16	17	17	15	73	50	23	-2.23504	2.97555e-05	9.73279e-05
PCMT1	protein-L-isoaspartate (D-aspartate) O-methyltransferase	8	8	4	8	8	4	65	47	18	0.42892	0.955134	0.960248
PCNA	proliferating cell nuclear antigen	6	6	1	6	6	1	20	20	0	1.44611	0.000314466	0.000747969
PCNP	PEST proteolytic signal containing nuclear protein	3	3	2	3	3	2	30	26	4	3.83219	0.0017556	0.00337584
PCOLCE	procollagen C-endopeptidase enhancer	4	4	1	4	4	1	22	22	0	0.663069	0.000125578	0.000337129
PCSK9	proprotein convertase subtilisin/kexin type 9	5	5	0	5	5	0	24	24	0	0.592473	4.79954e-05	0.000146045
PCYOX1	prenylcysteine oxidase 1	14	14	7	14	14	7	74	50	24	0.240559	0.0360752	0.0479992
PCYT1A	phosphate cytidylyltransferase 1, choline, alpha	6	6	0	3	3	0	17	17	0	0.988977	0.00115512	0.00236204
PCYT2	phosphate cytidylyltransferase 2, ethanolamine	5	5	2	5	5	2	15	13	2	0.351881	0.100807	0.119753
PDAP1	PDGFA associated protein 1	5	5	2	5	5	2	40	38	2	2.49472	8.36284e-07	4.50915e-06
[truncated: 1,194 more rows]

## Sheet: DE mRNAs
Supplementary Table S4.3: The differentially expressed mRNAs in DN patients.
GeneSymbol	Frequency_all	Frequency_DN	Frequency_C	Log2FC	pvalue	FDR
KLHL17	42	42	0	1.19225	7.13776e-10	8.76636e-09
TNFRSF4	75	50	25	1.3618	1.88683e-09	1.97013e-08
MMP23B	21	21	0	1.04646	0.000199778	0.000552344
NADK	75	50	25	1.36535	1.87654e-11	5.24959e-10
GNB1	75	50	25	1.27942	2.58276e-10	3.85438e-09
LOC148413	75	50	25	1.97222	2.42553e-12	2.13051e-10
FNDC10	69	50	19	1.05731	4.55638e-09	4.23363e-08
FAM213B	75	50	25	1.40659	2.23823e-12	2.13051e-10
GPR153	55	48	7	1.21564	1.61638e-10	2.65597e-09
PHF13	62	49	13	1.39228	2.44829e-11	6.36964e-10
HMGN2P17	42	42	0	1.42463	7.13776e-10	8.76636e-09
RBP7	75	50	25	1.42062	4.34845e-11	9.72483e-10
PEX14	47	39	8	1.21027	1.10948e-06	5.08038e-06
FBXO44	65	50	15	1.989	3.15224e-12	2.16769e-10
MIR7846	35	35	0	1.76805	9.69469e-08	5.83176e-07
FBLIM1	60	49	11	1.46598	3.11525e-08	2.18361e-07
UQCRHL	67	50	17	1.47681	1.33938e-11	4.37399e-10
HSPB7	34	34	0	1.29534	1.83017e-07	1.0185e-06
MT1XP1	38	38	0	1.93154	1.3088e-08	1.03288e-07
SZRD1	74	50	24	1.17229	8.55294e-11	1.62028e-09
RCC2	75	50	25	1.41972	9.33037e-12	3.55237e-10
MFAP2	64	50	14	2.41852	4.05567e-11	9.24219e-10
MINOS1	75	50	25	1.01432	6.58098e-10	8.2646e-09
MINOS1-NBL1	68	50	18	1.56452	9.9003e-12	3.73556e-10
NBL1	75	50	25	2.36873	3.21091e-10	4.61957e-09
HS6ST1P1	42	42	0	1.39756	7.13776e-10	8.76636e-09
C1QA	70	50	20	2.79833	2.15547e-09	2.21793e-08
C1QC	59	46	13	2.33813	1.21558e-07	7.17669e-07
C1QB	70	50	20	2.23479	4.25791e-08	2.86767e-07
EPHB2	21	21	0	1.01657	0.000199778	0.000552344
STPG1	45	43	2	1.84597	1.06943e-09	1.24118e-08
RPL11	75	50	25	1.10835	4.27671e-08	2.86767e-07
LDLRAP1	75	50	25	1.46165	2.23823e-12	2.13051e-10
SDHDP7	61	50	11	1.51441	1.1831e-11	4.11318e-10
MIR3917	36	36	0	1.59251	5.05503e-08	3.30994e-07
ZNF593	75	50	25	1.19445	2.75462e-11	6.86896e-10
CD52	75	50	25	2.00802	8.41126e-09	7.10881e-08
TRNP1	74	50	24	1.13602	8.53685e-08	5.26304e-07
LOC729973	75	50	25	1.92756	6.30127e-12	2.94916e-10
SDC3	75	50	25	1.54497	4.59285e-12	2.51559e-10
COL16A1	29	29	0	1.95243	3.50964e-06	1.4267e-05
CCDC28B	72	50	22	1.25708	1.79028e-10	2.86089e-09
LCK	41	38	3	1.52393	2.42633e-07	1.30334e-06
BSDC1	75	50	25	1.03082	6.43818e-09	5.68761e-08
GJA4	75	50	25	1.31957	1.37729e-11	4.39662e-10
TRAPPC3	75	50	25	1.52084	4.69021e-11	1.02685e-09
ZC3H12A	49	44	5	1.34825	6.961e-09	6.03673e-08
SNIP1	45	43	2	1.22417	9.24544e-10	1.09667e-08
RPS27P9	42	42	0	1.71583	7.13776e-10	8.76636e-09
LOC400750	28	28	0	1.04047	6.07513e-06	2.33747e-05
HEYL	58	47	11	1.92984	1.87227e-09	1.96809e-08
MFSD2A	67	49	18	1.6201	3.0944e-09	3.03189e-08
TMSB4XP1	75	50	25	3.44084	2.23823e-12	2.13051e-10
TIE1	74	50	24	1.68602	1.37729e-11	4.39662e-10
ELOVL1	75	50	25	3.02205	2.23823e-12	2.13051e-10
RPS13P2	63	50	13	2.14853	2.18976e-12	2.13051e-10
DHCR24	75	50	25	1.26377	1.89564e-07	1.04821e-06
TACSTD2	75	50	25	1.65741	8.02184e-08	4.97106e-07
RPS26P15	60	50	10	2.53282	2.15097e-12	2.13051e-10
GDI2P2	40	40	0	1.44714	3.16667e-09	3.0837e-08
RPL17P6	75	50	25	1.27402	7.86895e-09	6.7196e-08
TPI1P1	75	50	25	1.18721	1.06924e-10	1.92291e-09
LOC100128775	44	44	0	2.02507	1.4942e-10	2.50263e-09
CYR61	75	50	25	1.0699	1.7604e-09	1.858e-08
LINC01140	38	33	5	1.03317	1.94449e-05	6.71388e-05
EEF1A1P11	75	50	25	1.41566	7.36558e-11	1.44443e-09
RPSAP19	62	49	13	1.38759	3.59254e-10	5.06133e-09
SEPT2P1	67	48	19	1.41785	2.27122e-09	2.31875e-08
NDUFA4P1	75	50	25	1.1238	4.0136e-09	3.76516e-08
RPL17P7	75	50	25	1.16921	2.48704e-09	2.50631e-08
RPS27P6	34	34	0	1.19252	1.83017e-07	1.0185e-06
TMEM167B	75	50	25	1.73999	2.23823e-12	2.13051e-10
CSF1	75	50	25	1.04877	5.17153e-08	3.36114e-07
HIGD1AP12	46	46	0	1.8817	2.89615e-11	7.14201e-10
C1orf162	73	50	23	1.2275	2.7329e-08	1.94221e-07
OLFML3	70	50	20	1.53816	3.48499e-09	3.35452e-08
CD2	50	42	8	1.42083	7.73694e-07	3.67205e-06
LINC00623	36	36	0	1.03296	5.05503e-08	3.30994e-07
LOC107985200	38	37	1	1.38883	5.53171e-08	3.56229e-07
LOC645166	37	37	0	1.29709	2.59354e-08	1.86053e-07
PPIAL4G	34	34	0	1.22495	1.83017e-07	1.0185e-06
PPIAL4C	36	36	0	1.31034	5.05503e-08	3.30994e-07
SV2A	42	35	7	1.00186	6.59928e-06	2.52364e-05
C1orf54	75	50	25	1.29494	1.79241e-10	2.86089e-09
ECM1	75	50	25	1.91345	2.48704e-09	2.50631e-08
CTSK	75	50	25	1.19886	2.70157e-06	1.13e-05
MLLT11	73	50	23	1.48235	2.55087e-11	6.49787e-10
TNFAIP8L2	35	33	2	1.37547	2.06813e-06	8.89107e-06
PIP5K1A	75	50	25	1.61287	2.62818e-12	2.13051e-10
RIIAD1	64	48	16	1.0486	4.72011e-07	2.36081e-06
S100A6	75	50	25	1.18774	1.78412e-07	9.98215e-07
S100A4	75	50	25	2.57898	3.61833e-12	2.21498e-10
S100A3	50	47	3	2.04842	5.93831e-11	1.2149e-09
S100A2	63	48	15	1.71691	1.39477e-06	6.2385e-06
S100A13	75	50	25	1.49916	1.0796e-09	1.24373e-08
SLC39A1	75	50	25	1.74688	2.23823e-12	2.13051e-10
RPS27	75	50	25	1.47219	1.23686e-07	7.25567e-07
SYT11	75	50	25	1.80669	5.82334e-12	2.81432e-10
PMVK	75	50	25	1.21672	7.37527e-12	3.14557e-10
PBXIP1	75	50	25	1.38614	2.8474e-12	2.13051e-10
PYGO2	75	50	25	1.29317	2.23823e-12	2.13051e-10
ADAM15	75	50	25	2.32329	9.33037e-12	3.55237e-10
DPM3	75	50	25	1.91844	2.75462e-11	6.86896e-10
KRTCAP2	75	50	25	2.01303	3.61833e-12	2.21498e-10
THBS3	46	44	2	1.7366	5.23878e-10	6.92442e-09
CD5L	25	23	2	1.02216	0.00124345	0.00284357
CD1C	23	23	0	1.16432	7.80762e-05	0.000235556
CRABP2	36	33	3	1.44621	1.72608e-05	6.05215e-05
HDGF	75	50	25	1.4631	1.48829e-11	4.59135e-10
ACKR1	21	21	0	1.29549	0.000199778	0.000552344
TAGLN2	75	50	25	1.18462	1.2744e-11	4.19693e-10
SLAMF7	29	29	0	1.56722	3.50964e-06	1.4267e-05
PEA15	75	50	25	1.47783	1.2744e-11	4.19693e-10
SDHC	74	50	24	1.36864	7.36558e-11	1.44443e-09
FCGR2B	29	29	0	1.58862	3.50964e-06	1.4267e-05
OLFML2B	66	46	20	2.15522	1.20667e-07	7.1268e-07
ARHGAP30	46	40	6	1.26831	4.32775e-07	2.18699e-06
FCER1G	75	50	25	1.57409	2.56295e-08	1.8565e-07
RGS4	49	45	4	2.99463	3.92909e-10	5.43733e-09
RGS5	71	50	21	2.97416	1.14809e-10	2.04272e-09
MIR3658	74	50	24	1.24837	4.0311e-11	9.2131e-10
LOC284685	33	33	0	1.09067	3.40221e-07	1.76969e-06
FMO3	35	34	1	1.98744	7.04247e-07	3.37632e-06
PFN1P1	75	50	25	1.80661	9.9268e-11	1.82949e-09
QSOX1	75	50	25	1.63472	3.9182e-12	2.31678e-10
IER5	75	50	25	1.18909	4.97164e-12	2.6397e-10
EIF1P3	40	40	0	1.70605	3.16667e-09	3.0837e-08
LAMC2	33	32	1	1.67906	3.35345e-06	1.37763e-05
SHISA4	75	50	25	1.22275	1.64224e-09	1.76188e-08
UBE2T	54	46	8	1.54854	1.37548e-08	1.07679e-07
RPS27P8	73	48	25	1.72102	3.1835e-06	1.3121e-05
PHLDA3	75	50	25	1.49936	9.33037e-12	3.55237e-10
FMOD	44	44	0	2.35366	1.4942e-10	2.50263e-09
PRELP	74	50	24	1.8186	6.30127e-12	2.94916e-10
ADORA1	75	50	25	1.51656	3.45261e-07	1.78343e-06
LRRN2	71	50	21	1.24228	1.8704e-11	5.24959e-10
SNRPGP10	75	50	25	1.37293	2.16678e-09	2.21793e-08
REN	75	50	25	1.97836	1.6394e-06	7.23526e-06
RPL21P19	48	47	1	1.95186	2.01652e-11	5.56027e-10
RAB7B	47	43	4	1.42929	2.08776e-09	2.15542e-08
RPS14P1	42	42	0	2.07329	7.13776e-10	8.76636e-09
SERTAD4-AS1	66	48	18	1.12564	1.45048e-07	8.34577e-07
RPS25P2	73	50	23	2.28488	2.23743e-12	2.13051e-10
RPL21P28	75	50	25	1.13616	8.98983e-09	7.51641e-08
BATF3	36	35	1	1.21563	3.0225e-07	1.60045e-06
LOC643454	35	35	0	1.07509	9.69469e-08	5.83176e-07
TGFB2	62	47	15	1.49078	1.4903e-09	1.63943e-08
TGFB2-OT1	68	50	18	1.6081	1.07042e-11	3.90505e-10
MORF4L1P1	56	43	13	1.27031	0.00013114	0.000377624
ACTBP11	47	47	0	1.81864	1.2376e-11	4.19693e-10
LOC724084	41	41	0	1.43117	1.5171e-09	1.65492e-08
CNIH4	75	50	25	1.03703	2.23823e-12	2.13051e-10
FTH1P2	75	50	25	1.40503	5.45438e-11	1.14132e-09
RPS15P2	36	36	0	1.57495	5.05503e-08	3.30994e-07
MT1HL1	23	22	1	1.11794	0.000510137	0.00127759
RPL35P1	55	50	5	2.11781	4.29043e-12	2.42658e-10
SH3BP5L	50	38	12	1.09203	0.000264577	0.000713281
ZNF672	75	50	25	1.35575	2.8474e-12	2.13051e-10
PXDN	74	49	25	1.18777	3.31399e-08	2.3002e-07
TMSB4XP2	51	50	1	4.22797	9.57465e-13	2.13051e-10
RRM2	30	29	1	1.01257	2.72972e-05	9.14593e-05
EIF1P7	48	48	0	2.28274	5.18202e-12	2.68742e-10
FAM84A	46	43	3	1.36973	3.65347e-09	3.49238e-08
HS1BP3	57	47	10	1.93462	1.73702e-10	2.81859e-09
TRMT112P6	75	50	25	1.41178	5.05819e-11	1.08162e-09
LOC105374325	41	40	1	1.843	8.74703e-09	7.36467e-08
LOC102723401	75	50	25	1.02015	1.67896e-07	9.45817e-07
KCNK3	56	46	10	1.44193	4.83929e-09	4.46198e-08
EMILIN1	75	50	25	2.00686	3.34099e-12	2.17824e-10
OST4	75	50	25	1.28852	7.3607e-09	6.32712e-08
FNDC4	75	50	25	1.16535	3.08453e-12	2.13051e-10
ZNF513	69	50	19	1.26232	2.81234e-12	2.13051e-10
FTH1P3	51	50	1	3.28206	9.57465e-13	2.13051e-10
MRPL33	75	50	25	1.56311	1.15814e-09	1.31004e-08
LTBP1	74	49	25	1.23367	1.0936e-07	6.49338e-07
RPLP0P6	75	50	25	1.04164	4.27671e-08	2.86767e-07
LOC112268414	33	33	0	1.05795	3.40221e-07	1.76969e-06
RPL18AP6	74	50	24	2.53508	2.23823e-12	2.13051e-10
BCYRN1	42	42	0	2.71851	7.13776e-10	8.76636e-09
BTF3P5	50	49	1	1.94245	3.46159e-12	2.21498e-10
RPS27A	75	50	25	1.07071	1.39819e-07	8.06571e-07
LOC644456	51	50	1	1.75336	9.57465e-13	2.13051e-10
RPL21P37	65	50	15	1.51025	3.04353e-11	7.42336e-10
HMGN2P21	38	38	0	1.29556	1.3088e-08	1.03288e-07
MRPL36P1	36	36	0	1.16228	5.05503e-08	3.30994e-07
TPRKB	75	50	25	1.05206	5.3353e-05	0.000167036
BOLA3	75	50	25	1.01654	2.56295e-08	1.8565e-07
MOGS	75	50	25	1.29333	2.23823e-12	2.13051e-10
DOK1	73	50	23	1.79486	3.08344e-12	2.13051e-10
LOC105374836	67	47	20	1.36986	0.000772459	0.0018568
TMSB10	75	50	25	1.62598	6.81757e-12	3.11176e-10
PEBP1P2	52	43	9	1.2318	8.5857e-08	5.29107e-07
RETSAT	75	50	25	1.1619	7.93758e-11	1.53159e-09
CAPG	71	48	23	1.24228	0.000162619	0.000459948
CYTOR	75	50	25	1.31488	6.88443e-09	5.97365e-08
MTATP6P28	74	49	25	1.38237	3.12637e-05	0.000102949
RPIA	75	50	25	1.02917	6.83396e-11	1.35896e-09
IGKC	61	48	13	6.173	1.35437e-07	7.87106e-07
IGKJ5	36	30	6	4.86602	0.00113364	0.00263375
IGKJ4	56	44	12	4.62635	4.19882e-05	0.000134697
IGKJ3	37	32	5	5.96135	2.97785e-05	9.85045e-05
IGKJ2	49	44	5	5.6413	9.67915e-08	5.83176e-07
IGKJ1	57	45	12	5.56601	9.56466e-07	4.44094e-06
IGKV4-1	27	26	1	2.90665	0.000110559	0.000324647
IGKV1-5	31	30	1	3.98978	6.87866e-06	2.62148e-05
IGKV3-11	30	26	4	2.9543	0.0017556	0.00386803
IGKV3-15	23	23	0	4.14906	7.80762e-05	0.000235556
IGKV3-20	32	30	2	4.67828	1.82482e-05	6.34419e-05
IGKV2-28	27	26	1	3.48432	7.56583e-05	0.000229951
IGKV2-30	19	18	1	3.03669	0.00318507	0.00661596
IGKV1-33	14	14	0	2.80547	0.00391017	0.00796109
IGKV1-39	29	28	1	3.74604	1.61971e-05	5.72416e-05
IGKV1D-39	28	28	0	4.13088	6.07513e-06	2.33747e-05
IGKV1D-33	14	14	0	2.84487	0.00391017	0.00796109
IGKV2D-28	30	27	3	4.00328	0.000215681	0.000592431
IGKV3D-20	26	26	0	3.04257	1.75052e-05	6.11721e-05
IGKV3D-15	19	19	0	2.81638	0.000489951	0.00123099
IGKV3D-11	20	20	0	2.54158	0.000314466	0.000831297
ARID5A	75	50	25	1.13793	1.5474e-10	2.55337e-09
ACTR1B	74	50	24	1.2441	3.20899e-11	7.68287e-10
RPL31	75	50	25	1.88805	6.65096e-08	4.1965e-07
FHL2	75	50	25	1.72604	3.74974e-09	3.55179e-08
C2orf40	75	50	25	1.85141	6.02012e-09	5.37917e-08
EEF1A1P12	41	41	0	1.69822	1.5171e-09	1.65492e-08
MALL	41	41	0	1.86568	1.5171e-09	1.65492e-08
MIR4435-2HG	75	50	25	1.06436	1.73669e-08	1.31536e-07
SH3RF3	44	39	5	1.14602	1.51804e-06	6.75502e-06
STEAP3	51	44	7	1.61259	7.58851e-08	4.73826e-07
YWHAZP2	50	50	0	1.78105	8.53474e-13	2.13051e-10
GYPC	75	50	25	1.31716	1.33227e-09	1.47599e-08
RNU6-395P	63	49	14	1.08362	4.13391e-09	3.87105e-08
AMMECR1L	62	45	17	1.13599	7.19788e-09	6.23178e-08
HS6ST1	75	50	25	1.78536	2.8474e-12	2.13051e-10
PLAC9P1	50	47	3	2.10523	8.69727e-11	1.64563e-09
RAB6C	44	44	0	1.43414	1.4942e-10	2.50263e-09
LYPD1	44	40	4	2.51816	1.70866e-07	9.61505e-07
UBBP1	68	50	18	1.96762	6.18137e-12	2.94916e-10
RPL15P5	43	43	0	1.65635	3.29673e-10	4.69972e-09
ARHGAP15	45	35	10	1.16596	0.00109754	0.00255216
DAPL1	75	50	25	1.5184	1.23686e-07	7.25567e-07
ITGB6	31	27	4	1.1055	0.00112097	0.00260546
MIR4785	74	50	24	1.85577	5.62851e-09	5.07867e-08
FAP	24	24	0	1.67306	4.79954e-05	0.000152093
EIF3EP3	72	50	22	1.39068	1.92646e-10	3.03198e-09
EIF2S2P4	74	50	24	1.22951	3.61833e-12	2.21498e-10
RPS15P4	75	50	25	1.57224	4.34845e-11	9.72483e-10
HOXD9	70	49	21	1.23307	3.43196e-10	4.87174e-09
RPLP1P4	75	50	25	1.16397	5.62851e-09	5.07867e-08
MIR4444-1	33	32	1	1.26187	1.34113e-06	6.01755e-06
NUDCP2	35	35	0	1.29326	9.69469e-08	5.83176e-07
FTH1P20	68	50	18	2.78931	3.54794e-12	2.21498e-10
CACYBPP2	71	50	21	1.38074	6.2797e-12	2.94916e-10
COL3A1	75	50	25	2.10522	2.04941e-06	8.82032e-06
MIR3606	25	25	0	1.18907	2.91609e-05	9.67691e-05
COL5A2	28	28	0	1.82208	6.07513e-06	2.33747e-05
HNRNPCP2	75	50	25	1.06747	2.23823e-12	2.13051e-10
DAZAP2P1	32	32	0	1.30462	6.23031e-07	3.02129e-06
RPL12P16	75	50	25	1.12869	6.83396e-11	1.35896e-09
RPL10P6	51	50	1	2.79047	1.57271e-12	2.13051e-10
FN1	69	47	22	3.96512	7.05787e-09	6.11395e-08
RNF25	57	50	7	2.77564	2.77976e-12	2.13051e-10
RPL37A	75	50	25	1.36591	2.40272e-08	1.74855e-07
IGFBP2	75	50	25	1.21642	2.07518e-10	3.2329e-09
AAMP	75	50	25	1.87081	1.48829e-11	4.59135e-10
TMBIM1	75	50	25	1.80556	2.23823e-12	2.13051e-10
MIR6513	74	50	24	1.13694	5.82334e-12	2.81432e-10
WNT10A	30	27	3	1.06958	0.000215681	0.000592431
STK16	54	49	5	1.45515	5.06487e-12	2.68009e-10
STK11IP	44	42	2	1.75124	2.66003e-09	2.66572e-08
LOC646644	51	48	3	1.48334	1.75477e-11	5.02604e-10
KCNE4	75	50	25	1.36348	2.77749e-10	4.09798e-09
SERPINE2	75	50	25	1.01363	0.000408277	0.00104771
PID1	38	38	0	1.85913	1.3088e-08	1.03288e-07
TPM3P8	50	50	0	2.22447	8.53474e-13	2.13051e-10
BANF1P3	75	50	25	1.4464	8.55294e-11	1.62028e-09
ITM2C	75	50	25	1.84455	5.88086e-11	1.2079e-09
RPS28P4	41	41	0	2.03389	1.5171e-09	1.65492e-08
ARL4C	74	50	24	1.7828	2.32154e-09	2.35625e-08
TMSB10P1	30	30	0	1.14768	2.00031e-06	8.64955e-06
ERFE	36	36	0	1.67311	5.05503e-08	3.30994e-07
ASB1	40	38	2	1.05779	5.0818e-08	3.32607e-07
D2HGDH	46	38	8	1.11562	9.47961e-06	3.52074e-05
MRPS36P1	33	33	0	1.03905	3.40221e-07	1.76969e-06
OXTR	32	29	3	1.43093	4.3943e-05	0.000140526
SSUH2	29	29	0	1.2246	3.50964e-06	1.4267e-05
IRAK2	66	48	18	1.04461	1.38348e-09	1.53164e-08
ARPC4	75	50	25	2.05196	4.97164e-12	2.6397e-10
ARPC4-TTLL3	61	50	11	1.39592	2.42143e-12	2.13051e-10
ATG7	54	46	8	1.69112	5.74046e-09	5.1767e-08
HDAC11	53	46	7	2.01468	4.9403e-10	6.55987e-09
FBLN2	27	27	0	1.72917	1.03786e-05	3.80661e-05
SLC6A6	75	50	25	1.85153	1.66551e-10	2.70818e-09
HMGN2P7	36	36	0	1.1076	5.05503e-08	3.30994e-07
RN7SL4P	48	41	7	2.23443	7.6643e-07	3.63868e-06
LOC643634	75	50	25	1.16556	1.37729e-11	4.39662e-10
RPL29P11	50	50	0	2.2274	8.53474e-13	2.13051e-10
RPS27P4	75	50	25	1.75225	2.55169e-11	6.49787e-10
HHATL	40	35	5	1.04349	2.36698e-05	8.03577e-05
MIR564	50	47	3	1.99097	5.93831e-11	1.2149e-09
RPS24P8	37	37	0	1.40107	2.59354e-08	1.86053e-07
TMEM158	44	33	11	1.11567	0.0016136	0.00361122
CCR2	22	22	0	1.1476	0.000125578	0.000363823
ZNF589	39	38	1	1.32738	2.36331e-08	1.73036e-07
FAM212A	75	50	25	1.19085	1.87654e-11	5.24959e-10
WDR6	75	50	25	1.24607	2.8474e-12	2.13051e-10
C3orf18	75	50	25	1.18846	3.73645e-11	8.66656e-10
RASSF1	75	50	25	1.04172	7.97759e-12	3.29445e-10
TWF2	75	50	25	1.29023	2.23823e-12	2.13051e-10
WDR82	75	50	25	1.18135	5.88086e-11	1.2079e-09
SEMA3G	75	50	25	1.53932	1.43749e-10	2.43738e-09
SMIM4	75	50	25	1.32093	2.16678e-09	2.21793e-08
TKT	75	50	25	1.43702	3.5028e-09	3.35452e-08
RPL10AP6	45	44	1	1.64041	2.52889e-10	3.81411e-09
PSMC1P1	75	50	25	1.05598	2.23823e-12	2.13051e-10
COPS8P2	58	50	8	1.22847	1.04724e-11	3.84645e-10
GXYLT2	36	29	7	1.12875	0.00134324	0.00304944
LAPTM4BP2	37	37	0	1.34917	2.59354e-08	1.86053e-07
FTH1P23	75	50	25	2.5332	2.62818e-12	2.13051e-10
HNRNPA3P6	41	41	0	1.51406	1.5171e-09	1.65492e-08
CAP1P1	47	46	1	1.29945	8.41724e-11	1.61814e-09
HNRNPKP4	65	50	15	1.52958	2.10983e-12	2.13051e-10
COL8A1	64	46	18	2.87577	3.51258e-07	1.81381e-06
FILIP1L	54	46	8	2.30825	4.07871e-09	3.82165e-08
RPS18P5	55	46	9	3.46967	1.74937e-09	1.858e-08
NFKBIZ	60	48	12	1.40597	2.14806e-09	2.21182e-08
ZBED2	41	33	8	1.26839	0.000220777	0.000605683
ADPRH	75	50	25	1.15484	2.18877e-11	5.82057e-10
CD86	52	41	11	1.0496	8.91208e-06	3.32261e-05
FTH1P4	26	26	0	1.0384	1.75052e-05	6.11721e-05
EFCC1	73	50	23	1.08427	7.37276e-12	3.14557e-10
LOC100421438	49	45	4	1.36229	2.92428e-10	4.29831e-09
RBP1	75	50	25	1.16959	1.43749e-10	2.43738e-09
CHST2	75	50	25	1.65914	1.5474e-10	2.55337e-09
RPL21P39	75	50	25	1.4077	5.88086e-11	1.2079e-09
SETP14	47	47	0	1.65729	1.2376e-11	4.19693e-10
RARRES1	42	38	4	2.52719	6.88857e-07	3.31885e-06
BRD7P2	36	36	0	1.03045	5.05503e-08	3.30994e-07
SPTSSB	54	38	16	1.31793	0.00396639	0.00805769
RPL23AP42	74	49	25	1.5109	1.78412e-07	9.98215e-07
RPL22P1	75	50	25	1.04013	2.66401e-09	2.66572e-08
CLDN11	75	50	25	1.38297	2.20813e-05	7.53585e-05
UBE2V1P2	42	42	0	1.39869	7.13776e-10	8.76636e-09
RPL4P4	56	49	7	1.75013	1.75454e-11	5.02604e-10
ETV5	60	48	12	1.95298	3.37083e-11	8.02115e-10
LOC100287402	64	50	14	2.77525	2.06856e-12	2.13051e-10
RPS20P14	53	44	9	1.20857	1.06447e-08	8.70424e-08
RPL39L	75	50	25	1.05911	8.55294e-11	1.62028e-09
RPL39P19	75	50	25	1.10668	6.33992e-11	1.28361e-09
CLDN1	75	50	25	1.17726	0.00149823	0.00336848
WDR53	51	42	9	1.0039	2.41641e-05	8.19824e-05
RPL35A	75	50	25	1.35465	6.02012e-09	5.37917e-08
ATP5ME	75	50	25	1.06036	5.17842e-06	2.02903e-05
SPON2	75	50	25	2.21764	1.89564e-07	1.04821e-06
C4orf48	75	50	25	2.11683	1.09071e-11	3.90505e-10
MIR4800	75	50	25	1.07628	2.36342e-11	6.15949e-10
CYTL1	25	25	0	1.44874	2.91609e-05	9.67691e-05
HS3ST1	48	43	5	1.78589	9.58315e-09	7.97266e-08
RNPS1P1	39	39	0	1.28462	6.49383e-09	5.68848e-08
RPL21P46	41	41	0	1.65872	1.5171e-09	1.65492e-08
CDC42P6	49	46	3	1.35179	1.23664e-10	2.17256e-09
UCHL1	75	50	25	1.40576	3.5028e-09	3.35452e-08
NDUFB4P12	75	50	25	1.16441	1.15156e-10	2.04272e-09
RAC1P2	75	50	25	1.71361	3.61833e-12	2.21498e-10
RPL15P7	73	49	24	1.52317	1.54652e-11	4.74288e-10
NMU	17	17	0	1.56875	0.00115512	0.00266264
LOC728048	45	45	0	2.44586	6.6432e-11	1.33634e-09
RPL6P10	65	50	15	1.2593	4.80242e-11	1.0493e-09
GCOM2	37	37	0	1.10321	2.59354e-08	1.86053e-07
MT2P1	46	45	1	2.16272	1.00297e-10	1.84409e-09
JCHAIN	60	44	16	2.90482	1.7581e-05	6.13684e-05
CXCL6	64	46	18	1.74061	0.000208023	0.000572706
AREG	48	41	7	1.52734	2.02578e-07	1.11347e-06
IGFBP7-AS1	50	46	4	2.22706	1.47587e-10	2.49603e-09
TECRP1	75	50	25	1.07088	3.74974e-09	3.55179e-08
HSP90AB3P	54	50	4	1.77	1.27552e-12	2.13051e-10
TMSB4XP8	75	50	25	1.47718	7.39118e-07	3.51436e-06
ADH1B	59	45	14	2.36266	2.30917e-07	1.2477e-06
EEF1A1P9	49	49	0	2.33496	2.12529e-12	2.13051e-10
LEF1	28	27	1	1.42796	3.16386e-05	0.000104106
HIGD1AP14	36	36	0	1.79947	5.05503e-08	3.30994e-07
GAR1	75	50	25	1.10628	3.08453e-12	2.13051e-10
LOC107986209	46	46	0	2.32673	2.89615e-11	7.14201e-10
RPL7AP30	31	31	0	1.15656	1.12435e-06	5.1319e-06
RPS26P25	75	50	25	1.33556	3.36245e-06	1.37763e-05
RPL21P53	74	50	24	1.30436	4.60394e-10	6.17949e-09
ELF2	66	49	17	1.34046	3.37407e-07	1.76624e-06
PPP1R14BP3	75	50	25	1.30693	5.45438e-11	1.14132e-09
NDUFC1	75	50	25	1.02151	3.36245e-06	1.37763e-05
H3F3AP6	75	50	25	1.454	2.98653e-10	4.36106e-09
HHIP-AS1	54	42	12	1.03454	9.58398e-06	3.55721e-05
LOC100420464	35	35	0	1.11314	9.69469e-08	5.83176e-07
RTN3P1	48	48	0	1.43165	5.18202e-12	2.68742e-10
SFRP2	44	44	0	5.22138	1.4942e-10	2.50263e-09
ANXA2P1	57	48	9	1.95189	7.93711e-11	1.53159e-09
TDO2	19	19	0	1.06826	0.000489951	0.00123099
NACA3P	37	37	0	1.31409	2.59354e-08	1.86053e-07
RPL21P51	44	44	0	2.01851	1.4942e-10	2.50263e-09
LOC100288073	49	49	0	2.02213	2.12529e-12	2.13051e-10
CPE	75	50	25	1.70671	8.55294e-11	1.62028e-09
PTGES3P3	51	47	4	1.26876	1.68087e-10	2.73032e-09
MORF4	57	50	7	1.67293	1.57576e-12	2.13051e-10
VEGFC	75	50	25	1.06228	1.24223e-09	1.38509e-08
CASP3	75	50	25	1.35966	5.70672e-10	7.33789e-09
ANKRD37	75	50	25	1.06989	2.25224e-08	1.65136e-07
ADAMTS16	30	29	1	1.81929	8.14023e-06	3.05822e-05
FAM173B	51	42	9	1.03401	8.66025e-05	0.000259127
EEF1A1P13	75	50	25	1.9728	2.42553e-12	2.13051e-10
SNORD141B	75	50	25	1.82617	4.69021e-11	1.02685e-09
BASP1	49	46	3	2.25925	1.14655e-10	2.04272e-09
RPS26P28	36	36	0	1.51174	5.05503e-08	3.30994e-07
RPL36AP21	37	37	0	1.52529	2.59354e-08	1.86053e-07
FTH1P10	75	50	25	1.94359	6.30127e-12	2.94916e-10
MSNP1	38	38	0	1.28832	1.3088e-08	1.03288e-07
LOC503540	41	41	0	1.20544	1.5171e-09	1.65492e-08
LOC100130746	42	42	0	1.35857	7.13776e-10	8.76636e-09
CDH12	44	36	8	1.1134	0.000523961	0.00131095
SNORA105A	75	50	25	1.12996	1.24007e-10	2.17256e-09
RPS8P8	42	42	0	1.61611	7.13776e-10	8.76636e-09
EGFLAM	47	41	6	1.30596	8.77342e-07	4.10074e-06
C7	75	50	25	2.38268	1.67896e-07	9.45817e-07
RPL37	75	50	25	1.02391	2.56295e-08	1.8565e-07
EEF1A1P19	64	50	14	2.21091	2.06856e-12	2.13051e-10
GZMK	33	33	0	1.85349	3.40221e-07	1.76969e-06
RPL26P19	75	50	25	1.31018	5.45438e-11	1.14132e-09
PLK2	75	50	25	1.38344	2.55169e-11	6.49787e-10
CKS1BP3	75	50	25	1.01615	1.53182e-09	1.65939e-08
CHCHD2P2	62	49	13	1.65452	9.56926e-11	1.78041e-09
FUNDC2P1	36	36	0	1.26338	5.05503e-08	3.30994e-07
RPL7P23	66	50	16	2.01198	2.95648e-12	2.13051e-10
ACTBP2	57	50	7	3.41595	1.57576e-12	2.13051e-10
RPS3AP20	33	33	0	1.22117	3.40221e-07	1.76969e-06
LOC644936	49	49	0	2.20909	2.12529e-12	2.13051e-10
PPIAP11	75	50	25	2.23702	2.42553e-12	2.13051e-10
VCAN	44	34	10	1.33832	0.00038552	0.000996682
RPL10AP9	35	35	0	1.17691	9.69469e-08	5.83176e-07
PSME2P1	68	50	18	1.10306	1.35191e-11	4.39662e-10
LOC402221	36	36	0	1.79024	5.05503e-08	3.30994e-07
MTCO2P22	73	50	23	1.04525	2.88738e-07	1.52972e-06
PSMC1P5	50	48	2	2.16898	5.93831e-11	1.2149e-09
RPS3AP21	71	50	21	1.9434	3.07367e-12	2.13051e-10
RPS25P6	75	50	25	1.66071	3.31399e-08	2.3002e-07
PTMAP2	75	50	25	1.60942	7.0658e-10	8.76636e-09
MIR1244-2	67	47	20	1.15485	0.000908281	0.0021505
SNCAIP	41	40	1	1.36988	6.1583e-09	5.4932e-08
PDLIM4	75	50	25	1.39218	2.02209e-09	2.09455e-08
TCF7	26	26	0	1.1943	1.75052e-05	6.11721e-05
TGFB1	75	50	25	2.51211	2.75462e-11	6.86896e-10
FAM53C	75	50	25	1.26371	1.00886e-11	3.73556e-10
REEP2	70	50	20	1.0599	4.66076e-11	1.02685e-09
RPL7P19	42	42	0	1.64969	7.13776e-10	8.76636e-09
MZB1	29	28	1	3.17008	1.52837e-05	5.43707e-05
PROB1	39	39	0	1.33597	6.49383e-09	5.68848e-08
MIR3655	75	50	25	1.83396	1.66551e-10	2.70818e-09
DND1	38	38	0	1.00864	1.3088e-08	1.03288e-07
ZMAT2	72	50	22	2.12704	8.61637e-12	3.41837e-10
PCDH1	75	50	25	1.1165	2.23247e-10	3.41991e-09
ADRB2	38	36	2	1.01681	2.83961e-07	1.50805e-06
ABLIM3	41	40	1	1.47967	6.1583e-09	5.4932e-08
CSF1R	74	49	25	1.19908	4.40034e-05	0.000140526
PDGFRB	75	50	25	1.39015	1.06924e-10	1.92291e-09
GALNT10	74	49	25	1.01799	5.26173e-09	4.78925e-08
GAPDHP40	29	29	0	1.00813	3.50964e-06	1.4267e-05
LOC727947	45	43	2	1.5593	1.14995e-09	1.31004e-08
PTTG1	63	48	15	1.60526	7.33725e-09	6.32712e-08
SLC36A1	42	38	4	1.10037	1.18143e-06	5.3642e-06
RPLP0P9	75	50	25	1.539	1.00627e-09	1.17223e-08
KCNMB1	58	50	8	1.54543	4.54689e-11	1.01396e-09
FGF18	33	33	0	1.36387	3.40221e-07	1.76969e-06
FBXW11	75	50	25	1.03926	1.0796e-09	1.24373e-08
RPL10P9	75	50	25	1.0024	2.01389e-07	1.10771e-06
SLIT3	75	50	25	1.10221	2.32154e-09	2.35625e-08
LOC100130394	74	50	24	1.41252	0.000135825	0.000390321
SUMO2P6	39	38	1	1.44093	4.07156e-08	2.75736e-07
TSPAN17	75	50	25	2.01645	2.42553e-12	2.13051e-10
RPL19P9	48	47	1	2.11896	2.18176e-11	5.82057e-10
MXD3	43	40	3	1.23195	4.47933e-08	2.9971e-07
ADAMTS2	34	30	4	1.04584	0.000157943	0.00044762
HNRNPAB	75	50	25	1.3448	2.23823e-12	2.13051e-10
PHYKPL	75	50	25	1.26923	3.20899e-11	7.68287e-10
TUBB2BP1	37	37	0	1.13363	2.59354e-08	1.86053e-07
RPL34P16	37	37	0	1.44191	2.59354e-08	1.86053e-07
LY86	57	45	12	1.63485	1.42076e-07	8.18983e-07
RPS3P4	45	45	0	2.05097	6.6432e-11	1.33634e-09
EDN1	74	50	24	1.29109	6.88443e-09	5.97365e-08
RPL15P3	75	50	25	1.51116	7.37527e-12	3.14557e-10
GFOD1	75	50	25	2.27032	9.33037e-12	3.55237e-10
ARPC3P5	49	48	1	1.87684	6.90826e-12	3.1167e-10
NHLRC1	52	50	2	1.80952	1.06335e-12	2.13051e-10
SOX4	75	50	25	1.67718	2.23823e-12	2.13051e-10
PPIAP29	75	50	25	1.73043	2.8474e-12	2.13051e-10
HIST1H4C	75	50	25	1.17755	1.09674e-08	8.89356e-08
HIST1H3PS1	43	43	0	2.34234	3.29673e-10	4.69972e-09
HIST1H4J	50	41	9	1.08102	1.46532e-06	6.52788e-06
HIST1H4K	48	43	5	1.21506	3.18849e-08	2.2314e-07
OR2I1P	28	28	0	1.07356	6.07513e-06	2.33747e-05
UBD	67	50	17	1.24071	1.0276e-06	4.7458e-06
GTF2H4	35	34	1	1.15101	6.61321e-07	3.18716e-06
SUMO2P1	75	50	25	1.135	4.59285e-12	2.51559e-10
HLA-G	46	41	5	1.19246	1.82786e-07	1.0185e-06
RPP21	75	50	25	1.0169	4.0136e-09	3.76516e-08
RANP1	75	50	25	1.35803	2.23823e-12	2.13051e-10
IER3-AS1	70	50	20	1.72296	3.43196e-10	4.87174e-09
IER3	75	50	25	1.39172	1.06924e-10	1.92291e-09
NFKBIL1	74	50	24	1.08995	3.61833e-12	2.21498e-10
TNF	57	50	7	1.4888	2.08884e-10	3.25093e-09
LTB	63	46	17	1.74268	1.11148e-06	5.08805e-06
RPL3P2	59	50	9	1.90472	2.05971e-12	2.13051e-10
EGFL8	73	50	23	1.19048	1.15782e-09	1.31004e-08
C6orf47	75	50	25	1.68266	2.42553e-12	2.13051e-10
DDAH2	75	50	25	1.47016	2.62818e-12	2.13051e-10
NELFE	75	50	25	1.53954	1.24007e-10	2.17256e-09
HLA-DQB1-AS1	34	33	1	2.05577	1.03923e-06	4.79525e-06
BAK1	74	50	24	1.92659	2.23823e-12	2.13051e-10
UQCC2	75	50	25	1.05867	1.5474e-10	2.55337e-09
LEMD2	75	50	25	1.1944	1.09071e-11	3.90505e-10
SLC39A7	75	50	25	1.21389	2.23823e-12	2.13051e-10
RPS18	75	50	25	1.09505	2.85323e-09	2.82786e-08
ZBTB22	74	50	24	1.55	6.30127e-12	2.94916e-10
LYPLA2P1	63	49	14	1.06027	3.54291e-11	8.32904e-10
ZBTB9	69	50	19	1.47847	3.30011e-12	2.17824e-10
LOC101929243	67	47	20	1.12138	1.32696e-06	5.9574e-06
RPL35P2	50	48	2	2.07971	1.71389e-11	5.00332e-10
TEAD3	72	50	22	1.1513	1.87408e-11	5.24959e-10
RPS15AP19	39	39	0	1.88051	6.49383e-09	5.68848e-08
PANDAR	28	28	0	1.04229	6.07513e-06	2.33747e-05
PI16	70	49	21	1.83172	1.02162e-08	8.40282e-08
COX6A1P2	75	50	25	1.53651	1.09071e-11	3.90505e-10
CMTR1	75	50	25	1.21182	7.37527e-12	3.14557e-10
RPL23P6	38	38	0	1.48746	1.3088e-08	1.03288e-07
TREM2	37	36	1	2.11501	3.79694e-07	1.9452e-06
DAAM2	68	50	18	2.05549	2.19387e-12	2.13051e-10
RPL24P4	75	50	25	1.73105	1.87654e-11	5.24959e-10
SLC35B2	75	50	25	1.23942	2.23823e-12	2.13051e-10
MIR4647	75	50	25	1.71131	2.23823e-12	2.13051e-10
SLC29A1	75	50	25	1.06244	1.60805e-11	4.79954e-10
TNFRSF21	75	50	25	1.49868	1.1631e-07	6.87985e-07
LOC646517	46	46	0	1.53174	2.89615e-11	7.14201e-10
FTH1P5	75	50	25	2.73558	2.23823e-12	2.13051e-10
FTH1P15	38	38	0	1.71286	1.3088e-08	1.03288e-07
ADH5P4	39	39	0	1.1061	6.49383e-09	5.68848e-08
PTP4A1	75	50	25	1.08244	2.40138e-10	3.63233e-09
RPL39P3	75	50	25	1.85719	2.55169e-11	6.49787e-10
NT5E	74	49	25	1.52326	8.98983e-09	7.51641e-08
RPS27AP11	36	36	0	1.10735	5.05503e-08	3.30994e-07
MARCKS	75	50	25	1.16501	3.88676e-07	1.98275e-06
LOC102724646	26	26	0	1.20145	1.75052e-05	6.11721e-05
RWDD1	75	50	25	1.02683	0.000118423	0.000345465
PLN	50	41	9	1.27373	5.30139e-06	2.07509e-05
HEY2	62	48	14	1.04147	1.07385e-08	8.77176e-08
PRELID1P1	33	33	0	1.09076	3.40221e-07	1.76969e-06
CENPW	30	30	0	1.19148	2.00031e-06	8.64955e-06
RNF146	75	50	25	1.69239	5.381e-12	2.69222e-10
MOXD1	53	47	6	3.39444	9.34935e-11	1.74365e-09
RAB32	75	50	25	1.22314	7.37527e-12	3.14557e-10
PPP1R14C	69	46	23	1.19956	0.000893874	0.00212251
MTHFD1L	54	42	12	1.64825	7.892e-08	4.91597e-07
RPL27AP6	75	50	25	1.93873	3.61833e-12	2.21498e-10
SOD2	75	50	25	1.152	1.0936e-07	6.49338e-07
SLC22A3	47	34	13	1.16003	0.00383375	0.00783926
THBS2	22	22	0	1.84387	0.000125578	0.000363823
SMOC2	28	27	1	1.63316	2.51874e-05	8.5103e-05
NUDT1	60	45	15	1.58186	1.42596e-08	1.11061e-07
CYTH3	74	49	25	1.27231	1.73722e-11	5.00332e-10
LOC100288712	32	32	0	1.21697	6.23031e-07	3.02129e-06
HSPA8P8	53	50	3	2.28448	1.27029e-12	2.13051e-10
RPL21P75	75	50	25	1.36181	1.02653e-08	8.40282e-08
RPS26P32	28	28	0	1.01582	6.07513e-06	2.33747e-05
EEF1A1P6	75	50	25	1.07632	5.62851e-09	5.07867e-08
HOXA11-AS	31	29	2	1.05555	3.12673e-05	0.000102949
HOTAIRM1	75	50	25	1.13406	8.73884e-10	1.0399e-08
EIF4HP1	75	50	25	1.83297	2.23823e-12	2.13051e-10
CPVL	75	50	25	1.13397	0.000359179	0.000933841
SFRP4	30	30	0	2.97797	2.00031e-06	8.64955e-06
RALA	75	50	25	1.1641	2.18877e-11	5.82057e-10
INHBA	19	19	0	1.06951	0.000489951	0.00123099
YKT6	75	50	25	1.81227	2.8474e-12	2.13051e-10
RPL32P18	33	33	0	1.05179	3.40221e-07	1.76969e-06
AEBP1	75	50	25	1.98213	2.72037e-07	1.44734e-06
OGDH	47	39	8	1.04303	0.000633772	0.00155798
IGFBP1	51	44	7	2.33333	5.17432e-08	3.36126e-07
IGFBP3	74	50	24	2.22368	1.78412e-07	9.98215e-07
RAMP3	75	50	25	2.59021	1.33652e-08	1.04734e-07
SEC61G	75	50	25	1.11461	1.0936e-07	6.49338e-07
SUMO2P3	32	32	0	1.0166	6.23031e-07	3.02129e-06
FKBP9P1	52	44	8	1.17001	1.22293e-08	9.83007e-08
LOC442309	46	44	2	1.7631	3.89713e-10	5.39789e-09
RPL35P5	38	38	0	1.68302	1.3088e-08	1.03288e-07
SKP1P1	75	50	25	1.02478	4.69021e-11	1.02685e-09
CLDN4	75	50	25	1.11233	0.00034408	0.000899378
METTL27	33	29	4	1.30081	0.000482009	0.00122066
ELN	44	42	2	2.61207	1.99833e-09	2.08377e-08
EIF4H	75	50	25	1.13534	2.42553e-12	2.13051e-10
LAT2	50	44	6	1.41407	9.75207e-08	5.86401e-07
CD36	50	44	6	1.89325	5.37235e-09	4.87854e-08
COL1A2	75	50	25	3.70792	1.24223e-09	1.38509e-08
RPS27P17	39	39	0	1.62491	6.49383e-09	5.68848e-08
RPS3AP25	49	49	0	2.25997	2.12529e-12	2.13051e-10
TECPR1	49	41	8	1.03236	2.51432e-06	1.06077e-05
RPS3AP26	75	50	25	2.04783	2.23823e-12	2.13051e-10
TMEM130	75	50	25	1.69984	2.40272e-08	1.74855e-07
ARPC1B	75	50	25	1.57948	3.61833e-12	2.21498e-10
ATP5MF-PTCD1	61	50	11	1.0908	1.27909e-11	4.20349e-10
ATP5MF	75	50	25	1.19008	8.2942e-07	3.89977e-06
PCOLCE	74	50	24	2.29037	8.98983e-09	7.51641e-08
SERPINE1	75	50	25	1.89071	3.53282e-08	2.43047e-07
LOC102724094	32	32	0	1.49212	6.23031e-07	3.02129e-06
TRIM56	75	50	25	1.2971	1.48829e-11	4.59135e-10
COL26A1	35	35	0	1.67459	9.69469e-08	5.83176e-07
PRKRIP1	71	50	21	1.41075	1.07668e-09	1.24373e-08
LRWD1	72	50	22	1.57166	2.23504e-12	2.13051e-10
EIF4BP6	38	38	0	1.19844	1.3088e-08	1.03288e-07
RPL7P32	75	50	25	1.19148	5.70672e-10	7.33789e-09
CAV1	75	50	25	1.47255	3.74974e-09	3.55179e-08
RPS26P31	60	50	10	2.16545	7.12784e-12	3.14557e-10
CPA4	28	27	1	2.18272	2.66715e-05	8.95936e-05
MEST	75	50	25	1.94532	1.02743e-05	3.78258e-05
EXOC4	75	50	25	1.18572	2.42553e-12	2.13051e-10
EEF1B2P6	58	50	8	1.96272	6.02785e-12	2.90416e-10
SDHDP2	38	37	1	1.26583	5.17197e-08	3.36114e-07
PTN	74	49	25	1.7853	1.88683e-09	1.97013e-08
AGK	58	48	10	1.0524	8.20531e-06	3.08118e-05
SSBP1	75	50	25	1.75927	2.13924e-07	1.16679e-06
MTRNR2L6	43	43	0	2.18973	3.29673e-10	4.69972e-09
TRBC2	75	50	25	1.02223	0.00254718	0.00542597
GIMAP6	75	50	25	1.49638	3.20899e-11	7.68287e-10
ZNF775	55	48	7	1.89646	5.64599e-11	1.17826e-09
CHPF2	75	50	25	1.05827	7.97759e-12	3.29445e-10
MIR671	75	50	25	1.07686	1.73722e-11	5.00332e-10
MSR1	27	26	1	2.1224	4.34008e-05	0.000139143
NAT1	53	46	7	1.09872	4.45278e-07	2.2393e-06
LOC107984124	42	39	3	1.29333	3.45345e-08	2.39273e-07
TNFRSF10B	75	50	25	1.28562	4.97164e-12	2.6397e-10
CHMP7	75	50	25	1.03388	1.15156e-10	2.04272e-09
LOXL2	64	48	16	1.43882	2.04527e-09	2.11716e-08
NEFL	46	40	6	2.26605	1.10429e-07	6.55184e-07
SCARA3	62	48	14	2.15634	9.10898e-10	1.08192e-08
SNORD13	41	41	0	2.39203	1.5171e-09	1.65492e-08
RPL21P80	50	49	1	2.15957	2.49834e-12	2.13051e-10
TUBBP1	52	50	2	1.91904	2.05334e-12	2.13051e-10
BRF2	75	50	25	1.12349	9.33037e-12	3.55237e-10
RNF5P1	49	45	4	1.85872	6.09568e-10	7.79309e-09
SOX17	75	50	25	1.25311	1.06924e-10	1.92291e-09
RPS26P7	37	37	0	1.60371	2.59354e-08	1.86053e-07
SNHG6	75	50	25	1.06857	1.89564e-07	1.04821e-06
NPM1P6	74	50	24	1.06071	7.37527e-12	3.14557e-10
LOC100129096	53	50	3	2.68553	1.16981e-12	2.13051e-10
MSC	72	48	24	1.56681	1.16783e-06	5.30926e-06
DSTNP3	52	50	2	2.85597	1.06335e-12	2.13051e-10
LY96	72	48	24	1.05996	0.000343946	0.000899378
FABP5	75	50	25	1.71196	2.02209e-09	2.09455e-08
PAG1	63	49	14	1.06152	5.08034e-10	6.72638e-09
FABP4	75	50	25	1.17756	0.000113106	0.000331129
FTH1P11	72	50	22	1.76313	8.40309e-09	7.10881e-08
HNRNPA1P4	45	42	3	1.23984	3.02479e-09	2.9941e-08
RPL34P18	69	50	19	1.76106	1.58959e-11	4.79954e-10
MYL12AP1	42	42	0	1.87136	7.13776e-10	8.76636e-09
MIR7705	75	50	25	1.13514	1.99713e-05	6.86526e-05
RPS26P6	74	50	24	2.09145	2.8474e-12	2.13051e-10
CTHRC1	54	47	7	3.33	1.04328e-10	1.91146e-09
TAGLN2P1	45	40	5	2.38251	5.25816e-08	3.41289e-07
EXT1	75	50	25	1.82358	1.48829e-11	4.59135e-10
COL14A1	22	22	0	1.46689	0.000125578	0.000363823
NDRG1	75	50	25	1.257	4.34845e-11	9.72483e-10
LYNX1	41	39	2	1.1049	1.50608e-07	8.59596e-07
LY6H	21	21	0	1.04085	0.000199778	0.000552344
CDC37L1-AS1	29	29	0	1.05952	3.50964e-06	1.4267e-05
INSL4	38	36	2	2.03165	2.34426e-07	1.26495e-06
IL33	40	39	1	2.40762	1.13452e-08	9.1856e-08
SELENOTP1	60	50	10	1.28125	1.82951e-12	2.13051e-10
RPL4P5	34	34	0	1.10625	1.83017e-07	1.0185e-06
SNRPEP2	46	46	0	1.74716	2.89615e-11	7.14201e-10
LDHAP4	62	49	13	1.42109	3.58978e-11	8.41388e-10
FTH1P12	50	50	0	3.54184	8.53474e-13	2.13051e-10
RPS26P3	63	50	13	2.19122	2.02002e-12	2.13051e-10
RN7SL5P	63	47	16	1.87725	1.27879e-07	7.49602e-07
CDKN2A	54	46	8	2.37062	3.17302e-10	4.61957e-09
CDKN2B	38	38	0	1.87378	1.3088e-08	1.03288e-07
SLC4A1APP1	47	47	0	1.23278	1.2376e-11	4.19693e-10
C9orf72	38	34	4	1.06166	0.000229503	0.000627415
AQP3	75	50	25	1.71811	5.381e-12	2.69222e-10
NOL6	59	48	11	1.22109	1.46264e-10	2.47633e-09
UBAP1	75	50	25	1.79044	5.381e-12	2.69222e-10
CCL19	39	38	1	4.24102	3.10542e-08	2.17975e-07
LOC730098	50	44	6	1.19594	1.58626e-08	1.22158e-07
CCL21	59	49	10	4.47108	2.73279e-10	4.06275e-09
YWHAZP6	31	31	0	1.06575	1.12435e-06	5.1319e-06
DNAJB5	60	50	10	1.74587	1.98386e-12	2.13051e-10
YBX1P10	36	35	1	1.00136	1.53338e-06	6.81937e-06
GLIPR2	72	50	22	1.83318	1.60593e-11	4.79954e-10
CLTA	75	50	25	1.09295	5.17842e-06	2.02903e-05
TMX2P1	53	47	6	1.03363	2.12675e-10	3.30663e-09
PIP5K1B	41	35	6	1.0255	9.36792e-05	0.000279177
MAMDC2	63	43	20	1.08217	0.00022082	0.000605694
HSPB1P1	75	50	25	3.10925	2.23823e-12	2.13051e-10
CHCHD2P9	67	50	17	1.97247	2.76391e-12	2.13051e-10
RPS10P3	40	40	0	1.56245	3.16667e-09	3.0837e-08
RPS29P18	45	45	0	2.56677	6.6432e-11	1.33634e-09
ASPN	54	45	9	1.88552	1.08153e-09	1.24503e-08
LOC728026	33	33	0	1.0729	3.40221e-07	1.76969e-06
NANS	75	50	25	1.91575	4.59285e-12	2.51559e-10
COL15A1	64	45	19	1.83424	3.58561e-08	2.46462e-07
LPAR1	28	28	0	1.73373	6.07513e-06	2.33747e-05
RPL21P87	39	39	0	1.58079	6.49383e-09	5.68848e-08
TNC	72	47	25	1.2539	0.00470309	0.00941095
RPL10P3	31	31	0	1.28437	1.12435e-06	5.1319e-06
FBXW2	60	49	11	1.10279	2.73821e-08	1.94465e-07
PTGS1	59	48	11	1.90168	5.84182e-10	7.49309e-09
GGTA1P	59	49	10	2.46166	4.23626e-11	9.63965e-10
RPL35	75	50	25	1.28904	5.70672e-10	7.33789e-09
ANGPTL2	69	48	21	1.02733	1.74418e-09	1.858e-08
AK1	75	50	25	1.37695	1.85364e-08	1.38978e-07
ST6GALNAC6	75	50	25	1.28784	6.97596e-07	3.34855e-06
SLC25A25	60	48	12	1.31736	6.67291e-11	1.33887e-09
TMSB4XP4	75	50	25	3.93332	2.23823e-12	2.13051e-10
NUP188	47	38	9	1.03326	0.000403268	0.00103827
MIGA2	41	37	4	1.36127	1.56037e-06	6.90205e-06
LINC00963	46	46	0	1.31092	2.89615e-11	7.14201e-10
PTGES	29	29	0	1.24566	3.50964e-06	1.4267e-05
USP20	35	35	0	1.67285	9.69469e-08	5.83176e-07
FUBP3	75	50	25	1.22392	2.8474e-12	2.13051e-10
LAMC3	30	30	0	1.77674	2.00031e-06	8.64955e-06
VAV2	74	50	24	1.43938	1.2744e-11	4.19693e-10
SNORD141A	75	50	25	1.05143	4.37336e-07	2.20007e-06
RALGDS	75	50	25	1.32239	6.30127e-12	2.94916e-10
TMEM250	75	50	25	1.15748	4.97164e-12	2.6397e-10
LOC102724193	42	39	3	1.02089	5.86928e-08	3.74875e-07
HSPC324	72	50	22	1.78419	2.98308e-10	4.36106e-09
TOR4A	50	48	2	1.93522	7.75216e-12	3.27944e-10
PHPT1	75	50	25	1.03061	1.1716e-08	9.42232e-08
TRAF2	63	49	14	1.86379	5.17808e-11	1.09973e-09
PFKFB3	44	43	1	1.98834	5.37373e-10	7.03134e-09
RBM17	75	50	25	1.26791	2.42553e-12	2.13051e-10
LINP1	52	49	3	1.58617	8.96774e-11	1.69361e-09
CELF2	54	42	12	1.14793	3.44598e-06	1.41075e-05
ITIH2	16	16	0	1.11407	0.00174927	0.00385517
CCDC3	50	46	4	3.11792	9.38339e-11	1.74791e-09
SEPHS1	75	50	25	1.09284	2.02677e-11	5.56027e-10
LOC100499489	73	50	23	1.04468	2.23743e-12	2.13051e-10
YWHAZP3	73	50	23	1.49897	2.23743e-12	2.13051e-10
RPL21P93	75	50	25	1.62491	8.62804e-12	3.41837e-10
PPIAP31	75	50	25	1.93882	3.9182e-12	2.31678e-10
TMEM273	27	27	0	1.34055	1.03786e-05	3.80661e-05
FAM13C	34	33	1	1.30059	1.1769e-06	5.34519e-06
CDK1	58	48	10	1.44956	1.06763e-09	1.24093e-08
TMEM14DP	44	44	0	1.76992	1.4942e-10	2.50263e-09
COX20P1	50	49	1	1.841	3.46159e-12	2.21498e-10
HK1	75	50	25	1.23997	5.82334e-12	2.81432e-10
FAM241B	70	50	20	1.00162	1.02162e-08	8.40282e-08
CALM2P2	54	47	7	2.57685	5.69786e-11	1.1875e-09
PALD1	66	46	20	1.29019	8.73232e-09	7.36308e-08
UNC5B-AS1	29	29	0	1.01503	3.50964e-06	1.4267e-05
PSAP	75	50	25	1.53556	4.59661e-09	4.24575e-08
PLAU	75	50	25	1.20718	1.02813e-07	6.15144e-07
RPS24	75	50	25	1.02382	2.85401e-06	1.18708e-05
PLAC9	75	50	25	1.59799	5.70672e-10	7.33789e-09
RPS3AP5	49	49	0	2.34289	2.12529e-12	2.13051e-10
SNCG	75	50	25	1.23088	7.39118e-07	3.51436e-06
ADIRF	75	50	25	1.06809	1.30887e-06	5.88464e-06
ACTA2-AS1	29	29	0	1.72006	3.50964e-06	1.4267e-05
ACTA2	75	50	25	1.50409	2.44025e-05	8.25403e-05
PPP1R3C	75	50	25	1.45904	5.31318e-10	6.95795e-09
SRP9P1	75	50	25	1.15789	4.0311e-11	9.2131e-10
NHP2P1	37	37	0	1.31117	2.59354e-08	1.86053e-07
RPL13AP5	75	50	25	1.18811	3.9874e-10	5.47435e-09
MARVELD1	75	50	25	1.63491	5.82334e-12	2.81432e-10
FRAT1	51	49	2	1.64141	2.90561e-12	2.13051e-10
LOXL4	56	44	12	1.64442	1.61719e-08	1.24308e-07
SCD	75	50	25	1.00868	7.53698e-08	4.70986e-07
SFXN3	75	50	25	1.37543	2.23823e-12	2.13051e-10
KAZALD1	54	45	9	1.35218	3.09599e-09	3.03189e-08
PDZD7	57	45	12	1.00018	1.59831e-06	7.06587e-06
LOC107984029	52	49	3	1.2891	4.2631e-12	2.41989e-10
NT5C2	75	50	25	1.76517	5.45438e-11	1.14132e-09
ADRA2A	25	25	0	1.36641	2.91609e-05	9.67691e-05
PPIAP19	48	48	0	2.15856	5.18202e-12	2.68742e-10
RPL21P16	75	50	25	1.30978	4.0136e-09	3.76516e-08
CHST15	62	46	16	1.09516	3.21909e-07	1.69477e-06
RIC8A	75	50	25	1.90707	2.23823e-12	2.13051e-10
RPLP2	75	50	25	1.18515	4.85478e-08	3.20571e-07
CD151	75	50	25	1.37029	1.17906e-11	4.10829e-10
POLR2L	75	50	25	1.1799	1.02653e-08	8.40282e-08
TSPAN4	75	50	25	1.18119	1.24223e-09	1.38509e-08
MIR675	75	50	25	1.00538	0.00203474	0.00442373
MIR7847	74	49	25	1.12192	5.86622e-08	3.74833e-07
RPL26P30	49	48	1	1.89055	6.90826e-12	3.1167e-10
TSSC4	75	50	25	1.0725	5.381e-12	2.69222e-10
OR51E1	38	32	6	1.49866	0.00268916	0.00568574
PHLDA2	72	50	22	1.91942	1.79028e-10	2.86089e-09
NAP1L4	75	50	25	1.2031	1.48829e-11	4.59135e-10
CAVIN3	75	50	25	1.00327	2.04941e-06	8.82032e-06
APBB1	75	50	25	1.55895	1.87654e-11	5.24959e-10
RPL23AP65	39	39	0	1.68875	6.49383e-09	5.68848e-08
RPL21P97	51	50	1	2.60759	9.57465e-13	2.13051e-10
MTRNR2L8	75	50	25	1.24232	1.26332e-05	4.54599e-05
LYVE1	51	46	5	2.72943	8.74026e-10	1.0399e-08
DKK3	75	50	25	1.34714	6.88443e-09	5.97365e-08
SPON1	20	20	0	1.33359	0.000314466	0.000831297
RPL36AP37	75	50	25	1.95858	8.62804e-12	3.41837e-10
ST13P5	38	38	0	1.25495	1.3088e-08	1.03288e-07
HSP90AA2P	73	50	23	1.20383	2.62725e-12	2.13051e-10
RPS25P1	75	50	25	1.4385	2.58276e-10	3.85438e-09
LMO2	75	50	25	1.80738	8.55294e-11	1.62028e-09
CD44	75	50	25	1.38473	4.85478e-08	3.20571e-07
FJX1	59	49	10	1.69937	1.96625e-11	5.48092e-10
CRY2	75	50	25	1.1277	4.59285e-12	2.51559e-10
PEX16	75	50	25	1.14456	3.34099e-12	2.17824e-10
MDK	75	50	25	1.90035	1.48829e-11	4.59135e-10
RPS10P19	75	50	25	1.46636	1.73722e-11	5.00332e-10
PACSIN3	62	50	12	2.75138	2.12923e-12	2.13051e-10
ACP2	75	50	25	1.19622	2.62818e-12	2.13051e-10
LOC642975	49	48	1	2.11716	1.03078e-11	3.79491e-10
CELF1	75	50	25	1.00907	7.93758e-11	1.53159e-09
APLNR	75	50	25	1.4244	2.36342e-11	6.15949e-10
TNKS1BP1	66	49	17	1.57444	3.33467e-10	4.74946e-09
FABP5P7	75	50	25	1.66042	5.70672e-10	7.33789e-09
MS4A6A	73	50	23	1.72768	1.04276e-06	4.79679e-06
MS4A4A	52	45	7	2.24483	5.16307e-08	3.36114e-07
MS4A7	73	49	24	1.04489	4.77775e-06	1.89051e-05
CD6	25	25	0	1.00586	2.91609e-05	9.67691e-05
CYB561A3	75	50	25	1.30321	6.83396e-11	1.35896e-09
TMEM258	75	50	25	1.2709	9.66461e-08	5.83176e-07
MIR611	37	37	0	1.80343	2.59354e-08	1.86053e-07
FADS2	46	46	0	2.68361	2.89615e-11	7.14201e-10
GANAB	75	50	25	1.61055	5.88086e-11	1.2079e-09
RASGRP2	60	49	11	1.2941	1.5165e-10	2.53725e-09
STIP1	75	50	25	1.8535	2.23823e-12	2.13051e-10
PPP1R14B	75	50	25	1.00783	4.29549e-09	4.00075e-08
LOC105369340	39	38	1	1.3705	1.85179e-07	1.03017e-06
PPP2R5B	75	50	25	1.02337	6.02012e-09	5.37917e-08
SIPA1	75	50	25	1.0855	1.33522e-10	2.29546e-09
CD248	75	50	25	1.60559	1.64224e-09	1.76188e-08
SNX32	29	29	0	1.1063	3.50964e-06	1.4267e-05
CCDC85B	75	50	25	1.08366	6.33992e-11	1.28361e-09
FOSL1	33	32	1	1.1871	1.4271e-06	6.37946e-06
CST6	42	40	2	2.11301	5.49537e-08	3.54866e-07
DPP3	47	40	7	1.5992	4.15722e-07	2.10286e-06
RBM14	73	50	23	2.09558	2.42467e-12	2.13051e-10
RBM4	75	50	25	1.09052	3.25347e-07	1.70597e-06
PTPRCAP	72	50	22	1.13846	5.33269e-05	0.000167036
PITPNM1	75	50	25	1.16602	2.36342e-11	6.15949e-10
RPL37P2	47	45	2	1.81077	1.60723e-10	2.64372e-09
IFITM9P	28	28	0	1.16255	6.07513e-06	2.33747e-05
ANO1	65	45	20	1.2976	2.26655e-07	1.22896e-06
FADD	75	50	25	1.47055	3.34099e-12	2.17824e-10
CCND1	75	50	25	1.04768	4.69021e-11	1.02685e-09
FOLR2	58	47	11	2.92304	3.04073e-09	2.99601e-08
INPPL1	73	50	23	1.03353	8.55032e-11	1.62028e-09
P4HA3	33	33	0	1.93121	3.40221e-07	1.76969e-06
RPS12P22	74	50	24	1.20537	6.58098e-10	8.2646e-09
SLCO2B1	51	39	12	1.63894	1.64607e-05	5.79895e-05
SERPINH1	75	50	25	2.02207	2.23823e-12	2.13051e-10
TSKU	66	49	17	1.40966	2.58246e-09	2.59577e-08
FTH1P16	50	50	0	3.18669	8.53474e-13	2.13051e-10
RPS28P7	75	50	25	1.60871	5.50827e-08	3.54866e-07
SYTL2	72	47	25	1.31322	0.000793805	0.00190145
PRSS23	75	50	25	2.55726	8.55294e-11	1.62028e-09
TUBAP2	72	50	22	2.30828	2.23504e-12	2.13051e-10
PPIAP43	36	36	0	1.27717	5.05503e-08	3.30994e-07
MMP7	74	49	25	2.23581	2.32143e-05	7.88288e-05
TIMM8B	75	50	25	1.15671	8.41126e-09	7.10881e-08
TTC12	35	32	3	1.10752	2.23261e-05	7.61605e-05
NNMT	72	49	23	1.67595	1.4642e-06	6.52788e-06
LOC653303	58	47	11	1.04088	1.14579e-09	1.31004e-08
RPS27P19	74	50	24	2.15026	7.37527e-12	3.14557e-10
TAGLN	75	50	25	1.57231	9.303e-07	4.32202e-06
CD3E	18	18	0	1.24569	0.000755873	0.00181946
CD3D	50	44	6	1.44538	3.56603e-07	1.84019e-06
IL10RA	64	47	17	1.23782	1.19029e-06	5.40128e-06
TMPRSS4	38	30	8	1.14681	0.00211857	0.00458935
MCAM	75	50	25	1.57852	8.73884e-10	1.0399e-08
C2CD2L	58	49	9	1.49242	8.27114e-12	3.3977e-10
VWA5A	58	49	9	1.78816	3.73618e-09	3.55179e-08
ST3GAL4	75	50	25	1.30782	8.73884e-10	1.0399e-08
FAM118B	67	50	17	2.15258	1.20905e-10	2.14225e-09
DCPS	61	50	11	1.0622	2.62443e-12	2.13051e-10
ETS1	75	50	25	1.19308	2.97332e-11	7.27485e-10
ADAMTS8	34	31	3	1.05895	1.75255e-05	6.11883e-05
NTM	29	28	1	1.52402	1.61971e-05	5.72416e-05
LOC112267876	72	50	22	1.71535	1.1033e-06	5.0571e-06
LINC00942	37	34	3	1.14868	8.03154e-06	3.02029e-05
WNT5B	75	50	25	1.38438	9.37801e-10	1.104e-08
TEAD4	68	49	19	1.7279	1.25084e-11	4.19693e-10
RPS27P3	64	46	18	2.54937	1.76121e-08	1.332e-07
CCND2	75	50	25	1.70675	1.15814e-09	1.31004e-08
CD9	75	50	25	1.24042	1.48632e-07	8.49247e-07
CD27	26	23	3	1.48854	0.00133045	0.00302701
C12orf57	75	50	25	1.0704	2.40272e-08	1.74855e-07
RNU7-1	64	49	15	1.62083	4.02454e-10	5.52048e-09
PTMS	75	50	25	1.57317	2.23823e-12	2.13051e-10
USP5	75	50	25	1.01691	1.2744e-11	4.19693e-10
SPSB2	75	50	25	1.07606	1.33522e-10	2.29546e-09
ENO2	64	49	15	1.46237	3.75881e-11	8.7055e-10
CD163	40	36	4	1.49166	6.43105e-06	2.46051e-05
PEX5	69	50	19	1.44767	9.97054e-12	3.73556e-10
C3AR1	55	46	9	1.45133	6.89639e-07	3.32159e-06
PTMAP4	75	50	25	1.70474	2.23823e-12	2.13051e-10
MIR1244-3	75	50	25	2.90421	2.23823e-12	2.13051e-10
GABARAPL1	75	50	25	1.94681	1.00886e-11	3.73556e-10
LOC100506248	47	47	0	2.43752	1.2376e-11	4.19693e-10
MIR1244-4	51	50	1	3.73676	9.57465e-13	2.13051e-10
EMP1	69	49	20	1.88801	4.81749e-11	1.05029e-09
RPL13AP20	38	38	0	1.34826	1.3088e-08	1.03288e-07
SKP1P2	39	39	0	1.64204	6.49383e-09	5.68848e-08
RERGL	72	50	22	1.40064	3.05237e-09	2.99601e-08
RPL7P6	33	33	0	1.15506	3.40221e-07	1.76969e-06
EEF1A1P4	33	33	0	1.05559	3.40221e-07	1.76969e-06
KCNJ8	47	41	6	1.59647	2.18561e-07	1.19083e-06
BHLHE41	71	48	23	1.15501	0.00070197	0.00170539
DSPA2D	47	47	0	2.85108	1.2376e-11	4.19693e-10
H3F3C	75	50	25	2.54786	2.23823e-12	2.13051e-10
SLC48A1	75	50	25	1.00964	2.13924e-07	1.16679e-06
KANSL2	75	50	25	1.02303	1.4652e-06	6.52788e-06
CACNB3	45	40	5	1.17468	1.29381e-07	7.57839e-07
FKBP11	75	50	25	1.0682	5.50827e-08	3.54866e-07
PRKAG1	75	50	25	1.05522	2.40272e-08	1.74855e-07
LMBR1L	38	38	0	1.55086	1.3088e-08	1.03288e-07
TUBA1C	75	50	25	1.11678	2.18877e-11	5.82057e-10
RACGAP1	41	40	1	1.48919	5.34673e-09	4.85812e-08
CSRNP2	73	50	23	1.01509	2.48639e-09	2.50631e-08
GRASP	75	50	25	1.0709	1.64224e-09	1.76188e-08
TNS2	75	50	25	1.01834	3.0555e-09	2.99601e-08
IGFBP6	75	50	25	3.20948	7.37527e-12	3.14557e-10
PDE1B	59	47	12	1.15559	3.11944e-07	1.64397e-06
COPZ1	75	50	25	1.7377	2.23823e-12	2.13051e-10
DNAJC14	75	50	25	1.03972	4.2424e-12	2.41693e-10
RPL41	75	50	25	1.09881	6.65096e-08	4.1965e-07
STAT6	75	50	25	1.04171	1.24007e-10	2.17256e-09
DTX3	66	50	16	1.91445	5.58754e-12	2.78663e-10
AGAP2-AS1	58	50	8	1.69101	2.30529e-12	2.13051e-10
RPL14P1	60	50	10	2.24566	2.15097e-12	2.13051e-10
ATP6V1E1P3	37	37	0	1.10327	2.59354e-08	1.86053e-07
RPSAP12	44	44	0	1.64573	1.4942e-10	2.50263e-09
LYZ	75	50	25	1.50332	0.00133317	0.00302701
RPL21P98	75	50	25	1.61744	1.09071e-11	3.90505e-10
RASSF9	45	43	2	1.50048	8.59467e-10	1.03282e-08
LLPH	75	50	25	1.23796	6.58098e-10	8.2646e-09
LUM	72	50	22	2.90555	5.70034e-10	7.33789e-09
RPL41P5	75	50	25	2.38689	2.42553e-12	2.13051e-10
RPL29P26	37	37	0	1.4783	2.59354e-08	1.86053e-07
HSPE1P4	44	44	0	1.64328	1.4942e-10	2.50263e-09
C12orf45	70	50	20	1.01676	6.95065e-07	3.34359e-06
RPL18AP3	75	50	25	1.57828	1.17906e-11	4.10829e-10
MIR3652	75	50	25	1.86412	1.48829e-11	4.59135e-10
NUAK1	38	35	3	1.00799	1.11478e-06	5.10162e-06
TMEM119	32	31	1	2.07204	2.48352e-06	1.04863e-05
TRAFD1	75	50	25	1.21996	2.23823e-12	2.13051e-10
SDS	24	22	2	1.1684	0.0010457	0.00244986
RPL21P105	35	35	0	1.21589	9.69469e-08	5.83176e-07
RPS2P5	75	50	25	1.14341	2.73352e-08	1.94221e-07
NME2P1	34	34	0	1.15489	1.83017e-07	1.0185e-06
CLIC1P1	35	35	0	1.49777	9.69469e-08	5.83176e-07
MIR8072	29	28	1	1.17137	1.71623e-05	6.01904e-05
RPS11P5	36	36	0	1.36196	5.05503e-08	3.30994e-07
CHFR	54	45	9	1.10407	6.97212e-06	2.65451e-05
FTH1P7	75	50	25	1.35747	2.07518e-10	3.2329e-09
ATP5F1EP2	48	48	0	2.42697	5.18202e-12	2.68742e-10
MEDAG	47	47	0	2.0692	1.2376e-11	4.19693e-10
RGCC	75	50	25	1.03753	1.4652e-06	6.52788e-06
CALM2P3	75	50	25	1.38797	1.48829e-11	4.59135e-10
COX17P1	63	50	13	2.23666	6.6881e-12	3.11176e-10
PSME2P2	69	50	19	1.04959	1.05794e-10	1.92291e-09
COX7CP1	30	30	0	1.04249	2.00031e-06	8.64955e-06
THSD1	64	50	14	1.10495	2.60528e-10	3.88428e-09
RPL13AP25	75	50	25	2.45952	2.23823e-12	2.13051e-10
FABP5P1	27	27	0	1.1065	1.03786e-05	3.80661e-05
H3F3BP1	31	31	0	1.19419	1.12435e-06	5.1319e-06
COMMD6	75	50	25	1.03671	3.45261e-07	1.78343e-06
PTMAP5	75	50	25	1.82291	2.23823e-12	2.13051e-10
RPS26P47	75	50	25	1.99966	3.34099e-12	2.17824e-10
ARHGEF7	58	47	11	1.28207	6.48817e-10	8.2208e-09
LAMP1	75	50	25	1.59591	2.36342e-11	6.15949e-10
RASA3	62	48	14	1.63573	1.28843e-10	2.24469e-09
PIP4P1	75	50	25	1.89479	1.09071e-11	3.90505e-10
RNASE6	59	44	15	1.55478	3.36158e-06	1.37763e-05
NDRG2	75	50	25	1.01258	6.45647e-05	0.000198749
MIR6717	64	50	14	3.43065	6.84125e-12	3.11347e-10
TRAV8-4	51	42	9	1.14191	8.18201e-07	3.85981e-06
MRPL52	75	50	25	1.04826	1.7604e-09	1.858e-08
CDH24	38	37	1	1.17705	1.49154e-07	8.51918e-07
KHNYN	75	50	25	1.05003	1.37729e-11	4.39662e-10
SPTSSA	75	50	25	1.99934	2.23823e-12	2.13051e-10
LOC644295	56	48	8	1.19419	2.66364e-10	3.96372e-09
DCAF11	75	50	25	1.45031	1.37729e-11	4.39662e-10
LTB4R2	35	35	0	1.22052	9.69469e-08	5.83176e-07
DNAJC8P1	39	39	0	1.1935	6.49383e-09	5.68848e-08
LOC645086	53	50	3	2.18159	1.4973e-12	2.13051e-10
YTHDF2P1	32	32	0	1.03073	6.23031e-07	3.02129e-06
DNAJC19P9	72	50	22	1.15826	1.24089e-09	1.38509e-08
LOC107987206	28	28	0	1.65277	6.07513e-06	2.33747e-05
RN7SL1	67	45	22	2.15998	9.8893e-06	3.6555e-05
RPL36AL	75	50	25	1.08501	8.41126e-09	7.10881e-08
RN7SL3	35	35	0	1.66927	9.69469e-08	5.83176e-07
RN7SL2	75	50	25	2.16174	2.73352e-08	1.94221e-07
NID2	74	49	25	1.04246	2.32143e-05	7.88288e-05
CDKN3	36	35	1	1.27252	4.1614e-07	2.10429e-06
LGALS3	75	50	25	1.29858	1.97822e-08	1.47399e-07
RPL31P4	50	50	0	2.6199	8.53474e-13	2.13051e-10
LOC440181	43	43	0	1.80454	3.29673e-10	4.69972e-09
GNRHR2P1	55	45	10	1.22019	2.69821e-08	1.93207e-07
SIX1	50	46	4	1.13847	1.4234e-09	1.57273e-08
LOC105370532	47	44	3	1.73226	2.67444e-09	2.67444e-08
MAX	75	50	25	1.20234	2.58276e-10	3.85438e-09
ACTN1	75	50	25	1.6495	7.12257e-06	2.70125e-05
PPIAP6	41	41	0	1.92064	1.5171e-09	1.65492e-08
FTH1P13	35	35	0	1.43498	9.69469e-08	5.83176e-07
RPL7AP6	64	50	14	1.75438	3.34899e-12	2.17824e-10
FCF1	63	50	13	1.47807	1.52176e-09	1.65884e-08
TGFB3	42	41	1	1.7642	2.4727e-09	2.50316e-08
IFT43	75	50	25	1.09436	4.91824e-09	4.5161e-08
VASH1	52	48	4	2.11096	1.7815e-11	5.09327e-10
VASH1-AS1	56	50	6	1.3542	2.21467e-11	5.87943e-10
SLIRP	75	50	25	1.39881	1.88683e-09	1.97013e-08
HMGN2P2	32	32	0	1.12421	6.23031e-07	3.02129e-06
DYNLL1P1	50	50	0	2.79964	8.53474e-13	2.13051e-10
DYNLL1P2	38	38	0	1.83872	1.3088e-08	1.03288e-07
ENSAP2	66	49	17	1.19149	1.54556e-11	4.74288e-10
FBLN5	75	50	25	1.73581	4.85478e-08	3.20571e-07
RPL21P11	41	41	0	2.05001	1.5171e-09	1.65492e-08
PTMAP7	43	43	0	1.74267	3.29673e-10	4.69972e-09
CHGA	50	41	9	1.68366	2.31814e-05	7.88288e-05
RPL15P2	42	42	0	1.70763	7.13776e-10	8.76636e-09
IFI27L2	75	50	25	1.12504	1.48632e-07	8.49247e-07
RPL3P4	75	50	25	1.2836	1.0796e-09	1.24373e-08
NDUFB3P4	37	37	0	1.37924	2.59354e-08	1.86053e-07
HMGN1P25	39	39	0	1.18215	6.49383e-09	5.68848e-08
TRMT61A	55	48	7	1.73896	7.0881e-11	1.4077e-09
PLD4	46	40	6	1.47421	4.9321e-06	1.94567e-05
LOC102723342	59	46	13	1.22636	9.48557e-08	5.79076e-07
JAG2	67	47	20	1.23382	2.35091e-09	2.38452e-08
BTBD6	75	50	25	1.04141	3.34099e-12	2.17824e-10
IGH	16	16	0	1.60048	0.00174927	0.00385517
IGHA2	47	41	6	5.10382	1.81408e-07	1.01461e-06
IGHG4	45	42	3	6.29255	1.29822e-08	1.03288e-07
IGHG2	62	49	13	5.86828	1.55973e-07	8.88913e-07
IGHGP	34	34	0	5.02322	1.83017e-07	1.0185e-06
IGHA1	65	48	17	4.86733	2.77165e-05	9.28243e-05
IGHG1	67	49	18	6.86106	1.03991e-08	8.5079e-08
IGHG3	51	43	8	5.96608	7.06588e-07	3.3865e-06
IGHJ6	31	31	0	6.32258	1.12435e-06	5.1319e-06
IGHJ5	48	38	10	5.66409	1.62773e-05	5.74824e-05
IGHJ4	57	44	13	4.96181	1.15745e-05	4.19985e-05
IGHJ3	33	28	5	4.06395	0.0013758	0.00312246
IGHJ1	23	22	1	3.62444	0.000510137	0.00127759
RPS8P1	37	37	0	1.44369	2.59354e-08	1.86053e-07
IGHV3-7	19	19	0	3.08775	0.000489951	0.00123099
IGHV1-18	17	17	0	2.10641	0.00115512	0.00266264
IGHV3-21	14	14	0	1.71077	0.00391017	0.00796109
IGHV3-23	24	22	2	3.18139	0.00109712	0.00255155
IGHV3-30	22	22	0	2.68385	0.000125578	0.000363823
IGHV3-33	20	20	0	3.25558	0.000314466	0.000831297
IGHV4-39	20	19	1	3.14878	0.00145111	0.00327433
IGHV4-59	19	18	1	2.40877	0.00289467	0.006075
IGHV3-74	22	22	0	2.2712	0.000125578	0.000363823
CRIP1	75	50	25	2.26078	1.37729e-11	4.39662e-10
RPL41P2	50	50	0	3.06621	8.53474e-13	2.13051e-10
SCG5	43	38	5	2.51802	7.64471e-07	3.63048e-06
EMC7	75	50	25	2.02939	3.08453e-12	2.13051e-10
INAFM2	75	50	25	1.08284	1.60805e-11	4.79954e-10
CCDC9B	56	50	6	1.29656	1.01637e-10	1.86654e-09
RNA5SP392	73	50	23	1.44498	2.23743e-12	2.13051e-10
NUSAP1	53	43	10	1.20888	4.32203e-07	2.18481e-06
LOC105370792	66	49	17	1.0453	1.82802e-09	1.92547e-08
RPS3AP47	48	48	0	2.206	5.18202e-12	2.68742e-10
MYL12BP1	72	50	22	1.53188	3.08018e-12	2.13051e-10
PDIA3P2	47	47	0	2.77302	1.2376e-11	4.19693e-10
SERF2	75	50	25	1.15702	6.21191e-07	3.02129e-06
HYPK	75	50	25	1.03051	2.16678e-09	2.21793e-08
ACTBP7	29	29	0	1.08796	3.50964e-06	1.4267e-05
FGF7	24	23	1	1.28242	0.000268006	0.000720063
TNFAIP8L3	29	29	0	1.24679	3.50964e-06	1.4267e-05
LOC100289060	36	36	0	1.15507	5.05503e-08	3.30994e-07
CCNB2	30	28	2	1.00267	4.25138e-05	0.000136327
RPS3AP6	75	50	25	1.68173	1.37729e-11	4.39662e-10
C2CD4B	68	50	18	1.0051	4.7957e-08	3.18557e-07
TPM1	75	50	25	1.0391	5.08533e-05	0.000159787
PLEKHO2	75	50	25	1.32941	8.62804e-12	3.41837e-10
RPS26P50	49	47	2	2.10038	2.02021e-11	5.56027e-10
OAZ2	75	50	25	1.51546	4.2424e-12	2.41693e-10
ITGA11	58	42	16	2.21796	1.31249e-05	4.71964e-05
AAGAB	75	50	25	2.22632	2.42553e-12	2.13051e-10
RPL17P39	35	34	1	1.16457	3.97798e-07	2.0273e-06
ISLR	45	43	2	3.86988	9.94419e-10	1.16363e-08
STOML1	73	50	23	1.64707	3.91683e-12	2.31678e-10
PPCDC	57	46	11	1.14001	1.84006e-06	8.02774e-06
CSPG4	31	31	0	1.21996	1.12435e-06	5.1319e-06
TM6SF1	72	49	23	1.15938	1.52246e-08	1.17646e-07
KLHL25	54	46	8	1.21249	8.13117e-10	9.83748e-09
HAPLN3	35	34	1	1.65809	5.47142e-07	2.70796e-06
AEN	41	37	4	1.64168	3.42553e-07	1.78123e-06
MFGE8	75	50	25	1.92421	2.18877e-11	5.82057e-10
HSP90B2P	35	35	0	1.2519	9.69469e-08	5.83176e-07
TPSAB1	33	32	1	2.52681	2.06543e-06	8.88193e-06
TPSB2	33	32	1	2.5187	1.82704e-06	8.00329e-06
METRN	75	50	25	1.18361	1.00627e-09	1.17223e-08
TELO2	74	50	24	1.62804	4.97164e-12	2.6397e-10
SNHG9	72	50	22	2.41414	1.00751e-11	3.73556e-10
ZNF598	48	46	2	1.6147	5.14437e-11	1.09555e-09
NPW	62	50	12	1.91143	1.28843e-10	2.24469e-09
ELOB	75	50	25	1.02738	7.39118e-07	3.51436e-06
TNFRSF12A	75	50	25	2.36339	1.73722e-11	5.00332e-10
THOC6	75	50	25	1.80322	2.23823e-12	2.13051e-10
IL32	75	50	25	1.38933	2.01389e-07	1.10771e-06
RNU1-125P	75	50	25	1.78816	1.2744e-11	4.19693e-10
ZNF205	55	48	7	1.6875	6.0915e-11	1.24299e-09
PAM16	75	50	25	1.29234	4.55687e-08	3.03208e-07
SUB1P3	38	38	0	1.48229	1.3088e-08	1.03288e-07
GLYR1	74	50	24	1.32327	7.37527e-12	3.14557e-10
PMM2	69	46	23	1.19594	4.25775e-09	3.98223e-08
LOC100130283	62	50	12	1.53539	2.71105e-12	2.13051e-10
CARHSP1	74	50	24	1.65077	1.73722e-11	5.00332e-10
DEXI	75	50	25	1.4079	3.61833e-12	2.21498e-10
SNN	75	50	25	1.3536	2.62818e-12	2.13051e-10
COX6CP1	29	29	0	1.04572	3.50964e-06	1.4267e-05
MYH11	47	39	8	1.81293	2.34578e-06	9.94775e-06
LOC728138	50	48	2	1.87431	7.75216e-12	3.27944e-10
RPS15A	75	50	25	1.34502	7.83016e-07	3.6983e-06
VPS35L	65	49	16	1.09691	1.10351e-06	5.0571e-06
IGSF6	72	49	23	1.10144	1.89793e-05	6.56541e-05
EIF3CL	75	50	25	1.07076	9.37801e-10	1.104e-08
BOLA2	75	50	25	1.17954	5.31318e-10	6.95795e-09
SULT1A4	75	50	25	1.10792	1.33522e-10	2.29546e-09
BOLA2B	75	50	25	1.33857	8.55294e-11	1.62028e-09
SULT1A3	75	50	25	1.10396	2.23247e-10	3.41991e-09
LOC112268170	75	50	25	1.15645	1.73722e-11	5.00332e-10
TAOK2	71	50	21	1.2424	3.72458e-11	8.66656e-10
ZNF48	32	32	0	1.1644	6.23031e-07	3.02129e-06
CTF1	62	49	13	1.42224	1.96907e-09	2.05463e-08
FBXL19-AS1	40	40	0	1.11469	3.16667e-09	3.0837e-08
PYCARD	75	50	25	1.08359	1.97822e-08	1.47399e-07
FUS	68	50	18	1.96066	3.2758e-12	2.17824e-10
C16orf58	75	50	25	1.25441	9.9268e-11	1.82949e-09
ZNF720	64	50	14	1.17977	1.24962e-10	2.18683e-09
LOC146253	43	43	0	1.40007	3.29673e-10	4.69972e-09
IRX3	49	47	2	2.38547	2.36357e-11	6.15949e-10
CRNDE	75	50	25	1.06817	1.33227e-09	1.47599e-08
MMP2	75	50	25	2.07868	5.62851e-09	5.07867e-08
MT1L	75	50	25	1.12456	1.67896e-07	9.45817e-07
CX3CL1	75	50	25	1.17456	4.69021e-11	1.02685e-09
SLC38A7	43	39	4	1.46477	2.3108e-07	1.24815e-06
ZNF319	46	45	1	1.47259	1.08273e-10	1.94492e-09
RPS27AP16	75	50	25	1.65961	9.33037e-12	3.55237e-10
CDH11	68	47	21	1.29818	2.39757e-06	1.01591e-05
CKLF	75	50	25	1.45061	5.381e-12	2.69222e-10
SLC12A4	75	50	25	1.28044	6.12866e-10	7.79693e-09
CHTF8	75	50	25	1.71166	3.34099e-12	2.17824e-10
NONOP1	32	32	0	1.09468	6.23031e-07	3.02129e-06
ST3GAL2	72	50	22	1.50416	5.81534e-12	2.81432e-10
CRISPLD2	49	39	10	1.4514	0.000125843	0.000364523
IRF8	58	47	11	2.16441	1.43321e-08	1.11472e-07
MTHFSD	48	41	7	1.2359	2.29214e-07	1.23936e-06
LOC101928659	47	40	7	1.03686	7.56824e-07	3.59745e-06
TUBB3	41	40	1	2.42405	6.1583e-09	5.4932e-08
DOC2B	46	40	6	1.10729	2.24794e-06	9.57706e-06
SERPINF1	41	38	3	2.62402	4.00151e-07	2.03863e-06
LOC642502	68	50	18	1.92669	9.9003e-12	3.73556e-10
ABR	74	50	24	1.32378	1.43749e-10	2.43738e-09
HIC1	39	39	0	1.51152	6.49383e-09	5.68848e-08
ARRB2	41	38	3	1.37722	4.52852e-07	2.27519e-06
LOC101928000	71	49	22	1.04875	3.87894e-08	2.63951e-07
VMO1	72	49	23	1.11005	1.02555e-08	8.40282e-08
LOC728392	75	50	25	1.59315	1.17906e-11	4.10829e-10
BCL6B	75	50	25	1.60951	1.73722e-11	5.00332e-10
CLEC10A	32	30	2	1.69355	1.6306e-05	5.74824e-05
ACAP1	56	50	6	1.42337	1.09747e-11	3.91131e-10
KCTD11	75	50	25	1.61918	2.42553e-12	2.13051e-10
CD68	75	50	25	1.18733	4.65188e-06	1.84257e-05
PFAS	35	32	3	1.24694	1.2172e-05	4.39318e-05
RPL26	75	50	25	1.09431	1.02813e-07	6.15144e-07
STX8	71	49	22	1.08918	1.84909e-05	6.42428e-05
ARHGAP44	32	32	0	1.1205	6.23031e-07	3.02129e-06
PMP22	75	50	25	1.01266	3.76563e-08	2.57137e-07
UBE2SP1	47	47	0	2.00459	1.2376e-11	4.19693e-10
RPL13P12	75	50	25	1.77788	1.87654e-11	5.24959e-10
RPS28P9	52	48	4	2.21318	1.40774e-11	4.48466e-10
UBE2SP2	47	47	0	1.91724	1.2376e-11	4.19693e-10
MFAP4	65	50	15	4.24948	2.47832e-12	2.13051e-10
RPL21P120	37	37	0	1.63143	2.59354e-08	1.86053e-07
UBBP4	53	50	3	2.7397	1.16981e-12	2.13051e-10
MTRNR2L1	69	50	19	2.9977	5.31638e-12	2.69222e-10
LGALS9	66	49	17	1.34942	1.58187e-08	1.21881e-07
TMEM97	54	50	4	1.7697	1.3847e-12	2.13051e-10
RPS7P1	75	50	25	1.05029	4.94617e-10	6.55987e-09
NSRP1	75	50	25	1.38359	1.43749e-10	2.43738e-09
CCL11	28	28	0	1.63342	6.07513e-06	2.33747e-05
CCL8	44	41	3	1.55471	1.62129e-08	1.24308e-07
CCL13	38	35	3	1.12335	5.44856e-06	2.12913e-05
CCL2	75	50	25	1.57047	4.91824e-09	4.5161e-08
MIR632	35	35	0	1.5084	9.69469e-08	5.83176e-07
CCL18	35	33	2	2.91163	2.962e-06	1.23101e-05
CCL14	55	48	7	1.41372	2.84865e-09	2.82786e-08
CCL4L2	45	37	8	1.14005	0.000346371	0.000905063
DUSP14	75	50	25	2.21142	2.23823e-12	2.13051e-10
PIP4K2B	57	47	10	1.24851	1.74031e-08	1.31747e-07
RPL23	75	50	25	1.01502	7.09739e-05	0.000216981
RPS20P35	35	35	0	1.31248	9.69469e-08	5.83176e-07
LASP1	75	50	25	1.51856	8.62804e-12	3.41837e-10
ORMDL3	75	50	25	1.89309	1.60805e-11	4.79954e-10
STARD3	71	50	21	1.39802	4.22765e-12	2.41693e-10
PGAP3	75	50	25	1.23458	1.37729e-11	4.39662e-10
KRT19	75	50	25	2.1639	6.15693e-05	0.00019058
KRT17	69	47	22	2.17249	1.77244e-06	7.7762e-06
CAVIN1	75	50	25	1.20998	2.48704e-09	2.50631e-08
PTP4A2P1	37	37	0	1.23704	2.59354e-08	1.86053e-07
AOC3	38	37	1	1.74579	8.8223e-08	5.42831e-07
CNTD1	40	40	0	1.44386	3.16667e-09	3.0837e-08
ARL4D	75	50	25	1.35784	4.59285e-12	2.51559e-10
ETV4	37	36	1	1.24758	1.18524e-07	7.00289e-07
RPL27	75	50	25	1.07403	5.50827e-08	3.54866e-07
FAM171A2	30	30	0	1.19447	2.00031e-06	8.64955e-06
RPS26P8	56	50	6	2.80439	1.60554e-12	2.13051e-10
ITGB3	75	50	25	1.70127	1.00886e-11	3.73556e-10
THCAT158	75	50	25	1.19258	2.62818e-12	2.13051e-10
RPS7P11	75	50	25	1.272	3.27172e-09	3.16232e-08
LOC102724532	50	41	9	1.24155	6.48289e-07	3.13889e-06
PHOSPHO1	43	42	1	1.36145	1.12171e-09	1.28749e-08
UBE2Z	75	50	25	1.05009	2.23823e-12	2.13051e-10
COL1A1	49	46	3	5.48455	1.43807e-10	2.43738e-09
LRRC59	75	50	25	1.13241	2.23823e-12	2.13051e-10
ABCC3	41	37	4	2.05298	4.96709e-07	2.46931e-06
TOB1-AS1	57	48	9	1.22494	9.94164e-11	1.83006e-09
NME2	75	50	25	1.25084	1.92874e-10	3.03198e-09
SUPT4H1	75	50	25	2.24206	2.42553e-12	2.13051e-10
YPEL2	73	50	23	1.19098	4.34708e-11	9.72483e-10
PTRH2	74	50	24	1.13797	2.16678e-09	2.21793e-08
RPS10P26	34	34	0	1.28091	1.83017e-07	1.0185e-06
MRC2	67	48	19	2.60147	6.65834e-11	1.33767e-09
SMARCD2	75	50	25	1.02041	3.71014e-10	5.1526e-09
SNHG25	35	35	0	1.30939	9.69469e-08	5.83176e-07
MILR1	24	23	1	1.00625	0.000348167	0.000909603
KPNA2	75	50	25	1.01293	3.20899e-11	7.68287e-10
RPL38	75	50	25	1.63327	1.24223e-09	1.38509e-08
FDXR	73	50	23	1.07242	9.37545e-10	1.104e-08
MIR3615	64	47	17	2.64536	2.60031e-08	1.86453e-07
TMEM104	62	47	15	1.01872	2.21028e-08	1.62901e-07
SLC25A19	57	46	11	1.04105	1.31057e-06	5.89057e-06
ATF4P3	42	42	0	1.62166	7.13776e-10	8.76636e-09
SPHK1	63	49	14	1.64604	2.08089e-09	2.14975e-08
CYGB	35	35	0	1.75563	9.69469e-08	5.83176e-07
BIRC5	39	38	1	1.42396	1.5261e-07	8.70704e-07
LOC112268196	60	50	10	1.32558	3.77547e-12	2.30215e-10
CYTH1	75	50	25	1.34959	1.09071e-11	3.90505e-10
C1QTNF1	75	50	25	1.62218	2.18877e-11	5.82057e-10
SLC26A11	62	50	12	1.34501	1.49392e-10	2.50263e-09
BAIAP2-AS1	56	49	7	1.13117	1.09747e-11	3.91131e-10
PYCR1	50	44	6	2.18863	6.16194e-09	5.49331e-08
COLEC12	64	49	15	2.1058	5.30774e-07	2.63028e-06
TYMS	74	50	24	1.00074	7.50802e-06	2.83572e-05
LOC104968399	67	50	17	2.75308	4.49565e-10	6.08648e-09
APCDD1	29	29	0	1.22357	3.50964e-06	1.4267e-05
ABHD3	75	50	25	1.04284	1.39985e-05	5.00495e-05
MIR4741	54	46	8	1.32826	8.61492e-09	7.27306e-08
RPL7AP66	36	36	0	1.19096	5.05503e-08	3.30994e-07
SNRPGP2	54	50	4	2.4036	2.88335e-12	2.13051e-10
FAUP1	50	50	0	2.45973	8.53474e-13	2.13051e-10
PLPP2	62	48	14	1.76559	4.46125e-10	6.04515e-09
FSTL3	75	50	25	1.98238	9.66461e-08	5.83176e-07
PALM	38	31	7	1.15076	0.000172654	0.000485609
MISP	52	44	8	1.71555	4.25773e-08	2.86767e-07
PLPPR3	58	50	8	1.05888	4.04747e-12	2.38419e-10
CFD	74	50	24	1.20158	4.17685e-06	1.6701e-05
RPS15	75	50	25	1.26702	1.62691e-08	1.24308e-07
LMNB2	75	50	25	1.42306	2.23823e-12	2.13051e-10
LSM7	73	50	23	1.47248	1.75994e-09	1.858e-08
AES	75	50	25	1.36449	1.2744e-11	4.19693e-10
DAPK3	51	48	3	2.79099	1.00987e-11	3.73556e-10
EBI3	39	36	3	1.31402	8.84614e-07	4.1282e-06
DOHH	72	50	22	2.11787	7.36523e-12	3.14557e-10
SNRPEP4	75	50	25	1.5389	2.75462e-11	6.86896e-10
RPL36	75	50	25	1.66115	6.33992e-11	1.28361e-09
CD70	30	30	0	1.81786	2.00031e-06	8.64955e-06
C3	52	42	10	1.77304	1.28771e-05	4.63267e-05
PET100	75	50	25	1.77862	1.73722e-11	5.00332e-10
RPS28	75	50	25	1.26187	1.39819e-07	8.06571e-07
UBL5	75	50	25	1.33233	2.02209e-09	2.09455e-08
PIN1	75	50	25	1.03379	1.87654e-11	5.24959e-10
C19orf66	75	50	25	1.02267	6.81757e-12	3.11176e-10
MIR1181	69	50	19	2.39393	9.22081e-12	3.55237e-10
QTRT1	73	50	23	1.25789	7.37276e-12	3.14557e-10
HNRNPA1P10	75	50	25	1.0239	1.37729e-11	4.39662e-10
PRKCSH	75	50	25	1.50736	4.2424e-12	2.41693e-10
CNN1	43	39	4	2.32155	1.01203e-07	6.07606e-07
RPL10P16	75	50	25	1.18631	1.15814e-09	1.31004e-08
WDR83OS	75	50	25	1.27417	3.10834e-08	2.17975e-07
ASF1B	44	39	5	1.24222	3.60653e-07	1.86047e-06
SNRPGP15	72	50	22	1.61886	1.48632e-11	4.59135e-10
DNAJB1	75	50	25	1.13904	9.37801e-10	1.104e-08
MIR639	41	40	1	2.07865	5.34673e-09	4.85812e-08
RPL23AP2	45	45	0	1.87888	6.6432e-11	1.33634e-09
RASAL3	41	38	3	1.42235	6.15551e-07	3.0112e-06
COLGALT1	75	50	25	1.26149	6.81757e-12	3.11176e-10
BABAM1	75	50	25	1.08441	7.97759e-12	3.29445e-10
GTPBP3	55	47	8	1.04586	1.00328e-08	8.29954e-08
PLVAP	75	50	25	1.94441	1.73669e-08	1.31536e-07
TMEM221	75	50	25	1.18774	7.37527e-12	3.14557e-10
COMP	33	32	1	2.89943	1.718e-06	7.5586e-06
KXD1	75	50	25	1.1689	5.381e-12	2.69222e-10
CRLF1	35	35	0	2.77879	9.69469e-08	5.83176e-07
TMEM59L	25	25	0	1.38164	2.91609e-05	9.67691e-05
HOMER3	75	50	25	1.67894	2.40138e-10	3.63233e-09
SUGP1	51	41	10	1.38906	1.92089e-05	6.63829e-05
RPS16P10	39	38	1	1.2154	4.65823e-08	3.09689e-07
RPS27P29	41	41	0	1.83631	1.5171e-09	1.65492e-08
KCTD15	48	42	6	1.17603	3.31017e-07	1.73337e-06
CEBPA	75	50	25	1.14848	7.93758e-11	1.53159e-09
SCN1B	54	42	12	1.5056	4.93933e-07	2.45629e-06
FXYD5	75	50	25	1.25449	3.71014e-10	5.1526e-09
IGFLR1	66	46	20	1.06762	5.36274e-06	2.09805e-05
HSPB6	75	50	25	2.1002	7.0658e-10	8.76636e-09
KIRREL2	75	50	25	1.27555	1.5798e-07	8.96101e-07
HCST	69	50	19	2.09188	3.24254e-09	3.15562e-08
TYROBP	75	50	25	1.58243	8.2942e-07	3.89977e-06
COX7A1	75	50	25	1.02563	4.94617e-10	6.55987e-09
PPP1R14A	75	50	25	1.68717	5.05819e-11	1.08162e-09
C19orf33	53	47	6	2.04752	1.36098e-10	2.33717e-09
EID2	75	50	25	1.22842	2.02677e-11	5.56027e-10
FBL	61	48	13	1.46481	6.22386e-10	7.9116e-09
SAMD4B	70	50	20	1.03222	3.19246e-10	4.61957e-09
NUMBL	61	49	12	1.22838	1.04078e-10	1.90911e-09
CYP2S1	38	31	7	1.11647	0.000624989	0.00153712
TPM3P5	48	48	0	1.66125	5.18202e-12	2.68742e-10
CD79A	15	15	0	1.49119	0.00262614	0.00556909
LOC101930071	29	29	0	1.07938	3.50964e-06	1.4267e-05
KCNN4	34	34	0	1.23094	1.83017e-07	1.0185e-06
LYPD5	54	43	11	1.26869	7.892e-08	4.91597e-07
ZNF428	73	50	23	1.58565	1.2397e-10	2.17256e-09
RELB	75	50	25	1.04398	3.20899e-11	7.68287e-10
APOC1	54	48	6	3.28552	5.67629e-10	7.33789e-09
EML2	47	46	1	2.54127	3.88551e-11	8.98561e-10
SNRPD2	75	50	25	1.09894	2.88794e-07	1.52972e-06
IGFL1	43	34	9	1.33369	0.000418323	0.00107208
CCDC8	65	48	17	1.2634	1.18813e-09	1.33918e-08
PNMA8A	72	50	22	1.10465	1.87408e-11	5.24959e-10
PTGIR	43	43	0	1.9249	3.29673e-10	4.69972e-09
DACT3	27	27	0	1.03268	1.03786e-05	3.80661e-05
FKRP	59	50	9	1.68899	1.57499e-10	2.59615e-09
MEIS3	37	33	4	1.58098	1.99433e-05	6.86526e-05
EMP3	75	50	25	1.69944	3.08453e-12	2.13051e-10
CA11	75	50	25	1.06382	6.88443e-09	5.97365e-08
PRMT1	75	50	25	1.15687	1.33522e-10	2.29546e-09
IL4I1	75	50	25	1.87681	1.25142e-08	9.99218e-08
POLD1	50	48	2	2.32351	9.84867e-12	3.73556e-10
NAPSB	68	48	20	1.10174	6.4132e-05	0.000198081
NUCB1	75	50	25	1.23422	1.79241e-10	2.86089e-09
BAX	72	50	22	2.60559	2.23504e-12	2.13051e-10
SNRNP70	75	50	25	1.26655	3.9182e-12	2.31678e-10
RPS11	75	50	25	1.06606	5.17153e-08	3.36114e-07
RCN3	67	50	17	1.73333	5.40878e-08	3.50773e-07
PPIAP59	35	35	0	1.0313	9.69469e-08	5.83176e-07
FPR3	30	29	1	1.50194	1.09254e-05	3.98842e-05
LAIR1	42	37	5	1.11897	2.04917e-05	7.04108e-05
NDUFA3	75	50	25	1.70695	0.000222479	0.000608746
LOC112268246	33	33	0	1.20299	3.40221e-07	1.76969e-06
RPS9	75	50	25	2.54283	3.9182e-12	2.31678e-10
NAT14	45	44	1	1.55132	2.34546e-10	3.58246e-09
RPL28	75	50	25	1.18305	6.88443e-09	5.97365e-08
UBE2S	75	50	25	1.25447	3.08453e-12	2.13051e-10
ZNF71	68	50	18	1.01936	2.04126e-10	3.1992e-09
A1BG	36	35	1	1.03685	2.3343e-07	1.26041e-06
RPS5	75	50	25	1.14961	4.91848e-07	2.4467e-06
TCF15	74	50	24	1.03872	1.00627e-09	1.17223e-08
FAM110A	75	50	25	1.22727	5.05819e-11	1.08162e-09
SNPH	33	33	0	1.5313	3.40221e-07	1.76969e-06
HSPA12B	72	50	22	2.49807	2.23504e-12	2.13051e-10
FTLP3	75	50	25	1.47287	1.85364e-08	1.38978e-07
RASSF2	44	40	4	1.55275	6.97801e-08	4.39752e-07
LRRN4	35	32	3	1.30014	5.81209e-06	2.25632e-05
LAMP5	69	46	23	1.3148	5.06344e-05	0.00015971
RRBP1	60	49	11	1.00916	3.12258e-11	7.60428e-10
RPL41P1	75	50	25	1.12708	2.25224e-08	1.65136e-07
THBD	75	50	25	1.81382	2.98653e-10	4.36106e-09
FOXS1	74	50	24	1.47245	8.73884e-10	1.0399e-08
HM13-AS1	32	32	0	1.06111	6.23031e-07	3.02129e-06
BAK1P1	47	47	0	1.42155	1.2376e-11	4.19693e-10
E2F1	32	31	1	1.10099	3.36633e-06	1.3785e-05
DYNLRB1	75	50	25	1.14393	1.04294e-06	4.79679e-06
MT1P3	37	37	0	1.53535	2.59354e-08	1.86053e-07
ROMO1	75	50	25	1.8917	2.02677e-11	5.56027e-10
MANBAL	75	50	25	1.89108	1.73722e-11	5.00332e-10
PPP1R16B	56	44	12	1.49874	5.18985e-08	3.36995e-07
PLCG1	50	38	12	1.22192	1.31379e-05	4.72324e-05
WFDC2	75	50	25	1.8385	7.79819e-05	0.000235556
RPS2P7	36	36	0	1.30566	5.05503e-08	3.30994e-07
UBE2C	47	43	4	1.75777	7.85644e-09	6.7196e-08
SNRPFP1	32	32	0	1.12865	6.23031e-07	3.02129e-06
ARPC3P1	43	43	0	1.85747	3.29673e-10	4.69972e-09
TMSB4XP6	75	50	25	2.77899	3.61833e-12	2.21498e-10
RPL12P4	44	43	1	1.85673	4.9893e-10	6.61145e-09
GCNT7	34	34	0	1.11556	1.83017e-07	1.0185e-06
HMGB1P1	42	42	0	1.72738	7.13776e-10	8.76636e-09
NPEPL1	75	50	25	1.06976	1.55037e-05	5.48659e-05
LOC112268264	43	43	0	1.77563	3.29673e-10	4.69972e-09
ATP5F1E	75	50	25	1.30681	2.72037e-07	1.44734e-06
SLMO2-ATP5E	75	50	25	1.11387	3.71014e-10	5.1526e-09
RPS21	75	50	25	1.70437	1.88683e-09	1.97013e-08
SLCO4A1	48	42	6	1.75784	1.64355e-08	1.25518e-07
NKAIN4	43	36	7	1.2204	0.000139473	0.000400435
STMN3	54	42	12	1.30361	1.57583e-06	6.96847e-06
TNFRSF6B	55	46	9	1.7611	6.83557e-08	4.31124e-07
LOC102724334	36	36	0	1.23771	5.05503e-08	3.30994e-07
U2AF1L5	74	50	24	1.8393	2.85323e-09	2.82786e-08
RPL13AP7	35	35	0	1.33109	9.69469e-08	5.83176e-07
PPIAP22	75	50	25	2.22855	2.42553e-12	2.13051e-10
RNA5-8SN2	40	32	8	1.01869	0.000334722	0.00087904
RNA5-8SN3	70	46	24	1.13701	0.00181297	0.00398862
RNA28SN3	75	50	25	1.19716	0.000289423	0.000771763
LOC112268284	75	50	25	1.52802	1.67896e-07	9.45817e-07
RNA5-8SN1	37	31	6	1.04084	0.000345304	0.000902426
MIR155	56	45	11	1.38954	3.11903e-06	1.29077e-05
ADAMTS1	75	50	25	1.30495	5.17153e-08	3.36114e-07
MAP3K7CL	59	43	16	1.59388	1.67979e-06	7.40929e-06
CBR3	75	50	25	1.28106	2.36342e-11	6.15949e-10
TFF3	75	50	25	1.2026	2.66401e-09	2.66572e-08
U2AF1	75	50	25	1.34743	5.08533e-05	0.000159787
H2BFS	49	47	2	1.82036	2.98817e-11	7.29974e-10
COL6A2	74	50	24	2.60621	2.77749e-10	4.09798e-09
LSS	74	50	24	1.36092	2.02677e-11	5.56027e-10
KLHL22	48	44	4	1.98135	8.21012e-10	9.90417e-09
SDF2L1	75	50	25	1.08036	1.09071e-11	3.90505e-10
PPM1F	61	50	11	2.6253	6.31019e-12	2.94916e-10
MMP11	49	46	3	3.12388	2.81788e-10	4.14972e-09
IGLVI-70	32	30	2	4.21011	1.45618e-05	5.2004e-05
IGLV6-57	16	16	0	2.55249	0.00174927	0.00385517
IGLV1-47	23	22	1	2.44674	0.000657878	0.00160964
IGLV1-44	25	24	1	3.8688	0.00022344	0.000611162
IGLV1-40	20	19	1	4.11628	0.00168393	0.00373967
IGLV3-25	15	15	0	3.02978	0.00262614	0.00556909
IGLV2-23	26	25	1	3.2017	0.000166435	0.000469979
IGLV2-14	31	28	3	4.16067	9.37817e-05	0.000279406
IGLV2-11	22	21	1	3.27151	0.000779519	0.00187291
MIR650	20	20	0	3.02643	0.000314466	0.000831297
IGLV2-8	27	25	2	3.03573	0.000849054	0.00202316
IGLL5	31	29	2	4.29015	2.24003e-05	7.63801e-05
IGLJ1	43	35	8	4.92295	0.000180581	0.0005059
IGLC1	60	47	13	5.66847	1.40752e-06	6.29372e-06
IGLJ2	59	45	14	5.17415	9.7651e-05	0.000289962
IGLC2	67	49	18	5.63013	1.34836e-05	4.83528e-05
IGLJ3	41	34	7	4.52612	0.000373331	0.000969184
IGLC3	62	49	13	5.68732	8.71713e-07	4.08754e-06
IGLC5	23	23	0	2.03386	7.80762e-05	0.000235556
IGLC6	23	23	0	2.69171	7.80762e-05	0.000235556
GGT5	75	50	25	1.82399	5.50827e-08	3.54866e-07
DERL3	42	40	2	1.92065	1.08744e-08	8.87809e-08
MIF-AS1	40	40	0	1.58208	3.16667e-09	3.0837e-08
RPL15P22	40	40	0	1.6945	3.16667e-09	3.0837e-08
HMGB1P10	75	50	25	1.02559	9.9268e-11	1.82949e-09
EWSR1	75	50	25	1.73248	2.55169e-11	6.49787e-10
SEC14L2	28	28	0	1.23663	6.07513e-06	2.33747e-05
PES1	75	50	25	1.04727	1.42865e-09	1.57273e-08
SLC35E4	75	50	25	1.01524	7.58541e-10	9.22183e-09
RPS17P16	35	35	0	1.22474	9.69469e-08	5.83176e-07
MCM5	74	50	24	1.19718	9.9268e-11	1.82949e-09
RPL41P3	75	50	25	1.78704	4.69021e-11	1.02685e-09
CSF2RB	50	45	5	2.21508	1.29805e-08	1.03288e-07
KCTD17	74	50	24	1.21388	7.37527e-12	3.14557e-10
C1QTNF6	49	42	7	1.32487	6.60752e-08	4.18942e-07
MAFF	68	50	18	1.23221	1.22269e-07	7.21595e-07
TMEM184B	75	50	25	1.19341	1.02743e-05	3.78258e-05
KDELR3	75	50	25	1.0455	1.5474e-10	2.55337e-09
CYTH4	29	29	0	1.25546	3.50964e-06	1.4267e-05
LGALS1	75	50	25	1.75256	1.2744e-11	4.19693e-10
H1F0	75	50	25	1.43371	1.73722e-11	5.00332e-10
MIR658	37	37	0	1.52925	2.59354e-08	1.86053e-07
CBY1	75	50	25	1.05458	5.88086e-11	1.2079e-09
GTPBP1	75	50	25	1.79608	2.8474e-12	2.13051e-10
SUN2	75	50	25	1.71957	8.62804e-12	3.41837e-10
CBX7	75	50	25	1.4606	2.62818e-12	2.13051e-10
UQCRFS1P1	75	50	25	1.3444	1.73722e-11	5.00332e-10
SGSM3	74	50	24	1.2404	2.55169e-11	6.49787e-10
SNORD140	50	50	0	4.51383	8.53474e-13	2.13051e-10
RANGAP1	75	50	25	1.64356	1.48829e-11	4.59135e-10
TEF	75	50	25	1.36822	3.4629e-11	8.15323e-10
CENPM	28	27	1	1.05236	3.96405e-05	0.000128299
CSDC2	75	50	25	1.04191	5.82334e-12	2.81432e-10
PHETA2	73	50	23	2.20763	3.08344e-12	2.13051e-10
RPL5P34	56	49	7	1.43655	6.46881e-11	1.30801e-09
SERHL	49	45	4	1.07461	4.89676e-10	6.54999e-09
SCUBE1	37	32	5	1.04044	0.000444028	0.00113152
YWHAQP2	75	50	25	1.58744	2.23823e-12	2.13051e-10
FBLN1	68	47	21	2.46089	5.55074e-09	5.03177e-08
PRR34-AS1	42	36	6	1.02818	2.67621e-06	1.12361e-05
GRAMD4	52	43	9	1.16332	8.74042e-09	7.36308e-08
LOC150417	34	34	0	1.03137	1.83017e-07	1.0185e-06
RNA5-8SN4	68	45	23	1.17198	0.00059279	0.00146601
RNA5-8SP9	69	45	24	1.04609	0.00214763	0.00465036
GPX1P1	73	50	23	2.01671	2.23743e-12	2.13051e-10
VEGFD	24	24	0	1.18804	4.79954e-05	0.000152093
TMSB4X	75	50	25	1.51816	1.00886e-11	3.73556e-10
FAM3C2	75	50	25	1.13097	3.08453e-12	2.13051e-10
RPL9P7	75	50	25	1.23692	3.27172e-09	3.16232e-08
RPS26P58	75	50	25	1.66187	7.97759e-12	3.29445e-10
LOC389842	48	47	1	1.68372	1.72197e-11	5.00332e-10
FTLP2	49	48	1	2.69198	6.90826e-12	3.1167e-10
TBCAP1	65	50	15	1.34204	1.30373e-11	4.2665e-10
GAPDHP1	59	43	16	1.37265	4.56095e-05	0.000145447
RPS2P55	41	41	0	1.88457	1.5171e-09	1.65492e-08
ATP5MC2P4	42	40	2	1.24227	1.33718e-08	1.04734e-07
LOC158781	50	50	0	2.06985	8.53474e-13	2.13051e-10
GPR34	21	20	1	1.26411	0.00106741	0.00249173
GAPDHP65	42	42	0	1.81868	7.13776e-10	8.76636e-09
UBA1	75	50	25	1.1009	5.381e-12	2.69222e-10
TIMP1	75	50	25	1.33897	7.36558e-11	1.44443e-09
ELK1	70	50	20	1.08442	5.02654e-11	1.08162e-09
LOC100420869	45	40	5	1.01545	1.29381e-07	7.57839e-07
HSPB1P2	30	30	0	1.03289	2.00031e-06	8.64955e-06
GRIPAP1	72	50	22	1.49825	2.23504e-12	2.13051e-10
MAGED4B	42	39	3	1.66369	6.26778e-08	3.98048e-07
MAGED4	40	36	4	1.58389	1.43567e-06	6.41591e-06
MTRNR2L10	49	49	0	3.17068	2.12529e-12	2.13051e-10
UQCRBP1	39	39	0	1.63185	6.49383e-09	5.68848e-08
VSIG4	53	46	7	2.5201	8.13408e-09	6.94221e-08
PGK1P1	51	49	2	1.84217	2.90561e-12	2.13051e-10
RPS23P8	75	50	25	2.17373	2.42553e-12	2.13051e-10
FOXO4	40	40	0	1.40038	3.16667e-09	3.0837e-08
RPS26P11	43	43	0	1.90676	3.29673e-10	4.69972e-09
ATP5MDP1	36	36	0	1.33414	5.05503e-08	3.30994e-07
RPL21P134	49	49	0	2.28236	2.12529e-12	2.13051e-10
PGAM4	75	50	25	1.18849	9.60703e-09	7.97266e-08
RPSAP15	39	39	0	1.38582	6.49383e-09	5.68848e-08
SRPX2	30	29	1	1.12446	8.14023e-06	3.05822e-05
EIF4A1P10	66	50	16	1.29341	2.95648e-12	2.13051e-10
RPL36A	75	50	25	1.36119	4.0136e-09	3.76516e-08
TCEAL3	75	50	25	1.48489	8.62804e-12	3.41837e-10
KCNE5	28	28	0	1.10655	6.07513e-06	2.33747e-05
GNG5P2	50	47	3	1.8265	4.04155e-11	9.22347e-10
LOC728825	75	50	25	1.08518	8.62804e-12	3.41837e-10
RPL39	75	50	25	1.13929	3.01468e-06	1.24859e-05
NDUFA1	75	50	25	1.23935	6.02012e-09	5.37917e-08
MTCO1P53	29	29	0	1.15744	3.50964e-06	1.4267e-05
MTND4LP1	50	50	0	3.50085	8.53474e-13	2.13051e-10
MTND4P24	55	49	6	2.0714	2.16177e-11	5.82057e-10
APLN	75	50	25	1.35031	1.09674e-08	8.89356e-08
SASH3	75	50	25	1.14197	7.58541e-10	9.22183e-09
TIMM8BP2	37	37	0	1.6415	2.59354e-08	1.86053e-07
RPS24P19	39	39	0	1.43143	6.49383e-09	5.68848e-08
BCYRN1P1	38	38	0	2.27898	1.3088e-08	1.03288e-07
SLITRK4	39	33	6	1.16435	6.54764e-05	0.000201476
FTH1P8	75	50	25	1.34122	9.21487e-11	1.72231e-09
IDSP1	52	46	6	1.0168	3.96718e-10	5.47435e-09
XRCC6P2	46	46	0	1.80574	2.89615e-11	7.14201e-10
CD99L2	75	50	25	1.36173	8.62804e-12	3.41837e-10
IRAK1	75	50	25	1.01996	2.23823e-12	2.13051e-10
HMGN1P37	74	50	24	1.00648	7.97759e-12	3.29445e-10
FLNA	75	50	25	1.54134	5.52884e-07	2.71999e-06
ATP6AP1	75	50	25	1.70947	2.62818e-12	2.13051e-10
PSMA6P1	74	50	24	1.20998	1.06924e-10	1.92291e-09
CD24P4	71	47	24	1.27547	1.68311e-06	7.42187e-06
RPL41P7	37	37	0	1.37648	2.59354e-08	1.86053e-07
MTCO3P12	75	50	25	-1.02642	7.3607e-09	6.32712e-08
ERRFI1	75	50	25	-1.19165	1.73669e-08	1.31536e-07
SLC2A5	31	13	18	-1.58778	6.67807e-06	2.55314e-05
AGMAT	63	39	24	-1.58441	1.57209e-08	1.21247e-07
SLC25A34	24	2	22	-1.35991	4.91094e-13	2.13051e-10
TMEM82	42	19	23	-1.47579	6.68124e-09	5.84937e-08
CLCNKA	20	6	14	-1.3683	1.97784e-05	6.82299e-05
CLCNKB	70	46	24	-1.27559	5.58325e-05	0.000174554
UBR4	35	12	23	-1.35673	1.97284e-10	3.09508e-09
AKR7A3	65	40	25	-2.47268	8.13029e-11	1.56684e-09
RNF186	47	23	24	-2.09753	1.17828e-09	1.32993e-08
ALPL	67	42	25	-1.49469	4.18373e-10	5.72877e-09
RAP1GAP	39	16	23	-1.05697	1.3497e-06	6.05428e-06
SLC30A2	59	35	24	-1.11765	1.19583e-06	5.42485e-06
NR0B2	11	1	10	-1.44146	1.07411e-05	3.93587e-05
WDTC1	34	10	24	-1.52901	2.78114e-13	2.13051e-10
EPB41	32	11	21	-1.0287	7.36573e-09	6.32796e-08
CSF3R	67	43	24	-1.18262	3.35805e-08	2.32974e-07
KIAA0754	39	14	25	-1.9076	1.18675e-13	2.13051e-10
C1orf210	51	27	24	-1.00806	1.07364e-07	6.4139e-07
CYP4A11	66	42	24	-1.83979	4.43829e-08	2.97092e-07
CYP4A22	37	14	23	-1.50008	1.18524e-07	7.00289e-07
DIO1	68	44	24	-1.56017	3.96387e-08	2.69612e-07
TTC22	37	14	23	-1.2293	1.20953e-09	1.36225e-08
FAM151A	73	48	25	-2.28034	3.05472e-09	2.99601e-08
TMEM61	32	13	19	-1.18147	8.58568e-07	4.03075e-06
BSND	23	4	19	-1.32714	1.12551e-09	1.2909e-08
JUN	75	50	25	-1.77544	2.62818e-12	2.13051e-10
PLPP3	75	50	25	-1.18648	9.85072e-07	4.55344e-06
ANGPTL3	51	27	24	-1.87312	6.31788e-10	8.01806e-09
AK4	72	47	25	-2.01107	5.87354e-11	1.2079e-09
CTH	58	34	24	-1.23047	1.75273e-10	2.84114e-09
PTGER3	75	50	25	-1.34367	1.23686e-07	7.25567e-07
GIPC2	72	47	25	-1.67328	1.33084e-09	1.47599e-08
SYDE2	53	28	25	-1.04397	3.84161e-09	3.6344e-08
DDAH1	61	37	24	-1.59884	1.73173e-09	1.84899e-08
CNN3	75	50	25	-1.00187	1.25142e-08	9.99218e-08
HIPK1	57	32	25	-1.00344	4.65922e-10	6.24831e-09
HAO2	63	39	24	-1.99788	3.14602e-09	3.07896e-08
HMGCS2	49	24	25	-1.21734	3.46146e-08	2.39722e-07
PHGDH	74	49	25	-1.06974	1.52389e-08	1.17646e-07
PDZK1	75	50	25	-1.5409	6.24666e-08	3.97029e-07
HIST2H2AA3	75	50	25	-1.10767	0.000186246	0.000519531
HIST2H2AA4	75	50	25	-1.1396	0.000129773	0.000373824
ANXA9	72	47	25	-1.04849	5.25649e-09	4.78925e-08
S100A9	75	50	25	-1.06068	0.000483529	0.00122114
ASH1L	26	8	18	-1.06596	1.31712e-06	5.9183e-06
PKLR	33	13	20	-1.06349	2.06275e-05	7.08615e-05
NES	75	50	25	-1.0046	1.66551e-10	2.70818e-09
SLC19A2	32	8	24	-1.35651	3.05628e-13	2.13051e-10
SELL	71	46	25	-1.17446	2.16277e-06	9.24214e-06
FMO1	73	48	25	-1.96143	1.25113e-08	9.99218e-08
FMO4	73	48	25	-1.12236	6.88274e-09	5.97365e-08
PRRC2C	50	26	24	-1.50921	6.25151e-08	3.97176e-07
PTGS2	21	5	16	-1.18039	6.26958e-07	3.0375e-06
NPHS2	75	50	25	-1.58112	6.58098e-10	8.2646e-09
ATP6V1G3	36	15	21	-1.28019	1.53338e-06	6.81937e-06
ZBED6	34	9	25	-1.17935	3.33781e-13	2.13051e-10
PM20D1	32	9	23	-1.42851	5.4167e-10	7.07571e-09
FCAMR	54	30	24	-1.06512	7.892e-08	4.91597e-07
LOC105373116	16	1	15	-1.15953	6.75957e-09	5.91131e-08
CDC42BPA	59	34	25	-1.17939	1.75053e-11	5.02604e-10
AGT	57	33	24	-1.54299	1.81575e-07	1.01518e-06
FMN2	28	5	23	-1.24425	3.90433e-11	9.01578e-10
OR2T10	16	2	14	-1.00395	2.35019e-07	1.26767e-06
LINC01874	33	9	24	-1.76574	1.65558e-11	4.92258e-10
KHK	75	50	25	-1.72845	1.02653e-08	8.40282e-08
BRE-AS1	13	1	12	-1.38473	6.51951e-07	3.15467e-06
EHD3	75	50	25	-1.16834	2.11092e-08	1.55946e-07
BIRC6	23	5	18	-1.08355	3.40332e-08	2.35905e-07
GALM	75	50	25	-1.18006	5.26173e-09	4.78925e-08
COX7A2L	75	50	25	-1.00238	7.50802e-06	2.83572e-05
HAAO	69	44	25	-1.38114	2.70189e-07	1.44341e-06
SLC3A1	75	50	25	-1.59273	1.52389e-08	1.17646e-07
USP34	31	9	22	-1.08208	3.73011e-10	5.17574e-09
RAB1A	75	50	25	-1.04105	1.7604e-09	1.858e-08
EMX1	52	27	25	-1.43734	1.08992e-09	1.25377e-08
NAT8	75	50	25	-1.72979	8.02184e-08	4.97106e-07
NAT8B	74	49	25	-1.07948	2.72037e-07	1.44734e-06
SUCLG1	75	50	25	-1.17354	2.40272e-08	1.74855e-07
FABP1	71	47	24	-2.16259	9.02819e-10	1.07334e-08
DUSP2	74	49	25	-1.02472	4.84649e-05	0.000153207
IL1RL1	75	50	25	-1.08521	3.01468e-06	1.24859e-05
SULT1C2	67	43	24	-1.09597	5.94486e-08	3.79237e-07
PROC	39	21	18	-1.23342	0.000459083	0.00116791
ACMSD	64	40	24	-1.3593	5.95722e-08	3.7987e-07
NXPH2	44	20	24	-1.6356	7.22177e-10	8.86257e-09
UPP2	31	11	20	-1.06936	1.6427e-06	7.24777e-06
LRP2	23	2	21	-2.41892	7.83033e-13	2.13051e-10
CERKL	17	3	14	-1.00484	1.48466e-06	6.61027e-06
AOX1	52	27	25	-1.48135	8.74042e-09	7.36308e-08
STRADB	75	50	25	-1.12221	5.45438e-11	1.14132e-09
NBEAL1	35	10	25	-1.6506	2.53154e-14	1.01875e-10
ZDBF2	34	11	23	-1.04119	1.60174e-10	2.63746e-09
ACADL	38	14	24	-1.41468	1.29529e-10	2.25412e-09
KANSL1L	40	17	23	-1.03985	2.5182e-10	3.80165e-09
ERBB4	32	7	25	-1.4896	3.48688e-14	1.0886e-10
CXCR2	51	27	24	-1.33133	2.27852e-09	2.32468e-08
CXCR1	29	7	22	-1.67822	1.88999e-11	5.27777e-10
SLC23A3	38	14	24	-1.90908	1.10613e-10	1.98468e-09
UGT1A8	36	13	23	-1.13505	6.19794e-08	3.95059e-07
UGT1A5	30	7	23	-1.20058	1.06859e-09	1.24113e-08
UGT1A4	32	9	23	-1.21825	2.20451e-09	2.2536e-08
UGT1A3	36	12	24	-1.27748	2.19356e-09	2.24388e-08
UGT1A1	60	36	24	-1.4929	3.77684e-08	2.57677e-07
RAB17	69	45	24	-1.43402	3.59208e-09	3.43581e-08
AGXT	31	9	22	-1.89489	7.08041e-10	8.76636e-09
C2orf54	19	3	16	-1.19287	9.31474e-08	5.6887e-07
SLC22A13	28	7	21	-1.39744	1.68895e-09	1.80826e-08
XYLB	23	3	20	-1.28774	4.31339e-11	9.72483e-10
PTPN23	44	19	25	-1.0799	2.12144e-11	5.76929e-10
CISH	75	50	25	-1.46225	5.70672e-10	7.33789e-09
ABHD14A-ACY1	75	50	25	-1.54891	1.24223e-09	1.38509e-08
ACY1	75	50	25	-1.88114	2.85323e-09	2.82786e-08
CHDH	69	45	24	-1.64672	8.62242e-09	7.27545e-08
IL17RB	44	22	22	-1.0959	3.58537e-05	0.000116843
SUCLG2	74	49	25	-1.03333	2.18877e-11	5.82057e-10
PROK2	22	4	18	-1.48045	1.80543e-09	1.90296e-08
HGD	72	47	25	-2.17767	3.70589e-10	5.1526e-09
ALDH1L1	70	45	25	-1.74302	1.42052e-08	1.11061e-07
CPNE4	40	17	23	-1.39144	1.84133e-08	1.38978e-07
ACAD11	53	31	22	-1.07294	0.00255642	0.0054449
PCOLCE2	75	50	25	-1.13847	8.56407e-05	0.000256347
VEPH1	49	25	24	-1.04535	2.1136e-08	1.5607e-07
WDR49	44	21	23	-1.00028	1.23488e-08	9.92099e-08
SLC2A2	34	15	19	-1.63315	2.76603e-06	1.15634e-05
EHHADH	74	49	25	-1.17681	1.33652e-08	1.04734e-07
KNG1	63	39	24	-2.10011	3.64795e-08	2.50636e-07
HRG	37	16	21	-1.75723	2.03447e-08	1.51445e-07
MASP1	21	3	18	-1.31046	1.60733e-09	1.73877e-08
TMEM207	15	2	13	-1.08648	5.40513e-07	2.67599e-06
CLDN16	54	32	22	-1.23046	0.000436097	0.00111306
HTT	23	4	19	-1.02592	7.96785e-10	9.67923e-09
FBXL5	75	50	25	-1.17567	3.0555e-09	2.99601e-08
QDPR	75	50	25	-1.04236	1.00627e-09	1.17223e-08
GBA3	63	39	24	-2.14928	8.36884e-10	1.00878e-08
SPATA18	74	49	25	-1.06226	5.52884e-07	2.71999e-06
UGT2A3	71	46	25	-1.31199	3.87939e-07	1.98275e-06
UGT2B7	75	50	25	-2.16395	2.48704e-09	2.50631e-08
SLC4A4	35	11	24	-2.19603	1.63247e-11	4.86314e-10
ALB	49	24	25	-3.53818	1.11623e-11	3.96912e-10
AFM	41	17	24	-1.84333	2.16178e-10	3.35775e-09
GPAT3	75	50	25	-1.0298	4.59661e-09	4.24575e-08
WDFY3-AS2	62	37	25	-1.01641	1.11065e-10	1.98822e-09
ADH6	39	15	24	-1.97673	1.97067e-10	3.09478e-09
EMCN	75	50	25	-2.02174	1.73669e-08	1.31536e-07
TET2	58	33	25	-1.00099	4.86776e-10	6.51678e-09
EGF	18	1	17	-1.43869	2.80278e-10	4.13139e-09
ANK2	17	4	13	-1.06234	1.96253e-05	6.77319e-05
KIAA1109	31	6	25	-1.49093	1.30484e-14	1.01843e-10
NR3C2	55	30	25	-1.01032	3.57011e-11	8.38036e-10
RAPGEF2	28	8	20	-1.15389	4.36103e-09	4.05695e-08
HPGD	75	50	25	-1.32924	3.44918e-05	0.000112498
ENPP6	37	13	24	-1.47152	1.16491e-09	1.3158e-08
FAT1	71	46	25	-1.12744	4.22765e-12	2.41693e-10
SLC9A3	31	8	23	-1.63097	4.92663e-11	1.07259e-09
SLC6A19	59	35	24	-1.46837	3.13091e-08	2.19262e-07
SEMA5A	75	50	25	-1.53879	5.31318e-10	6.95795e-09
CMBL	75	50	25	-1.60112	2.85323e-09	2.82786e-08
ANKRD33B	58	33	25	-1.12349	4.0007e-09	3.76516e-08
CDH10	23	6	17	-1.26462	6.05665e-07	2.9647e-06
AGXT2	65	40	25	-2.28111	6.18108e-09	5.50723e-08
UGT3A1	53	29	24	-1.28584	5.29136e-08	3.433e-07
NIPBL	52	27	25	-1.068	3.68737e-10	5.1526e-09
PLPP1	75	50	25	-2.59461	2.72037e-07	1.44734e-06
BDP1	34	13	21	-1.04114	1.31142e-07	7.65445e-07
TMEM174	65	41	24	-1.44654	5.14904e-08	3.36114e-07
JMY	19	7	12	-1.12444	0.000186781	0.000520763
DMGDH	66	42	24	-1.7694	9.33286e-09	7.79486e-08
BHMT2	75	50	25	-1.68896	4.59661e-09	4.24575e-08
BHMT	74	49	25	-2.48075	5.70672e-10	7.33789e-09
SLCO4C1	35	11	24	-1.48704	1.89594e-10	3.01566e-09
LNPEP	44	23	21	-1.05526	1.70536e-06	7.50514e-06
SEMA6A	63	38	25	-1.33205	5.24121e-09	4.78925e-08
DMXL1	41	18	23	-1.1329	4.12906e-10	5.65888e-09
CTXN3	57	33	24	-2.554	8.57097e-10	1.03076e-08
LOC105379164	30	6	24	-1.80414	1.02643e-12	2.13051e-10
SLC22A4	32	10	22	-1.04737	1.75066e-09	1.858e-08
AFF4	47	24	23	-1.07987	1.06329e-07	6.35696e-07
CXCL14	75	50	25	-1.06484	0.000933312	0.00220509
SLC25A48	27	7	20	-1.33762	6.28228e-09	5.59102e-08
SMIM32	54	30	24	-1.83315	2.51439e-09	2.5306e-08
EGR1	75	50	25	-1.74595	1.85364e-08	1.38978e-07
SLC36A2	48	24	24	-2.10456	8.21012e-10	9.90417e-09
GPX3	75	50	25	-1.95223	1.06924e-10	1.92291e-09
FOXI1	28	8	20	-1.14075	1.00258e-07	6.02166e-07
DUSP1	75	50	25	-2.45181	2.23823e-12	2.13051e-10
SLC34A1	59	35	24	-1.74571	2.93058e-06	1.2186e-05
FOXQ1	41	21	20	-1.06922	0.000381805	0.000987406
BPHL	75	50	25	-1.32166	1.24223e-09	1.38509e-08
NUP153	34	11	23	-1.12315	5.12107e-11	1.09235e-09
SLC17A3	56	33	23	-1.68599	1.27173e-06	5.74244e-06
MCCD1	64	40	24	-1.57896	3.82218e-08	2.60542e-07
APOM	74	49	25	-1.7547	3.31399e-08	2.3002e-07
SLC22A7	46	22	24	-1.32067	7.00161e-07	3.35983e-06
LOC100505985	43	20	23	-1.99642	3.81289e-09	3.60941e-08
GSTA2	66	42	24	-3.02231	7.33782e-10	8.98379e-09
GSTA1	72	47	25	-2.42483	8.40309e-09	7.10881e-08
TINAG	63	39	24	-1.65432	9.90554e-09	8.20418e-08
LINC02535	23	5	18	-1.3596	9.27517e-08	5.66675e-07
CD164	75	50	25	-1.02391	2.85323e-09	2.82786e-08
L3MBTL3	55	30	25	-1.12372	1.76358e-08	1.33315e-07
VNN1	42	17	25	-1.71182	2.03464e-11	5.56902e-10
ALDH8A1	62	37	25	-2.00781	9.7763e-10	1.14743e-08
AHI1	31	10	21	-1.05184	1.80603e-08	1.36457e-07
SGK1	75	50	25	-1.02632	1.0936e-07	6.49338e-07
CITED2	75	50	25	-1.23339	2.23823e-12	2.13051e-10
IYD	22	3	19	-1.0544	3.01856e-09	2.98983e-08
SYNE1	55	30	25	-1.30525	1.39297e-10	2.38948e-09
TULP4	57	32	25	-1.12048	2.06628e-09	2.13748e-08
PLG	63	39	24	-1.87743	1.29071e-08	1.02901e-07
AFDN	34	10	24	-1.71853	2.38824e-12	2.13051e-10
SUGCT	50	27	23	-1.63942	9.91757e-09	8.20855e-08
ADCY1	49	25	24	-1.00621	2.38926e-07	1.28741e-06
DDC	73	48	25	-2.16241	1.2419e-09	1.38509e-08
BAZ1B	21	7	14	-1.36206	0.00012666	0.000366617
HEPACAM2	26	6	20	-1.41004	4.03708e-09	3.78491e-08
PDK4	75	50	25	-2.76735	3.61833e-12	2.21498e-10
CYP3A5	56	32	24	-1.18028	2.68998e-05	9.0283e-05
AZGP1	67	43	24	-1.76714	2.0043e-08	1.49271e-07
KMT2E	25	8	17	-1.28798	1.55611e-05	5.50563e-05
SLC26A4	13	1	12	-1.31117	7.11794e-07	3.40832e-06
SLC13A1	50	26	24	-1.34255	2.21005e-08	1.62901e-07
KLHDC10	40	17	23	-1.01858	8.62375e-08	5.31242e-07
FAM180A	74	49	25	-1.14951	1.39985e-05	5.00495e-05
ATP6V0A4	50	28	22	-1.5374	3.81509e-06	1.53726e-05
TMEM213	62	37	25	-1.58184	1.98975e-07	1.09869e-06
AOC1	66	41	25	-1.32401	2.50708e-06	1.05828e-05
KMT2C	38	14	24	-1.2929	7.08649e-10	8.76636e-09
DPP6	71	48	23	-1.12256	1.57661e-07	8.96101e-07
ARHGEF10	27	8	19	-1.00323	7.85188e-07	3.70744e-06
DEFB1	75	50	25	-1.14393	9.40063e-05	0.000279406
MSRA	75	50	25	-1.35415	3.71014e-10	5.1526e-09
DOCK5	47	22	25	-1.60173	1.42456e-12	2.13051e-10
EPHX2	74	49	25	-1.33642	4.69021e-11	1.02685e-09
UNC5D	20	8	12	-1.11394	0.000828359	0.00197566
CEBPD	75	50	25	-1.27395	1.42865e-09	1.57273e-08
PRKDC	39	14	25	-1.53902	1.6561e-12	2.13051e-10
CHD7	16	3	13	-1.26586	5.57932e-06	2.17336e-05
PREX2	46	21	25	-1.22292	2.07542e-09	2.14552e-08
LOC105375920	23	1	22	-1.35083	2.1984e-13	2.13051e-10
RALYL	37	15	22	-1.26245	5.88446e-08	3.75691e-07
ATP6V0D2	50	25	25	-1.88427	7.5619e-09	6.48222e-08
CA2	75	50	25	-1.70274	2.23247e-10	3.41991e-09
CALB1	63	38	25	-2.00376	4.66195e-07	2.33321e-06
RIDA	75	50	25	-1.99886	1.43749e-10	2.43738e-09
DPYS	63	39	24	-2.16736	1.68953e-09	1.80826e-08
C9orf66	53	29	24	-1.48044	7.34924e-10	8.99072e-09
DMRT2	21	5	16	-1.34837	7.80684e-07	3.6983e-06
GLDC	44	19	25	-1.41114	1.85981e-09	1.95763e-08
SH3GL2	36	12	24	-1.43509	4.8062e-11	1.0493e-09
LRRC19	22	4	18	-1.08571	3.55864e-08	2.44715e-07
APBA1	34	11	23	-1.20608	7.72099e-11	1.50844e-09
KLF9	72	47	25	-1.34334	4.02599e-11	9.2131e-10
GDA	54	29	25	-1.49064	3.02397e-08	2.13593e-07
PSAT1	72	47	25	-2.16899	8.13328e-10	9.83748e-09
NXNL2	25	9	16	-1.23316	3.09278e-05	0.000102198
FBP1	75	50	25	-2.31316	3.45172e-10	4.87174e-09
CTSV	75	50	25	-1.05746	1.10407e-06	5.0571e-06
PLPPR1	38	14	24	-1.95509	2.61739e-10	3.89861e-09
ALDOB	73	48	25	-2.37482	1.75994e-09	1.858e-08
BSPRY	39	15	24	-1.24503	1.05118e-09	1.22272e-08
HDHD3	75	50	25	-1.02582	8.73884e-10	1.0399e-08
DENND1A	36	15	21	-1.0655	1.13046e-06	5.1583e-06
SLC34A3	39	15	24	-2.2212	1.33444e-10	2.29546e-09
CALML3	59	34	25	-1.99775	3.86878e-09	3.65788e-08
ECHDC3	75	50	25	-1.33762	1.79241e-10	2.86089e-09
CUBN	27	5	22	-2.28229	7.09428e-12	3.14557e-10
OGDHL	62	38	24	-1.32484	1.98975e-07	1.09869e-06
DKK1	24	7	17	-1.00788	2.39707e-06	1.01591e-05
SLC16A9	72	47	25	-1.61737	2.91246e-08	2.05996e-07
ANK3	56	31	25	-1.03787	2.72894e-08	1.94221e-07
PBLD	75	50	25	-1.32783	5.26173e-09	4.78925e-08
PLA2G12B	29	7	22	-1.42583	7.55207e-11	1.47914e-09
PANK1	73	48	25	-1.13128	2.97237e-11	7.27485e-10
SLC16A12	39	18	21	-1.2027	7.36587e-07	3.51436e-06
RBP4	69	44	25	-1.11607	0.000328447	0.00086518
CYP17A1	57	33	24	-1.43206	1.6911e-06	7.44656e-06
ZDHHC6	75	50	25	-1.45315	1.73669e-08	1.31536e-07
ACADSB	74	49	25	-1.10664	1.0796e-09	1.24373e-08
CLRN3	40	16	24	-1.40741	5.39057e-10	7.04747e-09
PRAP1	71	46	25	-1.52708	6.63673e-08	4.1965e-07
ECHS1	75	50	25	-1.24673	6.02012e-09	5.37917e-08
CDHR5	51	27	24	-1.59754	9.65872e-09	8.0113e-08
HBB	75	50	25	-1.5337	1.33652e-08	1.04734e-07
HBG2	22	8	14	-1.46666	0.000288502	0.000771151
TRIM6	73	48	25	-1.02029	2.11043e-08	1.55946e-07
TRIM6-TRIM34	31	11	20	-1.20283	2.67111e-07	1.42746e-06
IPO7	45	20	25	-1.16743	1.86974e-10	2.97823e-09
MIR4485	75	50	25	-1.31689	1.06924e-10	1.92291e-09
USH1C	69	45	24	-1.59742	7.05787e-09	6.11395e-08
SLC5A12	56	32	24	-1.87594	4.83929e-09	4.46198e-08
DEPDC7	39	17	22	-1.71807	1.76563e-09	1.86226e-08
QSER1	32	10	22	-1.00159	3.93884e-10	5.44599e-09
FOLH1	30	8	22	-1.43665	9.11417e-10	1.08192e-08
GLYAT	74	49	25	-2.03648	4.0136e-09	3.76516e-08
GLYATL1	56	32	24	-1.94003	4.56832e-08	3.03841e-07
SLC22A6	72	48	24	-1.72072	3.10555e-08	2.17975e-07
SLC22A8	73	49	24	-1.97635	2.6463e-08	1.89577e-07
HRASLS2	17	2	15	-1.18848	2.74855e-08	1.95111e-07
SLC22A11	51	27	24	-1.47642	3.87101e-08	2.63526e-07
SLC22A12	64	40	24	-1.0692	6.19718e-06	2.38154e-05
MACROD1	75	50	25	-1.23076	3.5028e-09	3.35452e-08
ACY3	58	34	24	-1.77396	2.30651e-09	2.3517e-08
FAM168A	47	22	25	-1.03444	1.87662e-09	1.97013e-08
FOLH1B	24	3	21	-1.43504	3.34508e-11	7.97202e-10
SESN3	30	9	21	-1.04355	1.16111e-08	9.396e-08
ATM	35	11	24	-1.01264	9.75944e-10	1.14631e-08
APOC3	21	7	14	-1.02142	0.00012666	0.000366617
KMT2A	30	6	24	-1.69369	2.30156e-13	2.13051e-10
TTC36	28	7	21	-1.2368	2.56689e-10	3.85438e-09
TREH	28	9	19	-1.53607	1.53264e-07	8.74115e-07
DDX6	75	50	25	-1.11259	8.62804e-12	3.41837e-10
USP2	47	22	25	-1.55221	5.10261e-10	6.75014e-09
ZBTB44	49	24	25	-1.02259	4.29983e-09	4.00241e-08
SLC6A13	54	31	23	-1.67699	8.87766e-07	4.14167e-06
WNK1	41	16	25	-2.03408	3.75735e-13	2.13051e-10
RBP5	75	50	25	-1.48742	6.88443e-09	5.97365e-08
TMEM52B	63	38	25	-1.82705	7.01695e-07	3.36512e-06
A2M	75	50	25	-2.20533	8.41126e-09	7.10881e-08
MGST1	73	48	25	-1.19584	4.85371e-08	3.20571e-07
SPX	72	47	25	-1.06751	1.62539e-08	1.24308e-07
AK4P3	62	37	25	-1.46662	3.59254e-10	5.06133e-09
KIF21A	35	14	21	-1.02148	3.0513e-06	1.26308e-05
METTL7B	73	48	25	-1.16567	1.62653e-08	1.24308e-07
SLC39A5	61	37	24	-1.53415	6.22281e-08	3.96482e-07
NACA	75	50	25	-1.26705	4.40824e-06	1.75408e-05
CYP27B1	30	6	24	-2.42242	3.35737e-13	2.13051e-10
AMDHD1	31	8	23	-1.37827	4.52697e-11	1.01096e-09
ANKS1B	54	29	25	-2.11492	1.1611e-09	1.31244e-08
PAH	66	41	25	-2.34002	9.73883e-10	1.14475e-08
TCP11L2	30	8	22	-1.2392	7.14082e-11	1.41457e-09
DAO	62	38	24	-1.92562	5.13977e-09	4.71398e-08
ARPC3	75	50	25	-1.34115	3.53282e-08	2.43047e-07
MED13L	48	23	25	-1.04677	2.5747e-09	2.58963e-08
BICDL1	58	33	25	-1.51137	2.28091e-11	6.045e-10
HPD	61	37	24	-2.34464	1.32436e-08	1.04411e-07
SBNO1	30	10	20	-1.29997	3.96337e-07	2.02118e-06
PAN3	38	13	25	-2.00316	8.15316e-13	2.13051e-10
KL	74	49	25	-1.21319	3.5028e-09	3.35452e-08
AKAP11	22	6	16	-1.38496	3.53671e-07	1.82566e-06
VWA8	37	13	24	-1.01503	3.1779e-10	4.61957e-09
MYCBP2	30	8	22	-1.15605	2.94029e-10	4.31778e-09
GGACT	48	25	23	-1.35481	3.31017e-07	1.73337e-06
GRTP1	43	23	20	-1.17894	4.7485e-06	1.87989e-05
CHD8	32	10	22	-1.51314	2.24223e-10	3.4315e-09
RNF212B	26	4	22	-1.68196	2.92577e-11	7.20368e-10
SLC7A7	75	50	25	-1.56222	7.36558e-11	1.44443e-09
SLC7A8	75	50	25	-1.54339	1.09071e-11	3.90505e-10
CPNE6	19	5	14	-1.35311	1.74518e-05	6.11721e-05
PCK2	75	50	25	-1.73808	1.88683e-09	1.97013e-08
RALGAPA1	54	29	25	-1.05856	8.32347e-11	1.60209e-09
LINC02303	23	4	19	-1.35075	9.47339e-10	1.11439e-08
LOC105378177	27	3	24	-1.67058	5.63655e-13	2.13051e-10
CDKL1	43	20	23	-1.37349	3.69048e-10	5.1526e-09
DHRS7	75	50	25	-1.36084	0.000129773	0.000373824
SYNE2	59	34	25	-2.0606	1.01397e-11	3.74188e-10
PCNX1	39	14	25	-1.26925	6.39276e-13	2.13051e-10
ALDH6A1	75	50	25	-1.67366	1.15814e-09	1.31004e-08
FOS	75	50	25	-3.25445	5.82334e-12	2.81432e-10
STON2	63	38	25	-1.01789	3.73239e-09	3.55179e-08
SERPINA6	38	19	19	-1.61883	1.33044e-05	4.7721e-05
SERPINA5	54	31	23	-1.3469	0.00285344	0.00599412
DYNC1H1	74	49	25	-1.49895	1.2744e-11	4.19693e-10
LOC105370685	10	1	9	-1.1726	4.49696e-05	0.000143495
AMN	66	42	24	-1.47076	1.69889e-06	7.47877e-06
CDC42BPB	35	11	24	-2.35042	2.08826e-12	2.13051e-10
ADSSL1	69	44	25	-1.08278	1.41534e-09	1.56581e-08
SNORD108	15	0	15	-1.07445	1.69242e-09	1.80826e-08
CAPN3	52	28	24	-1.42081	3.9917e-08	2.71269e-07
SORD	75	50	25	-1.71457	4.28486e-10	5.81118e-09
GATM	75	50	25	-2.75654	1.15156e-10	2.04272e-09
B2M	75	50	25	-1.56045	8.53685e-08	5.26304e-07
SLC27A2	67	43	24	-1.60256	7.63837e-08	4.76749e-07
SECISBP2L	52	27	25	-1.67508	1.25446e-12	2.13051e-10
WDR72	35	12	23	-2.17642	3.17002e-10	4.61957e-09
AQP9	16	1	15	-1.20204	7.42124e-09	6.37214e-08
VPS13C	42	17	25	-1.7391	1.02935e-12	2.13051e-10
CA12	75	50	25	-1.22867	4.12314e-07	2.08765e-06
ZNF609	14	1	13	-1.00862	2.37729e-07	1.28185e-06
SLC51B	40	16	24	-1.1497	2.37042e-09	2.40275e-08
DRAIC	14	1	13	-1.01079	1.66548e-07	9.42984e-07
PAQR5	37	14	23	-1.2285	5.28359e-09	4.80634e-08
STRA6	35	15	20	-1.59796	3.17559e-07	1.67244e-06
CRABP1	26	6	20	-1.57893	2.11731e-09	2.18304e-08
FAH	75	50	25	-1.14657	2.44025e-05	8.25403e-05
SLC28A1	30	11	19	-1.36693	2.0184e-07	1.1098e-06
RHCG	55	30	25	-2.46839	1.44622e-07	8.32738e-07
IGF1R	53	28	25	-1.32963	2.87562e-12	2.13051e-10
HBA2	75	50	25	-1.23107	1.31513e-07	7.65445e-07
HBA1	75	50	25	-1.22894	1.5798e-07	8.96101e-07
RHBDL1	27	5	22	-1.1865	3.28211e-11	7.83769e-10
ABAT	49	25	24	-1.37396	1.66813e-09	1.78843e-08
ABCC6	56	32	24	-1.32203	1.03747e-07	6.20492e-07
ABCC6P2	47	24	23	-1.00145	2.11895e-07	1.16263e-06
UMOD	57	33	24	-2.05725	2.11673e-06	9.08751e-06
ACSM5	60	35	25	-1.43281	7.75578e-11	1.51335e-09
ACSM3	68	44	24	-1.44033	3.71907e-08	2.55186e-07
ANKS4B	26	5	21	-1.35313	2.21173e-10	3.41991e-09
ACSM2A	73	48	25	-1.63308	3.53203e-08	2.43047e-07
ACSM2B	72	47	25	-1.68345	5.5035e-08	3.54866e-07
CRYM	60	36	24	-2.03628	6.04286e-10	7.73189e-09
PRSS8	71	46	25	-1.21453	1.4833e-07	8.49247e-07
MT1G	75	50	25	-1.4925	2.01389e-07	1.10771e-06
MT1H	74	49	25	-1.31879	9.75391e-06	3.60717e-05
SLC12A3	37	15	22	-2.55157	1.29014e-08	1.02901e-07
CDH16	75	50	25	-1.28305	3.45261e-07	1.78343e-06
ELMO3	20	3	17	-1.02611	1.11985e-08	9.07625e-08
HSD11B2	75	50	25	-1.74434	3.10834e-08	2.17975e-07
TMED6	36	15	21	-1.24655	2.49058e-07	1.33647e-06
LDHD	74	49	25	-1.59393	1.79241e-10	2.86089e-09
ZCCHC14	31	9	22	-1.17113	2.48644e-10	3.75734e-09
DPEP1	74	50	24	-1.93468	1.02653e-08	8.40282e-08
ASPA	54	29	25	-1.3814	7.71784e-11	1.50844e-09
GGT6	63	38	25	-1.52261	7.845e-09	6.7196e-08
TM4SF5	37	14	23	-1.17	3.95217e-09	3.73446e-08
GLTPD2	70	45	25	-1.78576	1.52368e-09	1.65939e-08
RASD1	73	48	25	-1.88647	1.16286e-07	6.87985e-07
SHMT1	75	50	25	-1.56098	8.41126e-09	7.10881e-08
SLC5A10	51	27	24	-1.54159	1.56086e-07	8.89233e-07
SLC47A1	66	42	24	-1.23649	9.64334e-07	4.47348e-06
SLC47A2	59	35	24	-1.1284	7.12331e-07	3.40984e-06
VTN	28	8	20	-1.47994	5.50788e-09	4.99582e-08
SLC13A2	59	35	24	-1.70265	4.31413e-08	2.88904e-07
PIPOX	66	42	24	-1.72494	8.16941e-09	6.96855e-08
AK4P1	62	37	25	-2.03783	2.09896e-11	5.72809e-10
CCL15-CCL14	35	12	23	-1.07336	9.40475e-09	7.84651e-08
CCL15	32	11	21	-1.13429	9.64704e-08	5.83176e-07
PNMT	39	20	19	-1.00394	0.000247882	0.000671545
THRA	75	50	25	-1.04154	3.34099e-12	2.17824e-10
G6PC	44	20	24	-3.72279	7.43875e-12	3.164e-10
ACSF2	75	50	25	-1.43832	1.85364e-08	1.38978e-07
APOH	30	9	21	-1.79761	2.00661e-09	2.091e-08
FN3K	39	14	25	-1.7901	8.30158e-13	2.13051e-10
DCXR	75	50	25	-1.20495	3.0555e-09	2.99601e-08
RAB12	52	27	25	-1.0556	8.61037e-07	4.04113e-06
IMPA2	74	49	25	-1.22568	8.98983e-09	7.51641e-08
RNF152	27	3	24	-2.02394	1.05591e-14	1.01843e-10
LOC102725148	21	4	17	-1.15734	2.52051e-08	1.83342e-07
REEP6	72	47	25	-1.33293	3.52967e-08	2.43047e-07
SMIM24	75	50	25	-1.55318	3.31399e-08	2.3002e-07
FUT6	52	28	24	-1.63853	2.20946e-09	2.25717e-08
INSR	7	1	6	-1.1008	0.00182264	0.00400161
MISP3	68	43	25	-1.08621	1.8971e-10	3.01566e-09
MIR1199	46	22	24	-1.85948	2.1119e-11	5.75336e-10
PRKACA	35	11	24	-1.0088	1.54036e-09	1.66747e-08
JUNB	75	50	25	-1.41281	5.70672e-10	7.33789e-09
GDF15	75	50	25	-1.15791	0.00161852	0.00361189
ZNF726P1	35	10	25	-1.15312	1.9553e-13	2.13051e-10
PEPD	75	50	25	-1.04721	1.42722e-08	1.11061e-07
HPN	61	37	24	-1.83026	2.23582e-08	1.64706e-07
[truncated: 54 more rows]

## Sheet: DE proteins
Supplementary Table S4.4: The differentially expressed proteins in DN patients.
GeneSymbol	protein name	Max_SPeptide_all	Max_SPeptide_DN	Max_SPeptide_C	Max_USPeptide_all	Max_USPeptide_DN	Max_USPeptide_C	Frequency_all	Frequency_DN	Frequency_C	Log2FC	pvalue	FDR
AAMDC	adipogenesis associated, Mth938 domain containing	4	4	1	4	4	1	27	27	0	2.48545	1.03786e-05	3.8883e-05
ABCF1	ATP-binding cassette, sub-family F (GCN20), member 1	7	7	1	7	7	1	36	36	0	1.29819	5.05503e-08	4.08497e-07
ABLIM2	actin binding LIM protein family, member 2	8	8	3	8	8	3	35	32	3	1.03077	0.000375203	0.000879978
ACLY	ATP citrate lyase	20	20	8	20	20	8	74	50	24	2.34438	7.3607e-09	8.48207e-08
ACTR1A	ARP1 actin-related protein 1 homolog A, centractin alpha (yeast)	13	13	5	7	7	5	71	50	21	1.20873	2.26765e-07	1.48513e-06
ACYP2	acylphosphatase 2, muscle type	4	4	0	4	4	0	21	21	0	1.64694	0.000199778	0.000504502
ADAMTSL4	ADAMTS-like 4	7	7	0	7	7	0	31	31	0	1.66158	1.12435e-06	5.68767e-06
ADH1B	alcohol dehydrogenase 1B (class I), beta polypeptide	15	15	5	3	3	1	49	47	2	3.82891	6.99015e-11	2.16627e-09
ADK	adenosine kinase	8	8	3	8	8	3	55	42	13	1.00967	0.000221268	0.000554821
ADPRHL2	ADP-ribosylhydrolase like 2	6	6	2	6	6	2	37	36	1	1.90174	4.58966e-07	2.71803e-06
ADSS	adenylosuccinate synthase	7	7	3	6	6	3	44	36	8	1.26092	8.75067e-05	0.000248507
AEBP1	AE binding protein 1	14	14	0	14	14	0	39	39	0	3.16965	6.49383e-09	7.59279e-08
AFM	afamin	13	13	4	13	13	4	65	48	17	1.12336	0.000437564	0.00101652
AHCYL2	adenosylhomocysteinase-like 2	10	10	3	3	3	1	33	32	1	2.25779	1.61522e-06	7.88344e-06
AHSA1	AHA1, activator of heat shock 90kDa protein ATPase homolog 1 (yeast)	5	5	3	5	5	3	29	26	3	2.71565	0.00173087	0.00336569
AHSG	alpha-2-HS-glycoprotein	8	8	5	8	8	5	73	50	23	1.05418	0.000123962	0.000337129
AIDA	axin interactor, dorsalization associated	6	6	3	6	6	3	37	35	2	1.37791	3.9317e-06	1.68231e-05
AIP	aryl hydrocarbon receptor interacting protein	5	5	2	5	5	2	41	36	5	1.15731	1.29602e-05	4.77701e-05
AKAP12	A kinase (PRKA) anchor protein 12	33	33	17	33	33	17	75	50	25	1.22973	7.08056e-08	5.49186e-07
AMBP	alpha-1-microglobulin/bikunin precursor	13	13	8	13	13	8	75	50	25	3.51979	2.8474e-12	5.73872e-10
ANG	angiogenin, ribonuclease, RNase A family, 5	4	4	1	4	4	1	29	29	0	4.31407	3.50964e-06	1.52419e-05
ANGPTL6	angiopoietin-like 6	9	9	3	8	8	3	52	44	8	1.84475	9.14402e-08	6.80366e-07
ANP32B	acidic (leucine-rich) nuclear phosphoprotein 32 family, member B	8	8	2	5	5	0	49	49	0	4.5802	2.12529e-12	5.73872e-10
ANXA3	annexin A3	13	13	3	13	13	3	52	47	5	1.53792	1.02496e-06	5.3546e-06
AP1G1	adaptor-related protein complex 1, gamma 1 subunit	14	14	4	14	14	4	55	45	10	1.25972	1.5888e-06	7.7664e-06
AP1M1	adaptor-related protein complex 1, mu 1 subunit	9	9	3	9	9	3	51	40	11	1.63312	0.000109635	0.00030537
AP1S1	adaptor-related protein complex 1, sigma 1 subunit	4	4	1	3	3	1	23	23	0	1.39004	7.80762e-05	0.000223115
AP2M1	adaptor-related protein complex 2, mu 1 subunit	14	14	3	14	14	3	56	48	8	1.08	1.1893e-05	4.41938e-05
AP2S1	adaptor-related protein complex 2, sigma 1 subunit	6	6	3	6	6	3	43	38	5	1.25659	0.000243812	0.000605169
AP3B1	adaptor-related protein complex 3, beta 1 subunit	18	18	4	15	15	4	68	48	20	1.18771	8.21124e-07	4.44996e-06
AP3D1	adaptor-related protein complex 3, delta 1 subunit	19	19	3	19	19	3	60	48	12	1.11138	4.30494e-05	0.000135919
AP3M1	adaptor-related protein complex 3, mu 1 subunit	8	8	2	6	6	2	48	43	5	1.11218	2.29214e-07	1.49622e-06
AP3S1	adaptor-related protein complex 3, sigma 1 subunit	5	5	1	5	5	1	35	35	0	2.6169	9.69469e-08	7.01711e-07
APCS	amyloid P component, serum	8	8	5	8	8	5	70	50	20	2.77419	1.26594e-11	7.21588e-10
APEX1	APEX nuclease (multifunctional DNA repair enzyme) 1	10	10	5	10	10	5	72	50	22	1.60746	2.07274e-10	4.72585e-09
API5	apoptosis inhibitor 5	8	8	2	8	8	2	59	48	11	1.63403	1.2973e-08	1.32626e-07
APMAP	adipocyte plasma membrane associated protein	9	9	3	9	9	3	57	50	7	1.97785	3.01362e-10	6.45603e-09
APOA1BP	apolipoprotein A-I binding protein	6	6	2	6	6	2	46	42	4	1.87748	7.23664e-06	2.87663e-05
APOA4	apolipoprotein A-IV	30	30	9	30	30	9	75	50	25	2.3706	3.20899e-11	1.27221e-09
APOA5	apolipoprotein A-V	7	7	1	7	7	1	40	40	0	3.39174	3.16667e-09	4.1942e-08
APOB	apolipoprotein B	151	151	48	151	151	48	75	50	25	1.85577	1.43749e-10	3.55695e-09
APOC1	apolipoprotein C-I	5	5	2	5	5	2	43	42	1	5.97657	1.20671e-09	1.98547e-08
APOC2	apolipoprotein C-II	4	4	2	4	4	2	42	40	2	3.22311	7.62698e-08	5.8382e-07
APOD	apolipoprotein D	7	7	3	7	7	3	56	46	10	1.51278	1.79569e-05	6.29871e-05
APOE	apolipoprotein E	27	27	7	27	27	7	75	50	25	3.32366	5.05819e-11	1.85583e-09
APOF	apolipoprotein F	5	5	1	5	5	1	21	21	0	1.76155	0.000199778	0.000504502
APOH	apolipoprotein H (beta-2-glycoprotein I)	12	12	7	12	12	7	72	50	22	1.23656	2.85216e-06	1.28589e-05
APP	amyloid beta (A4) precursor protein	5	5	1	5	5	1	28	28	0	1.85305	6.07513e-06	2.45833e-05
ARCN1	archain 1	13	13	1	13	13	1	50	50	0	2.79147	8.53474e-13	5.73872e-10
ARFIP1	ADP-ribosylation factor interacting protein 1	6	6	3	6	6	3	30	28	2	1.19597	0.000136659	0.000363514
ARHGAP1	Rho GTPase activating protein 1	14	14	8	14	14	8	75	50	25	1.05644	9.303e-07	4.93275e-06
ARHGAP18	Rho GTPase activating protein 18	7	7	1	7	7	1	28	28	0	1.2443	6.07513e-06	2.45833e-05
ARHGDIB	Rho GDP dissociation inhibitor (GDI) beta	10	10	4	10	10	4	66	50	16	1.8332	1.28999e-09	2.0787e-08
ARL1	ADP-ribosylation factor-like 1	7	7	4	7	7	4	60	42	18	2.28731	0.000133638	0.000356071
ARL6IP5	ADP-ribosylation-like factor 6 interacting protein 5	5	5	2	5	5	2	57	47	10	1.7041	6.00898e-07	3.43739e-06
ARPC1B	actin related protein 2/3 complex, subunit 1B, 41kDa	10	10	5	10	10	5	69	50	19	1.0421	7.87233e-06	3.11381e-05
ARPC2	actin related protein 2/3 complex, subunit 2, 34kDa	17	17	6	17	17	6	75	50	25	1.00202	9.303e-07	4.93275e-06
ARRB1	arrestin, beta 1	12	12	5	12	12	5	61	46	15	1.27232	0.00275647	0.00503933
ASAH1	N-acylsphingosine amidohydrolase (acid ceramidase) 1	9	9	2	9	9	2	50	48	2	3.13447	1.06639e-11	7.1826e-10
ASMTL	acetylserotonin O-methyltransferase-like	7	7	3	7	7	3	48	41	7	1.99757	2.0025e-05	6.92522e-05
ASNA1	arsA arsenite transporter, ATP-binding, homolog 1 (bacterial)	7	7	3	7	7	3	47	44	3	1.41586	4.98251e-07	2.91285e-06
ASPA	aspartoacylase	6	6	2	6	6	2	37	36	1	1.36181	3.34372e-07	2.09246e-06
ASPH	aspartate beta-hydroxylase	7	7	1	7	7	1	40	40	0	1.75164	3.16667e-09	4.1942e-08
ATP1A2	ATPase, Na+/K+ transporting, alpha 2 polypeptide	17	17	7	7	7	1	43	38	5	1.7803	9.71048e-07	5.12328e-06
ATP1B3	ATPase, Na+/K+ transporting, beta 3 polypeptide	4	4	1	4	4	1	30	30	0	2.32264	2.00031e-06	9.36217e-06
ATP5I	ATP synthase, H+ transporting, mitochondrial Fo complex, subunit E	4	4	2	4	4	2	35	34	1	3.04176	2.87521e-06	1.29263e-05
ATP5J2	ATP synthase, H+ transporting, mitochondrial Fo complex, subunit F2	4	4	2	1	1	1	34	33	1	2.90657	3.72732e-06	1.60996e-05
ATP5L	ATP synthase, H+ transporting, mitochondrial Fo complex, subunit G	4	4	1	4	4	1	14	14	0	3.08126	0.00391017	0.00681291
B2M	beta-2-microglobulin	3	3	2	3	3	2	29	28	1	4.22752	3.21069e-05	0.00010447
BANF1	barrier to autointegration factor 1	3	3	2	3	3	2	47	38	9	2.16125	1.54019e-05	5.60249e-05
BASP1	brain abundant, membrane attached signal protein 1	7	7	1	7	7	1	46	46	0	3.21526	2.89615e-11	1.21638e-09
BAX	BCL2-associated X protein	5	5	3	5	5	3	44	39	5	1.45478	8.33665e-05	0.000237594
BCAP31	B-cell receptor-associated protein 31	8	8	2	8	8	2	35	32	3	2.43425	2.35717e-05	8.02143e-05
BCL2L13	BCL2-like 13 (apoptosis facilitator)	9	9	3	9	9	3	38	33	5	2.44624	3.86474e-05	0.000123486
BGN	biglycan	13	13	2	13	13	2	59	50	9	5.88382	4.59869e-12	5.9075e-10
BLVRA	biliverdin reductase A	10	10	4	10	10	4	55	48	7	1.0908	0.000122575	0.000337129
BUB3	BUB3 mitotic checkpoint protein	5	5	2	5	5	2	36	33	3	1.74886	1.54685e-05	5.61252e-05
BZW1	basic leucine zipper and W2 domains 1	8	8	2	7	7	2	50	46	4	1.69865	9.95841e-10	1.71823e-08
C12orf23	chromosome 12 open reading frame 23	5	5	0	5	5	0	23	23	0	2.24758	7.80762e-05	0.000223115
C12orf57	chromosome 12 open reading frame 57	4	4	2	4	4	2	27	26	1	1.44286	5.43116e-05	0.000163859
C16orf62	chromosome 16 open reading frame 62	12	12	2	12	12	2	40	38	2	1.30377	2.2705e-07	1.48513e-06
C19orf10	chromosome 19 open reading frame 10	2	2	1	2	2	1	19	19	0	3.37273	0.000489951	0.00110603
C1orf123	chromosome 1 open reading frame 123	3	3	1	3	3	1	18	18	0	1.87364	0.000755873	0.0016225
C1orf198	chromosome 1 open reading frame 198	7	7	1	7	7	1	29	29	0	2.09571	3.50964e-06	1.52419e-05
C1QB	complement component 1, q subcomponent, B chain	6	6	3	6	6	3	52	47	5	4.06521	1.51785e-10	3.58886e-09
C1QBP	complement component 1, q subcomponent binding protein	7	7	5	7	7	5	65	50	15	2.90731	0.00063769	0.00140865
C1QC	complement component 1, q subcomponent, C chain	5	5	2	5	5	2	50	48	2	4.82146	9.84867e-12	7.1826e-10
C1R	complement component 1, r subcomponent	14	14	2	14	14	2	49	45	4	2.36475	1.25439e-09	2.04659e-08
C1S	complement component 1, s subcomponent	15	15	4	15	15	4	51	44	7	2.68503	2.70566e-08	2.43281e-07
C2	complement component 2	10	10	2	10	10	2	41	40	1	2.8533	1.23819e-08	1.32626e-07
C21orf33	chromosome 21 open reading frame 33	5	5	3	5	5	3	43	40	3	1.74163	2.20589e-06	1.02343e-05
C3	complement component 3	93	93	49	93	93	49	75	50	25	2.73161	5.45438e-11	1.93817e-09
C4A	complement component 4A (Rodgers blood group)	59	59	28	4	4	2	62	50	12	3.4739	6.10217e-11	2.05033e-09
C4BPA	complement component 4 binding protein, alpha	26	26	5	26	26	5	60	50	10	6.27341	3.77547e-12	5.73872e-10
C4BPB	complement component 4 binding protein, beta	8	8	1	8	8	1	44	44	0	5.49362	1.4942e-10	3.55933e-09
C5	complement component 5	63	63	14	63	63	14	74	50	24	4.81811	7.97759e-12	7.16965e-10
C6	complement component 6	29	29	6	29	29	6	67	50	17	5.40857	8.38596e-12	7.16965e-10
C7	complement component 7	30	30	7	30	30	7	73	50	23	4.80574	5.05661e-11	1.85583e-09
C8A	complement component 8, alpha polypeptide	20	20	3	20	20	3	64	50	14	5.29189	1.61569e-11	8.18615e-10
C8B	complement component 8, beta polypeptide	21	21	5	21	21	5	62	50	12	4.7006	4.38033e-12	5.9075e-10
C8G	complement component 8, gamma polypeptide	11	11	3	11	11	3	63	50	13	6.08223	2.78739e-12	5.73872e-10
C9	complement component 9	26	26	12	26	26	12	75	50	25	4.7302	1.33522e-10	3.35592e-09
C9orf64	chromosome 9 open reading frame 64	8	8	2	8	8	2	37	35	2	1.21836	3.67837e-07	2.245e-06
CACNA2D1	calcium channel, voltage-dependent, alpha 2/delta subunit 1	16	16	6	16	16	6	59	46	13	1.07838	1.03264e-05	3.8883e-05
CACYBP	calcyclin binding protein	5	5	2	5	5	2	35	34	1	2.21807	1.23232e-06	6.16546e-06
CALD1	caldesmon 1	26	26	9	26	26	9	75	50	25	1.08101	1.62691e-08	1.60689e-07
CALU	calumenin	13	13	4	13	13	4	60	47	13	1.23285	7.65141e-05	0.000223115
CAMK2D	calcium/calmodulin-dependent protein kinase II delta	7	7	4	5	5	3	57	49	8	1.23307	2.11816e-08	2.03038e-07
CAPRIN1	cell cycle associated protein 1	6	6	2	6	6	2	46	42	4	1.12217	9.98931e-07	5.22719e-06
CARHSP1	calcium regulated heat stable protein 1, 24kDa	4	4	1	4	4	1	24	24	0	3.13793	4.79954e-05	0.000146045
CARKD	carbohydrate kinase domain containing	6	6	1	6	6	1	24	24	0	3.39348	4.79954e-05	0.000146045
CARS	cysteinyl-tRNA synthetase	11	11	3	11	11	3	47	44	3	2.03546	6.35811e-10	1.15972e-08
CASK	calcium/calmodulin-dependent serine protein kinase (MAGUK family)	10	10	2	10	10	2	36	35	1	1.06564	2.04965e-07	1.36586e-06
CAV1	caveolin 1, caveolae protein, 22kDa	5	5	2	3	3	2	34	31	3	2.0654	0.000111433	0.000309839
CBX5	chromobox homolog 5	4	4	1	3	3	1	22	22	0	1.63331	0.000125578	0.000337129
CCDC22	coiled-coil domain containing 22	10	10	4	10	10	4	49	40	9	1.19018	2.71566e-05	9.13423e-05
CD44	CD44 molecule (Indian blood group)	7	7	1	7	7	1	40	40	0	3.45107	3.16667e-09	4.1942e-08
CD5L	CD5 molecule-like	10	10	2	10	10	2	46	43	3	3.27421	2.07542e-09	3.06701e-08
CD74	CD74 molecule, major histocompatibility complex, class II invariant chain	5	5	2	5	5	2	55	46	9	1.25929	0.000573648	0.00127869
CD9	CD9 molecule	3	3	1	3	3	1	20	20	0	4.06106	0.000314466	0.000747969
CD99L2	CD99 molecule-like 2	3	3	1	3	3	1	19	19	0	1.55204	0.000489951	0.00110603
CDC37	cell division cycle 37	6	6	4	6	6	4	50	41	9	1.01289	0.00307088	0.00556314
CDIPT	CDP-diacylglycerol--inositol 3-phosphatidyltransferase	4	4	1	4	4	1	18	18	0	1.17384	0.000755873	0.0016225
CFH	complement factor H	44	44	20	38	38	20	75	50	25	2.30793	4.97164e-12	5.9075e-10
CFHR1	complement factor H-related 1	12	12	4	3	3	1	26	25	1	5.90476	7.80036e-05	0.000223115
CFHR2	complement factor H-related 2	8	8	2	4	4	0	40	40	0	5.96533	3.16667e-09	4.1942e-08
CFHR5	complement factor H-related 5	18	18	5	17	17	5	63	50	13	4.95918	9.90641e-12	7.1826e-10
CFP	complement factor properdin	7	7	0	7	7	0	35	35	0	3.56709	9.69469e-08	7.01711e-07
CHID1	chitinase domain containing 1	4	4	1	4	4	1	19	19	0	2.20644	0.000489951	0.00110603
CHMP2A	charged multivesicular body protein 2A	4	4	1	4	4	1	16	16	0	1.44507	0.00174927	0.00336569
CHMP5	charged multivesicular body protein 5	3	3	2	3	3	2	23	22	1	1.50569	0.00035464	0.000835432
CISD1	CDGSH iron sulfur domain 1	3	3	1	3	3	1	38	38	0	3.95149	1.3088e-08	1.32626e-07
CISD2	CDGSH iron sulfur domain 2	4	4	0	4	4	0	14	14	0	1.24354	0.00391017	0.00681291
CLEC3B	C-type lectin domain family 3, member B	6	6	3	6	6	3	53	48	5	2.71672	4.59423e-10	8.78131e-09
CLINT1	clathrin interactor 1	7	7	3	7	7	3	50	43	7	1.6369	5.42591e-07	3.14328e-06
CLTA	clathrin, light chain A	7	7	2	7	7	2	37	33	4	1.72534	0.000543782	0.00121978
CLTB	clathrin, light chain B	6	6	2	6	6	2	37	35	2	1.81234	9.24072e-06	3.57797e-05
CLU	clusterin	18	18	8	18	18	8	75	50	25	2.96349	8.55294e-11	2.48191e-09
CMAS	cytidine monophosphate N-acetylneuraminic acid synthetase	6	6	1	6	6	1	40	40	0	3.64319	3.16667e-09	4.1942e-08
COL12A1	collagen, type XII, alpha 1	80	80	6	80	80	6	65	50	15	3.85171	3.15224e-12	5.73872e-10
COL14A1	collagen, type XIV, alpha 1	32	32	0	32	32	0	43	43	0	2.89133	3.29673e-10	6.61834e-09
COL15A1	collagen, type XV, alpha 1	13	13	2	13	13	2	54	50	4	2.73363	2.88335e-12	5.73872e-10
COL18A1	collagen, type XVIII, alpha 1	18	18	11	18	18	11	75	50	25	1.02915	4.59661e-09	5.77653e-08
COL1A1	collagen, type I, alpha 1	18	18	3	17	17	3	54	49	5	6.57037	1.65876e-11	8.27308e-10
COL1A2	collagen, type I, alpha 2	10	10	3	10	10	3	50	47	3	6.03	1.17749e-10	3.08076e-09
COL3A1	collagen, type III, alpha 1	4	4	1	4	4	1	34	34	0	3.00515	1.83017e-07	1.24032e-06
COL4A1	collagen, type IV, alpha 1	10	10	5	9	9	4	72	50	22	2.3551	8.28825e-07	4.4765e-06
COL4A2	collagen, type IV, alpha 2	18	18	13	18	18	13	75	50	25	1.63506	1.24007e-10	3.19219e-09
COL4A5	collagen, type IV, alpha 5	5	5	2	3	3	2	56	40	16	2.09954	0.00579489	0.00965413
COL4A6	collagen, type IV, alpha 6	4	4	1	4	4	1	43	43	0	1.35113	3.29673e-10	6.61834e-09
COL6A1	collagen, type VI, alpha 1	33	33	20	33	33	20	75	50	25	2.43291	1.48829e-11	7.91772e-10
COL6A2	collagen, type VI, alpha 2	31	31	15	31	31	15	75	50	25	2.64382	1.60805e-11	8.18615e-10
COL6A3	collagen, type VI, alpha 3	113	113	56	113	113	56	75	50	25	2.34217	1.00886e-11	7.1826e-10
COL7A1	collagen, type VII, alpha 1	43	43	1	43	43	1	50	50	0	2.97055	8.53474e-13	5.73872e-10
COLGALT1	collagen beta(1-O)galactosyltransferase 1	8	8	0	8	8	0	34	34	0	1.99168	1.83017e-07	1.24032e-06
COMMD3	COMM domain containing 3	3	3	1	2	2	1	14	14	0	2.03708	0.00391017	0.00681291
COPA	coatomer protein complex, subunit alpha	24	24	8	24	24	8	71	50	21	1.34048	8.00489e-08	6.09823e-07
COPB1	coatomer protein complex, subunit beta 1	19	19	5	19	19	5	68	50	18	1.29311	9.55209e-08	7.01711e-07
COPE	coatomer protein complex, subunit epsilon	7	7	5	7	7	5	52	42	10	1.13954	0.000416091	0.000970879
COPS6	COP9 signalosome subunit 6	6	6	3	6	6	3	33	32	1	1.64792	4.01204e-06	1.7098e-05
COPS8	COP9 signalosome subunit 8	4	4	2	4	4	2	36	34	2	1.57332	5.62205e-06	2.33971e-05
CORO1B	coronin, actin binding protein, 1B	11	11	5	11	11	5	67	50	17	1.32792	4.19824e-08	3.48978e-07
CORO1C	coronin, actin binding protein, 1C	8	8	2	8	8	2	47	46	1	2.88578	4.90637e-11	1.84249e-09
COX2		4	4	3	4	4	3	49	45	4	1.99584	2.24685e-07	1.47571e-06
COX4I1	cytochrome c oxidase subunit IV isoform 1	6	6	2	6	6	2	53	49	4	1.52719	6.54113e-07	3.61859e-06
COX5B	cytochrome c oxidase subunit Vb	4	4	2	4	4	2	44	43	1	3.16635	8.17614e-09	9.3208e-08
CPB2	carboxypeptidase B2 (plasma)	5	5	1	5	5	1	36	36	0	2.28765	5.05503e-08	4.08497e-07
CPM	carboxypeptidase M	11	11	1	11	11	1	38	38	0	1.84459	1.3088e-08	1.32626e-07
CPNE2	copine II	9	9	3	8	8	2	55	45	10	1.00258	4.41004e-05	0.000138771
CPSF6	cleavage and polyadenylation specific factor 6, 68kDa	6	6	2	6	6	2	42	40	2	1.17144	3.69188e-08	3.12586e-07
CPT1A	carnitine palmitoyltransferase 1A (liver)	15	15	2	15	15	2	57	48	9	1.1451	2.83821e-08	2.50958e-07
CRTAC1	cartilage acidic protein 1	5	5	1	5	5	1	23	23	0	1.03335	7.80762e-05	0.000223115
CSDE1	cold shock domain containing E1, RNA-binding	7	7	1	7	7	1	41	41	0	1.49976	1.5171e-09	2.31702e-08
CSE1L	CSE1 chromosome segregation 1-like (yeast)	15	15	4	15	15	4	68	50	18	1.48033	7.2605e-09	8.42746e-08
CSK	c-src tyrosine kinase	11	11	3	10	10	3	54	46	8	1.04504	1.38443e-07	9.84208e-07
CSPG4	chondroitin sulfate proteoglycan 4	27	27	2	27	27	2	48	47	1	1.59523	1.86356e-11	8.68102e-10
CSRP2	cysteine and glycine-rich protein 2	6	6	5	6	6	5	62	49	13	1.18073	9.01373e-05	0.000255522
CTBP1	C-terminal binding protein 1	5	5	2	5	5	2	34	29	5	1.15017	0.000542637	0.00121807
CTNNA1	catenin (cadherin-associated protein), alpha 1, 102kDa	26	26	9	20	20	7	74	50	24	2.10234	1.0796e-09	1.84283e-08
CTSA	cathepsin A	4	4	1	4	4	1	32	32	0	1.22731	6.23031e-07	3.45864e-06
CTSZ	cathepsin Z	5	5	2	5	5	2	35	33	2	2.49492	8.92941e-06	3.48018e-05
CUL3	cullin 3	12	12	3	12	12	3	50	42	8	1.01726	1.70389e-05	6.14557e-05
CXADR	coxsackie virus and adenovirus receptor	4	4	2	4	4	2	24	23	1	1.35049	0.000386114	0.000904237
CXCL12	chemokine (C-X-C motif) ligand 12	2	2	0	2	2	0	16	16	0	1.75263	0.00174927	0.00336569
CYB5R1	cytochrome b5 reductase 1	8	8	1	8	8	1	47	47	0	4.03595	1.2376e-11	7.1826e-10
DAAM2	dishevelled associated activator of morphogenesis 2	13	13	3	12	12	3	45	41	4	1.21112	3.0059e-08	2.64321e-07
DAZAP1	DAZ associated protein 1	5	5	2	5	5	2	32	31	1	1.44661	6.11578e-06	2.46796e-05
DBI	diazepam binding inhibitor (GABA receptor modulator, acyl-CoA binding protein)	6	6	2	6	6	2	62	49	13	1.98448	2.21028e-08	2.09353e-07
DCTN4	dynactin 4 (p62)	7	7	2	7	7	2	41	40	1	2.13728	5.34673e-09	6.6667e-08
DDX17	DEAD (Asp-Glu-Ala-Asp) box helicase 17	21	21	9	13	13	6	75	50	25	3.00674	1.4652e-06	7.21747e-06
DDX21	DEAD (Asp-Glu-Ala-Asp) box helicase 21	11	11	1	10	10	1	26	26	0	1.7396	1.75052e-05	6.14703e-05
DDX39A	DEAD (Asp-Glu-Ala-Asp) box polypeptide 39A	12	12	4	3	3	0	19	19	0	2.86409	0.000489951	0.00110603
DDX5	DEAD (Asp-Glu-Ala-Asp) box helicase 5	15	15	4	9	9	2	55	49	6	2.59836	1.1558e-10	3.04903e-09
DDX6	DEAD (Asp-Glu-Ala-Asp) box helicase 6	11	11	3	11	11	3	52	49	3	2.29834	4.51709e-11	1.72516e-09
DEK	DEK oncogene	7	7	1	7	7	1	38	38	0	2.03659	1.3088e-08	1.32626e-07
DHRS7	dehydrogenase/reductase (SDR family) member 7	6	6	1	6	6	1	40	40	0	2.11215	3.16667e-09	4.1942e-08
DHX15	DEAH (Asp-Glu-Ala-His) box helicase 15	15	15	4	15	15	4	66	50	16	1.20009	1.92408e-08	1.87245e-07
DHX9	DEAH (Asp-Glu-Ala-His) box helicase 9	27	27	11	27	27	11	75	50	25	1.20614	9.66461e-08	7.01711e-07
DIABLO	diablo, IAP-binding mitochondrial protein	5	5	3	5	5	3	46	39	7	2.33822	5.81738e-06	2.40844e-05
DIAPH1	diaphanous-related formin 1	10	10	2	10	10	2	40	39	1	1.40295	1.49745e-08	1.4937e-07
DLD	dihydrolipoamide dehydrogenase	10	10	5	10	10	5	69	50	19	1.50771	0.000481959	0.00110603
DNAJA1	DnaJ (Hsp40) homolog, subfamily A, member 1	6	6	2	6	6	2	43	40	3	1.71948	2.38429e-07	1.54688e-06
DNAJA2	DnaJ (Hsp40) homolog, subfamily A, member 2	5	5	2	5	5	2	42	38	4	1.45061	6.97437e-06	2.77583e-05
DNAJC13	DnaJ (Hsp40) homolog, subfamily C, member 13	14	14	3	14	14	3	46	43	3	1.0819	2.6458e-08	2.39926e-07
DNAJC8	DnaJ (Hsp40) homolog, subfamily C, member 8	3	3	1	3	3	1	13	13	0	1.77901	0.00577679	0.00962899
[truncated: 842 more rows]
