# Supplementary material for: Transcriptomics-proteomics Integration reveals alternative polyadenylation driving inflammation-related protein translation in patients with diabetic nephropathy
Source: J Transl Med. 2023 Feb 6;21:86. doi: 10.1186/s12967-023-03934-w (PMC9900993; doi:10.1186/s12967-023-03934-w)
Supplement: Supplementary file 6 — Additional file 6: Tables S5. The protein-per-mRNA FC ratio analysis. [file 12967_2023_3934_MOESM6_ESM.xlsx]

## Sheet: 2961 genes
Addition file Table S5.1: The protein-per-mRNA FC ratio analysis for 2961 mRNA-protein matched genes.
GeneSymbol	Log2FC_mRNA	FDR	Log2FC_protein	FDR	log10FC ratio
A1BG	1.03685	1.26041e-06	-0.0103078	0.851836	-0.315226
A2M	-2.20533	7.10881e-08	0.686607	0.000735397	0.870561
AAMDC	0.854791	1.87929e-06	2.48545	3.8883e-05	0.490878
AARS	-0.0162615	0.923151	0.666199	0.00304317	0.205441
AASDHPPT	-0.327947	3.17469e-06	0.350458	0.0134346	0.20422
AASS	-0.619065	0.000130462	0.306309	0.000136893	0.278565
ABAT	-1.37396	1.78843e-08	-1.84804	1.20064e-05	-0.142712
ABCC1	-0.649368	2.21182e-08	0.0764037	0.0256128	0.218479
ABCD3	-0.244593	0.00753424	0.322788	0.000311787	0.170799
ABCE1	0.0581299	0.459424	0.682925	0.000249048	0.188082
ABCF1	0.383088	2.55337e-09	1.29819	4.08497e-07	0.275474
ABHD10	-0.741459	2.13051e-10	-0.592435	0.0676092	0.0448608
ABHD11	0.455814	6.01904e-05	0.0524615	0.0479992	-0.121421
ABHD14B	-0.418731	1.52972e-06	-1.12213	1.02621e-07	-0.211743
ABI1	-0.211286	0.0177518	1.00693	0.0125328	0.366721
ABI2	-0.31545	0.014059	0.643709	0.0202492	0.288736
ABLIM2	-0.485195	6.77355e-05	1.03077	0.000879978	0.456351
ABRACL	0.248057	0.160999	0.0750733	0.0170013	-0.0520732
ACAA1	-0.812125	3.16232e-08	-0.602503	0.0853064	0.0631025
ACAA2	-0.744498	2.21793e-08	-1.31168	0.000628717	-0.17074
ACAD9	0.744461	2.6397e-10	0.868378	3.8883e-05	0.0373028
ACADM	-0.740251	2.35625e-08	-0.593752	0.280652	0.0441004
ACADS	0.00880271	0.873799	-0.0803914	0.609845	-0.0268501
ACADSB	-1.10664	1.24373e-08	0.0393845	0.126597	0.344988
ACADVL	0.198105	0.0037358	0.374142	0.0169255	0.0529925
ACAP2	-0.264584	0.00197291	0.274335	0.0016225	0.162231
ACAT1	-0.969006	1.87929e-06	-1.13903	0.00132435	-0.0511818
ACAT2	0.168782	0.05839	0.767657	0.000516959	0.180279
ACBD3	0.113277	0.0317574	0.837984	9.13423e-05	0.218158
ACIN1	-0.129135	0.0612598	0.938243	1.23894e-06	0.321313
ACLY	0.574583	0.000406603	2.34438	8.48207e-08	0.532761
ACO1	-0.566811	7.53585e-05	-0.364195	0.153785	0.0609935
ACO2	-0.316915	4.77131e-05	-0.463704	0.140364	-0.0441878
ACOT13	-0.074048	0.198705	0.466111	0.101451	0.162604
ACOT7	-0.408671	0.000360182	0.523375	0.0350417	0.280574
ACOT9	0.432615	0.000685915	0.719497	0.000944392	0.0863602
ACOX1	-0.230528	0.0778743	0.129566	0.184224	0.108399
ACP1	-0.0266426	0.416693	0.385636	0.2836	0.124108
ACSF2	-1.43832	1.38978e-07	-1.13652	0.0479992	0.0908518
ACSL1	-0.506245	0.000360182	0.494526	1.61083e-05	0.301262
ACSL3	-0.247869	0.0116974	1.21532	0.000223115	0.440465
ACSL4	0.0374492	0.8385	0.390919	0.000747969	0.106405
ACSM2A	-1.63308	2.43047e-07	-2.17779	0.000186842	-0.163975
ACSM2B	-1.68345	3.54866e-07	-2.10957	6.7136e-05	-0.128274
ACSS2	-0.511966	4.61957e-09	0.505044	0.0134346	0.306151
ACSS3	-0.759057	6.44045e-07	0.0616301	0.065116	0.247052
ACTL6A	0.26298	0.000207411	0.55757	8.69083e-05	0.0886803
ACTN1	1.6495	2.70125e-05	-0.653055	2.43726e-07	-0.693137
ACTN4	-0.550332	0.00108815	-0.831549	2.236e-07	-0.0846549
ACTR10	0.0129685	0.571681	0.401414	0.00336569	0.116934
ACTR1A	0.140597	0.00245887	1.20873	1.48513e-06	0.32154
ACTR1B	1.2441	7.68287e-10	0.945375	0.00113794	-0.0899244
ACTR2	0.922959	2.21793e-08	-0.00667795	0.930892	-0.279848
ACTR3	0.145097	0.00705499	0.771963	0.161953	0.188705
ACY1	-1.88114	2.82786e-08	-2.79716	7.91052e-08	-0.27575
ACYP2	0.477365	2.33747e-05	1.64694	0.000504502	0.352076
ADAM10	0.52373	0.00941095	0.978552	4.57928e-05	0.136915
ADAM9	0.181706	0.110823	0.227437	0.0256128	0.0137664
ADAR	-0.0329699	0.571681	0.625771	1.24032e-06	0.198301
ADD1	-0.290814	0.0211082	-0.214703	0.232042	0.0229119
ADD3	-0.206873	0.00427371	-0.229554	0.171888	-0.00682791
ADH1B	2.36266	1.2477e-06	3.82891	2.16627e-09	0.441385
ADH5	-0.0735927	0.0573573	-0.444673	0.0192004	-0.111706
ADIRF	1.06809	5.88464e-06	0.432062	0.205331	-0.191464
ADK	-0.12562	0.393245	1.00967	0.000554821	0.341757
ADPRH	1.15484	5.82057e-10	0.539649	0.00236204	-0.185192
ADPRHL2	0.118472	0.0778743	1.90174	2.71803e-06	0.536817
ADRM1	0.705559	2.86767e-07	0.781081	0.00526784	0.0227346
ADSL	0.33956	0.0248332	0.633853	0.0134346	0.088591
ADSS	0.36582	1.44734e-06	1.26092	0.000248507	0.269453
AEBP1	1.98213	1.44734e-06	3.16965	7.59279e-08	0.35748
AFAP1L2	0.15261	0.543852	0.51362	0.0121949	0.108675
AFG3L2	0.224848	6.56541e-05	0.400836	0.00110603	0.0529774
AFM	-1.84333	3.35775e-09	1.12336	0.00101652	0.893061
AGFG1	-0.094206	0.194949	0.705715	0.0136719	0.2408
AGK	1.0524	3.08118e-05	2.61853	0.000146045	0.471453
AGL	-0.750733	2.27824e-07	0.312455	0.000337129	0.320052
AGMAT	-1.58441	1.21247e-07	-1.5368	0.0530389	0.0143318
AGO1	0.0241585	0.950028	0.347058	9.56646e-05	0.0972025
AGO2	-0.590393	0.000155068	0.658922	1.24032e-06	0.376081
AGPAT1	-0.206647	0.0124452	0.43687	0.00962899	0.193718
AGPS	-0.150529	0.136829	0.332958	0.000223115	0.145544
AGR2	0.890414	0.206898	5.37536	0.0256128	1.3501
AGRN	-0.94782	4.09798e-09	-0.203373	0.182326	0.224101
AGT	-1.54299	1.01518e-06	-0.220439	0.209617	0.398129
AHCY	-0.607385	1.78343e-06	-0.96357	1.77058e-05	-0.107222
AHCYL1	0.133713	0.105982	2.89506	0.0350397	0.831249
AHCYL2	-0.436973	0.000198749	2.25779	7.88344e-06	0.811206
AHNAK	-0.389037	0.000899378	0.745125	2.85899e-07	0.341417
AHSA1	0.0024581	0.895087	2.71565	0.00336569	0.816753
AIDA	-0.263815	0.0393948	1.37791	1.68231e-05	0.494208
AIF1	-0.0900261	0.297695	-1.11797	7.36766e-06	-0.309442
AIF1L	0.390583	9.24214e-06	-1.53347	9.47484e-06	-0.579198
AIFM1	-0.628734	1.22896e-06	-1.75054	0.0132262	-0.337698
AIMP1	0.379501	9.99218e-08	0.305606	0.106589	-0.0222445
AIMP2	-0.0313326	0.620419	0.415853	0.000201903	0.134616
AIP	0.154342	0.123062	1.15731	4.77701e-05	0.301924
AK1	1.37695	1.38978e-07	-0.664765	1.65214e-05	-0.614616
AK2	0.338233	3.51436e-06	-0.339894	0.103923	-0.204137
AK3	-0.204301	0.0335567	0.758515	0.0014012	0.289836
AK5	0.539064	4.31425e-05	0.431631	0.0185832	-0.0323405
AKAP12	-0.276074	0.276432	1.22973	5.49186e-07	0.453291
AKR1A1	-0.180387	0.43469	-1.70067	9.42061e-08	-0.45765
AKR1B1	0.163646	0.809713	-1.06792	4.2476e-06	-0.37074
AKR1C3	-0.600111	4.77131e-05	-0.564799	0.183197	0.0106298
AKR7A2	0.202518	0.823728	-0.885204	0.000808529	-0.327437
AKR7A3	-2.47268	1.56684e-09	-1.30878	0.0474091	0.350368
AKT1	0.744181	7.33789e-09	0.381825	0.00236204	-0.10908
AKT2	-0.488406	7.49602e-07	0.473005	6.14703e-05	0.289413
AKT3	-0.31855	0.251222	0.227539	0.00681291	0.164389
ALAD	-0.13379	0.12574	-1.24457	0.0767212	-0.334378
ALCAM	-0.0607939	0.343082	-0.136077	0.693041	-0.0226624
ALDH16A1	0.218332	0.00325297	0.131771	0.664597	-0.0260574
ALDH18A1	0.443127	0.000235556	0.528654	0.000223115	0.025746
ALDH1A1	-0.456334	0.00063245	-0.6095	2.27931e-05	-0.0461077
ALDH1A2	0.437977	0.0103508	0.480185	0.0154503	0.0127059
ALDH1B1	-0.177688	0.142557	-0.454401	0.0242656	-0.0832989
ALDH1L1	-1.74302	1.11061e-07	-1.67629	6.72049e-06	0.0200875
ALDH2	-0.857756	8.76636e-09	-1.83833	8.27767e-05	-0.295184
ALDH3A2	-0.34503	0.00442373	0.801805	0.0307906	0.345232
ALDH4A1	-0.636086	0.000459948	-1.85351	2.2402e-06	-0.366482
ALDH5A1	-0.574903	2.86767e-07	-0.238695	0.85069	0.101209
ALDH6A1	-1.67366	1.31004e-08	-2.14656	1.23778e-06	-0.142357
ALDH7A1	-0.388361	1.55946e-07	-0.790078	1.05618e-05	-0.120929
ALDH8A1	-2.00781	1.14743e-08	-0.500136	0.00069102	0.453855
ALDH9A1	-0.448813	3.03208e-07	-0.874358	7.57888e-05	-0.128102
ALDOA	-0.141129	0.332812	-0.278908	0.002417	-0.0414756
ALDOB	-2.37482	1.858e-08	-3.41173	6.80117e-09	-0.312139
ALDOC	-0.413314	1.84257e-05	-0.416216	0.0192004	-0.000873788
ALG5	0.31265	1.61606e-06	0.159308	0.065116	-0.0461606
ALS2CL	0.619745	5.24366e-05	0.160253	0.0134346	-0.138321
ALYREF	0.379881	1.6701e-05	0.482603	0.0753521	0.0309224
AMBP	-0.324473	0.00861997	3.51979	5.73872e-10	1.15724
AMPD2	0.421951	1.8565e-07	0.437799	3.8883e-05	0.00477088
ANG	-0.0256883	0.964276	4.31407	1.52419e-05	1.3064
ANGPTL3	-1.87312	8.01806e-09	0.49935	0.00336569	0.714184
ANGPTL6	0.0798742	0.656297	1.84475	6.80366e-07	0.53128
ANK3	-1.03787	1.94221e-07	0.252145	0.00361589	0.388334
ANKFY1	0.441909	0.0851001	0.209368	7.4325e-05	-0.0700017
ANKRD44	-0.351915	0.000194074	0.0827377	0.0479992	0.130844
ANO10	0.235231	0.0120714	0.586484	0.000223115	0.105738
ANO6	-0.110278	0.0373742	0.700921	8.4076e-06	0.244195
ANP32A	-0.765379	5.81118e-09	3.34023	7.37155e-08	1.23591
ANP32B	0.0344054	0.8385	4.5802	5.73872e-10	1.36842
ANP32E	-0.274233	7.25567e-07	-0.300841	0.542357	-0.00800975
ANPEP	-0.365237	0.0716234	-1.56543	3.71873e-06	-0.361294
ANTXR2	0.205947	0.0612598	0.205311	0.0256128	-0.000191508
ANXA1	0.850089	1.38509e-08	0.223717	0.0321618	-0.188557
ANXA11	0.0454026	0.543852	0.399923	0.065116	0.106721
ANXA2	-0.0093253	0.816751	-0.632555	1.41084e-06	-0.187611
ANXA3	0.78642	0.0241355	1.53792	5.3546e-06	0.226223
ANXA4	0.232758	0.115687	-0.0863977	0.240741	-0.0960755
ANXA5	-0.0427018	0.517184	0.0650442	0.629647	0.0324348
ANXA6	0.544276	0.0017714	0.763798	3.54578e-07	0.0660824
ANXA7	-0.00182161	0.670701	-0.17935	0.0321618	-0.0534413
AOC1	-1.32401	1.05828e-05	0.906055	0.0305938	0.671318
AOC3	1.74579	5.42831e-07	1.80544	2.34375e-05	0.0179561
AP1B1	-0.262976	0.00361189	0.484822	0.0795934	0.225109
AP1G1	-0.0548286	0.736106	1.25972	7.7664e-06	0.39572
AP1M1	0.00500779	0.93059	1.63312	0.00030537	0.490111
AP1S1	0.223787	0.220813	1.39004	0.000223115	0.351078
AP1S2	0.0754904	0.510699	0.509131	0.0350417	0.130539
AP2A1	-0.515165	2.55337e-09	0.867238	0.0216164	0.416145
AP2A2	-0.273465	2.20007e-06	0.748037	0.00408067	0.307503
AP2B1	-0.0722167	0.416693	0.456369	0.0137199	0.15912
AP2M1	0.0940224	0.000198749	1.08	4.41938e-05	0.296809
AP2S1	0.29381	0.035435	1.25659	0.000605169	0.289827
AP3B1	-0.274701	0.0309148	1.18771	4.44996e-06	0.44023
AP3D1	0.0180838	0.996538	1.11138	0.000135919	0.329113
AP3M1	0.0337261	0.728608	1.11218	1.49622e-06	0.324647
AP3M2	-0.0824836	0.0793489	0.307303	0.00681291	0.117337
AP3S1	-0.0284125	0.504328	2.6169	7.01711e-07	0.796319
APBB2	-0.348505	0.00237203	0.528287	0.000223115	0.263941
APEH	0.124937	0.0658728	0.0375447	0.698228	-0.0263076
APEX1	0.148771	0.0886789	1.60746	4.72585e-09	0.43911
API5	-0.23071	0.0793489	1.63403	1.32626e-07	0.561343
APMAP	-0.0997209	0.18072	1.97785	6.45603e-09	0.625411
APOC1	3.28552	7.33789e-09	5.97657	1.98547e-08	0.810089
APOC2	-0.043577	0.123838	3.22311	5.8382e-07	0.983371
APOC3	-1.02142	0.000366617	0.103649	0.843335	0.33868
APOD	0.466778	0.0949077	1.51278	6.29871e-05	0.314877
APOE	-1.32159	2.71907e-07	3.32366	1.85583e-09	1.39836
APOH	-1.79761	2.091e-08	1.23656	1.28589e-05	0.913376
APOL1	0.260535	0.00104771	0.697651	0.00304317	0.131585
APOL2	0.414666	0.000499118	0.1525	0.282305	-0.0789197
APOM	-1.7547	2.3002e-07	1.80549	0.000146045	1.07172
APOO	-0.223138	0.00597806	0.944836	0.0479992	0.351595
APOOL	0.0639871	0.429189	0.644894	0.002594	0.17487
APP	-1.36857	5.82057e-10	1.85305	2.45833e-05	0.969805
APPL1	-0.108286	0.164036	0.988878	0.0634558	0.330279
APPL2	-0.106017	0.264687	0.229353	0.00481761	0.100956
APRT	0.416	0.0037358	-0.657801	0.0200096	-0.323246
AQP1	0.289778	0.142557	0.40526	0.421817	0.0347635
ARAP1	0.252044	0.014059	0.022166	0.0350417	-0.0692003
ARCN1	-0.0837457	0.8385	2.79147	5.73872e-10	0.865525
ARF1	-0.264369	0.145436	0.264716	0.60168	0.15927
ARF4	-0.0591705	0.873799	-0.0655403	0.916105	-0.0019175
ARF5	0.7675	1.82949e-09	1.38387	0.0137565	0.185547
ARF6	-0.206246	0.00911627	-1.22197	9.42061e-08	-0.305762
ARFGAP2	-0.117715	0.0690946	0.230545	0.00481761	0.104837
ARFGEF1	-0.494313	1.75408e-05	0.194966	0.0728819	0.207494
ARFGEF2	-0.705655	4.87723e-07	0.502151	0.00236204	0.363586
ARFIP1	-0.0246258	0.831255	1.19597	0.000363514	0.367435
ARHGAP1	0.321989	0.00827258	1.05644	4.93275e-06	0.221091
ARHGAP17	-0.0967864	0.592194	0.602818	7.71934e-06	0.210602
ARHGAP18	0.0286618	0.909781	1.2443	2.45833e-05	0.365942
ARHGAP25	-0.101363	0.32755	0.0943138	0.0134346	0.0589045
ARHGAP28	-0.364031	0.00122114	0.267231	0.0350417	0.190029
ARHGAP35	-0.155541	0.0149388	0.0521142	0.0134346	0.0625104
ARHGDIA	0.0700464	0.606339	0.016797	0.980041	-0.0160297
ARHGDIB	-0.152017	0.550705	1.8332	2.0787e-08	0.59761
ARHGEF1	0.386226	4.446e-07	0.59567	5.68767e-06	0.0630488
ARHGEF10	-1.00323	3.70744e-06	0.0383552	0.0185832	0.313548
ARHGEF12	-0.944228	6.32712e-08	0.629868	0.105714	0.47385
ARHGEF15	0.778071	3.85438e-09	0.327804	0.00336569	-0.135544
ARHGEF17	0.805044	2.86089e-09	0.863501	5.50574e-07	0.0175973
ARHGEF2	0.330443	0.00122114	0.385453	1.52419e-05	0.0165598
ARHGEF37	0.386991	0.035435	0.0970201	0.215307	-0.0872899
ARHGEF6	-0.105693	0.72153	1.13952	2.45833e-05	0.374846
ARHGEF7	1.28207	8.2208e-09	0.797272	7.14376e-05	-0.145938
ARL1	-0.164224	0.00117497	2.28731	0.000356071	0.737987
ARL2	0.397534	0.00170539	0.965095	0.0016225	0.170853
ARL2BP	0.0790827	0.606339	0.357291	0.0134346	0.0837489
ARL3	0.557221	1.37067e-06	-0.912216	6.5786e-05	-0.442345
ARL6	-0.321144	0.000441182	0.184463	0.0256128	0.152203
ARL6IP5	0.170687	0.0144939	1.7041	3.43739e-06	0.461602
ARL8A	-0.29639	1.52972e-06	3.35182	0.00110603	1.09822
ARL8B	-0.196351	0.000441182	0.861913	0.000520082	0.318569
ARMC10	0.0745995	0.923151	0.313712	0.0256128	0.0719801
ARMCX1	0.50443	3.55179e-08	0.936741	0.0479992	0.130139
ARMCX3	0.168601	0.0309148	0.0763116	0.22751	-0.027782
ARPC1A	-0.0623382	0.139733	0.0647523	0.683396	0.0382581
ARPC1B	1.57948	2.21498e-10	1.0421	3.11381e-05	-0.161767
ARPC2	0.560291	1.104e-08	1.00202	4.93275e-06	0.132975
ARPC3	-1.34115	2.43047e-07	-0.012542	0.895876	0.39995
ARPC4	2.05196	2.6397e-10	-0.112649	0.71844	-0.651613
ARPC5	-0.479886	0.000803407	0.370812	0.262201	0.256086
ARPC5L	0.510087	3.34855e-06	0.734292	0.0223854	0.0674923
ARRB1	0.44382	0.00204653	1.27232	0.00503933	0.249404
ARSA	-0.164412	0.307293	0.203929	0.0489956	0.110882
ARVCF	0.204387	0.471888	0.149233	0.00236204	-0.016603
ASAH1	-0.459747	6.15144e-07	3.13447	7.1826e-10	1.08197
ASL	-0.371672	0.00777856	0.632943	0.0122937	0.302419
ASMTL	0.137154	0.0294305	1.99757	6.92522e-05	0.560042
ASNA1	0.320874	0.0017714	1.41586	2.91285e-06	0.329622
ASPA	-1.3814	1.50844e-09	1.36181	2.09246e-06	0.825789
ASPH	-0.336597	0.000540629	1.75164	4.1942e-08	0.62862
ASPN	1.88552	1.24503e-08	3.01183	1.24032e-06	0.339051
ASS1	-0.224399	0.00507571	-2.58117	3.0021e-08	-0.709457
ATAD1	-0.569715	0.000128926	0.375897	0.000693122	0.284658
ATAD3A	0.602021	1.17223e-08	0.226504	0.00962899	-0.113042
ATE1	-0.238687	0.0690946	0.26493	0.0256128	0.151604
ATG3	0.0251052	0.233956	0.9493	0.00366387	0.27821
ATG7	1.69112	5.1767e-08	0.333223	6.14703e-05	-0.408769
ATIC	0.205317	0.00245887	-0.252785	0.0698134	-0.137903
ATL1	0.392256	0.0444881	0.256622	0.0045286	-0.0408301
ATL3	-0.29669	0.0778743	0.789803	0.00034823	0.327067
ATOX1	0.895709	0.000317235	-0.585389	0.6186	-0.445855
ATP11C	-0.305118	0.0368895	0.49539	0.00122009	0.240977
ATP13A1	0.391705	6.85987e-06	0.435345	0.00236204	0.0131369
ATP1A1	-0.0259239	0.802452	0.0361661	0.420894	0.018691
ATP1A2	0.0591931	0.842513	1.7803	5.12328e-06	0.518103
ATP1B1	0.508836	0.00131185	-0.325514	0.232042	-0.251164
ATP1B3	0.514643	2.99601e-08	2.32264	9.36217e-06	0.544261
ATP2A2	-0.519576	4.55344e-06	0.602677	0.000522276	0.337832
ATP2A3	0.601344	4.32202e-06	0.40522	0.000837073	-0.0590393
ATP2B1	-0.093642	0.225827	0.722012	0.0519131	0.245536
ATP2B4	-0.424218	0.0208545	0.0571429	0.779488	0.144904
ATP6V0A1	0.427053	1.58998e-05	0.720164	0.00749445	0.0882351
ATP6V0D1	-0.151756	0.00971786	0.739132	0.00301816	0.268184
ATP6V1A	-0.364228	1.84257e-05	-1.32417	4.41769e-07	-0.288972
ATP6V1B2	-0.375917	1.0747e-05	-1.26582	4.1942e-08	-0.267889
ATP6V1C1	-0.324115	0.00058485	0.719535	0.0037465	0.31417
ATP6V1D	-0.191956	0.0906032	-0.702122	0.402178	-0.153575
ATP6V1E1	-0.27256	0.0403959	0.192514	0.0426825	0.140001
ATP6V1F	0.261638	0.0658728	-0.76287	0.0139826	-0.308408
ATP6V1G1	-0.113444	0.101537	-0.245059	0.336825	-0.0396199
ATP6V1H	-0.251764	0.00577923	-0.895902	7.8923e-05	-0.193905
ATRN	0.195936	0.139733	0.167614	0.0256128	-0.00852582
ATXN10	0.0627714	0.98902	0.286832	0.000462942	0.0674489
AUH	-0.549153	7.97266e-08	0.67241	0.0134346	0.367727
AZGP1	-1.76714	1.49271e-07	0.291694	0.134547	0.61977
B2M	-1.56045	5.26304e-07	4.22752	0.00010447	1.74236
BAG3	-0.116592	0.0793489	-0.0552004	0.789064	0.0184808
BAG5	-0.0396826	0.816751	0.249039	0.0436336	0.0869139
BAG6	0.0989643	0.510699	0.352121	0.00198376	0.0762077
BAIAP2	-0.26215	0.000479201	0.889247	0.000223115	0.346605
BANF1	0.263774	0.0113394	2.16125	5.60249e-05	0.571197
BASP1	2.25925	2.04272e-09	3.21526	1.21638e-09	0.287786
BAX	2.60559	2.13051e-10	1.45478	0.000237594	-0.346427
BBOX1	-0.8357	0.00696903	-2.13206	4.54079e-06	-0.390244
BCAM	-1.18439	4.10829e-10	-0.567088	9.73279e-05	0.185826
BCAP31	0.29225	0.0393988	2.43425	8.02143e-05	0.644807
BCAR1	0.368888	3.02129e-06	0.293209	0.00336569	-0.0227817
BCAT2	0.451812	0.00108815	0.866187	0.000337129	0.124739
BCKDHA	-0.123068	0.015379	0.185441	0.226954	0.0928705
BCKDHB	0.50668	0.0010085	0.702955	0.000504502	0.0590848
BCL2L13	-0.124855	0.101537	2.44624	0.000123486	0.773978
BCLAF1	-0.0126284	0.945544	0.133211	0.0256128	0.0439021
BCS1L	0.352375	6.86526e-05	0.0892736	0.0350417	-0.0792015
BDH2	-0.538791	3.02129e-06	-0.0808113	0.577961	0.137866
BGN	0.384722	0.170457	5.88382	5.9075e-10	1.65539
BHMT	-2.48075	7.33789e-09	-3.09483	2.23542e-08	-0.184858
BHMT2	-1.68896	4.24575e-08	-4.05324	2.08629e-09	-0.711719
BIN1	-0.424953	0.000123256	0.291143	0.0479992	0.215567
BLMH	-0.186305	0.00263786	0.301692	0.00761714	0.146902
BLOC1S2	0.0691792	0.332812	0.834979	0.0299716	0.230529
BLVRA	0.335153	0.00361189	1.0908	0.000337129	0.227471
BLVRB	0.338061	0.00597806	-2.032	1.27221e-09	-0.71346
BNIP2	-0.143312	0.123062	0.0958068	0.0479992	0.071982
BPGM	0.183615	0.00442373	-0.778499	0.223151	-0.289625
BPHL	-1.32166	1.38509e-08	-0.131255	0.843197	0.358348
BPNT1	-0.301396	0.00427371	-0.96587	0.000795309	-0.200027
BRCC3	0.0196518	0.845343	0.192104	0.00621794	0.0519133
BRK1	0.210044	0.0205098	0.133464	0.243434	-0.0230531
BROX	-0.595378	4.70986e-07	0.336546	0.00681291	0.280537
BSG	-0.313788	4.10074e-06	1.039	0.00481761	0.407231
BST1	-0.00617904	0.536994	-1.04016	0.0275451	-0.311258
BST2	0.56318	6.27951e-05	2.33889	0.0185832	0.53454
BTF3	-0.0130347	0.902351	3.82918	0.433361	1.15662
BTN3A3	0.0495319	0.69953	0.345855	0.0286808	0.0892023
BUB3	-0.0268282	0.491281	1.74886	5.61252e-05	0.534535
BZW1	0.136771	0.0724868	1.69865	1.71823e-08	0.470173
BZW2	0.351394	0.00682583	0.259071	0.0016225	-0.0277918
C11orf54	-0.785879	2.57137e-07	-1.0264	0.00373022	-0.0724051
C11orf58	-0.048637	0.353924	-0.756768	0.0310828	-0.213169
C12orf10	0.188497	0.0199007	0.735146	0.00236204	0.164558
C12orf57	1.0704	1.74855e-07	1.44286	0.000163859	0.112123
C17orf49	0.574784	2.71999e-06	0.979606	0.00962899	0.121864
C19orf70	0.659151	0.000390321	1.26576	0.0781123	0.182606
C1orf123	0.165233	0.0949077	1.87364	0.0016225	0.514281
C1orf198	-0.176502	0.387349	2.09571	1.52419e-05	0.684005
C1QA	2.79833	2.21793e-08	2.14437	0.00681291	-0.196863
C1QB	2.23479	2.86767e-07	4.06521	3.58886e-09	0.55101
C1QBP	-0.181503	0.00616898	2.90731	0.00140865	0.929824
C1QC	2.33813	7.17669e-07	4.82146	7.1826e-10	0.747554
C1R	0.336532	0.0004236	2.36475	2.04659e-08	0.610554
C1S	0.570461	0.000146976	2.68503	2.43281e-07	0.636548
C2	0.782912	0.000247277	2.8533	1.32626e-07	0.62325
C3	1.77304	4.63267e-05	2.73161	1.93817e-09	0.288559
C4A	-0.115561	0.606339	3.4739	2.05033e-09	1.08054
C7	2.38268	9.45817e-07	4.80574	1.85583e-09	0.729414
C8orf82	-0.267631	0.000540629	-0.246472	0.422574	0.00636968
C9orf64	-0.0722104	0.120605	1.21836	2.245e-06	0.388499
CA2	-1.70274	3.41991e-09	-2.54258	7.16965e-10	-0.252815
CAB39	0.0736024	0.93059	0.988129	7.25907e-05	0.2753
CAB39L	0.276403	0.0136475	0.354099	0.0350417	0.0233887
CACNA2D1	-0.814317	1.2523e-05	1.07838	3.8883e-05	0.569758
CACYBP	0.0358065	0.786747	2.21807	6.16546e-06	0.656928
CAD	0.374251	0.108078	0.12009	9.56646e-05	-0.07651
CALB1	-2.00376	2.33321e-06	-1.75901	0.00372935	0.0736784
CALCRL	-0.162652	0.154581	0.219149	0.0350417	0.114934
CALD1	0.375678	4.446e-07	1.08101	1.60689e-07	0.212325
CALML3	-1.99775	3.65788e-08	-1.22663	0.0323165	0.232131
CALR	0.336324	6.15144e-07	0.747236	2.69568e-05	0.123697
CALU	0.591135	2.86767e-07	1.23285	0.000223115	0.193176
CAMK1	0.098164	0.115687	0.217721	0.0285883	0.0359902
CAMK2D	-0.00533607	0.859449	1.23307	2.03038e-07	0.372796
CAMK2G	-0.562388	0.000484721	0.518135	0.00110603	0.32527
CAND1	-0.351836	0.0120714	-0.189827	0.128922	0.0487694
CAND2	0.184329	0.148557	0.246996	0.013133	0.0188647
CANX	0.676843	1.858e-08	0.532331	0.000126833	-0.0435025
CAP1	0.257936	3.17469e-06	0.248474	0.0389257	-0.0028484
CAP2	0.474763	5.30926e-06	0.0737525	0.305614	-0.120716
CAPG	1.24228	0.000459948	0.488141	0.0817026	-0.227019
CAPN1	0.357784	3.02129e-06	-0.178008	0.668344	-0.161289
CAPN2	0.124227	0.097084	-0.688721	4.0446e-05	-0.244722
CAPNS1	0.538998	0.194949	-0.526577	0.000276452	-0.32077
CAPRIN1	-0.12807	0.0886789	1.12217	5.22719e-06	0.376361
CAPZA1	0.0302532	0.916717	-0.342219	0.0228623	-0.112125
CAPZA2	-0.126683	0.00263786	-0.426513	0.0092167	-0.0902577
CAPZB	0.362156	0.00777856	-0.0524395	0.77145	-0.124806
CARHSP1	1.65077	5.00332e-10	3.13793	0.000146045	0.447678
CARS	0.403544	0.000933841	2.03546	1.15972e-08	0.491256
CASK	0.225788	0.0344981	1.06564	1.36586e-06	0.252821
CASKIN2	0.365202	0.0286317	1.14001	0.014498	0.23324
CASP1	0.292663	0.0906032	1.47277	0.0134346	0.355247
CAST	-0.478197	0.000560645	-0.85954	0.0010723	-0.114796
CAT	-0.648043	1.57273e-08	-1.74497	2.48191e-09	-0.330208
CAV1	1.47255	3.55179e-08	2.0654	0.000309839	0.178466
CBR1	-0.0307952	0.471888	-0.387217	0.00336569	-0.107294
CBR3	1.28106	6.15949e-10	2.12479	0.0016225	0.253987
CBX1	0.253231	0.000832162	0.910949	0.0163424	0.197993
CBX3	0.224259	0.00117497	0.732624	0.0253701	0.153033
CBX5	-0.404783	3.44036e-05	1.63331	0.000337129	0.613527
CCAR1	0.371121	0.00141418	0.343754	0.000337129	-0.00823803
CCDC22	-0.149175	0.000865816	1.19018	9.13423e-05	0.403187
CCDC47	0.420043	3.6983e-06	0.647139	0.00335814	0.0683627
CCDC6	-0.666782	3.73556e-10	-0.599831	0.246357	0.0201543
CCDC93	-0.00538179	0.981419	0.71737	0.000337129	0.21757
CCNY	0.450408	1.8565e-07	0.204996	0.00962899	-0.0738764
CCT2	0.178817	0.000235556	-0.140081	0.161953	-0.0959978
CCT3	-0.0419573	0.491281	0.406043	0.811781	0.134862
CCT4	-0.0367446	0.170457	0.572267	0.00685243	0.183331
CCT5	0.169818	7.53585e-05	0.248265	0.232042	0.023615
CCT6A	0.0583206	0.273934	0.755865	0.000603584	0.209982
CCT7	0.112744	0.218079	-0.187666	0.204128	-0.0904325
CCT8	-0.0730046	0.0598468	-0.275915	0.0145661	-0.061082
CD109	-0.724524	9.39393e-07	0.182643	0.215565	0.273084
CD14	0.914502	6.01904e-05	0.839603	3.45864e-06	-0.0225467
CD151	1.37029	4.10829e-10	2.30514	0.0134346	0.281417
CD2AP	-0.34787	0.0031379	0.678928	0.0914068	0.309097
CD34	-0.349364	0.0177518	1.55495	0.0256128	0.573256
CD44	1.38473	3.20571e-07	3.45107	4.1942e-08	0.622031
CD46	-0.0229615	0.707145	0.859392	0.00481761	0.265615
CD47	-0.204273	0.18072	3.36359	0.000278239	1.07403
CD55	0.400839	3.02129e-06	1.3415	0.000146045	0.283167
CD59	0.07416	0.592194	0.13811	0.244107	0.0192507
CD5L	1.02216	0.00284357	3.27421	3.06701e-08	0.677934
CD74	-0.628301	0.00136277	1.25929	0.00127869	0.568222
CD81	0.100339	0.504328	0.222227	0.923359	0.036692
CD9	1.24042	8.49247e-07	4.06106	0.000747969	0.849096
CD93	0.89284	3.20571e-07	0.424674	0.00481761	-0.140932
CD99L2	1.36173	3.41837e-10	1.55204	0.00110603	0.0572873
CDC37	-0.0721138	0.530448	1.01289	0.00556314	0.326617
CDC42	0.94869	9.71265e-06	-0.204677	0.0681149	-0.347198
CDC42BPA	-1.17939	5.02604e-10	0.760933	1.32626e-07	0.584094
CDC42BPB	-2.35042	2.13051e-10	0.578694	3.17834e-06	0.881751
CDC42EP1	0.727826	1.14132e-09	0.628567	0.00481761	-0.0298799
CDC42EP4	-0.342229	0.000933841	0.271047	0.387424	0.184615
CDC5L	0.0719568	0.023479	0.674387	0.000146045	0.18135
CDC73	-0.117324	0.105982	0.177181	0.00962899	0.0886549
CDH1	-0.0588636	0.809713	0.961042	0.00336569	0.307022
CDH11	1.29818	1.01591e-05	0.351452	0.00110603	-0.284992
CDH13	-0.205577	0.0848139	-0.154633	0.601851	0.0153357
CDH16	-1.28305	1.78343e-06	-0.447147	0.893599	0.251631
CDH5	0.395352	0.0228276	0.842204	0.000148908	0.134516
CDIPT	0.246668	0.000291627	1.17384	0.0016225	0.279107
CDK5	0.218815	0.049335	0.149974	0.0350417	-0.0207235
CDK5RAP3	0.255159	0.05839	0.727379	5.68767e-06	0.142152
CDKN1B	-0.8497	1.0399e-08	-0.302101	0.167436	0.164844
CDKN1C	-0.699517	3.6983e-06	0.542575	0.0555421	0.373907
CDKN2AIP	0.112261	0.0144939	0.057417	0.065116	-0.0165097
CDS2	-0.0362844	0.238203	0.610047	0.0227882	0.194565
CDV3	0.372895	4.446e-07	0.000486791	0.525408	-0.112106
CEACAM1	-0.877567	5.68761e-08	1.3332	0.0134346	0.665506
CES1	-0.250627	0.43407	0.163012	0.0350417	0.124518
CES2	0.253957	0.00490771	0.245291	0.520494	-0.00260878
CETN2	-0.0351323	0.337937	0.498203	0.00481761	0.16055
CFB	0.861442	0.000608746	0.841654	3.75114e-05	-0.00595698
CFD	1.20158	1.6701e-05	1.8492	0.00010839	0.194951
CFH	0.853646	0.00361189	2.30793	5.9075e-10	0.437783
CFHR1	0.311546	0.0582087	5.90476	0.000223115	1.68373
CFI	-0.490238	0.0167329	0.418837	0.0242597	0.273659
CFL1	-0.0254047	0.370261	0.102181	0.699039	0.0384071
CFL2	-0.121201	0.00292015	0.358134	0.165291	0.144294
CFP	0.145541	0.449287	3.56709	7.01711e-07	1.02999
CGNL1	-0.0297369	0.909781	0.0217938	0.770205	0.0155123
CHCHD3	-0.0166757	0.504328	0.457509	0.0016225	0.142744
CHD4	0.435922	6.15144e-07	0.425312	2.09246e-06	-0.00319387
CHDH	-1.64672	7.27545e-08	-0.517598	0.662916	0.3399
CHID1	0.627327	6.01904e-05	2.20644	0.00110603	0.475359
CHKB	0.0596945	0.95275	0.391844	0.0350417	0.0999871
CHMP2A	0.18673	0.0809836	1.44507	0.00336569	0.378797
CHMP4A	0.31039	0.0031379	1.76341	0.0479992	0.437404
CHMP4B	-0.105456	0.255587	0.40789	0.0192236	0.154533
CHMP5	-0.103983	0.0690946	1.50569	0.000835432	0.484559
CHMP6	0.0854081	0.453116	1.02345	0.0141644	0.282377
CHORDC1	-0.146406	0.0373742	0.221355	0.0479992	0.110707
CHP1	-0.364066	1.78343e-06	1.39025	0.0224898	0.528102
CHST13	-0.558973	0.00697781	3.54515	0.000146045	1.23546
CIRBP	0.724154	2.57137e-07	-1.00146	2.50427e-07	-0.51946
CISD1	-0.0813496	0.283294	3.95149	1.32626e-07	1.214
CISD2	0.0847095	0.292836	1.24354	0.00681291	0.348843
CKAP4	-0.0356909	0.530448	0.919002	1.69092e-05	0.287391
CKAP5	-0.157819	0.288051	0.276068	1.52419e-05	0.130613
CKB	-0.583083	8.41503e-06	-1.51455	4.88538e-08	-0.280399
CLASP1	-0.330321	0.11321	0.264429	0.00127869	0.179038
CLASP2	-0.305144	0.0172358	0.184465	0.000146045	0.147387
CLC	0.485723	0.18661	2.02471	0.00481761	0.46328
CLCC1	0.0442052	0.691791	0.109919	0.0256128	0.0197818
CLDN5	0.785337	2.71999e-06	1.58603	0.0256128	0.241033
CLEC11A	0.883728	9.45817e-07	1.33723	0.00481761	0.136517
CLEC3B	0.0785061	0.845343	2.71672	8.78131e-09	0.79418
CLIC1	0.722806	0.00141418	0.183925	0.327788	-0.16222
CLIC2	-0.247046	0.00302701	-0.144875	0.875417	0.0307566
CLIC4	-0.0208154	0.72153	0.393864	0.00656496	0.124831
CLIC5	0.45736	0.0886789	-1.69862	2.08629e-09	-0.649015
CLINT1	-0.0116803	0.471888	1.6369	3.14328e-06	0.496273
CLIP1	-0.0469348	0.880753	0.29332	0.000399173	0.102427
CLIP2	0.921468	8.8371e-06	0.202211	0.00681291	-0.216518
CLTA	1.09295	2.02903e-05	1.72534	0.00121978	0.190367
CLTB	0.219929	0.0193573	1.81234	3.57797e-05	0.479364
CLTC	-0.19969	0.238203	-0.0257123	0.908258	0.0523724
CLU	0.437659	0.0867457	2.96349	2.48191e-09	0.76035
CLYBL	-0.576757	9.03313e-05	-0.240327	0.554659	0.101275
CMAS	-0.0123866	0.465601	3.64319	4.1942e-08	1.10044
CMBL	-1.60112	2.82786e-08	-1.27465	0.00137649	0.0982773
CMPK1	-0.159133	0.00131185	-0.116265	0.526374	0.0129046
CMPK2	-0.367443	0.00682583	-0.126615	0.065116	0.0724964
CNBP	-0.30244	2.55337e-09	1.14603	0.0144245	0.436034
CNDP2	-0.165702	0.0335567	-1.28427	8.28926e-09	-0.336721
CNN1	2.32155	6.07606e-07	3.22861	1.24032e-06	0.273053
CNN2	0.141053	0.0793489	0.870571	6.31893e-05	0.219607
CNN3	-1.00187	9.99218e-08	0.229546	0.0330917	0.370694
CNOT1	-0.0357001	0.887927	0.125803	0.000223115	0.0486172
CNP	0.250901	0.000519531	0.785283	0.00414447	0.160865
CNPY2	0.467261	0.000685915	0.436648	0.369016	-0.00921553
CNPY4	0.16369	0.0162372	0.66655	0.022902	0.151376
CNRIP1	0.285091	0.0760285	2.1544	0.000504502	0.562717
CNTN1	-0.427978	0.0217153	1.13364	3.45864e-06	0.470095
COA3	-0.114886	0.264687	1.04968	0.0256128	0.350568
COASY	0.0253196	0.742922	-0.05548	0.760263	-0.0243231
COL12A1	-0.413475	0.0103411	3.85171	5.73872e-10	1.28395
COL14A1	1.46689	0.000363823	2.89133	6.61834e-09	0.428801
COL15A1	1.83424	2.46462e-07	2.73363	5.73872e-10	0.270742
COL18A1	-0.0747867	0.465601	1.02915	5.77653e-08	0.332317
COL1A1	5.48455	2.43738e-09	6.57037	8.27308e-10	0.326865
COL1A2	3.70792	1.38509e-08	6.03	3.08076e-09	0.699018
COL21A1	0.664326	0.0107365	1.83547	0.00681291	0.352551
COL3A1	2.10522	8.82032e-06	3.00515	1.24032e-06	0.270907
COL4A1	0.540302	0.0037358	2.3551	4.4765e-06	0.546308
COL4A2	0.975687	4.55344e-06	1.63506	3.19219e-09	0.19849
COL4A3	-0.227642	0.0518959	-0.0350547	0.349464	0.0579746
COL4A3BP	-0.553254	5.47435e-09	0.0992057	0.0185832	0.19641
COL4A4	-0.182657	0.0690946	0.221489	0.420894	0.12166
COL4A5	-0.181131	0.108336	2.09954	0.00965413	0.68655
COL6A1	0.917701	2.33747e-05	2.43291	7.91772e-10	0.456123
COL6A2	2.60621	4.09798e-09	2.64382	8.18615e-10	0.0113223
COL6A3	0.953586	0.00385517	2.34217	7.1826e-10	0.418005
COL8A1	2.87577	1.81381e-06	1.43543	0.000747969	-0.433586
COLGALT1	1.26149	3.11176e-10	1.99168	1.24032e-06	0.21981
COMMD1	0.637711	0.644849	0.394039	0.00336569	-0.0733525
COMMD10	0.253647	0.0598468	0.0937426	0.389967	-0.0481359
COMMD2	0.0325546	0.491281	0.418419	0.118692	0.116157
COMMD3	0.182799	0.0211082	2.03708	0.00681291	0.558193
COMMD4	0.380001	0.00800805	2.02569	0.000504502	0.495401
COMMD5	0.410456	0.0177518	0.5235	0.0350417	0.0340297
COMMD7	-0.0120204	0.866658	0.487676	0.065116	0.150424
COMMD8	-0.411624	1.6701e-05	0.456887	0.0402069	0.261448
COMMD9	0.0580961	0.465601	0.520712	0.00868716	0.139261
COMP	2.89943	7.5586e-06	0.627871	0.0479992	-0.683806
COMT	0.102365	0.585611	-0.109223	0.980041	-0.0636943
COPA	0.173436	0.101537	1.34048	6.09823e-07	0.351316
COPB1	-0.0487446	0.981419	1.29311	7.01711e-07	0.40394
COPB2	0.122993	0.173865	0.264548	0.327788	0.0426123
COPE	-0.739076	6.56541e-05	1.13954	0.000970879	0.565521
COPG1	-0.0588688	0.510699	0.318159	0.00236204	0.113497
COPG2	-0.400112	0.0111924	0.400094	0.000363658	0.240886
COPS2	-0.134865	0.000291627	0.80232	0.00467598	0.282121
COPS3	0.0698656	0.000608746	0.377907	0.339668	0.0927297
COPS4	-0.216521	8.82032e-06	0.359415	0.165585	0.173374
COPS5	-0.0538882	0.641839	-1.85808	0.460286	-0.543117
COPS6	0.0802391	0.221864	1.64792	1.7098e-05	0.47192
COPS7A	0.257717	0.000540629	-0.548954	0.0350417	-0.242832
COPS7B	0.169185	0.00136277	0.21873	0.118692	0.0149146
COPS8	-0.0946917	0.023479	1.57332	2.33971e-05	0.502123
COPZ1	1.7377	2.13051e-10	0.208258	0.343845	-0.460408
CORO1A	0.434337	0.0221792	1.75771	6.26294e-07	0.398375
CORO1B	0.617352	3.63233e-09	1.32792	3.48978e-07	0.213903
CORO1C	0.866332	0.000406603	2.88578	1.84249e-09	0.607915
CORO2B	-0.496795	0.0120714	-0.947335	0.123466	-0.135626
COTL1	0.455347	8.62871e-05	0.622097	0.0309686	0.0501967
COX4I1	0.275297	0.0658728	1.52719	3.61859e-06	0.376856
COX5A	0.207982	0.312402	0.368875	0.0652535	0.0484336
COX5B	0.449167	0.0106822	3.16635	9.3208e-08	0.817954
COX6B1	0.709894	0.000112498	-1.99987	0.00248853	-0.815722
COX6C	-0.551771	0.00197291	1.21556	0.0400428	0.53202
COX7A2	0.613863	0.000479201	1.50863	0.0121263	0.269352
CP	0.704552	0.0125622	0.299781	0.115925	-0.121848
CPM	-0.236942	0.674342	1.84459	1.32626e-07	0.626604
CPN2	-0.462481	0.0317971	0.550051	0.0134346	0.304803
CPNE1	0.43849	0.000153207	0.155797	0.485523	-0.0850992
CPNE2	0.102572	0.133995	1.00258	0.000138771	0.270929
CPNE3	-0.168862	0.123062	0.550592	0.00803927	0.216577
CPNE8	-0.598847	9.24214e-06	-0.207154	0.523333	0.117911
CPPED1	-0.247384	0.0211082	1.14068	0.00243498	0.417848
CPQ	-0.15612	0.00941095	0.172424	0.12098	0.0989015
CPSF1	0.4785	0.00104771	0.0250565	0.0479992	-0.1365
CPSF6	0.028931	0.422604	1.17144	3.12586e-07	0.34393
CPSF7	0.283768	0.315991	0.436731	0.0350417	0.0460465
CPT1A	-0.474495	0.000203252	1.1451	2.50958e-07	0.487546
CPT2	-0.451088	1.858e-08	-0.0428394	0.438048	0.122895
CR1	-0.967091	1.31004e-08	-1.82366	2.85739e-07	-0.257852
CRAT	-0.364967	6.52788e-06	0.238735	0.0350417	0.181732
CRB2	0.738862	0.00190145	-0.983349	6.80991e-06	-0.518437
CRELD1	0.177329	0.210104	0.712225	0.000504502	0.16102
CRIM1	-0.257794	0.103794	-0.216371	0.0490705	0.0124697
CRIP2	0.623443	0.000107741	-0.443432	0.0010317	-0.321161
CRK	0.369644	0.0004236	0.445336	0.045635	0.0227857
CRKL	-0.109977	0.343082	0.555284	0.0134346	0.200264
CROCC	0.0762135	0.988976	0.419548	0.000504502	0.103354
CRTAC1	0.800001	0.0838791	1.03335	0.000223115	0.0702449
CRYAB	-0.633457	0.000140526	-0.469996	0.0445116	0.0492067
CRYL1	-0.951233	1.858e-08	-1.75334	1.73322e-06	-0.241459
CRYM	-2.03628	7.73189e-09	-2.791	0.00208015	-0.227192
CRYZ	-0.841149	3.35452e-08	-0.636623	0.00361495	0.0615685
CRYZL1	-0.220916	0.000540629	0.541649	0.00336569	0.229555
CS	-0.138761	0.13117	0.17946	0.561761	0.0957939
CSDE1	-0.156691	0.0278267	1.49976	2.31702e-08	0.498643
CSE1L	0.0278588	0.405157	1.48033	8.42746e-08	0.437237
CSK	0.3525	0.00190145	1.04504	9.84208e-07	0.208474
CSNK1A1	-0.36907	0.000167036	1.18535	0.000146045	0.467927
CSNK2A2	-0.338718	0.000345465	0.70348	0.0504247	0.313733
CSNK2B	0.167002	0.0828844	0.4214	0.445238	0.0765814
CSPG4	1.21996	5.1319e-06	1.59523	8.68102e-10	0.112968
CSRP1	0.496945	2.82786e-08	-0.485357	0.000361595	-0.295702
CSRP2	-0.00800043	0.59936	1.18073	0.000255522	0.357843
CSTB	0.695223	8.62871e-05	0.661178	0.0111865	-0.0102484
CSTF2	0.689425	2.62896e-05	0.251104	0.00481761	-0.131948
CSTF3	0.670133	3.54866e-07	0.0575399	0.0350417	-0.184409
CTBP1	0.213539	0.00490771	1.15017	0.00121807	0.281954
CTGF	-0.0686604	0.960121	0.660758	0.00481761	0.219577
CTIF	0.770031	0.00372554	0.0380793	0.0350417	-0.220339
CTNNA1	-0.0504481	0.484908	2.10234	1.84283e-08	0.648052
CTNNB1	0.269737	0.210104	0.932121	0.000102261	0.199398
CTNNBL1	0.1018	0.026299	0.184742	0.065116	0.024968
CTNND1	-0.330104	0.0241355	0.771241	0.000347221	0.331538
CTPS1	0.746584	2.07711e-06	0.773207	0.000146045	0.00801445
CTPS2	-0.14773	0.0456689	0.264732	0.065116	0.124163
CTSA	0.0721629	0.465601	1.22731	3.45864e-06	0.347734
CTSB	-0.158086	0.18764	0.517664	0.0741748	0.203421
CTSC	0.920814	0.0124452	1.76293	7.04067e-06	0.253503
CTSD	0.233633	0.0037358	-0.242813	0.103923	-0.143424
CTSG	0.513188	0.0158979	-0.300902	0.0735865	-0.245065
CTSZ	-0.198195	0.0221792	2.49492	3.48018e-05	0.810707
CTTN	-0.0111038	0.866658	-0.46241	0.0400163	-0.135857
CUBN	-2.28229	3.14557e-10	-1.22229	1.02233e-05	0.319092
CUL1	-0.0673989	0.471888	0.177775	0.0256128	0.0738047
CUL2	0.0491703	0.39916	0.3456	0.000337129	0.0892343
CUL3	0.143124	0.18764	1.01726	6.14557e-05	0.263142
CUL4A	-0.025719	0.866658	0.287935	5.68767e-06	0.0944193
CUL4B	-0.365315	0.00398862	0.429332	2.09246e-06	0.239213
CUL5	0.0322566	0.343082	0.450193	4.62808e-05	0.125812
CUTA	0.711229	8.06571e-07	0.28793	0.53195	-0.127426
CXADR	-0.114288	0.251222	1.35049	0.000904237	0.440942
CXCL12	-0.28967	0.880753	1.75263	0.00336569	0.614794
CYB5A	-0.827969	8.62871e-05	-0.500937	0.215413	0.0984463
CYB5B	0.100991	0.0598468	-0.0615898	0.770143	-0.0489417
CYB5R1	0.134049	0.0690946	4.03595	7.1826e-10	1.17459
CYB5R2	0.236977	0.191294	0.763297	0.00336569	0.158438
CYB5R3	0.351395	8.82032e-06	0.42469	0.00483431	0.022064
CYC1	-0.26809	0.00398862	0.575003	0.113862	0.253797
CYCS	-0.240143	0.000140526	0.58086	0.0803632	0.247147
CYFIP1	-0.0960193	0.772719	0.666326	0.000603584	0.229489
CYFIP2	-0.148863	0.32755	0.673994	0.00110603	0.247705
CYP20A1	0.0381863	0.765363	0.685917	6.14703e-05	0.194986
DAAM2	2.05549	2.13051e-10	1.21112	2.64321e-07	-0.254179
DAB2	-0.568053	8.06571e-07	-0.591779	0.21416	-0.0071423
DAD1	0.420371	0.00097018	0.885545	0.0398961	0.140031
DAG1	0.941811	7.51641e-08	-0.151609	0.30654	-0.329152
DAP3	0.357692	0.000107741	0.147719	0.065116	-0.0632084
DARS	0.140291	0.00164346	0.743632	0.000483126	0.181623
DARS2	-0.313735	3.95128e-05	0.449095	0.0016225	0.229635
DAZAP1	-0.276536	0.000303428	1.44661	2.46796e-05	0.518719
DBI	0.551353	0.00282172	1.98448	2.09353e-07	0.431415
DBN1	0.388642	2.08765e-06	0.715088	0.000392263	0.09827
DBNL	0.278298	1.6701e-05	-0.35019	0.00685243	-0.189194
DBT	-0.398151	0.107465	-0.431899	0.219166	-0.0101594
DCN	-0.976577	5.59143e-06	5.0695	1.32626e-07	1.82005
DCPS	1.0622	2.13051e-10	0.924576	2.28653e-07	-0.0414278
DCTD	0.141666	0.0559162	1.75507	0.949962	0.485683
DCTN1	-0.178591	0.0642895	0.807137	3.27027e-05	0.296734
DCTN2	0.173845	0.0518959	-0.103272	0.714991	-0.0834204
DCTN3	0.861937	3.41991e-09	0.935639	0.0350417	0.0221866
DCTN4	-0.24199	0.000406603	2.13728	6.6667e-08	0.71623
DCUN1D1	-0.312067	0.00597806	0.231711	0.0479992	0.163693
DCXR	-1.20495	2.99601e-08	-1.76485	5.33811e-05	-0.168547
DDAH1	-1.59884	1.84899e-08	-0.0700287	0.980041	0.460219
DDAH2	1.47016	2.13051e-10	1.33336	0.022803	-0.0411833
DDB1	0.349951	4.77131e-05	-0.580616	0.0845702	-0.280129
DDC	-2.16241	1.38509e-08	-1.55094	0.00135208	0.184072
DDI2	-0.89286	2.52186e-08	0.571357	0.000747969	0.440773
DDN	0.558589	0.0158516	0.599691	0.119823	0.012373
DDOST	-0.144084	0.242585	0.259255	0.223765	0.121417
DDRGK1	0.246447	0.00058485	0.186917	0.321595	-0.0179202
DDT	-0.319442	0.0167329	-2.45855	0.000115368	-0.643936
DDX1	0.6501	7.79693e-09	0.681137	3.27027e-05	0.00934305
DDX17	-1.03123	3.63233e-09	3.00674	7.21747e-06	1.21555
DDX19A	-0.141867	0.0393988	0.21882	0.551544	0.108578
DDX19B	-0.0101732	0.923151	0.275426	0.474273	0.0859739
DDX21	0.434708	1.24373e-08	1.7396	6.14703e-05	0.392811
DDX23	0.0991371	0.123062	0.304698	0.000337129	0.06188
DDX39A	0.267679	0.0017714	2.86409	0.00110603	0.781599
DDX39B	0.00945062	0.902351	0.285331	0.109707	0.0830483
DDX3X	-0.0762969	0.613487	0.231081	0.32264	0.0925299
DDX3Y	-0.126508	0.760564	0.244697	0.450274	0.111744
DDX42	-0.0957318	0.497766	0.189254	0.00318159	0.0857892
DDX46	0.100792	0.00657631	0.54938	9.36217e-06	0.135038
DDX5	-0.0438192	0.831255	2.59836	3.04903e-09	0.795375
DDX58	0.188305	0.151554	0.464156	0.000223115	0.0830393
DDX6	-1.11259	3.41837e-10	2.29834	1.72516e-09	1.02679
DDX60	-0.501163	6.01904e-05	0.110897	0.00367674	0.184248
DECR1	0.282979	0.348712	0.784755	0.00242362	0.15105
DEK	0.275104	5.37917e-08	2.03659	1.32626e-07	0.53026
DENND4C	-0.323607	0.120583	0.0494711	0.0603042	0.112308
DENR	0.0873936	0.142557	1.07986	0.0352535	0.298761
DERA	-0.348705	1.47399e-07	-1.55292	0.0291077	-0.362505
DES	0.319902	0.0793489	1.91179	0.0369689	0.479206
DFFA	0.0212319	0.823728	0.223299	0.0479992	0.0608284
DHRS4	-0.318639	0.0867457	-0.290987	0.00110847	0.00832402
DHRS7	-1.36084	0.000373824	2.11215	4.1942e-08	1.04547
DHX15	0.939646	7.97266e-08	1.20009	1.87245e-07	0.0784011
DHX30	0.136377	0.151554	0.0612928	0.000504502	-0.0226026
DHX36	0.519889	2.70125e-05	0.0621125	0.10623	-0.137804
DHX9	0.0953528	0.225827	1.20614	7.01711e-07	0.334381
DIABLO	0.380406	7.88288e-05	2.33822	2.40844e-05	0.589361
DIAPH1	-0.215567	0.283289	1.40295	1.4937e-07	0.487223
DKC1	0.291757	4.10074e-06	0.566781	6.14703e-05	0.0827905
DLAT	-0.140155	0.12574	0.232988	0.151635	0.112327
DLD	-0.314635	1.55946e-07	1.50771	0.00110603	0.548579
DLG1	0.0792343	0.663419	0.174966	0.0010156	0.0288181
DLST	-0.581423	6.66536e-05	-0.456169	0.384139	0.0377051
DMD	-0.177491	0.225362	0.0999386	0.0134346	0.0835146
DMGDH	-1.7694	7.79486e-08	-0.542621	0.0244934	0.369299
DNAJA1	0.0616831	0.110823	1.71948	1.54688e-06	0.499047
DNAJA2	-0.294133	8.96101e-07	1.45061	2.77583e-05	0.525219
DNAJA3	0.0563594	0.358956	0.181398	0.0350417	0.0376405
DNAJB1	1.13904	1.104e-08	2.88484	0.000223115	0.525539
DNAJB11	0.20282	1.58998e-05	2.46997	0.000646542	0.682481
DNAJB2	-0.21198	0.157667	-0.0219028	0.528169	0.0572189
DNAJB4	-0.061006	0.218079	0.698017	0.0016225	0.228489
DNAJB6	-0.301627	0.00474085	0.349278	0.00962899	0.195942
DNAJC10	-0.0330115	0.916717	0.544545	0.00236204	0.173862
DNAJC11	0.0344787	0.960121	0.299817	0.0193929	0.0798747
DNAJC13	-0.520458	0.00174197	1.0819	2.39926e-07	0.482357
DNAJC3	-0.493185	2.12913e-05	0.946077	4.64793e-05	0.433261
DNAJC8	0.442958	1.78343e-06	1.77901	0.00962899	0.402192
DNAJC9	0.3916	9.99218e-08	0.442853	0.0479992	0.0154285
DNASE1L3	-0.413316	0.0518959	0.593702	0.065116	0.303143
DNM1	0.984631	2.94906e-06	0.960689	0.000747969	-0.0072074
DNM1L	0.0120187	0.677241	0.374336	0.0264959	0.109068
DNM2	0.415525	0.00147063	0.0674973	0.899829	-0.104767
DNM3	0.119483	0.18764	2.86619	2.69663e-08	0.826842
DNPEP	0.197638	0.0116974	0.251816	0.303907	0.0163093
DNPH1	-0.251576	0.0393988	-2.57938	1.53409e-06	-0.700739
DOCK1	-0.227082	0.13117	0.668762	4.60344e-06	0.269676
DOCK4	-0.263451	0.141038	0.0497326	0.00236204	0.0942778
DOCK5	-1.60173	2.13051e-10	0.246817	0.000504502	0.556467
DOCK6	0.571313	1.24787e-05	0.191384	0.00681291	-0.11437
DOCK8	-0.0069136	0.895087	0.0503626	0.0134346	0.0172419
DOCK9	0.341882	0.0541013	0.213077	0.000747969	-0.038774
DPEP1	-1.93468	8.40282e-08	-2.98087	7.01711e-07	-0.314934
DPM1	-0.17633	0.000279406	1.87752	0.000337129	0.61827
DPP3	1.5992	2.10286e-06	0.419189	0.294411	-0.355219
DPP4	-0.321577	0.0949077	-1.23996	0.000147326	-0.27646
DPP6	-1.12256	8.96101e-07	-0.461622	0.172852	0.198961
DPP7	0.0197241	0.69953	0.647768	0.000664711	0.18906
DPT	0.731895	0.0793489	2.52695	0.0134346	0.540365
DPY30	-0.102456	0.57884	2.08191	0.000146045	0.657561
DPYD	-0.369661	3.78258e-05	0.15024	0.0256128	0.156506
DPYS	-2.16736	1.80826e-08	-2.33037	1.60689e-07	-0.0490727
DPYSL2	-0.0560126	0.393245	-0.437307	0.000220097	-0.114781
DPYSL3	0.63957	0.000519531	-0.275261	0.0264959	-0.275391
DRAP1	0.714783	1.0399e-08	1.08	3.8883e-05	0.109942
DRG1	0.215372	0.0867457	0.630376	0.0016225	0.124929
DRG2	-0.104855	0.242585	0.752575	0.000504502	0.258112
DSP	0.621084	0.237668	0.162792	0.485552	-0.137959
DST	-0.586259	0.000157324	0.135581	0.0288472	0.217296
DSTN	0.0151436	0.43469	0.0306041	0.988097	0.00465409
DTYMK	0.397796	0.000279406	0.535734	0.065116	0.0415235
DUSP23	0.429886	0.00282172	1.57946	6.14703e-05	0.346057
DUSP3	0.0557501	0.358956	-0.210828	0.977509	-0.0802481
DUT	-0.0556987	0.491281	1.58892	0.000166113	0.495079
DYNC1H1	-1.49895	4.19693e-10	0.574748	0.000116436	0.624245
DYNC1I1	-0.133485	0.370261	0.0109396	0.38662	0.0434761
DYNC1I2	0.0852375	0.026299	0.541934	0.020378	0.137479
DYNC1LI1	-0.0254244	0.809713	1.70917	3.01361e-07	0.522166
DYNC1LI2	0.085761	0.302531	0.108512	0.197477	0.00684859
DYNLL1	0.513303	0.00272273	0.811506	0.0136719	0.089768
DYNLL2	0.199512	0.260092	0.37581	0.109065	0.0530712
DYNLRB1	1.14393	4.79679e-06	0.920453	0.00905677	-0.0672729
DYNLT1	0.135955	0.238203	0.268393	0.089659	0.039868
DYSF	0.0320622	0.742922	0.884082	0.00336569	0.256483
ECE1	0.806361	4.78925e-08	0.10602	0.0479992	-0.210824
ECH1	-0.591844	2.71999e-06	-0.923122	0.000879903	-0.0997246
ECHDC1	-0.577701	3.41837e-10	2.82384	0.000118094	1.02396
ECHDC3	-1.33762	2.86089e-09	-0.732002	0.00681695	0.182311
ECHS1	-1.24673	5.37917e-08	-1.25706	5.38684e-05	-0.00310873
ECI1	-0.0753221	0.465601	-0.00718699	0.319983	0.0205107
ECI2	-0.48804	1.0747e-05	-0.0374635	0.0126842	0.135637
ECM1	1.91345	2.50631e-08	1.95521	2.03038e-07	0.0125726
EDC4	0.29618	0.000159787	0.173578	0.0350417	-0.036907
EDF1	0.78877	7.25567e-07	1.48095	0.000322907	0.208367
EEA1	-0.510499	3.63233e-09	1.14401	0.0494784	0.498057
EEF1A1	-0.31968	0.000345465	-0.0954888	0.10861	0.0674882
EEF1B2	0.313277	0.0113394	-0.31061	0.207808	-0.187809
EEF1D	0.418694	0.00385517	-0.636863	2.2402e-06	-0.317754
EEF1E1	0.157821	0.348712	1.41386	0.00126844	0.378105
EEF1G	0.315024	0.142557	0.354818	0.0350417	0.0119794
EEF2	-0.274049	0.000933841	0.586578	5.17163e-06	0.259075
EEFSEC	-0.253362	8.41503e-06	0.193886	0.065116	0.134635
EFEMP1	-0.8537	9.24214e-06	3.50483	5.73872e-10	1.31205
EFEMP2	0.753303	5.81118e-09	0.224001	0.0256128	-0.159336
EFHD1	-0.0782753	0.18426	0.747069	0.00535456	0.248453
EFHD2	0.471261	7.60887e-06	1.04601	0.00496861	0.173017
EFNB1	0.265915	0.0136475	-0.100431	0.505651	-0.110281
EFNB2	0.405429	7.53585e-05	0.0649706	0.701866	-0.102488
EFR3A	-0.139427	0.381565	0.285983	0.0016225	0.128061
EFTUD2	0.382242	0.00302701	1.75055	1.61977e-08	0.411901
EGFR	-0.460112	1.5116e-05	0.823945	5.68767e-06	0.386539
EHD1	0.295266	0.00827258	-0.500026	0.00332432	-0.239407
EHD2	0.601406	2.87243e-06	1.09569	1.57931e-05	0.148793
EHD3	-1.16834	1.55946e-07	-0.686034	8.66348e-05	0.145188
EHD4	0.214872	0.0393988	-0.57529	0.000138656	-0.237862
EHHADH	-1.17681	1.04734e-07	-1.05406	0.753922	0.0369522
EIF1	-0.0142809	0.758065	1.47002	0.000381398	0.446819
EIF1B	0.0682988	0.649287	0.677815	0.289308	0.183483
EIF2A	0.142142	0.459424	0.625766	0.000146045	0.145585
EIF2AK2	-0.279474	0.0248332	1.00673	0.000440827	0.387187
EIF2B1	-0.0532865	0.260214	0.528162	0.00681291	0.175033
EIF2B3	-0.015031	0.337937	0.168634	0.00962899	0.0552886
EIF2S1	0.141835	0.221864	2.62193	7.55167e-08	0.746583
EIF2S2	0.282191	0.000479201	1.74766	7.59279e-08	0.441151
EIF2S3	-0.21043	0.0167329	0.352621	0.112055	0.169495
EIF3A	-0.123422	0.00753424	1.20677	3.3497e-07	0.400428
EIF3B	0.0807048	0.113271	1.80093	8.1636e-05	0.517838
EIF3D	0.342344	0.00170539	2.11793	4.57605e-08	0.534506
EIF3E	0.0255985	0.967473	0.809694	0.00370699	0.236036
EIF3F	0.637391	0.00457852	1.62828	3.09381e-06	0.298287
EIF3G	0.17666	0.0136475	0.914457	0.000309268	0.222099
EIF3H	-0.0602277	0.0612598	3.31888	5.49186e-07	1.01721
EIF3I	-0.164698	0.873799	2.48989	5.9075e-10	0.799112
EIF3J	0.463886	1.35896e-09	3.24071	2.236e-07	0.835907
EIF3K	-0.0118723	0.823728	1.6521	8.43744e-07	0.500905
EIF3L	0.374679	0.000159787	2.15647	0.00126376	0.536373
EIF3M	-0.0021003	0.809713	0.465909	0.00620733	0.140885
EIF4A1	0.901483	1.0399e-08	0.380949	0.00373326	-0.156696
EIF4A2	-0.507309	6.95795e-09	0.379347	0.182326	0.26691
EIF4A3	-0.234753	0.255744	1.05453	6.77794e-07	0.388114
EIF4B	0.0604527	0.880753	0.975301	0.00199623	0.275397
EIF4E	-0.0686417	0.167348	1.06643	0.00223999	0.34169
EIF4G1	0.00947242	0.620419	1.63837	2.84535e-09	0.490348
EIF4G2	-0.123331	0.27852	1.41921	2.63031e-09	0.464351
EIF4G3	-0.243366	0.0217153	0.169321	0.000747969	0.124231
EIF4H	1.13534	2.13051e-10	-0.67439	0.00296235	-0.544782
EIF5	0.133051	0.0188027	1.06605	0.000516959	0.280861
EIF5A	0.0744252	0.960121	0.135549	0.449211	0.0184
EIF5B	0.400615	0.000226258	0.457028	0.000504502	0.0169819
EIF6	0.171185	0.145436	1.79802	0.000313144	0.489726
ELAVL1	-0.0822061	0.0927617	1.31573	2.03861e-05	0.420821
ELMO1	0.23514	0.110823	0.137156	0.0369689	-0.029496
ELMO2	0.0573533	0.880753	0.0483873	0.00831364	-0.00269903
ELN	2.61207	2.08377e-08	0.577942	0.065116	-0.612333
EMC1	0.048744	0.923151	0.737135	2.63093e-06	0.207226
EMC2	-0.152224	0.0188027	1.30141	0.00681291	0.437588
EMCN	-2.02174	1.31536e-07	0.376523	0.0256128	0.72195
EMD	-0.283681	0.000198749	2.79121	1.22541e-06	0.925634
EMILIN1	2.00686	2.17824e-10	1.94281	5.77653e-08	-0.0192803
EMILIN2	0.938781	0.000189894	0.250361	0.0185832	-0.207235
EML1	-0.222184	0.173865	1.55944	0.000121553	0.536323
EML2	2.54127	8.98561e-10	0.39125	0.0998418	-0.64722
EML3	-0.0215717	0.831255	1.02045	0.000146045	0.31368
EML4	-0.17306	0.151554	-0.227298	0.0210561	-0.0163271
ENAH	0.315114	0.114149	1.71682	2.45833e-05	0.421955
ENDOD1	0.0610779	0.517184	1.31087	1.36701e-05	0.376224
ENG	-0.298332	0.023479	1.96457	4.01747e-08	0.681201
ENO1	0.191854	0.381565	-0.497406	3.03768e-06	-0.207488
ENO2	1.46237	8.7055e-10	-0.658259	0.209022	-0.638372
ENO3	0.506291	0.168966	-0.933931	2.11145e-05	-0.43355
ENOPH1	0.0783729	0.59936	0.28782	0.215637	0.06305
ENPEP	-0.607029	0.00427371	-0.938894	6.50765e-06	-0.0999014
ENSA	0.464347	4.79954e-10	2.52457	2.45833e-05	0.620189
EPB41	-1.0287	6.32796e-08	-0.800197	0.116417	0.0687852
EPB41L1	-0.979315	9.07711e-08	0.371698	0.0117609	0.406696
EPB41L2	0.728404	1.18708e-05	0.92336	2.6093e-06	0.0586877
EPB41L3	-0.362905	0.0546706	0.122329	0.0614244	0.14607
EPB41L5	-0.394079	0.0167329	-0.386932	0.0589141	0.00215153
EPHA2	0.791698	8.20418e-08	0.622441	0.00962899	-0.0509515
EPHX1	-0.493946	1.31004e-08	0.732244	0.00399583	0.36912
EPHX2	-1.33642	1.02685e-09	-0.623782	0.0139826	0.214524
EPN1	-0.397937	1.2966e-06	0.952546	0.000938496	0.406536
EPN2	0.69489	1.82949e-09	1.15908	0.00131028	0.139735
EPRS	-0.0226066	0.923151	1.13217	5.14514e-08	0.347623
EPS15	-0.209111	0.269331	0.702676	4.17135e-05	0.274475
EPS15L1	0.0584075	0.909781	0.982347	2.77829e-06	0.278134
EPS8	0.127672	0.758065	0.136539	0.0256128	0.00266921
EPS8L2	-0.254899	0.0037358	-0.0633801	0.119823	0.0576529
ERAP1	0.103312	0.613487	1.25257	1.19122e-07	0.34596
ERAP2	0.287565	0.387489	0.673531	0.000504502	0.116187
ERC1	-0.338214	0.000256347	0.875742	7.01711e-07	0.365437
ERGIC1	0.234409	0.0690946	1.69565	1.77608e-05	0.439876
ERH	0.194472	0.170457	-0.0895932	0.739492	-0.0855123
ERLEC1	0.158075	0.000406603	0.825601	0.0479992	0.200946
ERLIN1	0.361	0.000279406	0.872179	0.000114725	0.15388
ERLIN2	-0.175854	0.0612598	1.71375	0.000125544	0.568828
ERMP1	-0.188104	0.167348	6.09926	0.00236204	1.89269
ERP29	0.460436	1.02228e-05	2.40117	9.61498e-08	0.584221
ERP44	-0.164346	0.00597806	1.31874	8.82699e-06	0.446453
ESAM	0.371914	0.000741284	0.912417	0.0302707	0.162708
ESD	-0.225807	0.0255599	-0.487109	0.00176093	-0.0786596
ESYT1	0.101705	0.113271	0.582612	0.000276452	0.144767
ESYT2	-0.0330872	0.750565	2.10487	4.09193e-08	0.643588
ETF1	0.0683839	0.101537	1.73107	1.72516e-09	0.500518
ETFA	-0.35822	0.00097018	-0.572862	0.0378927	-0.0646137
ETFB	-0.478605	0.000107741	-0.143418	1	0.100901
ETFDH	-0.421406	7.65445e-07	0.869057	2.34375e-05	0.388468
ETHE1	-0.224173	0.0326554	0.0338192	0.128257	0.0776635
EVA1B	0.463998	0.00204653	-0.402629	0.162383	-0.260881
EWSR1	1.73248	6.49787e-10	1.14684	0.000588015	-0.176295
EXOC1	0.0398947	0.772719	0.336236	0.00296235	0.0892076
EXOC2	-0.0249379	0.98902	0.433473	0.000566724	0.137996
EXOC3	0.0715995	0.938258	1.177	9.36217e-06	0.332758
EXOC3L2	-0.147963	0.405157	1.29505	3.45864e-06	0.43439
EXOC4	1.18572	2.13051e-10	0.869081	1.40649e-05	-0.0953171
EXOC5	-0.163488	0.288051	0.836339	9.56646e-05	0.300978
EXOC6B	-0.241013	0.148508	0.536438	2.08224e-06	0.234036
EXOC7	0.378429	4.33382e-05	0.933869	2.40487e-06	0.167204
EXOC8	-0.392775	5.37917e-08	0.948012	1.52419e-05	0.403617
EZR	-0.00803731	0.802452	-0.944005	2.23542e-08	-0.281754
F10	0.395847	0.142557	0.58493	0.00110603	0.0569196
F11R	0.513767	2.83572e-05	0.249064	0.170704	-0.0796837
F13A1	1.04798	0.0356222	2.62809	2.09951e-09	0.475661
FABP1	-2.16259	1.07334e-08	-1.07218	0.00962899	0.328246
FABP3	-0.6718	0.00941095	0.0545245	0.574272	0.218645
FABP4	1.17756	0.000331129	4.15851	7.08545e-10	0.897354
FABP5	1.71196	2.09455e-08	2.18389	2.93601e-05	0.142063
FAF1	-0.254406	0.0444881	0.116843	0.0479992	0.111757
FAF2	0.125089	0.108336	0.685451	0.0256128	0.168686
FAH	-1.14657	8.25403e-05	-0.77041	0.00163427	0.113237
FAHD1	-0.654703	9.42232e-08	2.28026	7.59279e-08	0.883512
FAHD2A	0.0923842	0.170457	0.469795	0.00481761	0.113612
FAM107B	0.0820851	0.880753	0.133166	0.065116	0.0153769
FAM114A1	0.746569	1.94221e-07	0.461815	0.00645186	-0.0857193
FAM114A2	-0.301946	0.000865816	0.121443	0.0479992	0.127453
FAM120A	-0.135113	0.0211082	1.72532	7.1826e-10	0.560046
FAM129A	0.386757	0.0221792	1.05381	0.000146045	0.200803
FAM129B	0.989174	8.68386e-05	0.488159	0.000392365	-0.150821
FAM160B1	-0.135176	0.381565	0.156371	0.0134346	0.0877645
FAM162A	0.284327	0.170457	1.12081	0.00621794	0.251807
FAM162B	0.389839	0.0573573	0.81507	0.0185832	0.128007
FAM213A	-0.231226	0.00971786	0.743487	0.00214678	0.293418
FAM3C	0.233092	0.00349175	0.589987	0.000747969	0.107436
FAM45A	0.035432	0.536994	0.531734	0.00534323	0.149402
FAM49B	0.388629	0.00170539	1.77496	7.01711e-07	0.417327
FAM98A	0.161252	0.27852	0.484249	0.000747969	0.0972317
FARP1	-0.0166602	0.750565	1.42073	1.32626e-07	0.432697
FARSA	-0.0164616	0.229896	0.342401	0.23846	0.108028
FARSB	0.107275	0.27852	1.52829	1.56525e-08	0.427769
FAS	0.0478352	0.93059	0.231804	0.00336569	0.0553801
FAT1	-1.12744	2.41693e-10	0.141563	0.065116	0.382009
FBL	1.46481	7.9116e-09	2.72648	3.009e-09	0.379799
FBLIM1	1.46598	2.18361e-07	1.4948	3.46428e-05	0.0086785
FBLN1	2.46089	5.03177e-08	1.34125	2.236e-07	-0.337047
FBLN2	1.72917	3.80661e-05	0.638752	3.90388e-06	-0.328248
FBLN5	1.73581	3.20571e-07	2.91364	5.99083e-09	0.354564
FBLN7	-0.406401	0.0278309	0.528645	0.000504502	0.281477
FBN1	0.118363	0.893519	2.34484	7.57983e-10	0.670236
FBP1	-2.31316	4.87174e-09	-2.98494	1.62723e-08	-0.202227
FBXO2	0.502422	0.0172358	0.691531	0.0186478	0.0569275
FCGRT	-0.179636	0.0278267	1.53336	1.2931e-06	0.515664
FCN3	0.134072	0.887927	1.16024	0.000223115	0.308908
FDPS	0.221483	0.0760285	2.48912	7.59279e-08	0.682627
FECH	-0.526823	1.10771e-06	1.04405	0.018237	0.47288
FERMT2	-0.623052	0.000279406	0.970599	1.34484e-06	0.479737
FERMT3	0.651946	4.70986e-07	1.70493	1.61061e-06	0.316981
FGB	0.869431	0.332812	0.375945	0.0296631	-0.148554
FGD5	0.413566	0.0403959	0.121473	0.00962899	-0.0879287
FGF1	-0.587084	0.000441182	-0.781936	0.477247	-0.0586563
FGL2	-0.310423	0.00164346	0.487132	0.00681291	0.240088
FH	-0.328677	7.25567e-07	0.386984	0.0312825	0.215435
FHL1	0.219434	0.110823	1.11237	5.66513e-06	0.268799
FHL2	1.72604	3.55179e-08	1.05779	4.0446e-05	-0.201164
FHL3	0.970316	5.1526e-09	0.805202	0.003559	-0.0497043
FIS1	0.441378	0.000360182	0.3166	0.0847131	-0.037562
FKBP15	-0.0212861	0.866658	0.33548	0.000772258	0.107397
FKBP1A	0.0707117	0.364597	0.650114	0.00761691	0.174418
FKBP2	0.921557	6.87985e-07	1.44597	3.6225e-05	0.157863
FKBP3	0.0105965	0.453116	2.83631	8.99e-05	0.850625
FKBP4	0.637905	3.63233e-09	1.00454	4.97792e-05	0.110369
FKBP5	-0.141618	0.422604	1.18574	1.1132e-05	0.399575
FKBP8	-0.385027	1.87929e-06	0.825881	0.000747969	0.36452
FKBP9	0.259703	0.049335	1.94589	2.45833e-05	0.507592
FLII	0.238124	0.00577923	0.196215	0.414453	-0.0126159
FLNA	1.54134	2.71999e-06	0.912147	2.26067e-09	-0.189407
FLNB	0.154537	0.316912	1.02453	1.05906e-08	0.261895
FLNC	0.488812	0.0334052	1.49405	1.68605e-07	0.302606
FLOT1	0.0597659	0.550705	0.692476	0.000993251	0.190465
FLOT2	0.0487086	0.118045	1.48648	5.3993e-07	0.432811
FLT1	-0.47009	0.0309148	0.87327	0.000585934	0.404392
FLT4	0.0589362	0.758065	1.17693	0.000223115	0.336549
FLYWCH2	0.511721	4.13784e-05	0.412176	0.0256128	-0.0299661
FMN2	-1.24425	9.01578e-10	0.010704	0.844295	0.377778
FMNL2	-0.941329	6.94646e-07	0.520542	0.000504502	0.440067
FMNL3	0.156758	0.103794	0.516458	0.000223115	0.108281
FMO1	-1.96143	9.99218e-08	-0.807193	0.918365	0.347461
FMR1	-0.216909	0.00385517	2.09719	9.67115e-05	0.696612
FN1	3.96512	6.11395e-08	1.50578	2.41302e-09	-0.740336
FN3K	-1.7901	2.13051e-10	0.147895	0.184224	0.583395
FN3KRP	0.352841	2.70125e-05	0.459458	0.519597	0.0320949
FNBP1	0.253071	0.0270687	1.03393	0.00199623	0.235061
FNBP1L	-0.166639	0.164036	-0.748487	0.421955	-0.175154
FNDC3A	-0.111683	0.273934	0.0146382	0.065116	0.0380264
FNTA	-0.205678	8.82032e-06	0.265276	0.25277	0.141771
FRMD3	-0.740564	3.2329e-09	0.297557	0.0350417	0.312505
FRY	-0.958552	1.93095e-06	0.6796	0.0121179	0.493133
FRYL	-0.184063	0.29796	0.0503993	0.00110603	0.0705801
FSCN1	0.617434	7.53585e-05	0.0130948	0.988097	-0.181924
FTCD	-1.63888	1.71242e-07	-3.21498	1.06629e-08	-0.474455
FTH1	-0.205736	0.014059	-0.469443	0.146149	-0.0793839
FTL	-0.631494	8.00329e-06	-0.141565	0.621353	0.147483
FTO	-0.0511967	0.98902	0.246319	0.00048894	0.0895611
FUBP1	0.591405	4.77131e-05	0.18375	0.598843	-0.122716
FUBP3	1.22392	2.13051e-10	0.305995	0.176212	-0.276322
FUS	1.96066	2.17824e-10	2.36629	1.93817e-09	0.122107
FXR1	-0.132775	0.128404	1.9042	2.50805e-05	0.613191
FXR2	0.69547	4.5161e-08	1.10074	0.0509334	0.121999
FYCO1	-0.247959	0.533878	0.0597679	0.0256128	0.092635
FYN	-0.453264	0.0344981	1.14765	0.0701887	0.481922
G3BP1	-0.0934508	0.218079	0.936845	1.64495e-07	0.31015
G3BP2	0.762622	7.60887e-06	0.632552	0.00114754	-0.039155
GAA	0.453042	3.20571e-07	0.394265	4.74196e-07	-0.0176938
GABPA	-0.224612	0.0598468	0.105641	0.065116	0.0994161
GAK	0.325861	1.6701e-05	0.267588	0.00315123	-0.0175421
GAL3ST1	-0.290705	0.115204	0.336257	0.0134346	0.188735
GALE	-0.0409588	0.337937	-0.290145	0.761045	-0.0750124
GALK1	-0.477395	1.43768e-05	-0.540266	0.451094	-0.018926
GALM	-1.18006	4.78925e-08	-2.06764	1.28771e-05	-0.267188
GALNT2	0.392988	0.000832162	0.392575	0.00110603	-0.000124483
GALT	-0.0310674	0.585611	0.241654	0.0428885	0.0820974
GANAB	1.61055	1.2079e-09	0.511821	2.69568e-05	-0.33075
GAPDH	-0.00799853	0.758065	-0.182661	0.0296631	-0.0525788
GAPVD1	-0.184125	0.0906032	0.0935264	0.00962899	0.0835815
GARS	0.0147328	0.670701	0.50388	0.0227853	0.147248
GART	0.351881	0.000406603	1.24515	1.04285e-05	0.268902
GAS2	-0.513824	0.00542597	1.59681	7.7664e-06	0.635365
GATM	-2.75654	2.04272e-09	-2.5592	1.90384e-07	0.0594037
GBE1	-0.123559	0.0778743	2.44213	5.26607e-09	0.772348
GBF1	0.606974	1.78343e-06	0.111679	0.00110603	-0.149099
GBP1	0.135775	0.484908	1.62964	2.77065e-07	0.449698
GBP2	0.0869744	0.358956	0.942688	4.42536e-07	0.257596
GBP4	-0.477824	0.000117798	0.127201	0.0479992	0.182131
GCA	-0.266031	0.000933841	1.14049	0.000146045	0.423404
GCDH	0.164723	0.736106	-0.134371	0.380727	-0.0900364
GCLC	-0.362026	0.00371561	0.447062	0.00629376	0.24356
GDA	-1.49064	2.13593e-07	-0.865076	0.000149935	0.188314
GDI1	0.151252	5.24366e-05	0.0460251	0.675429	-0.0316766
GDI2	-0.0107449	0.916717	-0.00435057	0.739707	0.00192488
GFM1	-0.316359	0.000832162	0.160536	0.065116	0.14356
GFPT1	-0.195775	0.0675013	1.58536	1.31162e-07	0.536176
GGA1	0.202512	0.00941095	0.0985034	0.0185832	-0.0313096
GGACT	-1.35481	1.73337e-06	0.0218764	0.574272	0.414425
GGCT	-0.028139	0.59936	1.73639	0.40607	0.531176
GGH	-0.805456	0.000459948	-0.705534	0.15905	0.0300797
GGT5	1.82399	3.54866e-07	2.23439	2.05033e-09	0.12354
GIMAP1	0.0228798	0.564764	1.18611	0.00592816	0.350166
GIMAP4	0.15009	0.0949077	0.475733	0.0350417	0.0980285
GIMAP8	0.217178	0.218079	0.609032	0.000594033	0.11796
GIPC1	0.785427	1.61606e-06	0.672689	0.0574014	-0.0339375
GIT1	0.339145	0.00427371	1.45943	0.00170416	0.337238
GIT2	-0.0867181	0.312402	0.676125	1.03231e-06	0.229639
GK	-1.71666	1.92291e-09	-1.6284	5.41828e-06	0.0265681
GLB1	0.147459	0.0642895	0.253271	0.063394	0.0318527
GLG1	0.129133	0.133995	1.54828	2.50805e-05	0.427206
GLO1	-0.0515953	0.428723	-3.4683	0.00298155	-1.02853
GLOD4	-0.0146475	0.816751	-1.0117	1.77058e-05	-0.300143
GLRX	-0.663111	4.32202e-06	0.631129	0.00741744	0.389605
GLRX3	0.104029	0.416693	1.36894	6.5786e-05	0.380777
GLS	-0.789191	2.02903e-05	-0.21367	0.455569	0.173249
GLUD1	-0.357674	2.17975e-07	-0.350751	0.292072	0.00208397
GLYAT	-2.03648	3.76516e-08	-2.74982	1.75431e-05	-0.214736
GLYATL1	-1.94003	3.03841e-07	-2.03916	2.36537e-06	-0.0298414
GLYR1	1.32327	3.14557e-10	0.316726	0.00481761	-0.303001
GM2A	0.676368	1.70597e-06	1.04703	0.0153138	0.111581
GMDS	-0.602562	1.6701e-05	0.997895	0.00752397	0.481785
GMFB	-0.299518	1.9368e-05	0.799169	0.12728	0.330738
GMFG	0.67089	0.000360182	3.38008	9.39628e-05	0.815548
GMPPA	0.281017	0.0480898	0.407997	0.0016225	0.0382249
GMPPB	0.573009	4.10829e-10	1.19572	0.00432506	0.187454
GMPR2	-0.0165402	0.446784	0.224124	0.0646405	0.0724472
GMPS	0.280775	0.101537	1.23117	2.531e-06	0.286097
GNA11	-0.0390283	0.260214	1.28788	1.32025e-05	0.399439
GNA13	-0.0304768	0.938258	0.0801064	0.593248	0.0332889
GNAI1	-0.00620993	0.59936	2.22525	2.4278e-07	0.671736
GNAI2	0.687324	5.82057e-10	-0.138593	0.395862	-0.248626
GNAI3	-0.043792	0.264687	0.314859	0.122144	0.107965
GNAQ	0.297926	4.97106e-07	1.19936	1.47138e-05	0.271358
GNAS	0.347836	0.000390321	0.460814	0.0228623	0.0340097
GNB1	1.27942	3.85438e-09	-0.685086	0.000708466	-0.591374
GNB2	-0.357766	1.5116e-05	-0.308674	0.0339998	0.0147781
GNB4	0.291598	0.000345465	0.295538	0.402055	0.00118614
GNG12	-0.112197	0.221864	2.07124	3.3497e-07	0.657281
GNG7	0.666673	3.03198e-09	0.198326	0.16612	-0.140986
GNL1	0.772878	2.21498e-10	1.5558	0.000135919	0.235684
GNPDA1	0.685972	0.000203252	-0.106495	0.341761	-0.238556
GNPDA2	-0.300971	0.000134511	-0.0743335	0.489466	0.0682247
GNS	-0.105968	0.322417	1.85852	8.7603e-08	0.59137
GOLGA2	0.384688	0.00097018	0.0858299	0.0134346	-0.0899651
GOLGA3	-0.307198	0.0350672	0.106081	0.00962899	0.12441
GOLGB1	-0.692515	7.68287e-10	0.438935	9.36217e-06	0.340601
GOLIM4	-0.77188	1.75408e-05	0.783708	0.009443	0.468279
GOLPH3	-0.092849	0.229896	0.326294	0.41152	0.126175
GORASP2	0.259637	5.26304e-07	0.691926	0.00626621	0.130132
GOT1	-0.40542	2.32208e-06	-0.8425	0.000408489	-0.131574
GOT2	-0.252563	8.40282e-08	0.232291	0.908258	0.145956
GPC4	0.579818	0.0199007	0.128815	0.0256128	-0.135766
GPC6	0.170997	0.381565	0.128694	0.00420424	-0.0127346
GPD1	-0.600264	3.78258e-05	-1.98957	5.53259e-07	-0.418222
GPD1L	0.377832	0.0414892	-0.61493	0.0204522	-0.298851
GPD2	0.302226	0.0182706	1.12944	5.89998e-07	0.249017
GPHN	-0.693346	1.04821e-06	-0.472867	4.02803e-07	0.066371
GPI	-0.0668682	0.18072	0.0808946	0.367057	0.044481
GPNMB	-0.0846011	0.332812	0.0480944	0.329311	0.0399453
GPRC5A	-0.324299	0.0949077	0.709035	0.278373	0.311064
GPRIN3	-0.380934	0.0073542	0.812152	1.99493e-05	0.359155
GPS1	0.0759625	0.353924	1.37759	4.13696e-06	0.391827
GPX1	0.484869	0.000741284	1.6173	1.5838e-06	0.340895
GPX3	-1.95223	1.92291e-09	-0.0935486	0.819571	0.559518
GPX4	0.283692	0.0326554	0.627598	0.0256128	0.103526
GRB2	0.283429	1.22896e-06	0.778753	0.00303117	0.149107
GRHPR	-0.422426	7.25567e-07	-0.0184687	0.923359	0.121603
GRIPAP1	1.49825	2.13051e-10	0.371156	0.0146827	-0.33929
GRN	0.133612	0.0373742	0.0241703	0.871888	-0.0329451
GRPEL1	-0.080452	0.260214	1.2762	0.00681291	0.408393
GSDMA	-0.481573	0.211498	0.396335	0.166099	0.264277
GSDMD	0.335032	0.0707671	1.57242	0.000288735	0.372491
GSN	0.472727	0.00292015	-0.154347	0.118519	-0.188768
GSPT1	0.246388	0.000441182	0.803935	6.14703e-05	0.167838
GSR	-0.200662	0.0124452	-0.217575	0.140364	-0.00509149
GSS	0.545109	1.31536e-07	-1.2819	0.000189128	-0.549983
GSTK1	-0.326168	5.0571e-06	1.36201	7.51197e-05	0.508194
GSTM1	-1.00851	0.0446794	0.444295	0.0215967	0.437336
GSTM2	-0.669948	2.86767e-07	-0.204858	0.32264	0.140006
GSTM3	-0.349024	0.0128435	0.0384312	0.956102	0.116636
GSTM4	-0.505398	0.00507571	-1.10964	0.461148	-0.181895
GSTO1	0.343426	0.0172358	0.0564474	0.875417	-0.0863892
GSTP1	0.747306	2.86767e-07	-0.840863	3.01517e-07	-0.478086
GTF2I	0.454972	5.0571e-06	1.80352	7.1826e-10	0.405952
GTPBP1	1.79608	2.13051e-10	0.443176	0.00201429	-0.407265
GUK1	0.786749	2.20007e-06	1.42624	0.00962899	0.192504
GULP1	-0.273764	0.000608746	0.4507	0.23846	0.218085
GUSB	0.504049	5.55635e-07	0.541179	0.0016225	0.0111771
GYG1	0.0757177	0.0690946	-0.711715	0.0185832	-0.237041
H1F0	1.43371	5.00332e-10	6.39483	0.000223115	1.49345
H1FX	-0.411318	8.06571e-07	2.15946	2.31218e-06	0.773883
H2AFY	0.560743	7.51641e-08	1.11397	1.17433e-06	0.166537
H2AFY2	0.597218	6.55987e-09	1.67656	8.78403e-06	0.324913
H6PD	0.0359712	0.707145	0.286913	0.0256128	0.0755409
HAAO	-1.38114	1.44341e-06	-0.076201	0.860223	0.392827
HADH	-0.865938	3.03198e-09	-0.0179568	0.583684	0.255268
HADHA	-0.0442024	0.491281	-0.528919	0.0359267	-0.145914
HADHB	-0.592882	9.72483e-10	0.0388783	0.471983	0.190179
HAGH	-0.673322	0.00349175	-1.35287	2.7747e-06	-0.204566
HARS	0.149744	0.0278267	1.24544	9.39856e-07	0.329837
HARS2	-0.0588211	0.523817	0.28732	0.065116	0.104199
HBG1	-0.635985	0.0778954	-2.36859	0.0422838	-0.521568
HBG2	-1.46666	0.000771151	-2.72215	0.000189595	-0.377938
HBS1L	-0.160385	0.101537	0.10992	0.0185832	0.0813701
HCFC1	-0.803587	3.93086e-06	1.33791	2.36219e-07	0.644654
HCLS1	0.863325	7.97266e-08	1.52087	1.24032e-06	0.19794
HDAC1	0.735043	4.19693e-10	0.553817	0.00681291	-0.0545545
HDAC2	-0.119271	0.00490771	0.447432	0.00336569	0.170594
HDAC6	-0.176496	0.170457	0.166253	0.00246467	0.103178
HDGF	1.4631	4.59135e-10	2.26388	2.0787e-08	0.24106
HDHD2	0.106304	0.246816	-0.830248	0.0010121	-0.28193
HDLBP	0.0736823	0.571681	1.66819	3.16426e-09	0.479994
HEBP1	0.0818255	0.880753	0.173489	0.303706	0.0275933
HEBP2	0.458844	0.00882532	-0.712511	0.000368166	-0.352613
HEXA	-0.0811977	0.302531	0.810288	3.8883e-05	0.268364
HEXB	0.211146	0.000102949	2.92177	2.09246e-06	0.815978
HGD	-2.17767	5.1526e-09	-0.626935	0.817935	0.466819
HGS	0.337558	0.000560645	0.745466	0.0057659	0.122792
HIBADH	-0.71722	5.37917e-08	-0.675514	0.0864048	0.0125549
HIBCH	-0.983176	1.44443e-09	-2.09245	1.98614e-05	-0.333925
HINT1	-0.464999	0.00729492	0.0846908	0.131531	0.165473
HINT2	0.329072	0.0414892	0.708526	0.00309281	0.114227
HIP1	0.0499004	0.302531	1.00207	3.02756e-07	0.286631
HIP1R	-0.154525	0.142557	0.353246	0.00761714	0.152854
HIST1H1A	0.311256	0.0582087	4.54079	0.0185832	1.27322
HIST1H1C	-0.335852	0.00971786	2.58993	2.78957e-08	0.880748
HIST1H1D	0.292028	0.0582087	8.48205	5.68767e-06	2.46544
HIST1H1E	-0.0746206	0.684795	6.25475	0.000337129	1.90533
HK1	1.23997	2.81432e-10	2.50711	5.42565e-08	0.381448
HLA-A	0.488701	0.000153207	-0.82558	3.57797e-05	-0.395638
HLA-B	0.244686	0.459424	-0.187838	0.38679	-0.130203
HLA-C	0.245124	0.105982	-0.324407	0.18516	-0.171446
HLA-DPA1	0.254109	0.364597	0.862479	0.0256128	0.183137
HLA-DPB1	0.373837	0.00237203	-1.61986	0.0016964	-0.600161
HLA-DQA1	0.189061	0.916717	1.36105	0.0159687	0.352803
HLA-DQB1	0.738983	0.123062	0.0775613	0.141637	-0.199108
HLA-DRA	0.475602	1.75408e-05	-0.297915	0.128922	-0.232852
HLA-DRB1	-0.182795	0.677241	1.28978	0.0139155	0.443288
HLA-E	-0.238079	0.035435	1.67175	0.000107102	0.574917
HM13	0.332651	1.0747e-05	1.88535	3.8883e-05	0.46741
HMGA1	0.92545	1.02228e-05	3.76338	0.00110603	0.854302
HMGB1	-0.199104	0.0158516	1.16792	1.61083e-05	0.411517
HMGB2	-0.512817	5.59143e-06	3.94419	9.13795e-07	1.34169
HMGCL	-0.740098	3.03198e-09	-1.20892	0.0108535	-0.141129
HMOX2	0.599368	2.33747e-05	1.07368	4.58708e-05	0.142781
HNMT	-0.420801	0.00136277	0.50646	0.0928203	0.279133
HNRNPA0	0.607077	7.19708e-05	0.756663	0.0163743	0.0450296
HNRNPA1	-0.145791	0.0120714	1.5305	0.00506614	0.504614
HNRNPA2B1	-0.0434798	0.93059	-0.0976424	0.192663	-0.0163046
HNRNPA3	0.0115708	0.866658	0.0871355	0.980041	0.0227472
HNRNPAB	1.3448	2.13051e-10	0.528627	0.0433395	-0.245693
HNRNPC	0.0846598	0.0228276	0.987384	6.17844e-06	0.271747
HNRNPD	0.742186	4.79954e-10	-0.387006	0.000327278	-0.33992
HNRNPDL	-0.180303	0.000832162	-0.26811	0.200194	-0.0264325
HNRNPF	0.0343177	0.358956	0.36415	0.408332	0.0992894
HNRNPH1	0.0268703	0.786747	-0.727747	0.002417	-0.227162
HNRNPH2	-0.051383	0.620419	-0.325054	0.0076866	-0.0823832
HNRNPH3	-0.154291	0.000560645	-0.253092	0.149193	-0.0297421
HNRNPK	0.684979	5.47435e-09	0.133111	0.123523	-0.166129
HNRNPL	0.215054	0.210104	0.179309	0.668344	-0.0107603
HNRNPLL	-0.270316	0.115687	0.120605	0.0134346	0.117679
HNRNPM	0.0568602	0.343082	0.400558	0.000504156	0.103463
HNRNPR	0.23795	0.00616898	0.858397	2.73663e-06	0.186773
HNRNPU	-0.030598	0.866658	0.372851	0.00685243	0.12145
HNRNPUL1	0.0509313	0.292836	1.34122	3.6548e-07	0.388415
HNRNPUL2	-0.539206	0.00151726	1.36047	4.44764e-07	0.571859
HOGA1	-0.236091	0.038402	-0.933276	0.1693	-0.209874
HOOK3	-0.27226	0.00638242	-0.458086	0.00917012	-0.055939
HOPX	0.763059	0.0286317	2.37026	0.0136216	0.483816
HP1BP3	0.288842	0.0468955	0.742261	0.000408489	0.136493
HPCAL1	0.490232	1.72231e-09	0.905295	5.60249e-05	0.124946
HPD	-2.34464	1.04411e-07	-2.20272	0.000904237	0.042722
HPGD	-1.32924	0.000112498	-1.21578	0.16734	0.0341556
HPRT1	-0.12717	0.0103508	-0.154596	0.795255	-0.00825579
HRAS	0.230898	0.108336	0.754216	0.065116	0.157534
HRG	-1.75723	1.51445e-07	-0.504328	0.00635082	0.377161
HS1BP3	1.93462	2.81859e-09	0.597715	0.00741744	-0.402448
HSBP1	0.0710104	0.410951	0.860495	0.0185832	0.237658
HSD11B2	-1.74434	2.17975e-07	0.0744137	0.191769	0.547498
HSD17B10	-0.102056	0.238203	0.395462	0.0445116	0.149768
HSD17B11	-0.28223	6.85987e-06	1.57917	2.04659e-08	0.560338
HSD17B12	0.443616	8.41503e-06	1.33888	1.71756e-05	0.269501
HSD17B4	-0.202572	0.00941095	0.488389	0.0321618	0.208
HSD17B8	0.0865232	0.691791	0.240068	0.0479992	0.0462216
HSDL2	-0.166608	0.0433424	0.106138	0.851227	0.0821047
HSP90AA1	-0.0721834	0.297695	-0.184554	0.0456373	-0.0338269
HSP90AB1	0.19014	4.77131e-05	0.00506226	0.301709	-0.0557141
HSP90B1	0.266018	7.53585e-05	-0.0579071	0.714991	-0.0975113
HSPA12A	-0.750721	4.33382e-05	-1.25243	2.32837e-08	-0.151028
HSPA12B	2.49807	2.13051e-10	0.777261	0.0037698	-0.518016
HSPA2	0.244018	0.0809836	-0.650271	1.24346e-06	-0.269208
HSPA4	-0.222465	0.015379	0.0718655	0.755911	0.0886023
HSPA5	0.414056	3.89977e-06	-0.201205	0.171888	-0.185212
HSPA8	-0.0378617	0.765363	-0.512714	2.236e-07	-0.142945
HSPA9	-0.343362	1.16679e-06	-0.878835	0.0102744	-0.161193
HSPB1	0.958817	5.37917e-08	-0.0512974	0.533065	-0.304075
HSPB6	2.1002	8.76636e-09	2.02861	0.00236204	-0.0215529
HSPD1	-0.434586	1.31536e-07	-0.285985	0.017978	0.0447336
HSPE1	0.117757	0.453116	0.233266	0.389396	0.0347716
HSPG2	-0.981336	2.08914e-06	1.35609	8.68102e-10	0.703637
HSPH1	0.0742532	0.101537	0.668371	0.00450729	0.178847
HTATSF1	0.0238323	0.322417	0.505565	0.0185832	0.145016
HTRA1	-0.523871	4.1965e-07	2.82578	7.16965e-10	1.00835
HTRA2	0.607927	7.65445e-07	0.322002	0.00336569	-0.086072
HTT	-1.02592	9.67923e-09	0.0882549	0.0016225	0.335399
HUWE1	-1.87269	2.13051e-10	0.60912	8.78131e-09	0.747099
HYI	-0.095521	0.273934	1.36672	0.000504502	0.440177
HYOU1	-0.097777	0.337937	0.13297	0.0681149	0.0694618
IAH1	0.998109	0.00542597	2.08373	7.5818e-05	0.326805
IARS	-0.0953569	0.620419	2.50021	5.26607e-09	0.781343
IARS2	-0.0818736	0.428723	0.218916	0.439333	0.0905468
IBA57	0.71203	1.53853e-05	0.0172829	0.329311	-0.20914
ICAM1	0.506021	2.02903e-05	-0.628181	0.00332432	-0.341429
ICAM2	0.706571	7.51641e-08	1.45764	3.8883e-05	0.226095
IDE	-0.145167	0.18764	0.102123	0.132253	0.0744418
IDH1	-0.70699	8.41503e-06	-1.09846	2.85899e-07	-0.117845
IDH2	-0.33439	0.0136475	-1.35649	0.000504156	-0.307682
IDH3A	0.201062	0.0193573	1.26745	7.91146e-05	0.321016
IDH3B	0.0325235	0.873799	0.595721	0.000348925	0.169539
IDH3G	0.0410631	0.981419	1.05785	0.000337129	0.306085
IFI16	0.385599	0.000128926	2.25932	4.42271e-09	0.564046
IFIT1	0.0131964	0.69953	0.743147	3.34115e-05	0.219737
IFIT2	-0.182421	0.191294	0.943866	0.065116	0.339046
IFIT3	0.188384	0.27852	0.958849	3.8883e-05	0.231933
IFIT5	-0.0439273	0.592194	0.289707	0.00236204	0.100434
IFITM1	0.841382	3.6983e-06	2.64641	4.11505e-07	0.543367
IFITM3	0.670668	1.13e-05	1.81506	0.00435601	0.344495
IGF2BP2	-0.243015	0.00158436	0.260094	0.0256128	0.151451
IGF2R	-0.536907	7.73726e-05	0.742124	1.21638e-09	0.385027
IGFBP2	1.21642	3.2329e-09	0.334585	0.065116	-0.265459
IGFBP4	0.763326	4.79954e-10	0.23062	0.0479992	-0.160361
IGFBP5	0.13043	0.43469	1.0704	0.00962899	0.282959
IGFBP7	0.233764	0.177307	2.29044	1.62723e-08	0.619121
IGLL5	4.29015	7.63801e-05	-0.188802	0.787288	-1.3483
IGSF8	-0.47443	1.38978e-07	0.261916	0.352238	0.221662
IK	-0.195678	0.00882532	0.181436	0.065116	0.113523
IKBIP	0.585491	8.49247e-07	1.5914	3.45864e-06	0.302808
IL6ST	-0.561935	0.00325297	0.037622	0.065116	0.180485
ILDR2	-0.51755	0.000134089	0.333011	0.065116	0.256044
ILF2	0.944272	2.29546e-09	0.361207	0.00190527	-0.17552
ILF3	0.0988634	0.0480898	0.893038	1.41084e-06	0.23907
ILK	-0.130627	0.120605	0.355807	0.012064	0.146431
ILVBL	-0.130175	0.0205098	0.680562	0.000378343	0.244056
IMMT	0.148109	0.05839	0.639939	0.00995821	0.148056
IMPA1	0.216813	0.0423225	0.434922	0.00904654	0.0656574
IMPAD1	-0.0132571	0.845343	0.974839	9.56646e-05	0.297446
IMPDH2	0.767515	2.86767e-07	0.891729	9.38799e-06	0.0373923
INF2	-0.142487	0.0193573	-0.154621	0.059105	-0.00365271
INMT	-0.583133	0.00385517	0.733903	0.166099	0.396467
INPP4B	-0.514655	0.00343219	0.0693249	0.065116	0.175795
INPPL1	1.03353	1.62028e-09	0.0936555	0.0256128	-0.282931
INTS3	0.147098	0.728608	0.0527734	0.00962899	-0.0283945
IPO5	-0.192149	0.244499	1.19503	4.7308e-06	0.417583
IPO7	-1.16743	2.97823e-09	0.903171	6.16204e-06	0.623313
IPO9	0.240191	0.000865816	0.314645	3.32152e-05	0.0224128
IQGAP1	0.0380832	0.873799	0.978324	3.01517e-07	0.283041
IQGAP2	-0.18548	0.0363976	-0.63242	0.000220097	-0.134542
IQSEC1	-0.227733	0.00147063	0.0510822	0.0350417	0.0839317
IRF2BPL	-0.466787	9.98215e-07	0.0479027	0.0908629	0.154937
ISG15	0.7237	5.48659e-05	1.59006	0.00236204	0.260802
ISOC1	-0.324441	1.61606e-06	0.841838	0.00757128	0.351085
ISOC2	0.322071	0.120605	0.00695771	0.184558	-0.0948585
IST1	0.548986	0.0627502	0.915796	0.000269187	0.110421
ISYNA1	0.382834	0.0182706	-0.250108	0.452236	-0.190535
ITCH	-0.0901532	0.641839	0.0839643	0.0479992	0.0524146
ITGA1	-0.663424	0.00220509	0.777762	0.000193149	0.43384
ITGA11	2.21796	4.71964e-05	0.614603	3.8883e-05	-0.482657
ITGA2	-0.0733934	0.641839	1.36033	8.43685e-08	0.431593
ITGA2B	-0.38684	0.00491383	0.190093	0.00681291	0.173674
ITGA3	0.527004	0.000459948	-0.599633	0.000126833	-0.339152
ITGA5	0.357744	0.000182695	0.247965	0.00277986	-0.033047
ITGA6	-0.00153798	0.736106	0.912152	5.8213e-07	0.275048
ITGA8	-0.591997	3.78258e-05	0.173834	0.198284	0.230538
ITGAV	-0.255508	0.0760285	0.194165	0.263375	0.135365
ITGB1	0.14291	0.118045	0.365759	0.000426632	0.0670844
ITGB2	0.645391	0.00302701	0.281951	0.00213017	-0.109406
ITGB3	1.70127	3.73556e-10	-0.212203	0.215598	-0.576012
ITGB5	0.115198	0.177307	0.5347	5.65694e-05	0.126283
ITGB8	-0.705345	2.3002e-07	0.202556	0.0369689	0.273305
ITIH2	1.11407	0.00385517	0.38008	0.0154503	-0.220954
ITIH3	0.82147	0.000720063	1.48141	2.71877e-07	0.198662
ITIH5	-0.517719	0.00108815	0.233572	0.205937	0.226161
ITM2B	-0.274162	0.00097018	-0.419002	0.0242656	-0.043601
ITPA	0.376058	0.0205098	1.29339	0.00170693	0.276145
ITPR1	-0.416015	0.0323929	0.103897	3.8883e-05	0.156509
ITSN1	0.186457	0.00777856	0.344126	0.0016225	0.0474632
ITSN2	-0.16385	0.0724868	0.163667	0.00681291	0.0985925
IVD	-0.139638	0.103794	0.229311	0.0357051	0.111065
JAK1	-0.0311048	0.852515	0.146942	0.000504502	0.0535975
JAM3	0.0147041	0.691791	-0.479708	0.0733118	-0.148833
JMJD7	0.112484	0.530448	0.0555732	0.172001	-0.0171317
JUP	-0.101161	0.809713	-0.288068	0.165297	-0.0562646
KANK1	-0.41591	0.00577923	0.204616	0.688196	0.186797
KANK2	0.330689	0.0444881	0.735204	0.000147151	0.121771
KANK3	0.291761	0.0010085	2.18664	3.17493e-06	0.570417
KARS	0.546297	0.000235556	0.317744	0.188714	-0.0688013
KBTBD11	-0.491726	0.000216981	0.735518	0.0034573	0.369437
KCMF1	0.139466	0.00302701	-0.0744293	0.635606	-0.0643888
KCTD12	0.3929	0.128404	-0.124015	0.883835	-0.155607
KDELC2	-0.0266964	0.916717	0.671098	2.02518e-06	0.210057
KDSR	0.158893	0.0221792	0.230068	0.0479992	0.0214259
KHDRBS1	0.225226	2.87243e-06	2.58533	1.37981e-07	0.710463
KHDRBS3	-0.0786808	0.322417	1.1462	0.0479992	0.368725
KHK	-1.72845	8.40282e-08	-2.35379	5.42565e-08	-0.188246
KHSRP	0.0508444	0.884716	0.770282	0.00139792	0.216572
KIAA1217	0.32724	0.138727	0.383409	3.8883e-05	0.0169086
KIAA1468	-0.0637862	0.909781	0.066211	0.0348884	0.039133
KIAA1671	-0.915766	1.32959e-07	0.0196068	0.0256128	0.281575
KIF13A	-0.563135	1.37067e-06	0.0448821	0.0479992	0.183031
KIF2A	0.0101136	0.742922	0.192758	0.0134346	0.0549815
KIF5B	-0.144597	0.00212332	0.656941	3.27027e-05	0.241287
KLC1	0.0899303	0.242585	1.07982	6.14703e-05	0.297986
KLC4	-0.109174	0.225827	0.179357	0.0092111	0.0868566
KNG1	-2.10011	2.50636e-07	-0.0798836	0.533065	0.608149
KPNA1	0.011151	1	0.390481	0.0016225	0.11419
KPNA3	-0.0229148	0.728608	0.706659	0.000146045	0.219624
KPNA4	-0.322828	1.04734e-07	0.901258	3.23881e-05	0.368487
KPNA6	0.603261	1.71088e-05	0.343877	0.0092111	-0.0780822
KPNB1	0.484133	1.44734e-06	0.297875	0.891977	-0.0560693
KRAS	0.14118	0.0106822	0.772704	0.00928946	0.190108
KRT10	0.758234	2.3002e-07	-1.22062	6.14703e-05	-0.595695
KRT17	2.17249	7.7762e-06	0.274499	0.803683	-0.571351
KRT18	0.655343	0.0993278	1.36308	0.00250049	0.21305
KRT19	2.1639	0.00019058	0.845543	0.030287	-0.396866
KRT23	1.35804	0.0301249	-0.266936	0.812783	-0.489168
KRT7	0.603647	0.779707	2.44829	1.15704e-06	0.555292
KRT8	0.193492	0.440666	1.31098	0.0698134	0.336397
KRT80	0.786952	0.00575826	1.55972	2.77472e-05	0.232626
KTN1	0.298014	0.000317235	0.83729	1.41084e-06	0.162338
L3HYPDH	0.0249292	0.945544	0.0975053	0.492982	0.0218476
LACTB	0.358908	0.000560645	0.356516	0.00481761	-0.000720354
LACTB2	-0.664708	8.06571e-07	1.06825	0.0134346	0.521672
LAD1	-0.139036	0.160999	0.279105	0.0256128	0.125873
LAMA4	0.95032	0.00023248	2.51851	5.73872e-10	0.472071
LAMA5	-1.04135	6.95795e-09	0.855913	2.43726e-07	0.571134
LAMB1	0.430307	0.356431	2.69138	5.9075e-10	0.680652
LAMB2	-0.113644	0.264687	0.791583	1.32626e-07	0.2725
LAMC1	0.257102	0.0573573	0.572061	5.68767e-06	0.0948119
LAMP1	1.59591	6.15949e-10	-0.365397	0.29276	-0.590412
LAMP2	-0.197534	0.00753424	-0.291658	0.0118806	-0.0283342
LAMTOR1	0.749526	8.40282e-08	1.74963	9.56646e-05	0.301061
LAMTOR2	0.652482	2.12913e-05	0.391205	0.199463	-0.0786522
LAMTOR3	-0.328234	1.84257e-05	1.49438	0.00296235	0.548662
LAMTOR5	-0.139755	0.18072	0.45314	0.065116	0.178479
LANCL1	-0.476346	0.00597806	0.66373	0.0117125	0.343197
LANCL2	-0.0248602	0.945544	0.631016	0.0016964	0.197439
LAP3	0.187126	0.00507571	-0.219255	0.103923	-0.122333
LARP1	0.164834	0.670701	0.0776486	0.00569363	-0.0262453
LARP7	0.415014	1.3121e-05	0.231266	0.0256128	-0.0553137
LARS	0.136569	0.358956	1.38515	2.75175e-09	0.37586
LASP1	1.51856	3.41837e-10	0.310625	0.126247	-0.363624
LBR	0.298403	0.0326554	0.383796	0.0479992	0.0257058
LCN2	-0.128175	0.597565	-0.706017	0.203186	-0.173948
LCP1	0.616	0.00457852	0.349564	0.0280536	-0.0802052
LDHA	0.398142	1.3121e-05	0.226779	0.0787121	-0.0515854
LDHB	-0.810585	3.54866e-07	-1.49157	1.36026e-08	-0.204997
LDHD	-1.59393	2.86089e-09	-0.204647	0.0362738	0.418216
LEMD2	1.1944	3.90505e-10	0.916279	0.000200125	-0.0837215
LEMD3	0.1862	0.0886789	0.258794	0.0134346	0.021853
LETM1	0.164323	0.0545501	0.26719	0.00439741	0.0309658
LGALS1	1.75256	4.19693e-10	0.305326	0.118519	-0.43566
LGALS3	1.29858	1.47399e-07	4.27798	3.55933e-09	0.89689
LGALS3BP	-0.285762	0.0136475	0.778224	0.000176449	0.320292
LGALS8	0.193658	0.0456689	1.709	7.01711e-07	0.456164
LGALSL	0.666483	1.92291e-09	1.29682	0.0350417	0.189751
LHPP	-0.225957	0.00524962	0.72736	0.0134346	0.286977
LIG3	0.0821555	0.453116	0.0543959	0.0185832	-0.00835647
LIMA1	0.438686	5.74824e-05	1.66791	1.32626e-07	0.370034
LIMCH1	-0.0773956	0.154581	0.382935	0.0016964	0.138573
LIMS1	0.376163	0.00263786	0.575975	0.0456373	0.0601495
LIMS2	-7.74652e-05	0.902351	1.43376	0.000111112	0.431629
LIN7C	-0.284746	0.0278267	0.0966626	0.42938	0.114815
LIPA	0.139954	0.0658728	0.310069	0.0134346	0.0512099
LIPC	0.0281804	0.814828	1.57448	6.14703e-05	0.465482
LMAN1	0.0136298	0.859449	1.71835	1.90216e-06	0.513173
LMAN2	0.238428	0.00542597	2.93658	7.1826e-10	0.812226
LMCD1	0.644864	6.32712e-08	2.2995	2.16171e-09	0.498096
LMF2	-0.0565764	0.242585	0.0580844	0.00962899	0.0345163
LMNA	-0.297767	0.110823	0.14551	0.0971369	0.13344
LMNB2	1.42306	2.13051e-10	-0.0411895	0.851836	-0.440783
LMO7	-0.166313	0.164036	0.65293	0.00635082	0.246616
LNPEP	-1.05526	7.50514e-06	0.835992	2.23539e-07	0.569324
LONP1	-0.0194258	0.8385	0.696112	0.000815785	0.215398
LPCAT2	-0.376808	0.00019058	1.01254	3.15843e-06	0.418236
LPCAT3	0.260209	0.000406603	0.374477	0.0275281	0.0343981
LPP	0.0800106	0.585611	1.27245	7.33444e-08	0.35896
LRBA	-0.337718	0.0411077	0.133299	0.00236204	0.14179
LRG1	0.569262	0.0167329	0.795468	0.0016964	0.0680947
LRP2	-2.41892	2.13051e-10	-1.19152	6.80366e-07	0.369483
LRPPRC	-0.32753	0.000207411	1.20921	0.00289515	0.462605
LRRC1	-0.344982	0.000159787	0.0345946	0.0560138	0.114264
LRRC32	0.71208	5.68761e-08	0.255991	0.000146045	-0.137296
LRRC40	-0.244496	0.000134511	0.343294	0.065116	0.176942
LRRC47	0.310627	8.49247e-07	1.89895	7.1826e-10	0.478134
LRRC57	0.260747	0.00427371	0.692162	0.0134346	0.129869
LRRC59	1.13241	2.13051e-10	2.9687	2.31702e-08	0.552779
LRRFIP1	0.329858	0.000226258	0.128193	0.251219	-0.060707
LSM1	0.499904	1.0747e-05	1.21949	0.065116	0.216618
LSM12	0.219124	0.0582087	0.145418	0.23846	-0.0221879
LSM14A	0.950579	2.13051e-10	0.323317	0.0130704	-0.188825
LSM2	0.574854	2.23734e-05	1.67149	0.000337129	0.33012
LSM3	0.514614	0.0010085	2.26221	0.000376136	0.526078
LSM4	0.236602	0.0182706	3.00824	0.000504502	0.834345
LSM6	0.367574	0.0110314	1.5072	0.0256128	0.34306
LSM7	1.47248	1.858e-08	1.38369	0.00681291	-0.0267289
LSP1	0.326261	0.154581	0.24896	0.10623	-0.0232699
LTA4H	-0.0247048	0.684795	-0.100486	0.258719	-0.0228123
LTBP1	1.23367	6.49338e-07	1.35703	2.05033e-09	0.0371355
LTBP2	0.805538	0.0565656	0.121351	0.0256128	-0.205961
LTBP4	0.567487	6.52788e-06	1.02018	4.08497e-07	0.136274
LTF	-1.0242	0.938258	-1.14967	0.00990407	-0.037769
LUC7L	0.489591	3.02129e-06	0.142848	0.065116	-0.10438
LUC7L2	0.128678	0.0010085	0.741631	0.0256128	0.184517
LUC7L3	0.373302	0.00292015	0.528443	0.00481761	0.0467019
LUM	2.90555	7.33789e-09	4.90709	7.831e-10	0.602524
LUZP1	0.431054	6.01904e-05	0.922999	1.52419e-05	0.14809
LXN	0.164619	0.18764	-0.0317279	0.489977	-0.0591062
LYN	0.194324	0.0344981	0.497571	0.0499998	0.0912864
LYPLA1	-0.321044	2.43738e-09	1.76658	5.17422e-06	0.628438
LYPLA2	-0.179786	0.00490771	0.769299	0.00681291	0.285703
LYPLAL1	0.01334	0.627699	0.4401	0.0358083	0.128468
LYZ	1.50332	0.00302701	1.2069	0.0310828	-0.0892302
LZIC	0.0276684	0.816751	0.585487	0.00261318	0.16792
LZTFL1	-0.299849	0.0012635	1.36181	0.00236204	0.500208
M6PR	-0.0805746	0.375918	0.278834	0.561043	0.108193
MACF1	-0.749875	5.42469e-07	0.708381	0.00367674	0.438979
MACROD1	-1.23076	3.35452e-08	-0.619279	0.208643	0.184075
MAGED2	-0.272431	1.87929e-06	1.2884	1.32626e-07	0.469856
MAGI2	-0.794053	4.11315e-07	-0.449794	0.0107823	0.103632
MAGOH	0.849046	9.83748e-09	1.96694	0.00681291	0.33652
MAGOHB	0.700479	6.32712e-08	1.19894	0.0350417	0.150053
MAGT1	-0.143355	0.0480898	0.952245	0.00481761	0.329808
MAL2	-0.496965	6.86526e-05	1.2896	0.0102532	0.53781
MAMDC2	1.08217	0.000605694	0.886808	5.68767e-06	-0.0588083
MAN1A1	-0.652685	3.6983e-06	0.0888412	0.0185832	0.223222
MAN2A1	0.0677091	0.0906032	0.257846	0.0185832	0.0572368
MAN2C1	0.343956	0.000117798	0.24859	0.000146045	-0.0287081
MANF	0.93955	1.94221e-07	1.89199	9.56646e-05	0.286713
MAOA	-1.20352	2.6397e-10	1.76809	2.3172e-05	0.894543
MAOB	-0.462128	0.000373824	0.435281	0.00104949	0.270147
MAP1B	0.0421419	0.996538	0.431469	0.0304904	0.117199
MAP1S	0.110094	0.0906032	1.2659	4.13641e-07	0.347934
MAP2	0.141118	0.585611	0.365243	0.028364	0.0674685
MAP2K1	-0.847714	1.02685e-09	1.50004	1.41084e-06	0.706743
MAP2K2	0.100018	0.517184	0.85195	0.000117817	0.226354
MAP2K4	-0.0513956	0.742922	1.1142	0.000155811	0.350878
MAP4	0.0873451	0.157766	0.215896	0.267993	0.0386977
MAP4K4	-0.0429265	0.677241	0.0585827	0.0185832	0.0305573
MAP6	0.193884	0.530448	0.891288	0.00043484	0.209939
MAPK1	-0.058886	0.691791	0.579046	0.707117	0.192037
MAPK14	0.407926	0.000713281	0.289014	0.0484315	-0.0357961
MAPK3	-0.0344657	0.772719	0.645322	0.0372593	0.204637
MAPK9	0.000109822	0.960121	0.156534	0.0479992	0.0470884
MAPRE1	-0.644892	0.000713281	0.500474	0.0154503	0.34479
MAPRE2	-0.32985	0.00063245	0.274498	0.0185832	0.181927
MAPRE3	0.360398	1.0747e-05	1.38562	0.0202492	0.308623
MAPT	-0.862016	9.62804e-07	1.08882	0.000748464	0.587261
MAR2	-0.707254	1.24373e-08	-0.578712	0.21921	0.0386951
MARCKS	1.16501	1.98275e-06	1.85485	0.00120267	0.207664
MARK2	0.119711	0.255744	0.0438418	0.065116	-0.0228388
MARK3	0.295272	0.00164346	0.0921667	0.0134346	-0.0611409
MARS	0.376794	2.70125e-05	1.49497	6.46636e-07	0.336604
MAT2A	-0.275653	0.0010085	0.0990574	0.539966	0.112799
MAT2B	-0.24829	5.26304e-07	1.14291	3.8883e-05	0.418792
MATN2	0.730021	3.02129e-06	1.07797	2.36219e-07	0.104743
MATR3	-0.151163	0.273934	1.4186	4.97544e-07	0.472546
MAVS	0.778178	1.82949e-09	0.863748	0.00236204	0.0257589
MBNL1	-0.0822272	0.613487	0.522576	0.0256128	0.182064
MBOAT7	-0.124979	0.0532174	0.0891934	0.336154	0.0644723
MCAM	1.57852	1.0399e-08	2.39407	1.21638e-09	0.245506
MCCC1	-0.50754	6.32712e-08	0.358776	0.0210121	0.260787
MCCC2	-0.531952	1.3121e-05	-0.722563	0.389396	-0.0573798
MCFD2	0.0483074	0.823728	0.138185	0.635606	0.0270559
MCTS1	0.279043	0.000128926	1.69894	0.0015875	0.427432
MCU	0.42091	3.6983e-06	0.538179	0.000747969	0.0353014
MDH1	-0.563039	1.65136e-07	-0.545922	3.57797e-05	0.00515249
MDH2	-0.200406	0.00272273	0.023546	0.755911	0.0674164
ME1	-0.00892001	0.967473	0.242046	0.0636618	0.0755484
ME2	0.217103	0.00827258	0.551252	0.000223115	0.100589
MECP2	0.204766	0.139733	0.909178	8.61741e-05	0.212049
MEMO1	0.0112261	0.895087	0.137291	0.0256128	0.0379494
METAP2	0.222611	3.74833e-07	0.910033	1.7098e-05	0.206935
METTL7A	-0.937949	3.16232e-08	0.668502	0.0010156	0.48359
MFAP2	2.41852	9.24219e-10	2.44483	0.0134346	0.00792212
MFAP4	4.24948	2.13051e-10	1.31627	0.00681291	-0.882983
MFGE8	1.92421	5.82057e-10	4.58074	7.1826e-10	0.799698
MFN2	0.34252	0.00063245	0.0808171	0.0479992	-0.0787805
MGAT1	0.13961	0.440666	0.328027	0.00481761	0.0567191
MGLL	-0.292326	0.00753424	1.14	5.68767e-06	0.431172
MGMT	0.0808535	0.794649	1.22393	0.0122362	0.344101
MGP	0.650281	0.000479201	3.9457	0.0350417	0.992019
MGST3	0.0237766	0.909781	0.122797	0.692018	0.029808
MIA3	-0.204117	0.0444881	0.0428095	0.0518151	0.0743323
MIF	0.685207	5.74824e-05	-0.814335	0.000443883	-0.451407
MINK1	-0.110509	0.0927617	0.144468	0.0185832	0.0767559
MLEC	0.0424296	0.592194	1.76048	2.09246e-06	0.517186
MME	-0.212864	0.0949077	-1.91061	2.48191e-09	-0.511074
MMP2	2.07868	5.07867e-08	1.13436	6.14703e-05	-0.284267
MMRN2	0.0219509	0.728608	0.720106	0.00112419	0.210166
MMS19	-0.155757	0.0506123	0.229858	0.00681291	0.116082
MNDA	-0.390989	0.097084	0.384225	0.0184444	0.233363
MOB1A	-0.316522	0.0423225	0.160999	0.0479992	0.143748
MOCS2	-0.189336	0.00212332	1.03387	0.10623	0.368223
MOGS	1.29333	2.13051e-10	1.68551	1.48048e-07	0.118058
MON2	-0.292216	0.0545366	0.20878	0.00768674	0.150815
MPC2	-0.455341	0.000933841	0.688674	0.0185832	0.344383
MPDU1	0.264512	0.00204653	0.961392	0.00236204	0.209782
MPDZ	-0.368071	0.0113394	0.323318	0.00462062	0.208129
MPI	0.888943	3.16232e-08	-0.504833	0.257952	-0.419568
MPP5	-0.980983	9.99218e-08	-0.727077	0.000515513	0.0764332
MPRIP	-0.239383	0.00385517	4.07006	1.05906e-08	1.29727
MPST	-0.249791	0.0742186	-0.942658	0.0153112	-0.208574
MRC1	0.309802	0.247051	0.366734	0.0479992	0.0171383
MRC2	2.60147	1.33767e-09	0.573626	0.000468691	-0.610443
MRGPRF	-0.201114	0.0309148	0.527056	0.175288	0.219201
MROH1	0.50786	0.0906397	0.119081	0.0016225	-0.117034
MRPL12	-0.0928451	0.478358	0.626362	0.0185832	0.216503
MRPL44	-0.131595	0.00800805	0.20158	0.065116	0.100296
MRPS27	-0.00410695	0.938258	0.616754	0.0016225	0.186898
MRPS35	-0.215946	0.000832162	0.37235	0.065116	0.177095
MRPS36	0.192482	0.113271	3.64842	0.000103052	1.04034
MRVI1	0.457612	0.000775717	0.369296	0.000747969	-0.0265858
MSH2	0.181666	0.0433424	0.107079	0.0350417	-0.022453
MSI2	-0.899584	2.29809e-05	-0.740035	0.0733118	0.048029
MSN	0.189106	0.139733	-0.272462	0.0083565	-0.138946
MSRA	-1.35415	5.1526e-09	-0.825841	0.22081	0.159035
MST1	-0.243054	0.185668	0.309593	0.00962899	0.166363
MT1E	0.239158	0.177307	2.27515	0.0479992	0.612895
MT1G	-1.4925	1.10771e-06	1.47642	0.0479992	0.893734
MT1X	-0.495174	0.00336848	2.21319	0.0185832	0.8153
MT2A	0.658561	0.000713281	2.49466	0.0134346	0.552721
MTA2	0.970619	4.59135e-10	1.0104	1.32626e-07	0.0119745
MTAP	-0.110204	0.023479	0.0892107	0.058518	0.0600297
MTCH2	-0.347067	0.00228871	0.457485	0.00842716	0.242195
MTDH	0.0725479	0.387349	3.16053	5.73872e-10	0.929575
MTHFD1	-0.326419	0.00398862	0.795966	0.00481761	0.337872
MTM1	0.162576	0.742922	0.301558	0.000337129	0.0418377
MTMR9	-0.0117906	0.794649	0.316684	0.0016225	0.0988807
MTOR	-0.249159	0.199035	0.265643	9.36217e-06	0.154971
MTPN	-0.894773	3.10504e-05	1.98394	5.30141e-05	0.866578
MTSS1	0.919921	4.1965e-07	0.391548	0.00236204	-0.159056
MTX2	0.00156287	0.63478	1.75822	0.0016225	0.528806
MUT	-0.322665	2.71999e-06	1.88781	0.000341663	0.66542
MVP	0.180871	0.69953	0.671537	6.84311e-06	0.147705
MX1	0.724764	0.0110314	0.0468955	0.00104292	-0.204059
MX2	0.332077	0.337937	0.148445	0.0121263	-0.0552789
MXRA8	0.994715	5.82057e-10	1.18646	0.000747969	0.0577205
MYADM	0.322688	0.000459948	2.31359	1.54209e-05	0.599322
MYBBP1A	0.215206	0.00638242	0.312964	0.0256128	0.0294281
MYCBP	0.251798	0.00385517	1.70316	0.00336569	0.436904
MYEF2	-0.210483	0.0205098	0.162109	0.0185832	0.112162
MYH10	0.232167	0.571681	0.332023	0.00734553	0.0300597
MYH11	1.81293	9.94775e-06	0.72677	0.000132286	-0.326967
MYH9	-0.308413	0.0177518	-0.221934	0.0787121	0.026033
MYL12A	-0.0766436	0.530448	5.4575	0.065116	1.66594
MYL6	0.238172	0.322417	-0.21157	0.0134346	-0.135386
MYL9	-0.122398	0.0241355	-0.769687	3.17147e-07	-0.194853
MYLK	0.436898	2.70125e-05	0.826425	3.03768e-06	0.117259
MYLK3	0.338187	0.220813	0.423267	0.0146537	0.0256117
MYO18A	-0.0398897	0.95275	0.405389	1.80559e-06	0.134042
MYO1B	-0.0870077	0.459424	0.295434	0.143367	0.115126
MYO1C	-0.13856	0.20246	0.312598	0.115925	0.135812
MYO1D	0.0585999	0.816751	0.74936	0.000513305	0.20794
MYO1E	0.94984	3.6983e-06	-0.205634	0.207858	-0.347832
MYO1F	0.270812	0.0480898	0.745897	0.000129015	0.143015
MYO6	-0.452969	1.2079e-09	1.08084	0.00101295	0.461721
MYO9B	-0.288455	0.189422	0.0775321	0.00481761	0.110173
MYOF	0.569366	0.00282172	2.23362	7.1826e-10	0.500992
NAA15	-0.257562	1.84257e-05	0.294727	0.00681291	0.166255
NAA38	0.397868	0.375918	1.24338	0.00632117	0.254526
NACA	-1.26705	1.75408e-05	0.390629	0.952327	0.49901
NAE1	-0.0528691	0.772719	0.666992	0.00680401	0.2167
NAGA	0.459286	0.000226258	0.331902	0.158352	-0.0383463
NAGK	0.263114	0.0559162	0.982869	0.00583396	0.216668
NAMPT	-0.52124	1.22896e-06	1.93544	3.9134e-06	0.739535
NANS	1.91575	2.51559e-10	1.41372	3.24706e-05	-0.151126
NAP1L1	0.212586	0.13117	0.457286	0.0599377	0.0736621
NAP1L4	1.2031	4.59135e-10	-0.440942	0.0501017	-0.494906
NAPA	-0.588463	0.00158436	-0.838082	4.68907e-06	-0.0751429
NAPG	0.0538027	0.405157	0.807852	0.000570482	0.226991
NARS	-0.315134	6.86526e-05	0.736773	0.0100753	0.316656
NASP	0.63875	1.5116e-05	1.45817	3.2158e-05	0.24667
NAT8	-1.72979	4.97106e-07	-1.29834	0.499338	0.129879
NBEA	-0.456317	0.000523164	0.084556	0.00681291	0.162819
NCALD	0.878892	0.000158138	0.270696	0.0560138	-0.183085
NCBP1	-0.0915214	0.453116	0.247272	0.00336569	0.101987
NCEH1	0.132977	0.337937	1.99668	0.00481761	0.561029
NCK1	0.0633012	0.337937	0.6405	0.00110603	0.173754
NCK2	0.272448	0.000107741	1.01507	3.45864e-06	0.223551
NCKAP1	0.142308	0.422604	0.682627	0.00535507	0.162652
NCKIPSD	-0.15895	0.00854494	0.134791	0.206166	0.0884249
NCL	0.2778	2.05996e-07	0.68587	1.00802e-05	0.122841
NCLN	0.280024	3.34855e-06	0.989817	1.52419e-05	0.213669
NCSTN	0.068738	0.233956	0.801984	5.68767e-06	0.220729
NDNF	-0.831949	0.0025471	0.175224	0.0185832	0.303189
NDRG1	1.257	9.72483e-10	-1.40425	8.28926e-09	-0.801116
NDRG2	1.01258	0.000198749	-0.611783	0.0350417	-0.488982
NDUFA10	-0.142588	0.0228276	0.535432	0.00445242	0.204105
NDUFA12	0.558875	0.000134511	0.0729199	0.285737	-0.146287
NDUFA13	0.902599	1.61606e-06	1.08556	0.0144184	0.0550775
NDUFA2	0.521234	0.00597806	2.2122	2.45833e-05	0.509031
NDUFA4	0.685645	0.000741284	2.69083	0.0256128	0.603622
NDUFA5	-0.365382	0.000198749	1.98335	0.000284731	0.707039
NDUFA6	0.208409	0.0627502	0.80122	0.01664	0.178454
NDUFA8	0.617617	3.51436e-06	1.38826	0.00336569	0.231986
NDUFA9	-0.103869	0.0270687	0.645901	0.00195692	0.225703
NDUFAB1	0.184622	0.120605	0.516367	0.00137741	0.0998652
NDUFB10	0.296411	0.0144939	2.67646	4.31268e-05	0.716466
NDUFB3	0.834553	1.2966e-06	1.07958	0.0479992	0.0737601
NDUFB4	0.532264	0.00442373	1.8817	0.00481761	0.406222
NDUFB5	-0.391558	2.57666e-05	2.21798	0.0479992	0.785551
NDUFB6	0.240051	0.0675013	1.91914	6.14703e-05	0.505457
NDUFB8	0.0855743	0.620419	-0.00224823	0.278467	-0.0264372
NDUFB9	0.0919058	0.93059	1.68531	0.000146045	0.479661
NDUFS1	-0.563738	4.19693e-10	-0.889864	0.000111322	-0.0981737
NDUFS2	-0.837015	8.2646e-09	0.666324	0.10952	0.45255
NDUFS3	0.0618125	0.728608	-0.629808	0.00278378	-0.208199
NDUFS5	0.89097	5.83176e-07	0.73856	0.0938329	-0.0458801
NDUFS6	0.987146	1.55946e-07	0.865047	0.0749837	-0.0367555
NDUFS7	0.857042	3.60717e-05	5.70957	0.000223115	1.46076
NDUFS8	0.35234	0.0144939	1.58634	2.49989e-06	0.371472
NDUFV1	-0.447208	1.78343e-06	-0.0719176	0.147448	0.112974
NDUFV2	-0.0486359	0.471888	-0.817926	0.0126346	-0.231579
NDUFV3	0.000396831	0.98902	1.03854	0.00336569	0.312511
NEBL	-0.801937	5.88464e-06	-1.63809	2.75175e-09	-0.251708
NECAB1	-0.607104	1.98275e-06	-0.282077	0.360682	0.097843
NECAP2	0.0920052	0.0518959	1.53133	5.68767e-06	0.433281
NEDD4	-0.130289	0.484908	0.174899	0.000832054	0.0918709
NEDD4L	-0.466848	2.3002e-07	1.77105	0.000223115	0.673674
NEDD8	0.318546	0.478358	1.58421	0.0350417	0.381002
NEK7	-0.360598	0.213938	1.21141	6.14703e-05	0.473221
NEK9	-0.357865	0.0057291	1.5317	2.45833e-05	0.568816
NELFB	0.819299	1.87929e-06	0.149082	0.0134346	-0.201756
NEO1	-0.557713	6.72911e-07	0.108117	0.0350417	0.200435
NES	-1.0046	2.70818e-09	-0.80548	8.36171e-07	0.0599419
NEXN	0.342915	0.0294548	0.673551	0.00110603	0.0995315
NFASC	-0.20362	0.0573573	-0.486039	0.0537887	-0.0850165
NFKB1	0.298176	0.000899378	0.313323	0.00219349	0.0045595
NFYC	-0.155913	0.000117798	0.42503	0.0350417	0.174881
NGFR	0.242572	0.276108	0.142954	0.642	-0.029988
NHLRC2	-0.206981	0.00063245	2.75656	0.000804586	0.892115
NID1	0.157502	0.246816	0.631677	4.68907e-06	0.142741
NID2	1.04246	7.88288e-05	1.37373	7.33444e-08	0.0997229
NIF3L1	-0.244786	0.00228871	1.28299	1.29891e-06	0.459906
NIPSNAP1	0.243198	0.0545501	0.343908	0.0134346	0.0303169
NIPSNAP3A	-0.022251	0.358956	1.43765	5.37403e-05	0.439473
NIT1	-0.0807452	0.465601	-0.332324	0.179865	-0.0757328
NIT2	0.516201	0.00336848	-1.34294	0.00131191	-0.559656
NLN	-0.224523	0.0228276	0.335851	0.0350417	0.168689
NME1	0.896036	4.00075e-08	3.24882	0.000247562	0.708258
NME3	0.222095	0.123062	1.16797	0.000511227	0.284735
NMT1	0.504069	5.81118e-09	0.582817	5.60249e-05	0.0237053
NNMT	1.67595	6.52788e-06	1.54015	0.0102357	-0.0408805
NNT	-0.594169	0.0025471	0.70426	0.0016225	0.390866
NOL3	0.624453	4.54599e-05	-0.279149	1	-0.272011
NONO	0.410811	2.71907e-07	0.729967	0.000708466	0.0960754
NOP56	0.270593	0.00104771	1.58113	5.73872e-10	0.394512
NOP58	0.375174	5.55635e-07	1.04837	1.70886e-06	0.202651
NOS1AP	-0.0125094	0.777162	0.719756	0.0350417	0.220434
NOSTRIN	0.158714	0.530448	0.373569	0.0985936	0.0646779
NOTCH3	0.568745	0.0124452	0.0682373	0.00481761	-0.150668
NPC2	0.495182	0.00292015	2.49757	2.45833e-05	0.602778
NPEPL1	1.06976	5.48659e-05	1.05506	0.0023366	-0.00442415
NPEPPS	-0.273108	0.00263786	1.41877	0.00016854	0.509306
NPHS1	-0.580427	5.0571e-06	-1.31441	6.83407e-07	-0.22095
NPHS2	-1.58112	8.2646e-09	-0.531614	0.122144	0.315932
NPLOC4	0.35146	9.84831e-05	0.481605	0.00265699	0.0391774
NPM1	0.000785459	0.750565	0.287131	0.923359	0.0861986
NPNT	-0.538258	0.0167329	0.989208	1.73322e-06	0.459813
NPR1	0.252641	0.00490771	0.196357	0.00520227	-0.0169432
NPR3	-0.380885	0.000207411	0.253764	0.0350417	0.191048
NPTN	-0.592846	5.74824e-05	2.04654	2.63093e-06	0.794536
NQO1	-0.357287	0.000198749	-1.03539	0.0999377	-0.204131
NQO2	-0.650556	6.56541e-05	-0.914812	0.979415	-0.0795488
NR2F2	0.282024	0.0278267	0.0883231	0.0350417	-0.0583097
NR3C1	-0.0968823	0.225827	0.721282	0.0256128	0.246292
NRBP1	0.0585218	0.471888	0.476415	9.56646e-05	0.125798
NRIP2	0.0471777	0.728608	2.32949	2.0646e-07	0.687045
NRM	0.472921	9.24214e-06	0.483499	0.065116	0.00318438
NRP1	-0.515367	0.000519531	3.2247	7.16965e-10	1.12587
NSF	0.276056	0.374946	1.27063	1.91358e-06	0.299397
NSFL1C	-0.0624204	0.714382	-0.0214471	0.872152	0.0123342
NSUN2	0.236213	0.000519531	0.782699	0.000747969	0.164509
NT5C	0.364801	0.00659725	0.629157	0.0929494	0.0795791
NT5C2	1.76517	1.14132e-09	1.58935	0.0029473	-0.0529258
NT5DC1	-0.406159	1.11061e-07	1.27916	5.68767e-06	0.507332
NT5DC2	0.756729	0.000226258	0.0868665	0.0185832	-0.201649
NT5E	1.52326	7.51641e-08	2.91641	1.21638e-09	0.41938
NTN4	-0.65284	3.44036e-05	1.12447	5.63653e-06	0.535024
NTNG1	0.143764	0.585611	0.34245	0.065116	0.0598106
NTPCR	-0.0483505	0.322417	0.657137	0.000747969	0.212373
NUBP1	0.742151	0.00102845	0.604195	0.0402069	-0.0415289
NUBPL	-0.284614	9.83748e-09	0.172132	0.0256128	0.137494
NUCB1	1.23422	2.86089e-09	0.415791	0.072179	-0.246372
NUCB2	0.241678	0.00577923	0.498136	0.000969768	0.0772018
NUCKS1	0.825996	3.55237e-10	1.7417	0.0350417	0.275655
NUDC	0.281356	0.000256347	0.950893	0.000170927	0.201551
NUDCD1	-0.310562	6.19797e-06	-0.0907698	0.184224	0.066164
NUDCD2	0.0569065	0.691791	-1.28653	0.112647	-0.404414
NUDT16	0.511168	6.55987e-09	0.211487	0.0336142	-0.0902129
NUDT2	0.595826	0.00063245	1.43155	9.36217e-06	0.251578
NUDT21	-0.303165	0.00302701	2.91742	3.55933e-09	0.969493
NUDT5	-0.0221847	0.536994	0.931425	0.000376966	0.287065
NUMA1	0.0386854	0.779707	1.16319	0.000102039	0.33851
NUMB	-0.0707239	0.484908	0.702905	1.52419e-05	0.232886
NUP107	0.0312382	0.656297	0.0947676	0.00336569	0.0191243
NUP133	-0.259354	0.0124452	0.149808	0.065116	0.12317
NUP155	-0.424853	0.000897939	0.167104	0.00236204	0.178197
NUP160	0.099222	0.18764	0.047421	0.00962899	-0.0155936
NUP205	0.474069	0.138008	0.161723	3.45864e-06	-0.0940254
NUP214	0.268023	0.128404	0.0782519	0.0350417	-0.0571268
NUP54	0.053735	0.302531	0.281606	0.0185832	0.0685959
NUP62	0.08288	0.728608	0.48827	0.000504502	0.122035
NUP93	0.363784	1.13e-05	0.504197	0.000146045	0.0422683
NUP98	-0.119635	0.405157	0.133697	0.00962899	0.0762605
NUTF2	0.984318	8.15323e-10	1.19913	0.00242327	0.0646658
NXF1	-0.199451	0.0124452	1.37182	0.000504502	0.473
NXN	0.710368	2.17256e-09	0.929559	3.84006e-06	0.0659829
OAF	-0.105831	0.151554	0.827625	0.00962899	0.280998
OAS2	0.16844	0.895087	0.628121	3.8883e-05	0.138378
OAS3	0.654455	0.0010085	0.726967	1.32626e-07	0.0218285
OAT	-0.469936	0.00158436	-0.589239	0.955209	-0.0359137
OCIAD1	0.221184	0.00282172	1.26713	0.000776381	0.314861
OCIAD2	-0.292268	0.05839	0.602612	0.0134346	0.269386
OGDH	1.04303	0.00155798	1.13044	0.000408489	0.0263121
OGDHL	-1.32484	1.09869e-06	0.307053	0.468744	0.49125
OLA1	-0.0591367	0.0675013	0.539035	0.0141374	0.180068
OLFML1	0.376216	0.0025471	0.808198	0.00481761	0.13004
OLFML3	1.53816	3.35452e-08	0.83847	0.00681291	-0.210628
OPA1	-0.35468	0.0241355	0.805825	2.1528e-05	0.349347
OPLAH	0.209088	0.0906032	0.0463418	0.251449	-0.0489916
OPTN	0.159898	0.00659725	0.237477	0.0519716	0.0233536
OSBP	0.00132676	0.714382	0.572147	3.8883e-05	0.171834
OSBPL1A	-0.446555	1.858e-08	0.150112	0.00336569	0.179615
OSBPL8	-0.283967	0.000226258	0.0429006	0.0256128	0.0983969
OSTF1	0.467762	0.0294305	-2.25961	0.674982	-0.82102
OTUB1	0.0688246	0.478358	0.590611	0.0953742	0.157073
OXCT1	-0.124617	0.273934	0.611617	0.0221285	0.221629
OXSR1	-0.233695	0.026299	0.5507	0.0479992	0.236126
P4HB	0.0542592	0.0144939	-0.127741	0.263375	-0.0547874
PA2G4	0.0979949	0.00237203	2.43115	8.94627e-09	0.70235
PABPC1	-0.0950064	0.164036	1.58678	6.73143e-07	0.506268
PABPC4	-0.149578	0.0675013	0.69352	9.56646e-05	0.253798
PABPN1	0.262715	0.0188027	-0.361742	0.769994	-0.18798
PACS1	0.471724	1.78343e-06	0.2683	0.000747969	-0.0612365
PACSIN2	0.620831	2.45217e-05	2.22254	1.009e-08	0.482163
PACSIN3	2.75138	2.13051e-10	0.173508	0.0554954	-0.776017
PAFAH1B1	-0.0142293	0.59936	1.7197	3.32688e-08	0.521966
PAFAH1B2	-0.26405	1.37763e-05	-0.674986	2.42954e-05	-0.123704
PAFAH1B3	0.426603	0.0031379	1.68193	0.00072454	0.377893
PAH	-2.34002	1.14475e-08	-0.528231	0.191969	0.545404
PAICS	0.200001	0.0573573	1.09522	3.55548e-06	0.269487
PAIP1	-0.00272134	0.416693	1.54422	6.14703e-05	0.465675
PAK1	-0.627277	0.000167036	0.0122696	0.669586	0.192523
PAK2	-0.223111	0.00204653	1.6363	1.06629e-08	0.55974
PALLD	0.156057	0.12574	0.602947	0.185424	0.134527
PALM	1.15076	0.000485609	0.806686	0.191969	-0.103577
PALM2-AKAP2	-0.640081	0.00398063	1.88326	0.00110603	0.759601
PALMD	0.922596	1.14132e-09	0.150236	0.065116	-0.232503
PANK4	-0.228034	1.02228e-05	0.468274	0.0279815	0.20961
PAPLN	0.703777	0.0273751	1.88745	4.42916e-09	0.356322
PAPSS1	-0.299959	5.48659e-05	0.129946	0.0134346	0.129414
PAPSS2	-0.291564	0.014059	0.1985	0.00681291	0.147524
PARD3B	-0.985007	3.11176e-10	1.80601	8.31331e-05	0.84018
PARK7	0.331521	0.0103508	-0.457286	0.000276452	-0.237455
PARP1	0.0480374	0.273934	1.84692	6.88653e-08	0.541519
PARP4	0.0316306	0.981419	0.0934153	0.149175	0.018599
PARP9	0.213048	0.343082	0.03552	0.0479992	-0.0534414
PARVA	0.056587	0.786747	0.229156	0.126247	0.0519485
PARVB	0.06319	0.550705	1.41714	0.000207039	0.407578
PAWR	-0.235239	0.0506123	2.24712	5.85258e-06	0.747263
PBLD	-1.32783	4.78925e-08	-2.57158	1.55241e-07	-0.374407
PC	-0.212519	0.779707	-0.886064	0.244107	-0.202757
PCBD1	-0.0150069	0.684795	2.54874	0.0145817	0.771763
PCBP1	0.0197694	0.557431	1.21769	1.85109e-05	0.360609
PCBP2	-0.0616892	0.20246	2.19644	1.1132e-05	0.679763
PCCA	-0.518396	0.000499118	-2.56546	0.0162645	-0.616228
PCCB	0.701572	0.157766	-0.239992	0.152014	-0.283439
PCDH1	1.1165	3.41991e-09	0.338813	9.56646e-05	-0.234107
PCK1	-2.27111	1.24373e-08	-1.4807	0.000190151	0.237939
PCK2	-1.73808	1.97013e-08	-2.23504	9.73279e-05	-0.149599
PCMT1	0.144607	0.0886789	0.42892	0.960248	0.0855867
PCNA	0.0426972	0.571681	1.44611	0.000747969	0.422469
PCNP	0.254915	0.00024562	3.83219	0.00337584	1.07687
PCOLCE	2.29037	7.51641e-08	0.663069	0.000337129	-0.489866
PCYOX1	-0.45506	2.33747e-05	0.240559	0.0479992	0.209402
PCYT1A	0.106289	0.302531	0.988977	0.00236204	0.265716
PCYT2	-0.505882	1.55946e-07	0.351881	0.119753	0.258213
PDAP1	0.575848	0.00017463	2.49472	4.50915e-06	0.577638
PDCD10	-0.221602	0.0532174	2.38212	4.08497e-07	0.783799
PDCD4	0.155041	0.120605	1.06154	3.45864e-06	0.272883
PDCD5	0.900294	8.00329e-06	1.35733	0.000200733	0.137582
PDCD6	0.0607142	0.416693	4.14823	6.61834e-09	1.23047
PDCD6IP	-0.276355	0.00183324	0.0292855	0.327788	0.092007
PDE12	0.0555001	0.69953	0.0778944	0.065116	0.00674137
PDE3A	-0.0305303	0.877864	0.330989	9.56646e-05	0.108828
PDGFRB	1.39015	1.92291e-09	1.65018	5.18778e-08	0.0782767
PDHA1	-0.380769	5.68761e-08	0.154029	0.00317968	0.16099
PDHB	-0.158879	0.0286317	0.050367	0.860223	0.0629894
PDHX	-0.210842	2.70125e-05	0.457288	0.000504502	0.201127
PDIA3	0.503208	3.85438e-09	-0.256863	0.0349444	-0.228804
PDIA4	0.12865	0.015379	1.01146	0.000327278	0.265753
PDIA5	-0.16199	0.108336	1.55441	9.42061e-08	0.516688
PDIA6	-0.320416	0.510699	-0.351064	0.00137649	-0.00922609
PDLIM1	0.624427	3.74833e-07	1.23772	1.41084e-06	0.18462
PDLIM2	0.180835	0.663419	-1.01237	2.73663e-06	-0.35919
PDLIM3	0.896735	3.02129e-06	1.41373	0.00110603	0.155632
PDLIM4	1.39218	2.09455e-08	1.3503	0.00481761	-0.0126074
PDLIM5	-0.340288	0.000713281	-0.310115	0.099434	0.00908309
PDLIM7	0.41039	0.000256347	1.81338	3.88849e-08	0.422343
PDP1	0.0826332	0.288051	0.261249	0.0134346	0.0537688
PDPR	-0.142577	0.697421	0.200969	0.0134346	0.103418
PDS5A	-0.178118	0.213938	0.138967	0.0256128	0.0954522
PDS5B	-0.00231224	0.949938	0.992757	1.52419e-05	0.299546
PDXK	0.576545	3.85438e-09	-0.96979	0.0105849	-0.465493
PDZK1	-1.5409	3.97029e-07	-2.28196	9.22387e-06	-0.223081
PEA15	1.47783	4.19693e-10	-1.27008	5.14514e-08	-0.827203
PEAR1	0.978221	2.43738e-09	0.114662	0.065116	-0.259957
PEBP1	-0.500026	5.55635e-07	-1.12313	9.42061e-08	-0.187573
PECAM1	0.360128	0.0742186	0.386844	0.0349444	0.00804244
PEF1	0.127343	0.273934	-0.311517	0.868973	-0.13211
PELO	0.247597	0.133995	0.511133	0.065116	0.0793321
PEPD	-1.04721	1.11061e-07	-0.61723	0.140364	0.129437
PEX19	-0.316501	1.22896e-06	0.423888	0.887889	0.222879
PFAS	1.24694	4.39318e-05	0.15544	0.000747969	-0.328574
PFDN2	0.347723	0.0363976	1.35676	0.000682358	0.303751
PFDN4	0.598076	0.000331129	1.44896	0.00182735	0.256141
PFDN5	0.719636	4.10074e-06	1.1879	0.000741247	0.140961
PFDN6	0.696429	1.24308e-07	4.10413	3.45864e-06	1.02582
PFKL	-0.119745	0.0149388	-0.583798	0.000654823	-0.139694
PFKM	0.433078	0.000112498	0.0317795	0.637028	-0.120803
PFKP	0.585966	0.00800805	1.11635	0.000785767	0.159663
PFN1	0.748113	4.13784e-05	0.241361	0.0192004	-0.152548
PFN2	-0.132951	0.0559162	-0.769173	0.000408489	-0.191522
PGAM1	-0.354614	2.70818e-09	-0.674645	5.61725e-05	-0.0963391
PGD	0.0715034	0.32755	0.253651	0.012064	0.054832
PGK1	0.156746	0.497766	-0.0651701	0.192663	-0.0668035
PGLS	0.356137	0.00349175	0.73749	0.00350835	0.114799
PGM1	-0.222625	0.00197291	0.757196	0.000126833	0.294956
PGM2	-0.0456214	0.387349	0.611202	1.22492e-05	0.197724
PGM2L1	0.254246	0.0149388	0.442905	0.00962899	0.056792
PGM3	-0.179872	0.206284	0.808962	3.45864e-06	0.297669
PGM5	0.83452	0.00123099	1.84985	4.92029e-08	0.305645
PGP	0.554139	1.47599e-08	-0.026555	0.768944	-0.174806
PGRMC1	-0.240995	2.20007e-06	2.24006	3.8175e-06	0.746873
PGRMC2	0.299825	0.0278267	0.612218	0.0424927	0.0940396
PHACTR4	-0.240671	0.242585	0.0848454	0.119823	0.0979902
PHB	-0.102346	0.422604	0.295684	0.0768685	0.119819
PHB2	0.0958241	0.416693	0.116417	0.332756	0.00619905
PHF5A	0.253759	0.0724868	0.372602	0.0350417	0.0357754
PHGDH	-1.06974	1.17646e-07	-1.03273	0.00241618	0.011143
PHLDB1	0.459146	3.60717e-05	0.508059	2.77124e-06	0.0147244
PHLDB2	-0.173614	0.123062	0.0480849	0.0185832	0.0667381
PHPT1	1.03061	9.42232e-08	0.636129	0.0489956	-0.118751
PI4K2A	0.325538	1.04821e-06	0.0447922	0.279645	-0.0845129
PI4KA	0.109675	0.530448	0.224665	1.17033e-05	0.0346153
PICALM	0.100413	0.428723	0.372221	0.0884985	0.0818223
PIGR	-0.309037	0.0927617	1.12874	0.00231739	0.432815
PIGS	-0.272649	0.00777856	0.193524	0.0350417	0.140332
PIK3C2A	-0.385111	0.0025471	0.433791	0.0134346	0.246514
PIK3C3	-0.386397	6.85987e-06	0.213969	0.0185832	0.180728
PIK3R4	-0.0918598	0.497766	0.0696704	0.000688852	0.0486254
PIN1	1.03379	5.24959e-10	0.580677	0.152472	-0.1364
PIP4K2A	-0.733915	4.87174e-09	0.950527	0.00108537	0.507068
PIP4K2B	1.24851	1.31747e-07	0.665944	0.000688852	-0.175371
PIP4K2C	0.0213445	0.742922	1.555	0.00511592	0.461677
PIR	0.0145476	0.663419	0.685558	0.00594552	0.201994
PITHD1	0.12472	0.0162372	1.00107	0.000462448	0.263806
PITPNA	0.364535	1.75408e-05	1.60994	4.88538e-08	0.374904
PITPNB	0.0583646	0.491281	2.30463	1.22104e-09	0.676193
PITRM1	0.273722	0.18764	0.275374	0.000747969	0.000497374
PKLR	-1.06349	7.08615e-05	-1.65417	0.000120106	-0.177813
PKM	0.0974791	0.428723	-0.132731	0.0242656	-0.0693
PKN1	-0.0325745	0.620419	0.235922	0.000292354	0.0808255
PKN2	-0.301038	0.00827258	0.316376	0.0185832	0.18586
PKP4	-0.581892	0.00682583	-0.214124	0.554659	0.110709
PLA2R1	0.0388871	0.691791	-0.565025	0.00278378	-0.181796
PLAA	0.134066	0.0193573	1.97841	3.8332e-05	0.555202
PLBD1	-0.254623	0.00442373	0.0490628	0.184224	0.0914185
PLCB3	0.0461172	0.801203	0.304926	0.000870439	0.0779091
PLCD1	-0.374329	8.96101e-07	0.272387	0.0449341	0.194681
PLCG1	1.22192	4.72324e-05	0.377774	0.000201846	-0.254114
PLCG2	-0.200228	0.663419	-0.614508	0.149259	-0.12471
PLCL1	0.359337	0.157543	0.432228	0.000146045	0.0219423
PLD3	0.398642	0.0172358	2.04907	0.00681291	0.496829
PLEC	-0.175905	0.177307	0.192898	0.0681149	0.111021
PLEKHO2	1.32941	3.41837e-10	0.583815	0.00662508	-0.224446
PLG	-1.87743	1.02901e-07	0.760657	6.44199e-07	0.794142
PLIN3	0.540516	0.00197291	1.62003	1.19122e-07	0.324966
PLOD1	0.70789	2.29546e-09	0.126976	0.0350417	-0.174873
PLOD3	0.128723	0.0642895	0.241057	0.000504502	0.033816
PLS1	0.0633674	0.816408	-0.0478425	0.811781	-0.0334775
PLS3	-0.070113	0.471888	-0.0847842	0.32264	-0.00441648
PLSCR3	0.138816	0.0573573	0.50487	0.0134346	0.110193
PLTP	0.0284951	0.742922	0.513803	0.065116	0.146092
PLXDC2	0.125919	0.381565	1.25902	1.32626e-07	0.341099
PLXNB2	-0.0306574	0.996538	0.130422	0.0510792	0.0484897
PLXND1	0.0178791	0.859449	0.0853539	0.00336569	0.0203119
PML	0.107145	0.238203	0.650445	0.00347287	0.163549
PMM2	1.19594	3.98223e-08	0.261506	0.065116	-0.281292
PMPCB	-0.19126	0.000134511	0.0967283	0.0256128	0.0866931
PMVK	1.21672	3.14557e-10	1.18059	0.00202819	-0.010877
PNN	0.0262212	0.714382	0.755236	0.00336569	0.219455
PNP	-0.0611258	0.353924	-1.9528	2.11572e-08	-0.569452
PNPLA6	0.702377	3.3095e-05	0.248068	0.00277986	-0.136761
PNPO	-0.435359	8.41503e-06	-0.190556	0.188181	0.0736929
PNPT1	0.0565597	0.364597	0.476305	0.0016225	0.126356
PODXL	0.435863	0.550705	-1.02367	0.000749659	-0.439362
POFUT1	0.00746066	0.923151	0.365115	0.0479992	0.107665
POFUT2	-0.143979	0.113271	0.0966818	0.065116	0.0724461
POGLUT1	0.0506484	0.684795	0.548849	0.000337129	0.149973
POLR2A	-0.240962	0.0031379	0.182119	0.000504502	0.12736
POLR2B	-0.110366	0.416693	0.537071	0.00681291	0.194898
POLR2C	-0.342044	1.0747e-05	0.726035	0.00024029	0.321524
POLR2L	1.1799	8.40282e-08	0.682431	0.065116	-0.149752
PON1	-0.657484	0.00352273	-0.165818	0.682557	0.148006
PON2	0.107594	0.364597	1.24134	7.43969e-06	0.341293
POR	0.752021	8.82032e-06	0.591456	0.00251903	-0.0483349
POSTN	0.558041	0.00325297	4.96934	8.68102e-10	1.32793
PPA1	-0.192893	0.118045	0.304256	0.017978	0.149657
PPA2	-0.444832	6.15144e-07	-0.148002	0.152163	0.0893548
PPBP	-0.243559	0.206284	2.17934	0.0167866	0.729364
PPCS	-0.022417	0.779707	0.426674	0.0116476	0.13519
PPFIA1	-0.050912	0.728608	0.110545	0.0479992	0.0486033
PPFIBP1	-0.575224	1.38978e-07	1.15245	1.12656e-06	0.520081
PPIA	-0.193306	0.0675013	-0.506778	9.26315e-06	-0.0943645
PPIB	0.175831	0.292836	1.27309	8.18615e-10	0.330308
PPID	0.151381	0.00170539	0.119065	0.065116	-0.00972797
PPIG	0.753763	4.446e-07	0.148579	0.065116	-0.182179
PPIH	0.606602	3.03208e-07	0.542088	0.00439741	-0.0194208
PPIL1	-0.0208182	0.852515	0.742695	0.0256128	0.22984
PPIL3	-0.0816706	0.312402	1.40226	9.56646e-05	0.446708
PPM1A	-0.630028	2.17824e-10	0.874545	9.17186e-05	0.452922
PPM1B	0.0262479	0.887927	0.616113	0.00236204	0.177567
PPM1F	2.6253	2.94916e-10	0.0483992	0.779362	-0.775726
PPM1G	0.167456	0.000658504	0.700456	0.00110603	0.160449
PPME1	-0.0235177	0.649287	1.43283	9.36217e-06	0.438404
PPP1CA	0.471467	5.68761e-08	1.59236	0.000204618	0.337421
PPP1CB	-0.447565	3.76516e-08	0.826688	0.000223115	0.383588
PPP1CC	0.260046	0.00507571	0.47631	0.079539	0.0651021
PPP1R12A	-0.231902	0.000479201	1.8063	1.55842e-07	0.613559
PPP1R12B	-0.105411	0.507739	0.513515	0.0185832	0.186315
PPP1R12C	0.0110159	0.213938	0.504386	6.14703e-05	0.148519
PPP1R18	0.423526	0.00495913	0.388149	0.0350417	-0.0106495
PPP1R21	-0.190771	0.229896	0.233067	0.00086189	0.127588
PPP1R7	0.460251	0.000519531	0.149422	0.0445116	-0.093569
PPP1R8	0.264511	0.0100286	0.166604	0.0479992	-0.0294728
PPP1R9B	-0.198848	0.115032	0.459973	0.00110603	0.198325
PPP2CA	-0.115161	0.69953	0.984872	0.000608055	0.331143
PPP2CB	-0.211748	0.0949077	0.698378	0.0664621	0.273975
PPP2R1A	-0.147796	0.00183324	0.155896	0.0228623	0.0914204
PPP2R2A	-0.215503	1.10771e-06	-0.0919738	0.786421	0.0371859
PPP2R5A	-0.257832	1.9368e-05	0.453645	0.00962899	0.214176
PPP2R5D	-0.0416451	0.497766	0.271732	0.00481761	0.0943358
PPP2R5E	-0.250831	0.00164346	0.259711	0.00236204	0.153688
PPP3CA	-0.717837	0.0067972	0.581199	0.00681291	0.391049
PPP3CB	-0.508825	0.00187397	0.470177	0.00681291	0.294709
PPP3R1	-0.427659	0.000343324	0.533151	0.065116	0.289233
PPP4R1	0.182267	0.0228276	0.0260681	0.0479992	-0.0470207
PPP5C	0.288064	3.41991e-09	1.0529	3.14328e-06	0.23024
PPP6C	-0.206869	7.53585e-05	1.53715	0.00110603	0.525001
PPP6R3	-0.117535	0.18072	0.253265	0.00110603	0.111622
PPT1	-0.391403	0.288051	1.82786	6.35734e-07	0.668066
PRAF2	0.47526	1.94221e-07	2.06839	0.00962899	0.47958
[truncated: 963 more rows]

## Sheet: 1809 unchanged genes
Supplementary Table S5.2: The protein-per-mRNA FC ratio analysis for 1887 unchanged genes.
GeneSymbol	Log2FC_mRNA	FDR	Log2FC_protein	FDR	log10FC ratio
AARS	-0.0162615	0.923151	0.666199	0.00304317	0.205441
AASDHPPT	-0.327947	3.17469e-06	0.350458	0.0134346	0.20422
AASS	-0.619065	0.000130462	0.306309	0.000136893	0.278565
ABCC1	-0.649368	2.21182e-08	0.0764037	0.0256128	0.218479
ABCD3	-0.244593	0.00753424	0.322788	0.000311787	0.170799
ABCE1	0.0581299	0.459424	0.682925	0.000249048	0.188082
ABHD10	-0.741459	2.13051e-10	-0.592435	0.0676092	0.0448608
ABHD11	0.455814	6.01904e-05	0.0524615	0.0479992	-0.121421
ABI1	-0.211286	0.0177518	1.00693	0.0125328	0.366721
ABI2	-0.31545	0.014059	0.643709	0.0202492	0.288736
ABRACL	0.248057	0.160999	0.0750733	0.0170013	-0.0520732
ACAA1	-0.812125	3.16232e-08	-0.602503	0.0853064	0.0631025
ACAD9	0.744461	2.6397e-10	0.868378	3.8883e-05	0.0373028
ACADM	-0.740251	2.35625e-08	-0.593752	0.280652	0.0441004
ACADS	0.00880271	0.873799	-0.0803914	0.609845	-0.0268501
ACADVL	0.198105	0.0037358	0.374142	0.0169255	0.0529925
ACAP2	-0.264584	0.00197291	0.274335	0.0016225	0.162231
ACAT2	0.168782	0.05839	0.767657	0.000516959	0.180279
ACBD3	0.113277	0.0317574	0.837984	9.13423e-05	0.218158
ACIN1	-0.129135	0.0612598	0.938243	1.23894e-06	0.321313
ACO1	-0.566811	7.53585e-05	-0.364195	0.153785	0.0609935
ACO2	-0.316915	4.77131e-05	-0.463704	0.140364	-0.0441878
ACOT13	-0.074048	0.198705	0.466111	0.101451	0.162604
ACOT7	-0.408671	0.000360182	0.523375	0.0350417	0.280574
ACOT9	0.432615	0.000685915	0.719497	0.000944392	0.0863602
ACOX1	-0.230528	0.0778743	0.129566	0.184224	0.108399
ACP1	-0.0266426	0.416693	0.385636	0.2836	0.124108
ACSL1	-0.506245	0.000360182	0.494526	1.61083e-05	0.301262
ACSL4	0.0374492	0.8385	0.390919	0.000747969	0.106405
ACSS2	-0.511966	4.61957e-09	0.505044	0.0134346	0.306151
ACSS3	-0.759057	6.44045e-07	0.0616301	0.065116	0.247052
ACTL6A	0.26298	0.000207411	0.55757	8.69083e-05	0.0886803
ACTN4	-0.550332	0.00108815	-0.831549	2.236e-07	-0.0846549
ACTR10	0.0129685	0.571681	0.401414	0.00336569	0.116934
ACTR2	0.922959	2.21793e-08	-0.00667795	0.930892	-0.279848
ACTR3	0.145097	0.00705499	0.771963	0.161953	0.188705
ADAM10	0.52373	0.00941095	0.978552	4.57928e-05	0.136915
ADAM9	0.181706	0.110823	0.227437	0.0256128	0.0137664
ADAR	-0.0329699	0.571681	0.625771	1.24032e-06	0.198301
ADD1	-0.290814	0.0211082	-0.214703	0.232042	0.0229119
ADD3	-0.206873	0.00427371	-0.229554	0.171888	-0.00682791
ADH5	-0.0735927	0.0573573	-0.444673	0.0192004	-0.111706
ADRM1	0.705559	2.86767e-07	0.781081	0.00526784	0.0227346
ADSL	0.33956	0.0248332	0.633853	0.0134346	0.088591
AFAP1L2	0.15261	0.543852	0.51362	0.0121949	0.108675
AFG3L2	0.224848	6.56541e-05	0.400836	0.00110603	0.0529774
AGFG1	-0.094206	0.194949	0.705715	0.0136719	0.2408
AGL	-0.750733	2.27824e-07	0.312455	0.000337129	0.320052
AGO1	0.0241585	0.950028	0.347058	9.56646e-05	0.0972025
AGO2	-0.590393	0.000155068	0.658922	1.24032e-06	0.376081
AGPAT1	-0.206647	0.0124452	0.43687	0.00962899	0.193718
AGPS	-0.150529	0.136829	0.332958	0.000223115	0.145544
AGR2	0.890414	0.206898	5.37536	0.0256128	1.3501
AGRN	-0.94782	4.09798e-09	-0.203373	0.182326	0.224101
AHCY	-0.607385	1.78343e-06	-0.96357	1.77058e-05	-0.107222
AHCYL1	0.133713	0.105982	2.89506	0.0350397	0.831249
AHNAK	-0.389037	0.000899378	0.745125	2.85899e-07	0.341417
AIFM1	-0.628734	1.22896e-06	-1.75054	0.0132262	-0.337698
AIMP1	0.379501	9.99218e-08	0.305606	0.106589	-0.0222445
AIMP2	-0.0313326	0.620419	0.415853	0.000201903	0.134616
AK2	0.338233	3.51436e-06	-0.339894	0.103923	-0.204137
AK3	-0.204301	0.0335567	0.758515	0.0014012	0.289836
AK5	0.539064	4.31425e-05	0.431631	0.0185832	-0.0323405
AKR1C3	-0.600111	4.77131e-05	-0.564799	0.183197	0.0106298
AKR7A2	0.202518	0.823728	-0.885204	0.000808529	-0.327437
AKT1	0.744181	7.33789e-09	0.381825	0.00236204	-0.10908
AKT2	-0.488406	7.49602e-07	0.473005	6.14703e-05	0.289413
AKT3	-0.31855	0.251222	0.227539	0.00681291	0.164389
ALAD	-0.13379	0.12574	-1.24457	0.0767212	-0.334378
ALCAM	-0.0607939	0.343082	-0.136077	0.693041	-0.0226624
ALDH16A1	0.218332	0.00325297	0.131771	0.664597	-0.0260574
ALDH18A1	0.443127	0.000235556	0.528654	0.000223115	0.025746
ALDH1A1	-0.456334	0.00063245	-0.6095	2.27931e-05	-0.0461077
ALDH1A2	0.437977	0.0103508	0.480185	0.0154503	0.0127059
ALDH1B1	-0.177688	0.142557	-0.454401	0.0242656	-0.0832989
ALDH3A2	-0.34503	0.00442373	0.801805	0.0307906	0.345232
ALDH5A1	-0.574903	2.86767e-07	-0.238695	0.85069	0.101209
ALDH7A1	-0.388361	1.55946e-07	-0.790078	1.05618e-05	-0.120929
ALDH9A1	-0.448813	3.03208e-07	-0.874358	7.57888e-05	-0.128102
ALDOA	-0.141129	0.332812	-0.278908	0.002417	-0.0414756
ALDOC	-0.413314	1.84257e-05	-0.416216	0.0192004	-0.000873788
ALG5	0.31265	1.61606e-06	0.159308	0.065116	-0.0461606
ALS2CL	0.619745	5.24366e-05	0.160253	0.0134346	-0.138321
ALYREF	0.379881	1.6701e-05	0.482603	0.0753521	0.0309224
AMPD2	0.421951	1.8565e-07	0.437799	3.8883e-05	0.00477088
ANKFY1	0.441909	0.0851001	0.209368	7.4325e-05	-0.0700017
ANKRD44	-0.351915	0.000194074	0.0827377	0.0479992	0.130844
ANO10	0.235231	0.0120714	0.586484	0.000223115	0.105738
ANO6	-0.110278	0.0373742	0.700921	8.4076e-06	0.244195
ANP32E	-0.274233	7.25567e-07	-0.300841	0.542357	-0.00800975
ANTXR2	0.205947	0.0612598	0.205311	0.0256128	-0.000191508
ANXA1	0.850089	1.38509e-08	0.223717	0.0321618	-0.188557
ANXA11	0.0454026	0.543852	0.399923	0.065116	0.106721
ANXA2	-0.0093253	0.816751	-0.632555	1.41084e-06	-0.187611
ANXA4	0.232758	0.115687	-0.0863977	0.240741	-0.0960755
ANXA5	-0.0427018	0.517184	0.0650442	0.629647	0.0324348
ANXA6	0.544276	0.0017714	0.763798	3.54578e-07	0.0660824
ANXA7	-0.00182161	0.670701	-0.17935	0.0321618	-0.0534413
AP1B1	-0.262976	0.00361189	0.484822	0.0795934	0.225109
AP1S2	0.0754904	0.510699	0.509131	0.0350417	0.130539
AP2A1	-0.515165	2.55337e-09	0.867238	0.0216164	0.416145
AP2A2	-0.273465	2.20007e-06	0.748037	0.00408067	0.307503
AP2B1	-0.0722167	0.416693	0.456369	0.0137199	0.15912
AP3M2	-0.0824836	0.0793489	0.307303	0.00681291	0.117337
APBB2	-0.348505	0.00237203	0.528287	0.000223115	0.263941
APEH	0.124937	0.0658728	0.0375447	0.698228	-0.0263076
APOL1	0.260535	0.00104771	0.697651	0.00304317	0.131585
APOL2	0.414666	0.000499118	0.1525	0.282305	-0.0789197
APOO	-0.223138	0.00597806	0.944836	0.0479992	0.351595
APOOL	0.0639871	0.429189	0.644894	0.002594	0.17487
APPL1	-0.108286	0.164036	0.988878	0.0634558	0.330279
APPL2	-0.106017	0.264687	0.229353	0.00481761	0.100956
APRT	0.416	0.0037358	-0.657801	0.0200096	-0.323246
AQP1	0.289778	0.142557	0.40526	0.421817	0.0347635
ARAP1	0.252044	0.014059	0.022166	0.0350417	-0.0692003
ARF1	-0.264369	0.145436	0.264716	0.60168	0.15927
ARF4	-0.0591705	0.873799	-0.0655403	0.916105	-0.0019175
ARF5	0.7675	1.82949e-09	1.38387	0.0137565	0.185547
ARFGAP2	-0.117715	0.0690946	0.230545	0.00481761	0.104837
ARFGEF1	-0.494313	1.75408e-05	0.194966	0.0728819	0.207494
ARFGEF2	-0.705655	4.87723e-07	0.502151	0.00236204	0.363586
ARHGAP17	-0.0967864	0.592194	0.602818	7.71934e-06	0.210602
ARHGAP25	-0.101363	0.32755	0.0943138	0.0134346	0.0589045
ARHGAP28	-0.364031	0.00122114	0.267231	0.0350417	0.190029
ARHGAP35	-0.155541	0.0149388	0.0521142	0.0134346	0.0625104
ARHGDIA	0.0700464	0.606339	0.016797	0.980041	-0.0160297
ARHGEF1	0.386226	4.446e-07	0.59567	5.68767e-06	0.0630488
ARHGEF12	-0.944228	6.32712e-08	0.629868	0.105714	0.47385
ARHGEF15	0.778071	3.85438e-09	0.327804	0.00336569	-0.135544
ARHGEF17	0.805044	2.86089e-09	0.863501	5.50574e-07	0.0175973
ARHGEF2	0.330443	0.00122114	0.385453	1.52419e-05	0.0165598
ARHGEF37	0.386991	0.035435	0.0970201	0.215307	-0.0872899
ARL2	0.397534	0.00170539	0.965095	0.0016225	0.170853
ARL2BP	0.0790827	0.606339	0.357291	0.0134346	0.0837489
ARL3	0.557221	1.37067e-06	-0.912216	6.5786e-05	-0.442345
ARL6	-0.321144	0.000441182	0.184463	0.0256128	0.152203
ARL8B	-0.196351	0.000441182	0.861913	0.000520082	0.318569
ARMC10	0.0745995	0.923151	0.313712	0.0256128	0.0719801
ARMCX1	0.50443	3.55179e-08	0.936741	0.0479992	0.130139
ARMCX3	0.168601	0.0309148	0.0763116	0.22751	-0.027782
ARPC1A	-0.0623382	0.139733	0.0647523	0.683396	0.0382581
ARPC5	-0.479886	0.000803407	0.370812	0.262201	0.256086
ARPC5L	0.510087	3.34855e-06	0.734292	0.0223854	0.0674923
ARSA	-0.164412	0.307293	0.203929	0.0489956	0.110882
ARVCF	0.204387	0.471888	0.149233	0.00236204	-0.016603
ASL	-0.371672	0.00777856	0.632943	0.0122937	0.302419
ATAD1	-0.569715	0.000128926	0.375897	0.000693122	0.284658
ATAD3A	0.602021	1.17223e-08	0.226504	0.00962899	-0.113042
ATE1	-0.238687	0.0690946	0.26493	0.0256128	0.151604
ATG3	0.0251052	0.233956	0.9493	0.00366387	0.27821
ATIC	0.205317	0.00245887	-0.252785	0.0698134	-0.137903
ATL1	0.392256	0.0444881	0.256622	0.0045286	-0.0408301
ATL3	-0.29669	0.0778743	0.789803	0.00034823	0.327067
ATOX1	0.895709	0.000317235	-0.585389	0.6186	-0.445855
ATP11C	-0.305118	0.0368895	0.49539	0.00122009	0.240977
ATP13A1	0.391705	6.85987e-06	0.435345	0.00236204	0.0131369
ATP1A1	-0.0259239	0.802452	0.0361661	0.420894	0.018691
ATP1B1	0.508836	0.00131185	-0.325514	0.232042	-0.251164
ATP2A2	-0.519576	4.55344e-06	0.602677	0.000522276	0.337832
ATP2A3	0.601344	4.32202e-06	0.40522	0.000837073	-0.0590393
ATP2B1	-0.093642	0.225827	0.722012	0.0519131	0.245536
ATP2B4	-0.424218	0.0208545	0.0571429	0.779488	0.144904
ATP6V0A1	0.427053	1.58998e-05	0.720164	0.00749445	0.0882351
ATP6V0D1	-0.151756	0.00971786	0.739132	0.00301816	0.268184
ATP6V1C1	-0.324115	0.00058485	0.719535	0.0037465	0.31417
ATP6V1D	-0.191956	0.0906032	-0.702122	0.402178	-0.153575
ATP6V1E1	-0.27256	0.0403959	0.192514	0.0426825	0.140001
ATP6V1F	0.261638	0.0658728	-0.76287	0.0139826	-0.308408
ATP6V1G1	-0.113444	0.101537	-0.245059	0.336825	-0.0396199
ATP6V1H	-0.251764	0.00577923	-0.895902	7.8923e-05	-0.193905
ATRN	0.195936	0.139733	0.167614	0.0256128	-0.00852582
ATXN10	0.0627714	0.98902	0.286832	0.000462942	0.0674489
AUH	-0.549153	7.97266e-08	0.67241	0.0134346	0.367727
BAG3	-0.116592	0.0793489	-0.0552004	0.789064	0.0184808
BAG5	-0.0396826	0.816751	0.249039	0.0436336	0.0869139
BAG6	0.0989643	0.510699	0.352121	0.00198376	0.0762077
BAIAP2	-0.26215	0.000479201	0.889247	0.000223115	0.346605
BCAR1	0.368888	3.02129e-06	0.293209	0.00336569	-0.0227817
BCAT2	0.451812	0.00108815	0.866187	0.000337129	0.124739
BCKDHA	-0.123068	0.015379	0.185441	0.226954	0.0928705
BCKDHB	0.50668	0.0010085	0.702955	0.000504502	0.0590848
BCLAF1	-0.0126284	0.945544	0.133211	0.0256128	0.0439021
BCS1L	0.352375	6.86526e-05	0.0892736	0.0350417	-0.0792015
BDH2	-0.538791	3.02129e-06	-0.0808113	0.577961	0.137866
BIN1	-0.424953	0.000123256	0.291143	0.0479992	0.215567
BLMH	-0.186305	0.00263786	0.301692	0.00761714	0.146902
BLOC1S2	0.0691792	0.332812	0.834979	0.0299716	0.230529
BNIP2	-0.143312	0.123062	0.0958068	0.0479992	0.071982
BPGM	0.183615	0.00442373	-0.778499	0.223151	-0.289625
BPNT1	-0.301396	0.00427371	-0.96587	0.000795309	-0.200027
BRCC3	0.0196518	0.845343	0.192104	0.00621794	0.0519133
BRK1	0.210044	0.0205098	0.133464	0.243434	-0.0230531
BROX	-0.595378	4.70986e-07	0.336546	0.00681291	0.280537
BST1	-0.00617904	0.536994	-1.04016	0.0275451	-0.311258
BST2	0.56318	6.27951e-05	2.33889	0.0185832	0.53454
BTF3	-0.0130347	0.902351	3.82918	0.433361	1.15662
BTN3A3	0.0495319	0.69953	0.345855	0.0286808	0.0892023
BZW2	0.351394	0.00682583	0.259071	0.0016225	-0.0277918
C11orf58	-0.048637	0.353924	-0.756768	0.0310828	-0.213169
C12orf10	0.188497	0.0199007	0.735146	0.00236204	0.164558
C17orf49	0.574784	2.71999e-06	0.979606	0.00962899	0.121864
C19orf70	0.659151	0.000390321	1.26576	0.0781123	0.182606
C8orf82	-0.267631	0.000540629	-0.246472	0.422574	0.00636968
CAB39	0.0736024	0.93059	0.988129	7.25907e-05	0.2753
CAB39L	0.276403	0.0136475	0.354099	0.0350417	0.0233887
CAD	0.374251	0.108078	0.12009	9.56646e-05	-0.07651
CALCRL	-0.162652	0.154581	0.219149	0.0350417	0.114934
CALR	0.336324	6.15144e-07	0.747236	2.69568e-05	0.123697
CAMK1	0.098164	0.115687	0.217721	0.0285883	0.0359902
CAMK2G	-0.562388	0.000484721	0.518135	0.00110603	0.32527
CAND1	-0.351836	0.0120714	-0.189827	0.128922	0.0487694
CAND2	0.184329	0.148557	0.246996	0.013133	0.0188647
CANX	0.676843	1.858e-08	0.532331	0.000126833	-0.0435025
CAP1	0.257936	3.17469e-06	0.248474	0.0389257	-0.0028484
CAP2	0.474763	5.30926e-06	0.0737525	0.305614	-0.120716
CAPN1	0.357784	3.02129e-06	-0.178008	0.668344	-0.161289
CAPN2	0.124227	0.097084	-0.688721	4.0446e-05	-0.244722
CAPNS1	0.538998	0.194949	-0.526577	0.000276452	-0.32077
CAPZA1	0.0302532	0.916717	-0.342219	0.0228623	-0.112125
CAPZA2	-0.126683	0.00263786	-0.426513	0.0092167	-0.0902577
CAPZB	0.362156	0.00777856	-0.0524395	0.77145	-0.124806
CASKIN2	0.365202	0.0286317	1.14001	0.014498	0.23324
CASP1	0.292663	0.0906032	1.47277	0.0134346	0.355247
CAST	-0.478197	0.000560645	-0.85954	0.0010723	-0.114796
CBR1	-0.0307952	0.471888	-0.387217	0.00336569	-0.107294
CBX1	0.253231	0.000832162	0.910949	0.0163424	0.197993
CBX3	0.224259	0.00117497	0.732624	0.0253701	0.153033
CCAR1	0.371121	0.00141418	0.343754	0.000337129	-0.00823803
CCDC47	0.420043	3.6983e-06	0.647139	0.00335814	0.0683627
CCDC6	-0.666782	3.73556e-10	-0.599831	0.246357	0.0201543
CCDC93	-0.00538179	0.981419	0.71737	0.000337129	0.21757
CCNY	0.450408	1.8565e-07	0.204996	0.00962899	-0.0738764
CCT2	0.178817	0.000235556	-0.140081	0.161953	-0.0959978
CCT3	-0.0419573	0.491281	0.406043	0.811781	0.134862
CCT4	-0.0367446	0.170457	0.572267	0.00685243	0.183331
CCT5	0.169818	7.53585e-05	0.248265	0.232042	0.023615
CCT6A	0.0583206	0.273934	0.755865	0.000603584	0.209982
CCT7	0.112744	0.218079	-0.187666	0.204128	-0.0904325
CCT8	-0.0730046	0.0598468	-0.275915	0.0145661	-0.061082
CD109	-0.724524	9.39393e-07	0.182643	0.215565	0.273084
CD14	0.914502	6.01904e-05	0.839603	3.45864e-06	-0.0225467
CD2AP	-0.34787	0.0031379	0.678928	0.0914068	0.309097
CD34	-0.349364	0.0177518	1.55495	0.0256128	0.573256
CD46	-0.0229615	0.707145	0.859392	0.00481761	0.265615
CD59	0.07416	0.592194	0.13811	0.244107	0.0192507
CD81	0.100339	0.504328	0.222227	0.923359	0.036692
CD93	0.89284	3.20571e-07	0.424674	0.00481761	-0.140932
CDC42	0.94869	9.71265e-06	-0.204677	0.0681149	-0.347198
CDC42EP1	0.727826	1.14132e-09	0.628567	0.00481761	-0.0298799
CDC42EP4	-0.342229	0.000933841	0.271047	0.387424	0.184615
CDC5L	0.0719568	0.023479	0.674387	0.000146045	0.18135
CDC73	-0.117324	0.105982	0.177181	0.00962899	0.0886549
CDH1	-0.0588636	0.809713	0.961042	0.00336569	0.307022
CDH13	-0.205577	0.0848139	-0.154633	0.601851	0.0153357
CDH5	0.395352	0.0228276	0.842204	0.000148908	0.134516
CDK5	0.218815	0.049335	0.149974	0.0350417	-0.0207235
CDK5RAP3	0.255159	0.05839	0.727379	5.68767e-06	0.142152
CDKN1B	-0.8497	1.0399e-08	-0.302101	0.167436	0.164844
CDKN1C	-0.699517	3.6983e-06	0.542575	0.0555421	0.373907
CDKN2AIP	0.112261	0.0144939	0.057417	0.065116	-0.0165097
CDS2	-0.0362844	0.238203	0.610047	0.0227882	0.194565
CDV3	0.372895	4.446e-07	0.000486791	0.525408	-0.112106
CEACAM1	-0.877567	5.68761e-08	1.3332	0.0134346	0.665506
CES1	-0.250627	0.43407	0.163012	0.0350417	0.124518
CES2	0.253957	0.00490771	0.245291	0.520494	-0.00260878
CETN2	-0.0351323	0.337937	0.498203	0.00481761	0.16055
CFB	0.861442	0.000608746	0.841654	3.75114e-05	-0.00595698
CFI	-0.490238	0.0167329	0.418837	0.0242597	0.273659
CFL1	-0.0254047	0.370261	0.102181	0.699039	0.0384071
CFL2	-0.121201	0.00292015	0.358134	0.165291	0.144294
CGNL1	-0.0297369	0.909781	0.0217938	0.770205	0.0155123
CHCHD3	-0.0166757	0.504328	0.457509	0.0016225	0.142744
CHD4	0.435922	6.15144e-07	0.425312	2.09246e-06	-0.00319387
CHKB	0.0596945	0.95275	0.391844	0.0350417	0.0999871
CHMP4A	0.31039	0.0031379	1.76341	0.0479992	0.437404
CHMP4B	-0.105456	0.255587	0.40789	0.0192236	0.154533
CHMP6	0.0854081	0.453116	1.02345	0.0141644	0.282377
CHORDC1	-0.146406	0.0373742	0.221355	0.0479992	0.110707
CHP1	-0.364066	1.78343e-06	1.39025	0.0224898	0.528102
CKAP4	-0.0356909	0.530448	0.919002	1.69092e-05	0.287391
CKAP5	-0.157819	0.288051	0.276068	1.52419e-05	0.130613
CLASP1	-0.330321	0.11321	0.264429	0.00127869	0.179038
CLASP2	-0.305144	0.0172358	0.184465	0.000146045	0.147387
CLCC1	0.0442052	0.691791	0.109919	0.0256128	0.0197818
CLDN5	0.785337	2.71999e-06	1.58603	0.0256128	0.241033
CLIC1	0.722806	0.00141418	0.183925	0.327788	-0.16222
CLIC2	-0.247046	0.00302701	-0.144875	0.875417	0.0307566
CLIC4	-0.0208154	0.72153	0.393864	0.00656496	0.124831
CLIP1	-0.0469348	0.880753	0.29332	0.000399173	0.102427
CLIP2	0.921468	8.8371e-06	0.202211	0.00681291	-0.216518
CLTC	-0.19969	0.238203	-0.0257123	0.908258	0.0523724
CLYBL	-0.576757	9.03313e-05	-0.240327	0.554659	0.101275
CMPK1	-0.159133	0.00131185	-0.116265	0.526374	0.0129046
CMPK2	-0.367443	0.00682583	-0.126615	0.065116	0.0724964
CNBP	-0.30244	2.55337e-09	1.14603	0.0144245	0.436034
CNN2	0.141053	0.0793489	0.870571	6.31893e-05	0.219607
CNOT1	-0.0357001	0.887927	0.125803	0.000223115	0.0486172
CNP	0.250901	0.000519531	0.785283	0.00414447	0.160865
CNPY2	0.467261	0.000685915	0.436648	0.369016	-0.00921553
CNPY4	0.16369	0.0162372	0.66655	0.022902	0.151376
COA3	-0.114886	0.264687	1.04968	0.0256128	0.350568
COASY	0.0253196	0.742922	-0.05548	0.760263	-0.0243231
COL4A3	-0.227642	0.0518959	-0.0350547	0.349464	0.0579746
COL4A3BP	-0.553254	5.47435e-09	0.0992057	0.0185832	0.19641
COL4A4	-0.182657	0.0690946	0.221489	0.420894	0.12166
COMMD1	0.637711	0.644849	0.394039	0.00336569	-0.0733525
COMMD10	0.253647	0.0598468	0.0937426	0.389967	-0.0481359
COMMD2	0.0325546	0.491281	0.418419	0.118692	0.116157
COMMD5	0.410456	0.0177518	0.5235	0.0350417	0.0340297
COMMD7	-0.0120204	0.866658	0.487676	0.065116	0.150424
COMMD8	-0.411624	1.6701e-05	0.456887	0.0402069	0.261448
COMMD9	0.0580961	0.465601	0.520712	0.00868716	0.139261
COMT	0.102365	0.585611	-0.109223	0.980041	-0.0636943
COPB2	0.122993	0.173865	0.264548	0.327788	0.0426123
COPG1	-0.0588688	0.510699	0.318159	0.00236204	0.113497
COPG2	-0.400112	0.0111924	0.400094	0.000363658	0.240886
COPS2	-0.134865	0.000291627	0.80232	0.00467598	0.282121
COPS3	0.0698656	0.000608746	0.377907	0.339668	0.0927297
COPS4	-0.216521	8.82032e-06	0.359415	0.165585	0.173374
COPS5	-0.0538882	0.641839	-1.85808	0.460286	-0.543117
COPS7A	0.257717	0.000540629	-0.548954	0.0350417	-0.242832
COPS7B	0.169185	0.00136277	0.21873	0.118692	0.0149146
CORO2B	-0.496795	0.0120714	-0.947335	0.123466	-0.135626
COTL1	0.455347	8.62871e-05	0.622097	0.0309686	0.0501967
COX5A	0.207982	0.312402	0.368875	0.0652535	0.0484336
COX6C	-0.551771	0.00197291	1.21556	0.0400428	0.53202
COX7A2	0.613863	0.000479201	1.50863	0.0121263	0.269352
CP	0.704552	0.0125622	0.299781	0.115925	-0.121848
CPN2	-0.462481	0.0317971	0.550051	0.0134346	0.304803
CPNE1	0.43849	0.000153207	0.155797	0.485523	-0.0850992
CPNE3	-0.168862	0.123062	0.550592	0.00803927	0.216577
CPNE8	-0.598847	9.24214e-06	-0.207154	0.523333	0.117911
CPQ	-0.15612	0.00941095	0.172424	0.12098	0.0989015
CPSF1	0.4785	0.00104771	0.0250565	0.0479992	-0.1365
CPSF7	0.283768	0.315991	0.436731	0.0350417	0.0460465
CPT2	-0.451088	1.858e-08	-0.0428394	0.438048	0.122895
CRAT	-0.364967	6.52788e-06	0.238735	0.0350417	0.181732
CRB2	0.738862	0.00190145	-0.983349	6.80991e-06	-0.518437
CRELD1	0.177329	0.210104	0.712225	0.000504502	0.16102
CRIM1	-0.257794	0.103794	-0.216371	0.0490705	0.0124697
CRIP2	0.623443	0.000107741	-0.443432	0.0010317	-0.321161
CRK	0.369644	0.0004236	0.445336	0.045635	0.0227857
CRKL	-0.109977	0.343082	0.555284	0.0134346	0.200264
CROCC	0.0762135	0.988976	0.419548	0.000504502	0.103354
CRYAB	-0.633457	0.000140526	-0.469996	0.0445116	0.0492067
CRYZ	-0.841149	3.35452e-08	-0.636623	0.00361495	0.0615685
CRYZL1	-0.220916	0.000540629	0.541649	0.00336569	0.229555
CS	-0.138761	0.13117	0.17946	0.561761	0.0957939
CSNK2A2	-0.338718	0.000345465	0.70348	0.0504247	0.313733
CSNK2B	0.167002	0.0828844	0.4214	0.445238	0.0765814
CSRP1	0.496945	2.82786e-08	-0.485357	0.000361595	-0.295702
CSTB	0.695223	8.62871e-05	0.661178	0.0111865	-0.0102484
CSTF2	0.689425	2.62896e-05	0.251104	0.00481761	-0.131948
CSTF3	0.670133	3.54866e-07	0.0575399	0.0350417	-0.184409
CTGF	-0.0686604	0.960121	0.660758	0.00481761	0.219577
CTIF	0.770031	0.00372554	0.0380793	0.0350417	-0.220339
CTNNB1	0.269737	0.210104	0.932121	0.000102261	0.199398
CTNNBL1	0.1018	0.026299	0.184742	0.065116	0.024968
CTNND1	-0.330104	0.0241355	0.771241	0.000347221	0.331538
CTPS1	0.746584	2.07711e-06	0.773207	0.000146045	0.00801445
CTPS2	-0.14773	0.0456689	0.264732	0.065116	0.124163
CTSB	-0.158086	0.18764	0.517664	0.0741748	0.203421
CTSD	0.233633	0.0037358	-0.242813	0.103923	-0.143424
CTSG	0.513188	0.0158979	-0.300902	0.0735865	-0.245065
CTTN	-0.0111038	0.866658	-0.46241	0.0400163	-0.135857
CUL1	-0.0673989	0.471888	0.177775	0.0256128	0.0738047
CUL2	0.0491703	0.39916	0.3456	0.000337129	0.0892343
CUL4A	-0.025719	0.866658	0.287935	5.68767e-06	0.0944193
CUL4B	-0.365315	0.00398862	0.429332	2.09246e-06	0.239213
CUL5	0.0322566	0.343082	0.450193	4.62808e-05	0.125812
CUTA	0.711229	8.06571e-07	0.28793	0.53195	-0.127426
CYB5A	-0.827969	8.62871e-05	-0.500937	0.215413	0.0984463
CYB5B	0.100991	0.0598468	-0.0615898	0.770143	-0.0489417
CYB5R2	0.236977	0.191294	0.763297	0.00336569	0.158438
CYB5R3	0.351395	8.82032e-06	0.42469	0.00483431	0.022064
CYC1	-0.26809	0.00398862	0.575003	0.113862	0.253797
CYCS	-0.240143	0.000140526	0.58086	0.0803632	0.247147
CYFIP1	-0.0960193	0.772719	0.666326	0.000603584	0.229489
CYFIP2	-0.148863	0.32755	0.673994	0.00110603	0.247705
CYP20A1	0.0381863	0.765363	0.685917	6.14703e-05	0.194986
DAB2	-0.568053	8.06571e-07	-0.591779	0.21416	-0.0071423
DAD1	0.420371	0.00097018	0.885545	0.0398961	0.140031
DAG1	0.941811	7.51641e-08	-0.151609	0.30654	-0.329152
DAP3	0.357692	0.000107741	0.147719	0.065116	-0.0632084
DARS	0.140291	0.00164346	0.743632	0.000483126	0.181623
DARS2	-0.313735	3.95128e-05	0.449095	0.0016225	0.229635
DBN1	0.388642	2.08765e-06	0.715088	0.000392263	0.09827
DBNL	0.278298	1.6701e-05	-0.35019	0.00685243	-0.189194
DBT	-0.398151	0.107465	-0.431899	0.219166	-0.0101594
DCTD	0.141666	0.0559162	1.75507	0.949962	0.485683
DCTN1	-0.178591	0.0642895	0.807137	3.27027e-05	0.296734
DCTN2	0.173845	0.0518959	-0.103272	0.714991	-0.0834204
DCTN3	0.861937	3.41991e-09	0.935639	0.0350417	0.0221866
DCUN1D1	-0.312067	0.00597806	0.231711	0.0479992	0.163693
DDB1	0.349951	4.77131e-05	-0.580616	0.0845702	-0.280129
DDI2	-0.89286	2.52186e-08	0.571357	0.000747969	0.440773
DDN	0.558589	0.0158516	0.599691	0.119823	0.012373
DDOST	-0.144084	0.242585	0.259255	0.223765	0.121417
DDRGK1	0.246447	0.00058485	0.186917	0.321595	-0.0179202
DDX1	0.6501	7.79693e-09	0.681137	3.27027e-05	0.00934305
DDX19A	-0.141867	0.0393988	0.21882	0.551544	0.108578
DDX19B	-0.0101732	0.923151	0.275426	0.474273	0.0859739
DDX23	0.0991371	0.123062	0.304698	0.000337129	0.06188
DDX39B	0.00945062	0.902351	0.285331	0.109707	0.0830483
DDX3X	-0.0762969	0.613487	0.231081	0.32264	0.0925299
DDX3Y	-0.126508	0.760564	0.244697	0.450274	0.111744
DDX42	-0.0957318	0.497766	0.189254	0.00318159	0.0857892
DDX46	0.100792	0.00657631	0.54938	9.36217e-06	0.135038
DDX58	0.188305	0.151554	0.464156	0.000223115	0.0830393
DDX60	-0.501163	6.01904e-05	0.110897	0.00367674	0.184248
DECR1	0.282979	0.348712	0.784755	0.00242362	0.15105
DENND4C	-0.323607	0.120583	0.0494711	0.0603042	0.112308
DENR	0.0873936	0.142557	1.07986	0.0352535	0.298761
DERA	-0.348705	1.47399e-07	-1.55292	0.0291077	-0.362505
DES	0.319902	0.0793489	1.91179	0.0369689	0.479206
DFFA	0.0212319	0.823728	0.223299	0.0479992	0.0608284
DHRS4	-0.318639	0.0867457	-0.290987	0.00110847	0.00832402
DHX30	0.136377	0.151554	0.0612928	0.000504502	-0.0226026
DHX36	0.519889	2.70125e-05	0.0621125	0.10623	-0.137804
DKC1	0.291757	4.10074e-06	0.566781	6.14703e-05	0.0827905
DLAT	-0.140155	0.12574	0.232988	0.151635	0.112327
DLG1	0.0792343	0.663419	0.174966	0.0010156	0.0288181
DLST	-0.581423	6.66536e-05	-0.456169	0.384139	0.0377051
DMD	-0.177491	0.225362	0.0999386	0.0134346	0.0835146
DNAJA3	0.0563594	0.358956	0.181398	0.0350417	0.0376405
DNAJB2	-0.21198	0.157667	-0.0219028	0.528169	0.0572189
DNAJB4	-0.061006	0.218079	0.698017	0.0016225	0.228489
DNAJB6	-0.301627	0.00474085	0.349278	0.00962899	0.195942
DNAJC10	-0.0330115	0.916717	0.544545	0.00236204	0.173862
DNAJC11	0.0344787	0.960121	0.299817	0.0193929	0.0798747
DNAJC3	-0.493185	2.12913e-05	0.946077	4.64793e-05	0.433261
DNAJC9	0.3916	9.99218e-08	0.442853	0.0479992	0.0154285
DNASE1L3	-0.413316	0.0518959	0.593702	0.065116	0.303143
DNM1	0.984631	2.94906e-06	0.960689	0.000747969	-0.0072074
DNM1L	0.0120187	0.677241	0.374336	0.0264959	0.109068
DNM2	0.415525	0.00147063	0.0674973	0.899829	-0.104767
DNPEP	0.197638	0.0116974	0.251816	0.303907	0.0163093
DOCK1	-0.227082	0.13117	0.668762	4.60344e-06	0.269676
DOCK4	-0.263451	0.141038	0.0497326	0.00236204	0.0942778
DOCK6	0.571313	1.24787e-05	0.191384	0.00681291	-0.11437
DOCK8	-0.0069136	0.895087	0.0503626	0.0134346	0.0172419
DOCK9	0.341882	0.0541013	0.213077	0.000747969	-0.038774
DPP7	0.0197241	0.69953	0.647768	0.000664711	0.18906
DPT	0.731895	0.0793489	2.52695	0.0134346	0.540365
DPYD	-0.369661	3.78258e-05	0.15024	0.0256128	0.156506
DPYSL2	-0.0560126	0.393245	-0.437307	0.000220097	-0.114781
DPYSL3	0.63957	0.000519531	-0.275261	0.0264959	-0.275391
DRG1	0.215372	0.0867457	0.630376	0.0016225	0.124929
DRG2	-0.104855	0.242585	0.752575	0.000504502	0.258112
DSP	0.621084	0.237668	0.162792	0.485552	-0.137959
DST	-0.586259	0.000157324	0.135581	0.0288472	0.217296
DSTN	0.0151436	0.43469	0.0306041	0.988097	0.00465409
DTYMK	0.397796	0.000279406	0.535734	0.065116	0.0415235
DUSP3	0.0557501	0.358956	-0.210828	0.977509	-0.0802481
DYNC1I1	-0.133485	0.370261	0.0109396	0.38662	0.0434761
DYNC1I2	0.0852375	0.026299	0.541934	0.020378	0.137479
DYNC1LI2	0.085761	0.302531	0.108512	0.197477	0.00684859
DYNLL1	0.513303	0.00272273	0.811506	0.0136719	0.089768
DYNLL2	0.199512	0.260092	0.37581	0.109065	0.0530712
DYNLT1	0.135955	0.238203	0.268393	0.089659	0.039868
DYSF	0.0320622	0.742922	0.884082	0.00336569	0.256483
ECE1	0.806361	4.78925e-08	0.10602	0.0479992	-0.210824
ECH1	-0.591844	2.71999e-06	-0.923122	0.000879903	-0.0997246
ECI1	-0.0753221	0.465601	-0.00718699	0.319983	0.0205107
ECI2	-0.48804	1.0747e-05	-0.0374635	0.0126842	0.135637
EDC4	0.29618	0.000159787	0.173578	0.0350417	-0.036907
EEA1	-0.510499	3.63233e-09	1.14401	0.0494784	0.498057
EEF1A1	-0.31968	0.000345465	-0.0954888	0.10861	0.0674882
EEF1B2	0.313277	0.0113394	-0.31061	0.207808	-0.187809
EEF1D	0.418694	0.00385517	-0.636863	2.2402e-06	-0.317754
EEF1G	0.315024	0.142557	0.354818	0.0350417	0.0119794
EEF2	-0.274049	0.000933841	0.586578	5.17163e-06	0.259075
EEFSEC	-0.253362	8.41503e-06	0.193886	0.065116	0.134635
EFEMP2	0.753303	5.81118e-09	0.224001	0.0256128	-0.159336
EFHD1	-0.0782753	0.18426	0.747069	0.00535456	0.248453
EFNB1	0.265915	0.0136475	-0.100431	0.505651	-0.110281
EFNB2	0.405429	7.53585e-05	0.0649706	0.701866	-0.102488
EFR3A	-0.139427	0.381565	0.285983	0.0016225	0.128061
EGFR	-0.460112	1.5116e-05	0.823945	5.68767e-06	0.386539
EHD1	0.295266	0.00827258	-0.500026	0.00332432	-0.239407
EHD4	0.214872	0.0393988	-0.57529	0.000138656	-0.237862
EIF1B	0.0682988	0.649287	0.677815	0.289308	0.183483
EIF2A	0.142142	0.459424	0.625766	0.000146045	0.145585
EIF2B1	-0.0532865	0.260214	0.528162	0.00681291	0.175033
EIF2B3	-0.015031	0.337937	0.168634	0.00962899	0.0552886
EIF2S3	-0.21043	0.0167329	0.352621	0.112055	0.169495
EIF3E	0.0255985	0.967473	0.809694	0.00370699	0.236036
EIF3G	0.17666	0.0136475	0.914457	0.000309268	0.222099
EIF3M	-0.0021003	0.809713	0.465909	0.00620733	0.140885
EIF4A1	0.901483	1.0399e-08	0.380949	0.00373326	-0.156696
EIF4A2	-0.507309	6.95795e-09	0.379347	0.182326	0.26691
EIF4B	0.0604527	0.880753	0.975301	0.00199623	0.275397
EIF4G3	-0.243366	0.0217153	0.169321	0.000747969	0.124231
EIF5A	0.0744252	0.960121	0.135549	0.449211	0.0184
EIF5B	0.400615	0.000226258	0.457028	0.000504502	0.0169819
ELMO1	0.23514	0.110823	0.137156	0.0369689	-0.029496
ELMO2	0.0573533	0.880753	0.0483873	0.00831364	-0.00269903
EMC1	0.048744	0.923151	0.737135	2.63093e-06	0.207226
EMILIN2	0.938781	0.000189894	0.250361	0.0185832	-0.207235
EML4	-0.17306	0.151554	-0.227298	0.0210561	-0.0163271
ENO1	0.191854	0.381565	-0.497406	3.03768e-06	-0.207488
ENO3	0.506291	0.168966	-0.933931	2.11145e-05	-0.43355
ENOPH1	0.0783729	0.59936	0.28782	0.215637	0.06305
ENPEP	-0.607029	0.00427371	-0.938894	6.50765e-06	-0.0999014
EPB41L1	-0.979315	9.07711e-08	0.371698	0.0117609	0.406696
EPB41L2	0.728404	1.18708e-05	0.92336	2.6093e-06	0.0586877
EPB41L3	-0.362905	0.0546706	0.122329	0.0614244	0.14607
EPB41L5	-0.394079	0.0167329	-0.386932	0.0589141	0.00215153
EPHA2	0.791698	8.20418e-08	0.622441	0.00962899	-0.0509515
EPHX1	-0.493946	1.31004e-08	0.732244	0.00399583	0.36912
EPN1	-0.397937	1.2966e-06	0.952546	0.000938496	0.406536
EPS15	-0.209111	0.269331	0.702676	4.17135e-05	0.274475
EPS15L1	0.0584075	0.909781	0.982347	2.77829e-06	0.278134
EPS8	0.127672	0.758065	0.136539	0.0256128	0.00266921
EPS8L2	-0.254899	0.0037358	-0.0633801	0.119823	0.0576529
ERAP2	0.287565	0.387489	0.673531	0.000504502	0.116187
ERC1	-0.338214	0.000256347	0.875742	7.01711e-07	0.365437
ERH	0.194472	0.170457	-0.0895932	0.739492	-0.0855123
ERLEC1	0.158075	0.000406603	0.825601	0.0479992	0.200946
ERLIN1	0.361	0.000279406	0.872179	0.000114725	0.15388
ESAM	0.371914	0.000741284	0.912417	0.0302707	0.162708
ESD	-0.225807	0.0255599	-0.487109	0.00176093	-0.0786596
ESYT1	0.101705	0.113271	0.582612	0.000276452	0.144767
ETFA	-0.35822	0.00097018	-0.572862	0.0378927	-0.0646137
ETFB	-0.478605	0.000107741	-0.143418	1	0.100901
ETFDH	-0.421406	7.65445e-07	0.869057	2.34375e-05	0.388468
ETHE1	-0.224173	0.0326554	0.0338192	0.128257	0.0776635
EVA1B	0.463998	0.00204653	-0.402629	0.162383	-0.260881
EXOC1	0.0398947	0.772719	0.336236	0.00296235	0.0892076
EXOC2	-0.0249379	0.98902	0.433473	0.000566724	0.137996
EXOC5	-0.163488	0.288051	0.836339	9.56646e-05	0.300978
EXOC6B	-0.241013	0.148508	0.536438	2.08224e-06	0.234036
EXOC7	0.378429	4.33382e-05	0.933869	2.40487e-06	0.167204
EXOC8	-0.392775	5.37917e-08	0.948012	1.52419e-05	0.403617
EZR	-0.00803731	0.802452	-0.944005	2.23542e-08	-0.281754
F10	0.395847	0.142557	0.58493	0.00110603	0.0569196
F11R	0.513767	2.83572e-05	0.249064	0.170704	-0.0796837
FABP3	-0.6718	0.00941095	0.0545245	0.574272	0.218645
FAF1	-0.254406	0.0444881	0.116843	0.0479992	0.111757
FAF2	0.125089	0.108336	0.685451	0.0256128	0.168686
FAHD2A	0.0923842	0.170457	0.469795	0.00481761	0.113612
FAM107B	0.0820851	0.880753	0.133166	0.065116	0.0153769
FAM114A1	0.746569	1.94221e-07	0.461815	0.00645186	-0.0857193
FAM114A2	-0.301946	0.000865816	0.121443	0.0479992	0.127453
FAM129B	0.989174	8.68386e-05	0.488159	0.000392365	-0.150821
FAM160B1	-0.135176	0.381565	0.156371	0.0134346	0.0877645
FAM162B	0.389839	0.0573573	0.81507	0.0185832	0.128007
FAM213A	-0.231226	0.00971786	0.743487	0.00214678	0.293418
FAM3C	0.233092	0.00349175	0.589987	0.000747969	0.107436
FAM45A	0.035432	0.536994	0.531734	0.00534323	0.149402
FAM98A	0.161252	0.27852	0.484249	0.000747969	0.0972317
FARSA	-0.0164616	0.229896	0.342401	0.23846	0.108028
FAS	0.0478352	0.93059	0.231804	0.00336569	0.0553801
FBLN7	-0.406401	0.0278309	0.528645	0.000504502	0.281477
FBXO2	0.502422	0.0172358	0.691531	0.0186478	0.0569275
FECH	-0.526823	1.10771e-06	1.04405	0.018237	0.47288
FERMT2	-0.623052	0.000279406	0.970599	1.34484e-06	0.479737
FGB	0.869431	0.332812	0.375945	0.0296631	-0.148554
FGD5	0.413566	0.0403959	0.121473	0.00962899	-0.0879287
FGF1	-0.587084	0.000441182	-0.781936	0.477247	-0.0586563
FGL2	-0.310423	0.00164346	0.487132	0.00681291	0.240088
FH	-0.328677	7.25567e-07	0.386984	0.0312825	0.215435
FHL3	0.970316	5.1526e-09	0.805202	0.003559	-0.0497043
FIS1	0.441378	0.000360182	0.3166	0.0847131	-0.037562
FKBP15	-0.0212861	0.866658	0.33548	0.000772258	0.107397
FKBP1A	0.0707117	0.364597	0.650114	0.00761691	0.174418
FKBP8	-0.385027	1.87929e-06	0.825881	0.000747969	0.36452
FLII	0.238124	0.00577923	0.196215	0.414453	-0.0126159
FLOT1	0.0597659	0.550705	0.692476	0.000993251	0.190465
FLT1	-0.47009	0.0309148	0.87327	0.000585934	0.404392
FLYWCH2	0.511721	4.13784e-05	0.412176	0.0256128	-0.0299661
FMNL2	-0.941329	6.94646e-07	0.520542	0.000504502	0.440067
FMNL3	0.156758	0.103794	0.516458	0.000223115	0.108281
FN3KRP	0.352841	2.70125e-05	0.459458	0.519597	0.0320949
FNBP1L	-0.166639	0.164036	-0.748487	0.421955	-0.175154
FNDC3A	-0.111683	0.273934	0.0146382	0.065116	0.0380264
FNTA	-0.205678	8.82032e-06	0.265276	0.25277	0.141771
FRMD3	-0.740564	3.2329e-09	0.297557	0.0350417	0.312505
FRY	-0.958552	1.93095e-06	0.6796	0.0121179	0.493133
FRYL	-0.184063	0.29796	0.0503993	0.00110603	0.0705801
FSCN1	0.617434	7.53585e-05	0.0130948	0.988097	-0.181924
FTH1	-0.205736	0.014059	-0.469443	0.146149	-0.0793839
FTL	-0.631494	8.00329e-06	-0.141565	0.621353	0.147483
FTO	-0.0511967	0.98902	0.246319	0.00048894	0.0895611
FUBP1	0.591405	4.77131e-05	0.18375	0.598843	-0.122716
FXR2	0.69547	4.5161e-08	1.10074	0.0509334	0.121999
FYCO1	-0.247959	0.533878	0.0597679	0.0256128	0.092635
FYN	-0.453264	0.0344981	1.14765	0.0701887	0.481922
G3BP1	-0.0934508	0.218079	0.936845	1.64495e-07	0.31015
G3BP2	0.762622	7.60887e-06	0.632552	0.00114754	-0.039155
GAA	0.453042	3.20571e-07	0.394265	4.74196e-07	-0.0176938
GABPA	-0.224612	0.0598468	0.105641	0.065116	0.0994161
GAK	0.325861	1.6701e-05	0.267588	0.00315123	-0.0175421
GAL3ST1	-0.290705	0.115204	0.336257	0.0134346	0.188735
GALE	-0.0409588	0.337937	-0.290145	0.761045	-0.0750124
GALK1	-0.477395	1.43768e-05	-0.540266	0.451094	-0.018926
GALNT2	0.392988	0.000832162	0.392575	0.00110603	-0.000124483
GALT	-0.0310674	0.585611	0.241654	0.0428885	0.0820974
GAPDH	-0.00799853	0.758065	-0.182661	0.0296631	-0.0525788
GAPVD1	-0.184125	0.0906032	0.0935264	0.00962899	0.0835815
GARS	0.0147328	0.670701	0.50388	0.0227853	0.147248
GBF1	0.606974	1.78343e-06	0.111679	0.00110603	-0.149099
GBP2	0.0869744	0.358956	0.942688	4.42536e-07	0.257596
GBP4	-0.477824	0.000117798	0.127201	0.0479992	0.182131
GCDH	0.164723	0.736106	-0.134371	0.380727	-0.0900364
GCLC	-0.362026	0.00371561	0.447062	0.00629376	0.24356
GDI1	0.151252	5.24366e-05	0.0460251	0.675429	-0.0316766
GDI2	-0.0107449	0.916717	-0.00435057	0.739707	0.00192488
GFM1	-0.316359	0.000832162	0.160536	0.065116	0.14356
GGA1	0.202512	0.00941095	0.0985034	0.0185832	-0.0313096
GGCT	-0.028139	0.59936	1.73639	0.40607	0.531176
GGH	-0.805456	0.000459948	-0.705534	0.15905	0.0300797
GIMAP4	0.15009	0.0949077	0.475733	0.0350417	0.0980285
GIMAP8	0.217178	0.218079	0.609032	0.000594033	0.11796
GIPC1	0.785427	1.61606e-06	0.672689	0.0574014	-0.0339375
GIT2	-0.0867181	0.312402	0.676125	1.03231e-06	0.229639
GLB1	0.147459	0.0642895	0.253271	0.063394	0.0318527
GLRX	-0.663111	4.32202e-06	0.631129	0.00741744	0.389605
GLS	-0.789191	2.02903e-05	-0.21367	0.455569	0.173249
GLUD1	-0.357674	2.17975e-07	-0.350751	0.292072	0.00208397
GM2A	0.676368	1.70597e-06	1.04703	0.0153138	0.111581
GMDS	-0.602562	1.6701e-05	0.997895	0.00752397	0.481785
GMFB	-0.299518	1.9368e-05	0.799169	0.12728	0.330738
GMPPA	0.281017	0.0480898	0.407997	0.0016225	0.0382249
GMPR2	-0.0165402	0.446784	0.224124	0.0646405	0.0724472
GNA13	-0.0304768	0.938258	0.0801064	0.593248	0.0332889
GNAI2	0.687324	5.82057e-10	-0.138593	0.395862	-0.248626
GNAI3	-0.043792	0.264687	0.314859	0.122144	0.107965
GNAS	0.347836	0.000390321	0.460814	0.0228623	0.0340097
GNB2	-0.357766	1.5116e-05	-0.308674	0.0339998	0.0147781
GNB4	0.291598	0.000345465	0.295538	0.402055	0.00118614
GNG7	0.666673	3.03198e-09	0.198326	0.16612	-0.140986
GNPDA1	0.685972	0.000203252	-0.106495	0.341761	-0.238556
GNPDA2	-0.300971	0.000134511	-0.0743335	0.489466	0.0682247
GOLGA2	0.384688	0.00097018	0.0858299	0.0134346	-0.0899651
GOLGA3	-0.307198	0.0350672	0.106081	0.00962899	0.12441
GOLGB1	-0.692515	7.68287e-10	0.438935	9.36217e-06	0.340601
GOLIM4	-0.77188	1.75408e-05	0.783708	0.009443	0.468279
GOLPH3	-0.092849	0.229896	0.326294	0.41152	0.126175
GORASP2	0.259637	5.26304e-07	0.691926	0.00626621	0.130132
GOT1	-0.40542	2.32208e-06	-0.8425	0.000408489	-0.131574
GOT2	-0.252563	8.40282e-08	0.232291	0.908258	0.145956
GPC4	0.579818	0.0199007	0.128815	0.0256128	-0.135766
GPC6	0.170997	0.381565	0.128694	0.00420424	-0.0127346
GPD1L	0.377832	0.0414892	-0.61493	0.0204522	-0.298851
GPHN	-0.693346	1.04821e-06	-0.472867	4.02803e-07	0.066371
GPI	-0.0668682	0.18072	0.0808946	0.367057	0.044481
GPNMB	-0.0846011	0.332812	0.0480944	0.329311	0.0399453
GPRC5A	-0.324299	0.0949077	0.709035	0.278373	0.311064
GPRIN3	-0.380934	0.0073542	0.812152	1.99493e-05	0.359155
GPX4	0.283692	0.0326554	0.627598	0.0256128	0.103526
GRB2	0.283429	1.22896e-06	0.778753	0.00303117	0.149107
GRHPR	-0.422426	7.25567e-07	-0.0184687	0.923359	0.121603
GRN	0.133612	0.0373742	0.0241703	0.871888	-0.0329451
GSDMA	-0.481573	0.211498	0.396335	0.166099	0.264277
GSN	0.472727	0.00292015	-0.154347	0.118519	-0.188768
GSPT1	0.246388	0.000441182	0.803935	6.14703e-05	0.167838
GSR	-0.200662	0.0124452	-0.217575	0.140364	-0.00509149
GSTM1	-1.00851	0.0446794	0.444295	0.0215967	0.437336
GSTM2	-0.669948	2.86767e-07	-0.204858	0.32264	0.140006
GSTM3	-0.349024	0.0128435	0.0384312	0.956102	0.116636
GSTM4	-0.505398	0.00507571	-1.10964	0.461148	-0.181895
GSTO1	0.343426	0.0172358	0.0564474	0.875417	-0.0863892
GSTP1	0.747306	2.86767e-07	-0.840863	3.01517e-07	-0.478086
GULP1	-0.273764	0.000608746	0.4507	0.23846	0.218085
GUSB	0.504049	5.55635e-07	0.541179	0.0016225	0.0111771
GYG1	0.0757177	0.0690946	-0.711715	0.0185832	-0.237041
H6PD	0.0359712	0.707145	0.286913	0.0256128	0.0755409
HADH	-0.865938	3.03198e-09	-0.0179568	0.583684	0.255268
HADHA	-0.0442024	0.491281	-0.528919	0.0359267	-0.145914
HADHB	-0.592882	9.72483e-10	0.0388783	0.471983	0.190179
HARS2	-0.0588211	0.523817	0.28732	0.065116	0.104199
HBG1	-0.635985	0.0778954	-2.36859	0.0422838	-0.521568
HBS1L	-0.160385	0.101537	0.10992	0.0185832	0.0813701
HDAC1	0.735043	4.19693e-10	0.553817	0.00681291	-0.0545545
HDAC2	-0.119271	0.00490771	0.447432	0.00336569	0.170594
HDAC6	-0.176496	0.170457	0.166253	0.00246467	0.103178
HDHD2	0.106304	0.246816	-0.830248	0.0010121	-0.28193
HEBP1	0.0818255	0.880753	0.173489	0.303706	0.0275933
HEBP2	0.458844	0.00882532	-0.712511	0.000368166	-0.352613
HEXA	-0.0811977	0.302531	0.810288	3.8883e-05	0.268364
HGS	0.337558	0.000560645	0.745466	0.0057659	0.122792
HIBADH	-0.71722	5.37917e-08	-0.675514	0.0864048	0.0125549
HINT1	-0.464999	0.00729492	0.0846908	0.131531	0.165473
HINT2	0.329072	0.0414892	0.708526	0.00309281	0.114227
HIP1R	-0.154525	0.142557	0.353246	0.00761714	0.152854
HIST1H1A	0.311256	0.0582087	4.54079	0.0185832	1.27322
HLA-A	0.488701	0.000153207	-0.82558	3.57797e-05	-0.395638
HLA-B	0.244686	0.459424	-0.187838	0.38679	-0.130203
HLA-C	0.245124	0.105982	-0.324407	0.18516	-0.171446
HLA-DPA1	0.254109	0.364597	0.862479	0.0256128	0.183137
HLA-DQA1	0.189061	0.916717	1.36105	0.0159687	0.352803
HLA-DQB1	0.738983	0.123062	0.0775613	0.141637	-0.199108
HLA-DRA	0.475602	1.75408e-05	-0.297915	0.128922	-0.232852
HLA-DRB1	-0.182795	0.677241	1.28978	0.0139155	0.443288
HMGCL	-0.740098	3.03198e-09	-1.20892	0.0108535	-0.141129
HNMT	-0.420801	0.00136277	0.50646	0.0928203	0.279133
HNRNPA0	0.607077	7.19708e-05	0.756663	0.0163743	0.0450296
HNRNPA2B1	-0.0434798	0.93059	-0.0976424	0.192663	-0.0163046
HNRNPA3	0.0115708	0.866658	0.0871355	0.980041	0.0227472
HNRNPC	0.0846598	0.0228276	0.987384	6.17844e-06	0.271747
HNRNPD	0.742186	4.79954e-10	-0.387006	0.000327278	-0.33992
HNRNPDL	-0.180303	0.000832162	-0.26811	0.200194	-0.0264325
HNRNPF	0.0343177	0.358956	0.36415	0.408332	0.0992894
HNRNPH1	0.0268703	0.786747	-0.727747	0.002417	-0.227162
HNRNPH2	-0.051383	0.620419	-0.325054	0.0076866	-0.0823832
HNRNPH3	-0.154291	0.000560645	-0.253092	0.149193	-0.0297421
HNRNPK	0.684979	5.47435e-09	0.133111	0.123523	-0.166129
HNRNPL	0.215054	0.210104	0.179309	0.668344	-0.0107603
HNRNPLL	-0.270316	0.115687	0.120605	0.0134346	0.117679
HNRNPM	0.0568602	0.343082	0.400558	0.000504156	0.103463
HNRNPR	0.23795	0.00616898	0.858397	2.73663e-06	0.186773
HNRNPU	-0.030598	0.866658	0.372851	0.00685243	0.12145
HOGA1	-0.236091	0.038402	-0.933276	0.1693	-0.209874
HOOK3	-0.27226	0.00638242	-0.458086	0.00917012	-0.055939
HOPX	0.763059	0.0286317	2.37026	0.0136216	0.483816
HP1BP3	0.288842	0.0468955	0.742261	0.000408489	0.136493
HPCAL1	0.490232	1.72231e-09	0.905295	5.60249e-05	0.124946
HPRT1	-0.12717	0.0103508	-0.154596	0.795255	-0.00825579
HRAS	0.230898	0.108336	0.754216	0.065116	0.157534
HSBP1	0.0710104	0.410951	0.860495	0.0185832	0.237658
HSD17B10	-0.102056	0.238203	0.395462	0.0445116	0.149768
HSD17B4	-0.202572	0.00941095	0.488389	0.0321618	0.208
HSD17B8	0.0865232	0.691791	0.240068	0.0479992	0.0462216
HSDL2	-0.166608	0.0433424	0.106138	0.851227	0.0821047
HSP90AA1	-0.0721834	0.297695	-0.184554	0.0456373	-0.0338269
HSP90AB1	0.19014	4.77131e-05	0.00506226	0.301709	-0.0557141
HSP90B1	0.266018	7.53585e-05	-0.0579071	0.714991	-0.0975113
HSPA2	0.244018	0.0809836	-0.650271	1.24346e-06	-0.269208
HSPA4	-0.222465	0.015379	0.0718655	0.755911	0.0886023
HSPA5	0.414056	3.89977e-06	-0.201205	0.171888	-0.185212
HSPA8	-0.0378617	0.765363	-0.512714	2.236e-07	-0.142945
HSPA9	-0.343362	1.16679e-06	-0.878835	0.0102744	-0.161193
HSPB1	0.958817	5.37917e-08	-0.0512974	0.533065	-0.304075
HSPD1	-0.434586	1.31536e-07	-0.285985	0.017978	0.0447336
HSPE1	0.117757	0.453116	0.233266	0.389396	0.0347716
HSPH1	0.0742532	0.101537	0.668371	0.00450729	0.178847
HTATSF1	0.0238323	0.322417	0.505565	0.0185832	0.145016
HTRA2	0.607927	7.65445e-07	0.322002	0.00336569	-0.086072
HYOU1	-0.097777	0.337937	0.13297	0.0681149	0.0694618
IARS2	-0.0818736	0.428723	0.218916	0.439333	0.0905468
IBA57	0.71203	1.53853e-05	0.0172829	0.329311	-0.20914
ICAM1	0.506021	2.02903e-05	-0.628181	0.00332432	-0.341429
IDE	-0.145167	0.18764	0.102123	0.132253	0.0744418
IDH3B	0.0325235	0.873799	0.595721	0.000348925	0.169539
IFIT1	0.0131964	0.69953	0.743147	3.34115e-05	0.219737
IFIT2	-0.182421	0.191294	0.943866	0.065116	0.339046
IFIT3	0.188384	0.27852	0.958849	3.8883e-05	0.231933
IFIT5	-0.0439273	0.592194	0.289707	0.00236204	0.100434
IGF2BP2	-0.243015	0.00158436	0.260094	0.0256128	0.151451
IGF2R	-0.536907	7.73726e-05	0.742124	1.21638e-09	0.385027
IGFBP4	0.763326	4.79954e-10	0.23062	0.0479992	-0.160361
IGSF8	-0.47443	1.38978e-07	0.261916	0.352238	0.221662
IK	-0.195678	0.00882532	0.181436	0.065116	0.113523
IL6ST	-0.561935	0.00325297	0.037622	0.065116	0.180485
ILDR2	-0.51755	0.000134089	0.333011	0.065116	0.256044
ILF2	0.944272	2.29546e-09	0.361207	0.00190527	-0.17552
ILF3	0.0988634	0.0480898	0.893038	1.41084e-06	0.23907
ILK	-0.130627	0.120605	0.355807	0.012064	0.146431
ILVBL	-0.130175	0.0205098	0.680562	0.000378343	0.244056
IMMT	0.148109	0.05839	0.639939	0.00995821	0.148056
IMPA1	0.216813	0.0423225	0.434922	0.00904654	0.0656574
IMPAD1	-0.0132571	0.845343	0.974839	9.56646e-05	0.297446
IMPDH2	0.767515	2.86767e-07	0.891729	9.38799e-06	0.0373923
INF2	-0.142487	0.0193573	-0.154621	0.059105	-0.00365271
INMT	-0.583133	0.00385517	0.733903	0.166099	0.396467
INPP4B	-0.514655	0.00343219	0.0693249	0.065116	0.175795
INTS3	0.147098	0.728608	0.0527734	0.00962899	-0.0283945
IPO9	0.240191	0.000865816	0.314645	3.32152e-05	0.0224128
IQGAP1	0.0380832	0.873799	0.978324	3.01517e-07	0.283041
IQGAP2	-0.18548	0.0363976	-0.63242	0.000220097	-0.134542
IQSEC1	-0.227733	0.00147063	0.0510822	0.0350417	0.0839317
IRF2BPL	-0.466787	9.98215e-07	0.0479027	0.0908629	0.154937
ISOC1	-0.324441	1.61606e-06	0.841838	0.00757128	0.351085
ISOC2	0.322071	0.120605	0.00695771	0.184558	-0.0948585
IST1	0.548986	0.0627502	0.915796	0.000269187	0.110421
ISYNA1	0.382834	0.0182706	-0.250108	0.452236	-0.190535
ITCH	-0.0901532	0.641839	0.0839643	0.0479992	0.0524146
ITGA1	-0.663424	0.00220509	0.777762	0.000193149	0.43384
ITGA2B	-0.38684	0.00491383	0.190093	0.00681291	0.173674
ITGA3	0.527004	0.000459948	-0.599633	0.000126833	-0.339152
ITGA5	0.357744	0.000182695	0.247965	0.00277986	-0.033047
ITGA6	-0.00153798	0.736106	0.912152	5.8213e-07	0.275048
ITGA8	-0.591997	3.78258e-05	0.173834	0.198284	0.230538
ITGAV	-0.255508	0.0760285	0.194165	0.263375	0.135365
ITGB1	0.14291	0.118045	0.365759	0.000426632	0.0670844
ITGB2	0.645391	0.00302701	0.281951	0.00213017	-0.109406
ITGB5	0.115198	0.177307	0.5347	5.65694e-05	0.126283
ITGB8	-0.705345	2.3002e-07	0.202556	0.0369689	0.273305
ITIH5	-0.517719	0.00108815	0.233572	0.205937	0.226161
ITM2B	-0.274162	0.00097018	-0.419002	0.0242656	-0.043601
ITPR1	-0.416015	0.0323929	0.103897	3.8883e-05	0.156509
ITSN1	0.186457	0.00777856	0.344126	0.0016225	0.0474632
ITSN2	-0.16385	0.0724868	0.163667	0.00681291	0.0985925
IVD	-0.139638	0.103794	0.229311	0.0357051	0.111065
JAK1	-0.0311048	0.852515	0.146942	0.000504502	0.0535975
JAM3	0.0147041	0.691791	-0.479708	0.0733118	-0.148833
JMJD7	0.112484	0.530448	0.0555732	0.172001	-0.0171317
JUP	-0.101161	0.809713	-0.288068	0.165297	-0.0562646
KANK1	-0.41591	0.00577923	0.204616	0.688196	0.186797
KANK2	0.330689	0.0444881	0.735204	0.000147151	0.121771
KARS	0.546297	0.000235556	0.317744	0.188714	-0.0688013
KBTBD11	-0.491726	0.000216981	0.735518	0.0034573	0.369437
KCMF1	0.139466	0.00302701	-0.0744293	0.635606	-0.0643888
KCTD12	0.3929	0.128404	-0.124015	0.883835	-0.155607
KDELC2	-0.0266964	0.916717	0.671098	2.02518e-06	0.210057
KDSR	0.158893	0.0221792	0.230068	0.0479992	0.0214259
KHDRBS3	-0.0786808	0.322417	1.1462	0.0479992	0.368725
KHSRP	0.0508444	0.884716	0.770282	0.00139792	0.216572
KIAA1217	0.32724	0.138727	0.383409	3.8883e-05	0.0169086
KIAA1468	-0.0637862	0.909781	0.066211	0.0348884	0.039133
KIAA1671	-0.915766	1.32959e-07	0.0196068	0.0256128	0.281575
KIF13A	-0.563135	1.37067e-06	0.0448821	0.0479992	0.183031
KIF2A	0.0101136	0.742922	0.192758	0.0134346	0.0549815
KIF5B	-0.144597	0.00212332	0.656941	3.27027e-05	0.241287
KLC4	-0.109174	0.225827	0.179357	0.0092111	0.0868566
KPNA1	0.011151	1	0.390481	0.0016225	0.11419
KPNA3	-0.0229148	0.728608	0.706659	0.000146045	0.219624
KPNA4	-0.322828	1.04734e-07	0.901258	3.23881e-05	0.368487
KPNA6	0.603261	1.71088e-05	0.343877	0.0092111	-0.0780822
KPNB1	0.484133	1.44734e-06	0.297875	0.891977	-0.0560693
KRAS	0.14118	0.0106822	0.772704	0.00928946	0.190108
KRT23	1.35804	0.0301249	-0.266936	0.812783	-0.489168
KRT8	0.193492	0.440666	1.31098	0.0698134	0.336397
KTN1	0.298014	0.000317235	0.83729	1.41084e-06	0.162338
L3HYPDH	0.0249292	0.945544	0.0975053	0.492982	0.0218476
LACTB	0.358908	0.000560645	0.356516	0.00481761	-0.000720354
LACTB2	-0.664708	8.06571e-07	1.06825	0.0134346	0.521672
LAD1	-0.139036	0.160999	0.279105	0.0256128	0.125873
LAMB2	-0.113644	0.264687	0.791583	1.32626e-07	0.2725
LAMC1	0.257102	0.0573573	0.572061	5.68767e-06	0.0948119
LAMP2	-0.197534	0.00753424	-0.291658	0.0118806	-0.0283342
LAMTOR2	0.652482	2.12913e-05	0.391205	0.199463	-0.0786522
LAMTOR5	-0.139755	0.18072	0.45314	0.065116	0.178479
LANCL1	-0.476346	0.00597806	0.66373	0.0117125	0.343197
LANCL2	-0.0248602	0.945544	0.631016	0.0016964	0.197439
LAP3	0.187126	0.00507571	-0.219255	0.103923	-0.122333
LARP1	0.164834	0.670701	0.0776486	0.00569363	-0.0262453
LARP7	0.415014	1.3121e-05	0.231266	0.0256128	-0.0553137
LBR	0.298403	0.0326554	0.383796	0.0479992	0.0257058
LCN2	-0.128175	0.597565	-0.706017	0.203186	-0.173948
LCP1	0.616	0.00457852	0.349564	0.0280536	-0.0802052
LDHA	0.398142	1.3121e-05	0.226779	0.0787121	-0.0515854
LEMD3	0.1862	0.0886789	0.258794	0.0134346	0.021853
LETM1	0.164323	0.0545501	0.26719	0.00439741	0.0309658
LGALS3BP	-0.285762	0.0136475	0.778224	0.000176449	0.320292
LGALSL	0.666483	1.92291e-09	1.29682	0.0350417	0.189751
LHPP	-0.225957	0.00524962	0.72736	0.0134346	0.286977
LIG3	0.0821555	0.453116	0.0543959	0.0185832	-0.00835647
LIMCH1	-0.0773956	0.154581	0.382935	0.0016964	0.138573
LIMS1	0.376163	0.00263786	0.575975	0.0456373	0.0601495
LIN7C	-0.284746	0.0278267	0.0966626	0.42938	0.114815
LIPA	0.139954	0.0658728	0.310069	0.0134346	0.0512099
LMF2	-0.0565764	0.242585	0.0580844	0.00962899	0.0345163
LMNA	-0.297767	0.110823	0.14551	0.0971369	0.13344
LMO7	-0.166313	0.164036	0.65293	0.00635082	0.246616
LONP1	-0.0194258	0.8385	0.696112	0.000815785	0.215398
LPCAT3	0.260209	0.000406603	0.374477	0.0275281	0.0343981
LRBA	-0.337718	0.0411077	0.133299	0.00236204	0.14179
LRG1	0.569262	0.0167329	0.795468	0.0016964	0.0680947
LRRC1	-0.344982	0.000159787	0.0345946	0.0560138	0.114264
LRRC32	0.71208	5.68761e-08	0.255991	0.000146045	-0.137296
LRRC40	-0.244496	0.000134511	0.343294	0.065116	0.176942
LRRC57	0.260747	0.00427371	0.692162	0.0134346	0.129869
LRRFIP1	0.329858	0.000226258	0.128193	0.251219	-0.060707
LSM1	0.499904	1.0747e-05	1.21949	0.065116	0.216618
LSM12	0.219124	0.0582087	0.145418	0.23846	-0.0221879
LSM14A	0.950579	2.13051e-10	0.323317	0.0130704	-0.188825
LSM6	0.367574	0.0110314	1.5072	0.0256128	0.34306
LSP1	0.326261	0.154581	0.24896	0.10623	-0.0232699
LTA4H	-0.0247048	0.684795	-0.100486	0.258719	-0.0228123
LTBP2	0.805538	0.0565656	0.121351	0.0256128	-0.205961
LUC7L	0.489591	3.02129e-06	0.142848	0.065116	-0.10438
LUC7L2	0.128678	0.0010085	0.741631	0.0256128	0.184517
LUC7L3	0.373302	0.00292015	0.528443	0.00481761	0.0467019
LUZP1	0.431054	6.01904e-05	0.922999	1.52419e-05	0.14809
LXN	0.164619	0.18764	-0.0317279	0.489977	-0.0591062
LYN	0.194324	0.0344981	0.497571	0.0499998	0.0912864
LYPLA2	-0.179786	0.00490771	0.769299	0.00681291	0.285703
LYPLAL1	0.01334	0.627699	0.4401	0.0358083	0.128468
LZIC	0.0276684	0.816751	0.585487	0.00261318	0.16792
M6PR	-0.0805746	0.375918	0.278834	0.561043	0.108193
MACF1	-0.749875	5.42469e-07	0.708381	0.00367674	0.438979
MAGI2	-0.794053	4.11315e-07	-0.449794	0.0107823	0.103632
MAGOHB	0.700479	6.32712e-08	1.19894	0.0350417	0.150053
MAGT1	-0.143355	0.0480898	0.952245	0.00481761	0.329808
MAL2	-0.496965	6.86526e-05	1.2896	0.0102532	0.53781
MAN1A1	-0.652685	3.6983e-06	0.0888412	0.0185832	0.223222
MAN2A1	0.0677091	0.0906032	0.257846	0.0185832	0.0572368
MAN2C1	0.343956	0.000117798	0.24859	0.000146045	-0.0287081
MAOB	-0.462128	0.000373824	0.435281	0.00104949	0.270147
MAP1B	0.0421419	0.996538	0.431469	0.0304904	0.117199
MAP2	0.141118	0.585611	0.365243	0.028364	0.0674685
MAP2K2	0.100018	0.517184	0.85195	0.000117817	0.226354
MAP4	0.0873451	0.157766	0.215896	0.267993	0.0386977
MAP4K4	-0.0429265	0.677241	0.0585827	0.0185832	0.0305573
MAP6	0.193884	0.530448	0.891288	0.00043484	0.209939
MAPK1	-0.058886	0.691791	0.579046	0.707117	0.192037
MAPK14	0.407926	0.000713281	0.289014	0.0484315	-0.0357961
MAPK3	-0.0344657	0.772719	0.645322	0.0372593	0.204637
MAPK9	0.000109822	0.960121	0.156534	0.0479992	0.0470884
MAPRE1	-0.644892	0.000713281	0.500474	0.0154503	0.34479
MAPRE2	-0.32985	0.00063245	0.274498	0.0185832	0.181927
MAPRE3	0.360398	1.0747e-05	1.38562	0.0202492	0.308623
MAR2	-0.707254	1.24373e-08	-0.578712	0.21921	0.0386951
MARK2	0.119711	0.255744	0.0438418	0.065116	-0.0228388
MARK3	0.295272	0.00164346	0.0921667	0.0134346	-0.0611409
MAT2A	-0.275653	0.0010085	0.0990574	0.539966	0.112799
MAVS	0.778178	1.82949e-09	0.863748	0.00236204	0.0257589
MBNL1	-0.0822272	0.613487	0.522576	0.0256128	0.182064
MBOAT7	-0.124979	0.0532174	0.0891934	0.336154	0.0644723
MCCC1	-0.50754	6.32712e-08	0.358776	0.0210121	0.260787
MCCC2	-0.531952	1.3121e-05	-0.722563	0.389396	-0.0573798
MCFD2	0.0483074	0.823728	0.138185	0.635606	0.0270559
MCU	0.42091	3.6983e-06	0.538179	0.000747969	0.0353014
MDH1	-0.563039	1.65136e-07	-0.545922	3.57797e-05	0.00515249
MDH2	-0.200406	0.00272273	0.023546	0.755911	0.0674164
ME1	-0.00892001	0.967473	0.242046	0.0636618	0.0755484
ME2	0.217103	0.00827258	0.551252	0.000223115	0.100589
MECP2	0.204766	0.139733	0.909178	8.61741e-05	0.212049
MEMO1	0.0112261	0.895087	0.137291	0.0256128	0.0379494
METAP2	0.222611	3.74833e-07	0.910033	1.7098e-05	0.206935
METTL7A	-0.937949	3.16232e-08	0.668502	0.0010156	0.48359
MFN2	0.34252	0.00063245	0.0808171	0.0479992	-0.0787805
MGAT1	0.13961	0.440666	0.328027	0.00481761	0.0567191
MGMT	0.0808535	0.794649	1.22393	0.0122362	0.344101
MGP	0.650281	0.000479201	3.9457	0.0350417	0.992019
MGST3	0.0237766	0.909781	0.122797	0.692018	0.029808
MIA3	-0.204117	0.0444881	0.0428095	0.0518151	0.0743323
MIF	0.685207	5.74824e-05	-0.814335	0.000443883	-0.451407
MINK1	-0.110509	0.0927617	0.144468	0.0185832	0.0767559
MMRN2	0.0219509	0.728608	0.720106	0.00112419	0.210166
MMS19	-0.155757	0.0506123	0.229858	0.00681291	0.116082
MNDA	-0.390989	0.097084	0.384225	0.0184444	0.233363
MOB1A	-0.316522	0.0423225	0.160999	0.0479992	0.143748
MOCS2	-0.189336	0.00212332	1.03387	0.10623	0.368223
MON2	-0.292216	0.0545366	0.20878	0.00768674	0.150815
MPC2	-0.455341	0.000933841	0.688674	0.0185832	0.344383
MPDU1	0.264512	0.00204653	0.961392	0.00236204	0.209782
MPDZ	-0.368071	0.0113394	0.323318	0.00462062	0.208129
MPI	0.888943	3.16232e-08	-0.504833	0.257952	-0.419568
MPP5	-0.980983	9.99218e-08	-0.727077	0.000515513	0.0764332
MPST	-0.249791	0.0742186	-0.942658	0.0153112	-0.208574
MRC1	0.309802	0.247051	0.366734	0.0479992	0.0171383
MRGPRF	-0.201114	0.0309148	0.527056	0.175288	0.219201
MROH1	0.50786	0.0906397	0.119081	0.0016225	-0.117034
MRPL12	-0.0928451	0.478358	0.626362	0.0185832	0.216503
MRPL44	-0.131595	0.00800805	0.20158	0.065116	0.100296
MRPS27	-0.00410695	0.938258	0.616754	0.0016225	0.186898
MRPS35	-0.215946	0.000832162	0.37235	0.065116	0.177095
MRVI1	0.457612	0.000775717	0.369296	0.000747969	-0.0265858
MSH2	0.181666	0.0433424	0.107079	0.0350417	-0.022453
MSI2	-0.899584	2.29809e-05	-0.740035	0.0733118	0.048029
MSN	0.189106	0.139733	-0.272462	0.0083565	-0.138946
MST1	-0.243054	0.185668	0.309593	0.00962899	0.166363
MT1E	0.239158	0.177307	2.27515	0.0479992	0.612895
MT1X	-0.495174	0.00336848	2.21319	0.0185832	0.8153
MT2A	0.658561	0.000713281	2.49466	0.0134346	0.552721
MTAP	-0.110204	0.023479	0.0892107	0.058518	0.0600297
MTCH2	-0.347067	0.00228871	0.457485	0.00842716	0.242195
MTHFD1	-0.326419	0.00398862	0.795966	0.00481761	0.337872
MTM1	0.162576	0.742922	0.301558	0.000337129	0.0418377
MTMR9	-0.0117906	0.794649	0.316684	0.0016225	0.0988807
MTOR	-0.249159	0.199035	0.265643	9.36217e-06	0.154971
MTSS1	0.919921	4.1965e-07	0.391548	0.00236204	-0.159056
MVP	0.180871	0.69953	0.671537	6.84311e-06	0.147705
MX1	0.724764	0.0110314	0.0468955	0.00104292	-0.204059
MX2	0.332077	0.337937	0.148445	0.0121263	-0.0552789
MYBBP1A	0.215206	0.00638242	0.312964	0.0256128	0.0294281
MYEF2	-0.210483	0.0205098	0.162109	0.0185832	0.112162
MYH10	0.232167	0.571681	0.332023	0.00734553	0.0300597
MYH9	-0.308413	0.0177518	-0.221934	0.0787121	0.026033
MYL12A	-0.0766436	0.530448	5.4575	0.065116	1.66594
MYL6	0.238172	0.322417	-0.21157	0.0134346	-0.135386
MYL9	-0.122398	0.0241355	-0.769687	3.17147e-07	-0.194853
MYLK	0.436898	2.70125e-05	0.826425	3.03768e-06	0.117259
MYLK3	0.338187	0.220813	0.423267	0.0146537	0.0256117
MYO18A	-0.0398897	0.95275	0.405389	1.80559e-06	0.134042
MYO1B	-0.0870077	0.459424	0.295434	0.143367	0.115126
MYO1C	-0.13856	0.20246	0.312598	0.115925	0.135812
MYO1D	0.0585999	0.816751	0.74936	0.000513305	0.20794
MYO1E	0.94984	3.6983e-06	-0.205634	0.207858	-0.347832
MYO1F	0.270812	0.0480898	0.745897	0.000129015	0.143015
MYO9B	-0.288455	0.189422	0.0775321	0.00481761	0.110173
NAA15	-0.257562	1.84257e-05	0.294727	0.00681291	0.166255
NAE1	-0.0528691	0.772719	0.666992	0.00680401	0.2167
NAGA	0.459286	0.000226258	0.331902	0.158352	-0.0383463
NAGK	0.263114	0.0559162	0.982869	0.00583396	0.216668
NAP1L1	0.212586	0.13117	0.457286	0.0599377	0.0736621
NAPA	-0.588463	0.00158436	-0.838082	4.68907e-06	-0.0751429
NAPG	0.0538027	0.405157	0.807852	0.000570482	0.226991
NARS	-0.315134	6.86526e-05	0.736773	0.0100753	0.316656
NBEA	-0.456317	0.000523164	0.084556	0.00681291	0.162819
NCALD	0.878892	0.000158138	0.270696	0.0560138	-0.183085
NCBP1	-0.0915214	0.453116	0.247272	0.00336569	0.101987
NCK1	0.0633012	0.337937	0.6405	0.00110603	0.173754
NCKAP1	0.142308	0.422604	0.682627	0.00535507	0.162652
NCKIPSD	-0.15895	0.00854494	0.134791	0.206166	0.0884249
NCL	0.2778	2.05996e-07	0.68587	1.00802e-05	0.122841
NCLN	0.280024	3.34855e-06	0.989817	1.52419e-05	0.213669
NCSTN	0.068738	0.233956	0.801984	5.68767e-06	0.220729
NDNF	-0.831949	0.0025471	0.175224	0.0185832	0.303189
NDUFA10	-0.142588	0.0228276	0.535432	0.00445242	0.204105
NDUFA12	0.558875	0.000134511	0.0729199	0.285737	-0.146287
NDUFA13	0.902599	1.61606e-06	1.08556	0.0144184	0.0550775
NDUFA4	0.685645	0.000741284	2.69083	0.0256128	0.603622
NDUFA6	0.208409	0.0627502	0.80122	0.01664	0.178454
NDUFA9	-0.103869	0.0270687	0.645901	0.00195692	0.225703
NDUFAB1	0.184622	0.120605	0.516367	0.00137741	0.0998652
NDUFB3	0.834553	1.2966e-06	1.07958	0.0479992	0.0737601
NDUFB5	-0.391558	2.57666e-05	2.21798	0.0479992	0.785551
NDUFB8	0.0855743	0.620419	-0.00224823	0.278467	-0.0264372
NDUFS1	-0.563738	4.19693e-10	-0.889864	0.000111322	-0.0981737
NDUFS2	-0.837015	8.2646e-09	0.666324	0.10952	0.45255
NDUFS3	0.0618125	0.728608	-0.629808	0.00278378	-0.208199
NDUFS5	0.89097	5.83176e-07	0.73856	0.0938329	-0.0458801
NDUFS6	0.987146	1.55946e-07	0.865047	0.0749837	-0.0367555
NDUFV1	-0.447208	1.78343e-06	-0.0719176	0.147448	0.112974
NDUFV2	-0.0486359	0.471888	-0.817926	0.0126346	-0.231579
NECAB1	-0.607104	1.98275e-06	-0.282077	0.360682	0.097843
NEDD4	-0.130289	0.484908	0.174899	0.000832054	0.0918709
NEDD8	0.318546	0.478358	1.58421	0.0350417	0.381002
NELFB	0.819299	1.87929e-06	0.149082	0.0134346	-0.201756
NEO1	-0.557713	6.72911e-07	0.108117	0.0350417	0.200435
NEXN	0.342915	0.0294548	0.673551	0.00110603	0.0995315
NFASC	-0.20362	0.0573573	-0.486039	0.0537887	-0.0850165
NFKB1	0.298176	0.000899378	0.313323	0.00219349	0.0045595
NFYC	-0.155913	0.000117798	0.42503	0.0350417	0.174881
NGFR	0.242572	0.276108	0.142954	0.642	-0.029988
NID1	0.157502	0.246816	0.631677	4.68907e-06	0.142741
NIPSNAP1	0.243198	0.0545501	0.343908	0.0134346	0.0303169
NIT1	-0.0807452	0.465601	-0.332324	0.179865	-0.0757328
NLN	-0.224523	0.0228276	0.335851	0.0350417	0.168689
NMT1	0.504069	5.81118e-09	0.582817	5.60249e-05	0.0237053
NNT	-0.594169	0.0025471	0.70426	0.0016225	0.390866
NOL3	0.624453	4.54599e-05	-0.279149	1	-0.272011
NONO	0.410811	2.71907e-07	0.729967	0.000708466	0.0960754
NOS1AP	-0.0125094	0.777162	0.719756	0.0350417	0.220434
NOSTRIN	0.158714	0.530448	0.373569	0.0985936	0.0646779
NOTCH3	0.568745	0.0124452	0.0682373	0.00481761	-0.150668
NPLOC4	0.35146	9.84831e-05	0.481605	0.00265699	0.0391774
NPM1	0.000785459	0.750565	0.287131	0.923359	0.0861986
NPNT	-0.538258	0.0167329	0.989208	1.73322e-06	0.459813
NPR1	0.252641	0.00490771	0.196357	0.00520227	-0.0169432
NPR3	-0.380885	0.000207411	0.253764	0.0350417	0.191048
NQO1	-0.357287	0.000198749	-1.03539	0.0999377	-0.204131
NQO2	-0.650556	6.56541e-05	-0.914812	0.979415	-0.0795488
NR2F2	0.282024	0.0278267	0.0883231	0.0350417	-0.0583097
NR3C1	-0.0968823	0.225827	0.721282	0.0256128	0.246292
NRBP1	0.0585218	0.471888	0.476415	9.56646e-05	0.125798
NRM	0.472921	9.24214e-06	0.483499	0.065116	0.00318438
NSFL1C	-0.0624204	0.714382	-0.0214471	0.872152	0.0123342
NSUN2	0.236213	0.000519531	0.782699	0.000747969	0.164509
NT5C	0.364801	0.00659725	0.629157	0.0929494	0.0795791
NT5DC2	0.756729	0.000226258	0.0868665	0.0185832	-0.201649
NTNG1	0.143764	0.585611	0.34245	0.065116	0.0598106
NTPCR	-0.0483505	0.322417	0.657137	0.000747969	0.212373
NUBP1	0.742151	0.00102845	0.604195	0.0402069	-0.0415289
NUBPL	-0.284614	9.83748e-09	0.172132	0.0256128	0.137494
NUCB2	0.241678	0.00577923	0.498136	0.000969768	0.0772018
NUCKS1	0.825996	3.55237e-10	1.7417	0.0350417	0.275655
NUDC	0.281356	0.000256347	0.950893	0.000170927	0.201551
NUDCD1	-0.310562	6.19797e-06	-0.0907698	0.184224	0.066164
NUDCD2	0.0569065	0.691791	-1.28653	0.112647	-0.404414
NUDT16	0.511168	6.55987e-09	0.211487	0.0336142	-0.0902129
NUDT5	-0.0221847	0.536994	0.931425	0.000376966	0.287065
NUMB	-0.0707239	0.484908	0.702905	1.52419e-05	0.232886
NUP107	0.0312382	0.656297	0.0947676	0.00336569	0.0191243
NUP133	-0.259354	0.0124452	0.149808	0.065116	0.12317
NUP155	-0.424853	0.000897939	0.167104	0.00236204	0.178197
NUP160	0.099222	0.18764	0.047421	0.00962899	-0.0155936
NUP205	0.474069	0.138008	0.161723	3.45864e-06	-0.0940254
NUP214	0.268023	0.128404	0.0782519	0.0350417	-0.0571268
NUP54	0.053735	0.302531	0.281606	0.0185832	0.0685959
NUP62	0.08288	0.728608	0.48827	0.000504502	0.122035
NUP93	0.363784	1.13e-05	0.504197	0.000146045	0.0422683
NUP98	-0.119635	0.405157	0.133697	0.00962899	0.0762605
NXN	0.710368	2.17256e-09	0.929559	3.84006e-06	0.0659829
OAF	-0.105831	0.151554	0.827625	0.00962899	0.280998
OAS2	0.16844	0.895087	0.628121	3.8883e-05	0.138378
OAS3	0.654455	0.0010085	0.726967	1.32626e-07	0.0218285
OAT	-0.469936	0.00158436	-0.589239	0.955209	-0.0359137
OCIAD2	-0.292268	0.05839	0.602612	0.0134346	0.269386
OLA1	-0.0591367	0.0675013	0.539035	0.0141374	0.180068
OLFML1	0.376216	0.0025471	0.808198	0.00481761	0.13004
OPA1	-0.35468	0.0241355	0.805825	2.1528e-05	0.349347
OPLAH	0.209088	0.0906032	0.0463418	0.251449	-0.0489916
OPTN	0.159898	0.00659725	0.237477	0.0519716	0.0233536
OSBP	0.00132676	0.714382	0.572147	3.8883e-05	0.171834
OSBPL1A	-0.446555	1.858e-08	0.150112	0.00336569	0.179615
OSBPL8	-0.283967	0.000226258	0.0429006	0.0256128	0.0983969
OSTF1	0.467762	0.0294305	-2.25961	0.674982	-0.82102
OTUB1	0.0688246	0.478358	0.590611	0.0953742	0.157073
OXCT1	-0.124617	0.273934	0.611617	0.0221285	0.221629
OXSR1	-0.233695	0.026299	0.5507	0.0479992	0.236126
P4HB	0.0542592	0.0144939	-0.127741	0.263375	-0.0547874
PABPC4	-0.149578	0.0675013	0.69352	9.56646e-05	0.253798
PABPN1	0.262715	0.0188027	-0.361742	0.769994	-0.18798
PACS1	0.471724	1.78343e-06	0.2683	0.000747969	-0.0612365
PAFAH1B2	-0.26405	1.37763e-05	-0.674986	2.42954e-05	-0.123704
PAK1	-0.627277	0.000167036	0.0122696	0.669586	0.192523
PALLD	0.156057	0.12574	0.602947	0.185424	0.134527
PALMD	0.922596	1.14132e-09	0.150236	0.065116	-0.232503
PANK4	-0.228034	1.02228e-05	0.468274	0.0279815	0.20961
PAPSS1	-0.299959	5.48659e-05	0.129946	0.0134346	0.129414
PAPSS2	-0.291564	0.014059	0.1985	0.00681291	0.147524
PARK7	0.331521	0.0103508	-0.457286	0.000276452	-0.237455
PARP4	0.0316306	0.981419	0.0934153	0.149175	0.018599
PARP9	0.213048	0.343082	0.03552	0.0479992	-0.0534414
PARVA	0.056587	0.786747	0.229156	0.126247	0.0519485
PC	-0.212519	0.779707	-0.886064	0.244107	-0.202757
PCBD1	-0.0150069	0.684795	2.54874	0.0145817	0.771763
PCCA	-0.518396	0.000499118	-2.56546	0.0162645	-0.616228
PCCB	0.701572	0.157766	-0.239992	0.152014	-0.283439
PCMT1	0.144607	0.0886789	0.42892	0.960248	0.0855867
PCYOX1	-0.45506	2.33747e-05	0.240559	0.0479992	0.209402
PCYT1A	0.106289	0.302531	0.988977	0.00236204	0.265716
PCYT2	-0.505882	1.55946e-07	0.351881	0.119753	0.258213
PDCD6IP	-0.276355	0.00183324	0.0292855	0.327788	0.092007
PDE12	0.0555001	0.69953	0.0778944	0.065116	0.00674137
PDE3A	-0.0305303	0.877864	0.330989	9.56646e-05	0.108828
PDHA1	-0.380769	5.68761e-08	0.154029	0.00317968	0.16099
PDHB	-0.158879	0.0286317	0.050367	0.860223	0.0629894
PDHX	-0.210842	2.70125e-05	0.457288	0.000504502	0.201127
PDIA3	0.503208	3.85438e-09	-0.256863	0.0349444	-0.228804
PDIA6	-0.320416	0.510699	-0.351064	0.00137649	-0.00922609
PDLIM5	-0.340288	0.000713281	-0.310115	0.099434	0.00908309
PDP1	0.0826332	0.288051	0.261249	0.0134346	0.0537688
PDPR	-0.142577	0.697421	0.200969	0.0134346	0.103418
PDS5A	-0.178118	0.213938	0.138967	0.0256128	0.0954522
PDS5B	-0.00231224	0.949938	0.992757	1.52419e-05	0.299546
PDXK	0.576545	3.85438e-09	-0.96979	0.0105849	-0.465493
PEAR1	0.978221	2.43738e-09	0.114662	0.065116	-0.259957
PECAM1	0.360128	0.0742186	0.386844	0.0349444	0.00804244
PEF1	0.127343	0.273934	-0.311517	0.868973	-0.13211
PELO	0.247597	0.133995	0.511133	0.065116	0.0793321
PEX19	-0.316501	1.22896e-06	0.423888	0.887889	0.222879
PFKL	-0.119745	0.0149388	-0.583798	0.000654823	-0.139694
PFKM	0.433078	0.000112498	0.0317795	0.637028	-0.120803
PFN1	0.748113	4.13784e-05	0.241361	0.0192004	-0.152548
PFN2	-0.132951	0.0559162	-0.769173	0.000408489	-0.191522
PGAM1	-0.354614	2.70818e-09	-0.674645	5.61725e-05	-0.0963391
PGD	0.0715034	0.32755	0.253651	0.012064	0.054832
PGK1	0.156746	0.497766	-0.0651701	0.192663	-0.0668035
PGLS	0.356137	0.00349175	0.73749	0.00350835	0.114799
PGM1	-0.222625	0.00197291	0.757196	0.000126833	0.294956
PGM2	-0.0456214	0.387349	0.611202	1.22492e-05	0.197724
PGM2L1	0.254246	0.0149388	0.442905	0.00962899	0.056792
PGM3	-0.179872	0.206284	0.808962	3.45864e-06	0.297669
PGP	0.554139	1.47599e-08	-0.026555	0.768944	-0.174806
PGRMC2	0.299825	0.0278267	0.612218	0.0424927	0.0940396
PHACTR4	-0.240671	0.242585	0.0848454	0.119823	0.0979902
PHB	-0.102346	0.422604	0.295684	0.0768685	0.119819
PHB2	0.0958241	0.416693	0.116417	0.332756	0.00619905
PHF5A	0.253759	0.0724868	0.372602	0.0350417	0.0357754
PHLDB1	0.459146	3.60717e-05	0.508059	2.77124e-06	0.0147244
PHLDB2	-0.173614	0.123062	0.0480849	0.0185832	0.0667381
PI4K2A	0.325538	1.04821e-06	0.0447922	0.279645	-0.0845129
PI4KA	0.109675	0.530448	0.224665	1.17033e-05	0.0346153
PICALM	0.100413	0.428723	0.372221	0.0884985	0.0818223
PIGS	-0.272649	0.00777856	0.193524	0.0350417	0.140332
PIK3C2A	-0.385111	0.0025471	0.433791	0.0134346	0.246514
PIK3C3	-0.386397	6.85987e-06	0.213969	0.0185832	0.180728
PIK3R4	-0.0918598	0.497766	0.0696704	0.000688852	0.0486254
PIP4K2A	-0.733915	4.87174e-09	0.950527	0.00108537	0.507068
PIR	0.0145476	0.663419	0.685558	0.00594552	0.201994
PITRM1	0.273722	0.18764	0.275374	0.000747969	0.000497374
PKM	0.0974791	0.428723	-0.132731	0.0242656	-0.0693
PKN1	-0.0325745	0.620419	0.235922	0.000292354	0.0808255
PKN2	-0.301038	0.00827258	0.316376	0.0185832	0.18586
PKP4	-0.581892	0.00682583	-0.214124	0.554659	0.110709
PLA2R1	0.0388871	0.691791	-0.565025	0.00278378	-0.181796
PLBD1	-0.254623	0.00442373	0.0490628	0.184224	0.0914185
PLCB3	0.0461172	0.801203	0.304926	0.000870439	0.0779091
PLCD1	-0.374329	8.96101e-07	0.272387	0.0449341	0.194681
PLCG2	-0.200228	0.663419	-0.614508	0.149259	-0.12471
PLCL1	0.359337	0.157543	0.432228	0.000146045	0.0219423
PLEC	-0.175905	0.177307	0.192898	0.0681149	0.111021
PLOD1	0.70789	2.29546e-09	0.126976	0.0350417	-0.174873
PLOD3	0.128723	0.0642895	0.241057	0.000504502	0.033816
PLS1	0.0633674	0.816408	-0.0478425	0.811781	-0.0334775
PLS3	-0.070113	0.471888	-0.0847842	0.32264	-0.00441648
PLSCR3	0.138816	0.0573573	0.50487	0.0134346	0.110193
PLTP	0.0284951	0.742922	0.513803	0.065116	0.146092
PLXNB2	-0.0306574	0.996538	0.130422	0.0510792	0.0484897
PLXND1	0.0178791	0.859449	0.0853539	0.00336569	0.0203119
PML	0.107145	0.238203	0.650445	0.00347287	0.163549
PMPCB	-0.19126	0.000134511	0.0967283	0.0256128	0.0866931
PNN	0.0262212	0.714382	0.755236	0.00336569	0.219455
PNPLA6	0.702377	3.3095e-05	0.248068	0.00277986	-0.136761
PNPO	-0.435359	8.41503e-06	-0.190556	0.188181	0.0736929
PNPT1	0.0565597	0.364597	0.476305	0.0016225	0.126356
POFUT1	0.00746066	0.923151	0.365115	0.0479992	0.107665
POFUT2	-0.143979	0.113271	0.0966818	0.065116	0.0724461
POGLUT1	0.0506484	0.684795	0.548849	0.000337129	0.149973
POLR2A	-0.240962	0.0031379	0.182119	0.000504502	0.12736
POLR2B	-0.110366	0.416693	0.537071	0.00681291	0.194898
POLR2C	-0.342044	1.0747e-05	0.726035	0.00024029	0.321524
PON1	-0.657484	0.00352273	-0.165818	0.682557	0.148006
POR	0.752021	8.82032e-06	0.591456	0.00251903	-0.0483349
PPA1	-0.192893	0.118045	0.304256	0.017978	0.149657
PPA2	-0.444832	6.15144e-07	-0.148002	0.152163	0.0893548
PPBP	-0.243559	0.206284	2.17934	0.0167866	0.729364
PPCS	-0.022417	0.779707	0.426674	0.0116476	0.13519
PPFIA1	-0.050912	0.728608	0.110545	0.0479992	0.0486033
PPIA	-0.193306	0.0675013	-0.506778	9.26315e-06	-0.0943645
PPID	0.151381	0.00170539	0.119065	0.065116	-0.00972797
PPIG	0.753763	4.446e-07	0.148579	0.065116	-0.182179
PPIH	0.606602	3.03208e-07	0.542088	0.00439741	-0.0194208
PPIL1	-0.0208182	0.852515	0.742695	0.0256128	0.22984
PPM1A	-0.630028	2.17824e-10	0.874545	9.17186e-05	0.452922
PPM1B	0.0262479	0.887927	0.616113	0.00236204	0.177567
PPM1G	0.167456	0.000658504	0.700456	0.00110603	0.160449
PPP1CB	-0.447565	3.76516e-08	0.826688	0.000223115	0.383588
PPP1CC	0.260046	0.00507571	0.47631	0.079539	0.0651021
PPP1R12B	-0.105411	0.507739	0.513515	0.0185832	0.186315
PPP1R12C	0.0110159	0.213938	0.504386	6.14703e-05	0.148519
PPP1R18	0.423526	0.00495913	0.388149	0.0350417	-0.0106495
PPP1R21	-0.190771	0.229896	0.233067	0.00086189	0.127588
PPP1R7	0.460251	0.000519531	0.149422	0.0445116	-0.093569
PPP1R8	0.264511	0.0100286	0.166604	0.0479992	-0.0294728
PPP1R9B	-0.198848	0.115032	0.459973	0.00110603	0.198325
PPP2CA	-0.115161	0.69953	0.984872	0.000608055	0.331143
PPP2CB	-0.211748	0.0949077	0.698378	0.0664621	0.273975
PPP2R1A	-0.147796	0.00183324	0.155896	0.0228623	0.0914204
PPP2R2A	-0.215503	1.10771e-06	-0.0919738	0.786421	0.0371859
PPP2R5A	-0.257832	1.9368e-05	0.453645	0.00962899	0.214176
PPP2R5D	-0.0416451	0.497766	0.271732	0.00481761	0.0943358
PPP2R5E	-0.250831	0.00164346	0.259711	0.00236204	0.153688
PPP3CA	-0.717837	0.0067972	0.581199	0.00681291	0.391049
PPP3CB	-0.508825	0.00187397	0.470177	0.00681291	0.294709
PPP3R1	-0.427659	0.000343324	0.533151	0.065116	0.289233
PPP4R1	0.182267	0.0228276	0.0260681	0.0479992	-0.0470207
PPP6R3	-0.117535	0.18072	0.253265	0.00110603	0.111622
PRDX1	0.193826	0.0373742	-0.756271	4.92329e-07	-0.286008
PRDX3	-0.778669	1.31004e-08	-0.900997	0.000266018	-0.0368242
PRDX4	0.498697	3.44036e-05	-0.281119	0.296609	-0.234748
PRDX5	0.55698	1.18708e-05	-0.804359	7.33444e-08	-0.409804
PREP	-0.0412608	0.974427	0.126064	0.433361	0.0503699
PRKAR1A	-0.186951	0.0793489	0.842303	3.27027e-05	0.309836
PRKAR2A	-0.115506	0.0675013	-0.0971989	0.519897	0.00551106
PRKAR2B	-0.624582	2.58599e-06	-0.814324	1.10771e-05	-0.0571181
PRKCD	-0.150914	0.000899378	0.063718	0.0185832	0.0646107
PRKCI	-0.32311	0.00263786	0.101041	0.270204	0.127682
PRKD1	-0.312595	0.00212332	0.0417645	0.0185832	0.106673
PRMT5	0.0921374	0.113271	0.590254	0.000155811	0.149948
PRPF4	0.54693	4.09798e-09	0.597855	0.0479992	0.0153302
PRPF40A	0.388882	3.95128e-05	0.380831	0.00110603	-0.0024236
PRPF4B	-0.128854	0.108336	0.152266	0.065116	0.0846253
PRPF6	0.421757	1.31004e-08	0.328242	0.000337129	-0.0281509
PRPS1	-0.0460037	0.530448	-0.593424	0.161881	-0.16479
PRPS2	-0.219306	0.00941095	0.274346	0.0761852	0.148604
PRPSAP1	0.0461769	0.691791	0.0894548	0.101451	0.0130279
PRPSAP2	0.372346	0.0004236	-0.218737	0.312355	-0.177934
PRRC1	-0.185578	0.0724868	0.285733	0.0474508	0.141879
PRX	0.791694	0.000373824	0.875422	0.000337129	0.0252046
PSMA1	0.904392	0.00164346	0.711517	0.0033001	-0.0580611
PSMA2	0.0641368	0.620419	0.253508	0.491602	0.0570064
PSMA3	0.196772	0.0113394	0.699445	0.991965	0.15132
PSMA4	0.560813	3.78258e-05	0.810356	0.00455789	0.0751201
PSMA5	-0.00867205	0.39916	-0.635736	0.00110603	-0.188765
PSMA6	0.273296	0.0294305	-0.496424	0.00645186	-0.231709
PSMA7	0.723268	4.09798e-09	0.0274463	0.661058	-0.209463
PSMB1	-0.15329	0.139733	0.195662	0.215598	0.105045
PSMB10	0.229327	0.0221792	0.0885327	0.930243	-0.0423834
PSMB2	-0.0405707	0.996538	0.00395464	0.182048	0.0134035
PSMB3	0.466695	0.0004236	-0.523743	0.00084406	-0.298151
PSMB4	0.305587	0.00638242	0.0888676	0.691246	-0.0652389
PSMB6	0.189902	0.108336	0.928423	0.0479992	0.222317
PSMB7	0.102986	0.69953	0.613025	0.299525	0.153537
PSMB8	0.301257	0.00212332	-0.0202043	0.811285	-0.0967693
PSMC2	-0.00879706	0.606339	0.0522287	0.0225513	0.0183706
PSMC3	0.00779311	0.707145	0.0950465	0.912182	0.0262659
PSMC4	0.160607	0.108336	0.561657	0.0507317	0.120728
PSMC6	-0.0988225	0.0278267	-0.0077567	0.77145	0.0274135
PSMD1	-0.0934557	0.0506123	0.607591	0.0147621	0.211036
PSMD10	-0.0204137	0.440666	0.757204	0.00681291	0.234086
PSMD12	-0.315845	0.142557	0.931	0.00906318	0.375338
PSMD13	0.504592	1.2079e-09	0.607981	0.00243498	0.031123
PSMD14	0.373027	3.55237e-10	0.309817	0.176874	-0.0190279
PSMD3	-0.0427915	0.831255	0.97071	0.000316838	0.305094
PSMD4	0.347456	0.000899378	0.777107	0.00668831	0.129338
PSMD5	0.0465334	0.478358	0.844604	0.000211622	0.240243
PSMD6	-0.364948	0.014059	0.634575	0.00526784	0.300886
PSMD7	0.311447	1.78343e-06	0.612358	0.0249149	0.0905833
PSMD8	0.394063	8.96101e-07	0.820508	0.00644097	0.128373
PSMD9	-0.0540106	0.484908	-0.347295	0.0335578	-0.0882875
PSME1	0.271388	0.000499118	-0.0191103	0.539966	-0.0874487
PSME2	0.116412	0.302531	0.313409	0.267993	0.0593019
PSMF1	0.0377239	0.794649	0.261892	0.21682	0.0674814
PSPC1	0.149482	0.0658728	1.55236	0.0563113	0.422309
PTBP1	0.133184	0.238203	0.642442	0.00014481	0.153302
PTBP3	-0.472697	0.000291627	0.172926	0.00681291	0.194352
PTER	0.0428643	0.387349	-0.163887	0.386629	-0.0622382
PTGES2	-0.298984	0.0205098	0.189809	0.0185832	0.147142
PTGES3	-0.31955	0.0468955	-0.0204865	0.899195	0.090027
PTGFRN	0.925924	0.00197758	0.126524	0.0479992	-0.240643
PTGIS	-0.532806	0.0335567	0.423867	0.0016225	0.287987
PTGR1	-0.665148	0.000899378	0.416039	0.956102	0.32547
PTGR2	-0.326416	0.00024562	-0.0728754	0.843335	0.0763232
PTH1R	-0.818554	1.24308e-07	0.0917957	0.065116	0.274043
PTK2	0.120854	0.297695	0.674783	2.45833e-05	0.166749
PTPN11	-0.0521341	0.656297	0.315022	0.0112996	0.110525
PTPN6	0.101325	0.428723	0.81019	0.0454089	0.21339
PTPN9	0.425249	1.22896e-06	0.408206	0.000504502	-0.0051304
PTPRA	-0.135624	0.023479	0.268347	0.000747969	0.121607
PTPRC	0.231635	0.370261	0.433692	0.0134346	0.0608254
PTPRG	-0.658121	4.32202e-06	0.115162	0.0185832	0.232781
PTPRM	0.48946	0.000741284	0.109808	0.00681291	-0.114287
PURA	-0.389573	6.19797e-06	-0.371295	0.231246	0.00550251
PURB	-0.354314	4.97106e-07	1.61242	0.0134346	0.592046
PVR	0.0288669	0.916717	0.40079	0.0134346	0.11196
PXN	0.839592	6.17949e-09	1.35759	0.935052	0.155933
PYGB	0.522517	2.45217e-05	0.76399	8.82699e-06	0.0726904
PYGM	0.751183	0.000970101	0.738198	0.00548494	-0.00390912
QARS	0.16618	0.00122114	0.871533	0.00015443	0.212332
QPRT	-0.730235	0.00030389	-2.05996	0.295294	-0.400286
RAB10	0.0868995	0.0707671	0.928379	0.00180013	0.25331
RAB11B	-0.0793443	0.05839	0.545749	0.134485	0.188172
RAB14	-0.340383	3.02129e-06	1.5335	0.301709	0.564095
RAB18	-0.304915	9.45817e-07	0.26608	0.0384375	0.171886
RAB1B	-0.821202	3.41991e-09	-0.299238	0.0137199	0.157127
RAB22A	-0.058313	0.246816	0.882833	0.0016225	0.283313
RAB23	0.444352	0.000159787	0.748569	0.00110603	0.0915786
RAB2A	-0.112402	0.000933841	0.14626	0.836385	0.0778652
RAB2B	-0.0918858	0.191294	-0.849498	0.0173121	-0.228064
RAB3D	0.534974	0.00091518	0.506241	0.0256128	-0.00864963
RAB3GAP1	0.815431	0.125703	0.153368	0.00681291	-0.199301
RAB3GAP2	-0.0675726	0.945544	0.431812	0.000570482	0.15033
RAB4A	0.0650243	0.302531	0.709633	0.00705777	0.194047
RAB4B	0.346227	0.000560645	0.44475	0.0350417	0.0296586
RAB5A	0.794474	0.0004236	0.30178	0.445614	-0.148316
RAB5B	-0.117643	0.410951	0.552682	0.0270279	0.201788
RAB5C	-0.221841	0.0309148	-0.441353	0.0186478	-0.0660799
RAB6A	-0.117	0.337937	0.0870089	0.875417	0.0614128
RAB7A	0.0057339	0.20246	-0.233099	0.143367	-0.0718958
RAB8A	0.0809904	0.0559162	0.568572	0.0607039	0.146777
RABEP1	0.117575	0.145436	0.205074	0.000223115	0.0263398
RABGAP1	-0.168974	0.118045	0.231019	0.0256128	0.12041
RABGAP1L	-0.350785	0.00777856	0.382649	0.0479992	0.220786
RABL6	-0.117136	0.0414892	0.631434	9.36217e-06	0.225342
RAD21	-0.497875	0.00147063	0.500624	0.000223115	0.300578
RAD23A	0.175233	0.00682583	-0.0317866	0.270196	-0.062319
RAD23B	0.119917	0.288051	-0.109109	0.675429	-0.0689438
RAD50	-0.152579	3.60717e-05	0.7263	1.28589e-05	0.264569
RALB	0.175214	0.00117497	1.0194	0.0522684	0.254124
RALGAPB	-0.168279	0.210104	0.0538656	0.0185832	0.0668721
RAN	0.036301	0.536994	0.0944682	0.912182	0.0175101
RANBP2	-0.962962	7.16678e-08	0.10038	3.45864e-06	0.320098
RANBP3	0.0298944	1	0.0889574	0.0479992	0.0177797
RANBP6	-0.104151	0.691791	0.186122	0.000337129	0.087381
RAP1A	0.0763209	0.823728	0.814198	0.00307425	0.222123
RAP2A	-0.162971	0.00800805	0.692274	0.00723668	0.257454
RAP2C	-0.138553	0.292836	0.410828	0.0436336	0.16538
RAPGEF3	-0.110256	0.677241	0.195428	0.00110603	0.0920202
RASA1	0.0638761	0.18764	0.106657	0.065116	0.0128783
RASSF8	0.101437	0.410951	0.356941	0.020634	0.0769142
RBM10	0.198819	0.198705	0.185432	0.0350417	-0.00402994
RBM12	0.256102	0.00705499	0.667236	0.000747969	0.123763
RBM3	0.434924	9.84831e-05	1.17113	0.0454089	0.221621
RBMS1	-0.269846	0.0193573	0.725595	0.0185832	0.299657
RCC1	0.775742	0.000831297	0.712407	0.0350417	-0.0190659
RCN2	-0.058496	0.288051	0.142026	0.73739	0.0603631
RCSD1	0.333606	0.00263786	0.565955	0.000747969	0.069944
RDH11	-0.112118	0.120605	0.464512	0.0275281	0.173583
RDH14	0.200617	3.95128e-05	0.0377156	0.279645	-0.0490381
RDX	-0.701471	1.37067e-06	-0.604183	6.31893e-05	0.0292866
RECK	-0.299099	0.00272273	0.0716511	0.00962899	0.111607
REEP5	-0.629742	8.15323e-10	2.10024	0.0134346	0.821806
REPS1	-0.188073	0.0241355	0.149076	0.00962899	0.101492
RER1	0.384882	5.07867e-08	0.42646	0.065116	0.012516
RERG	-0.884318	8.25403e-05	0.00312023	0.873377	0.267146
REXO2	0.117212	0.292836	1.03288	0.0563113	0.275643
RHEB	-0.23547	0.00097018	0.661309	0.00309281	0.269957
RHOA	0.0253148	0.160999	-0.236963	0.120979	-0.0789536
RHOB	0.102972	0.504328	-1.16916	0.122929	-0.38295
RHOC	0.584227	4.1965e-07	-0.267092	0.138926	-0.256273
RHOT1	0.396667	0.000608746	0.282531	0.0141644	-0.0343584
RHOT2	0.970545	5.82057e-10	0.376851	0.065116	-0.17872
RILPL1	0.263806	6.56541e-05	1.70546	0.574984	0.433981
RING1	0.556184	9.0283e-05	0.113675	0.0479992	-0.133208
RIPK1	0.406332	0.000153207	0.69164	0.0016225	0.0858863
RMDN3	0.452109	4.87174e-09	0.219055	0.0185832	-0.0701563
RNF213	-0.58567	0.000481614	0.0557295	0.000811547	0.19308
RNH1	0.109404	0.393245	-0.0832034	0.384139	-0.0579806
RNPEP	-0.00525108	0.794649	-0.0427528	0.675429	-0.0112891
RNPS1	-0.168729	0.170457	0.692867	0.0185832	0.259366
ROCK1	-0.00847047	0.750565	0.647005	9.51749e-05	0.197318
RP2	0.0960103	0.151554	0.613743	0.00481761	0.155853
RPA2	0.0425819	0.353924	0.62999	0.063394	0.176827
RPE	-0.189056	0.0025471	0.791824	0.0176624	0.295274
RPL15	-0.038744	0.422604	0.568485	3.56601e-05	0.182794
RPL19	0.472655	0.000713281	3.40817	0.0134346	0.883678
RPL22	0.684346	1.18708e-05	0.81361	0.108859	0.0389122
RPL30	0.648871	0.0742186	0.98819	0.00763452	0.102145
RPL34	0.965933	9.24214e-06	2.88617	0.0134346	0.57805
RPLP0	0.118147	0.981419	0.303813	0.0907723	0.0558909
RPLP1	0.683333	0.000519531	-0.652654	0.299053	-0.402172
RPN1	-0.059171	0.809713	0.545457	0.00113593	0.182011
RPN2	0.188087	0.0113394	0.621385	0.00320991	0.130436
RPS10	0.0301761	0.446784	0.45822	0.0350592	0.128854
RPS12	0.806899	0.000112498	0.830921	0.00072454	0.0072315
RPS16	0.423932	0.536994	0.575185	0.00789607	0.0455319
RPS19	0.0693302	0.504328	0.625007	0.000679163	0.167275
RPS2	0.288793	0.491281	0.873045	2.97665e-05	0.175877
RPS23	0.640497	1.87929e-06	1.06038	0.0469166	0.126398
RPS3	0.463134	0.000331129	0.849185	1.05618e-05	0.116213
RPS4Y1	0.641638	0.103027	1.03958	0.065116	0.119793
RPS6	0.0193414	0.779707	0.961874	0.00251574	0.283731
RPSA	0.581767	0.00170539	-0.213004	0.378607	-0.23925
RRAGA	0.00652878	0.887927	1.58711	0.467529	0.475803
RRAGC	-0.468561	0.000117177	0.466651	0.00997224	0.281527
RRAS	0.409004	0.000540629	-0.369697	0.0605987	-0.234413
RRAS2	-0.109309	0.160999	-0.327472	0.0803632	-0.0656737
RRM2B	0.030248	0.916717	0.390916	0.0350417	0.108572
RSU1	-0.110372	0.974427	0.663611	0.000347221	0.232992
RTCA	-0.1999	0.000519531	-0.0835078	0.918089	0.0350375
RTCB	-0.00492506	0.677241	0.784503	5.43078e-06	0.237641
RTN4	0.0431606	0.312402	0.187091	0.30654	0.0433275
RUFY1	0.518733	1.11061e-07	0.866459	9.36217e-06	0.104676
RUVBL1	0.233757	0.000153207	0.786484	0.0016225	0.166387
S100A10	-0.653455	7.23526e-06	0.895997	0.00105194	0.466432
S100A11	0.692907	0.000373824	-0.290483	0.189046	-0.29603
S100A16	0.532811	5.83176e-07	-0.198918	0.211199	-0.220272
SAFB	0.0596138	0.154581	0.561178	0.000223115	0.150986
SAP18	0.0261358	0.446784	0.960911	0.00236204	0.281395
SAR1A	-0.0564465	0.656297	0.679001	0.00262616	0.221392
SAR1B	-0.0564787	0.101537	0.958697	0.000106224	0.305598
SARDH	-0.905715	2.04174e-05	-0.0148736	0.329311	0.26817
SARS	0.151994	2.45217e-05	0.64018	0.00211487	0.146959
SARS2	-0.0650306	0.123062	0.199881	0.0185832	0.0797462
SART1	0.387732	1.58998e-05	0.187196	0.0350417	-0.0603674
SART3	-0.0137267	0.816751	0.452875	3.0102e-05	0.140461
SBF2	-0.415754	0.0106822	0.0181801	0.065116	0.130627
SBSPON	-0.38677	0.0248332	0.679518	0.0379005	0.320985
SCAMP3	-0.0506136	0.422604	0.322381	0.064924	0.112283
SCARB2	0.602386	2.17975e-07	0.576746	0.0646842	-0.00771844
SCCPDH	0.0935553	0.164036	0.457856	0.0350417	0.109665
SCFD1	-0.0532177	0.536994	0.583287	0.00379286	0.191607
SCIN	-0.0803911	0.691791	0.259607	0.0586505	0.10235
SCP2	-0.255843	0.00854494	0.504751	0.0218916	0.228962
SCPEP1	0.140668	0.0116974	0.786066	9.36217e-06	0.194284
SCRIB	-0.738317	3.32676e-06	0.102152	0.000480416	0.253007
SCYL2	-0.0838787	0.677241	0.066301	0.065116	0.0452086
SDC2	0.109786	0.164036	0.680119	0.0263926	0.171687
SDC4	0.393167	0.00427371	0.394164	0.178184	0.000300104
SDHA	-0.324047	0.00097018	-0.2165	0.980041	0.0323747
SDSL	-0.260797	0.0255599	0.376803	0.0249175	0.191937
SEC13	0.511618	0.0132483	0.472389	0.0786297	-0.0118091
SEC22B	-0.317488	0.108336	0.810635	0.00261791	0.339599
SEC23A	0.0320397	0.585611	0.958154	6.81963e-05	0.278788
SEC23B	-0.112269	0.18426	0.416543	0.00803927	0.159188
SEC23IP	0.0673416	0.317258	0.490836	6.14703e-05	0.127484
SEC24B	-0.0990033	0.684795	0.23846	0.00336569	0.101586
SEC24C	0.487789	0.000499118	0.787522	0.0126346	0.0902286
SEC24D	0.516741	0.00097018	0.190447	0.065116	-0.0982241
SEC31A	0.430238	0.0363976	0.604187	0.0665018	0.052364
SEC61A1	0.701974	3.55179e-08	1.7607	0.0234532	0.318708
SEC61B	0.681666	1.6701e-05	2.38378	0.0134346	0.512386
SEH1L	-0.303534	0.00097018	0.627152	0.0185832	0.280164
SEL1L	-0.513772	0.00147063	0.282098	0.000504502	0.239581
SELENBP1	-0.660201	3.36114e-07	-0.388279	0.00268823	0.0818565
SEMA3B	-0.131531	0.118045	0.838044	1.52419e-05	0.291871
SEPT10	-0.325757	0.000803407	0.0922294	0.438884	0.125826
SEPT11	-0.354551	3.95128e-05	-0.205603	0.065116	0.0448379
SEPT2	0.0953414	0.465601	0.159684	0.327788	0.0193689
SEPT6	0.739166	9.99218e-08	1.13335	0.101451	0.118661
SEPT7	0.380209	0.049335	0.0754778	0.583684	-0.0917333
SEPT9	-0.412655	0.000390321	0.636614	3.83258e-06	0.315861
SERPINA3	0.434947	0.144462	-0.236135	0.0971369	-0.202016
SERPINB1	-0.193653	0.0106822	-0.132619	0.505651	0.018373
SERPINB6	0.282262	0.014059	-0.455566	0.000682358	-0.222108
SERPINB9	-0.245719	0.0172358	-0.0193821	0.930892	0.068134
SERPING1	-0.23669	0.0177518	0.469239	0.0562085	0.212506
SET	0.490026	4.00075e-08	0.64018	0.0137139	0.0452011
SF1	-0.103159	0.0760285	0.47507	0.0188229	0.174064
SF3A2	0.300192	0.00292015	0.15396	0.065116	-0.0440204
SF3B1	-0.411194	0.00063245	0.996336	1.83936e-05	0.423709
SF3B4	-0.0440839	0.317258	0.342758	0.00962899	0.116451
SF3B5	0.468811	7.19708e-05	0.947688	0.0256128	0.144156
SFPQ	0.080579	0.0545501	0.592766	0.00197882	0.154184
SFXN1	-0.807809	1.97013e-08	-0.21377	0.265895	0.178824
SFXN2	-1.09156	0.03994	-1.0376	0.379914	0.0162458
SGTA	0.229779	2.97729e-05	0.936365	0.0350417	0.212704
SH3BGRL2	-0.763181	0.0532174	-0.590889	0.185199	0.051865
SH3D19	-0.0103879	0.895087	0.0995346	0.0350417	0.03309
SH3GLB2	-0.0956677	0.32755	0.800184	0.00138454	0.269678
SH3KBP1	0.329274	0.000235556	0.523091	0.0016225	0.0583447
SHC1	0.592587	7.51641e-08	0.135366	0.0479992	-0.137637
SHMT2	0.344987	0.00292015	-0.333904	0.0366859	-0.204367
SHPK	0.251373	0.038402	0.187057	0.00962899	-0.0193609
SHROOM2	-0.432236	0.0198577	0.0455568	0.0350417	0.14383
SHROOM3	-0.307539	0.0344981	0.513732	0.065116	0.247227
SIAE	-0.122166	0.167348	0.661392	0.00681291	0.235874
SIRT5	0.309155	0.0750954	0.177297	0.0256128	-0.039693
SKIV2L	0.409311	0.00136277	0.238154	0.000531488	-0.0515235
SKP1	-0.0472135	0.405157	0.329919	0.29111	0.113528
SLC12A2	0.666705	3.74586e-06	0.165284	0.000747969	-0.150943
SLC25A11	-0.0739757	0.151554	-0.258667	0.883779	-0.0555976
SLC25A13	-0.224751	0.00524962	0.161721	0.432021	0.116339
SLC25A20	-0.04425	0.627699	0.91995	0.00296235	0.290253
SLC25A3	-0.0481355	0.273934	0.000124471	0.644711	0.0145277
SLC25A4	0.143607	0.459424	0.333469	0.134285	0.0571539
SLC25A5	-0.208203	0.026299	-0.390867	0.0507472	-0.0549876
SLC25A6	0.847202	1.44443e-09	-0.121298	0.337914	-0.291548
SLC27A1	0.00101791	0.95275	0.241254	0.0875021	0.0723182
SLC27A3	0.8387	2.57137e-07	0.350557	0.000146045	-0.146946
SLC2A1	0.450945	1.24859e-05	-1.96458	0.107215	-0.727145
SLC3A2	-0.436883	2.70125e-05	0.044943	0.198982	0.145044
SLC44A1	-0.0649187	0.523817	0.467815	0.00487992	0.160369
SLC9A3R2	0.0706992	0.974427	0.190402	0.059105	0.0360342
SLCO2A1	0.330474	0.0906032	-0.190669	0.065116	-0.15688
SLK	-0.14592	0.353924	0.280116	0.227729	0.128249
SLTM	-0.133551	0.283294	0.950098	0.00481761	0.326211
SMAD2	0.128242	0.246816	0.328462	0.000223115	0.060272
SMAD3	0.119814	0.210104	0.169691	0.00336569	0.0150142
SMARCA2	0.421272	0.000441182	0.132792	0.065116	-0.0868411
SMARCA5	0.15645	0.206284	0.326996	0.0016225	0.0513396
SMARCC2	-0.467394	3.12485e-05	0.5773	0.0145817	0.314484
SMCHD1	-0.387611	0.000207411	0.0181089	0.0310828	0.122134
SMCO3	-0.259913	0.0373742	0.678559	0.0479992	0.282508
SMS	-0.161702	0.0113394	0.612917	0.0791465	0.233184
SMU1	-0.150952	0.0188027	0.932765	2.09246e-06	0.326231
SNAP23	0.0528575	0.238203	0.70457	0.0308321	0.196185
SNF8	0.38749	0.000373824	0.615373	0.0134346	0.0685997
SNRNP200	-0.0270763	0.57884	0.931457	5.48484e-07	0.288547
SNRPD3	-0.193826	0.128404	0.57628	0.064612	0.231825
SNRPE	0.749155	1.10771e-06	0.511752	0.465918	-0.0714652
SNTA1	-0.508228	1.16679e-06	0.37673	0.00336569	0.266399
SNW1	0.19281	0.0724868	0.22717	0.00681291	0.0103436
SNX1	-0.292634	0.00204653	0.520463	0.448778	0.244766
SNX17	0.437569	6.49338e-07	0.910318	0.000199894	0.142312
SNX4	-0.485703	1.0399e-08	1.12093	0.0178161	0.483645
SNX5	-0.529588	1.43768e-05	1.55388	0.135844	0.627187
SNX9	0.0936418	0.0228276	0.826392	1.09101e-05	0.22058
SOD1	0.00213049	0.742922	0.715173	0.00468877	0.214647
SORT1	-0.336403	0.00682583	-0.152293	0.671758	0.0554229
SP100	0.0288993	0.802452	0.559879	0.00223999	0.159841
SPATS2L	0.0153853	0.95275	0.543896	0.00962899	0.159097
SPCS3	-0.233599	0.00398862	0.910095	0.0256128	0.344286
SPECC1	0.981054	5.44779e-05	0.0632735	0.0134346	-0.27628
SPECC1L	-0.59981	3.53556e-05	0.234333	0.0350417	0.251102
SPR	0.137924	0.177307	1.75615	0.0348172	0.487134
SPRYD4	-0.390152	4.24575e-08	0.286878	0.0350417	0.203806
SPTAN1	-0.213302	0.0778743	-0.0188404	0.988097	0.0585388
SPTBN1	-0.00446024	0.59936	0.0137283	0.836385	0.00547531
SRP54	-0.139193	0.0144939	0.938986	0.000223115	0.324564
SRP68	0.393083	4.24575e-08	0.253921	0.0130821	-0.0418918
SRP9	-0.337149	1.47399e-07	0.835013	0.0040371	0.352856
SRPRB	0.543687	5.88936e-08	0.94006	0.000104888	0.11932
SRRM1	0.166247	0.00197291	0.38686	0.000747969	0.0664111
SRRM2	-0.0301365	0.557431	0.586909	6.61253e-06	0.185749
SRSF2	0.097098	0.0906032	0.209028	0.803336	0.0336942
SRSF3	-0.0299946	0.497766	1.75583	0.0119867	0.537588
SRSF6	-0.691458	1.02685e-09	1.27103	0.0350417	0.590766
SSB	-0.0558157	0.358956	0.144546	0.420894	0.060315
SSR4	0.666428	0.000182695	0.322174	0.271597	-0.103631
SSRP1	-0.0690374	0.210104	0.935835	3.8883e-05	0.302497
ST13	-0.671674	4.36106e-09	-0.605449	0.00212263	0.0199358
STAB1	0.781649	0.0106522	0.0628614	0.00481761	-0.216377
STAM	-0.0927787	0.218079	0.664662	0.00367674	0.228012
STAT1	-0.687293	0.00292015	-0.143059	0.787288	0.163831
STAT2	0.20325	0.120605	0.195156	9.56646e-05	-0.00243651
STAT3	0.0296429	0.880753	0.91663	0.00259486	0.26701
STAT5A	0.466565	0.000110208	0.280469	0.065116	-0.0560202
STAT5B	-0.106667	0.290515	0.220682	0.00336569	0.0985417
STAU1	-0.713486	3.2329e-09	0.363901	0.000223115	0.324326
STK10	0.849281	1.76188e-08	0.167378	0.0217676	-0.205273
STK17B	-0.753317	6.17949e-09	0.393411	0.00962899	0.3452
STK24	-0.254636	0.000235556	0.289455	0.144657	0.163788
STK3	-0.225508	0.00131185	0.320198	0.00962899	0.164274
STK39	-0.194674	0.0518369	0.0706462	0.0479992	0.0798694
STOM	-0.317475	0.0110314	-0.785136	0.00014481	-0.14078
STOML2	0.24173	0.0506123	0.0031361	0.369453	-0.0718238
STRBP	0.182422	0.0423225	0.52755	0.0210121	0.103894
STRIP1	0.34792	4.79679e-06	0.185944	0.00962899	-0.0487595
STRN	-0.495923	7.40369e-09	0.276454	0.000504502	0.232509
STRN3	-0.801928	4.61957e-09	0.57249	0.000504502	0.413741
STUB1	0.591525	4.59135e-10	0.358816	0.00336569	-0.0700524
STX18	0.427471	7.65445e-07	0.0787921	0.0185832	-0.104963
STX2	0.361778	6.86526e-05	0.135213	0.0185832	-0.068203
STX4	0.86508	4.5161e-08	0.803918	0.00123533	-0.0184115
STX7	-0.348355	0.000479201	-0.404397	0.0299716	-0.0168703
STXBP1	-0.0337138	0.714382	0.0307971	0.0256128	0.0194197
STXBP2	0.169701	0.0598468	-0.508773	0.00961054	-0.204241
STXBP3	-0.206975	0.000899378	0.860653	4.4989e-07	0.321388
SUCLA2	-0.56142	1.31004e-08	0.977379	2.63397e-05	0.463225
SUGT1	-0.583566	0.000713281	-0.0480965	0.53195	0.161192
SUOX	-0.0903501	0.170457	0.271621	0.376977	0.108964
SUPT5H	0.155993	0.0132483	0.528575	0.00681291	0.112158
SURF4	0.102884	0.142557	0.116646	0.891774	0.00414285
SWAP70	0.126896	0.221864	0.0477096	0.00509537	-0.0238374
SYDE1	-0.358091	1.78343e-06	0.153751	0.00681291	0.15408
SYNCRIP	0.0668666	0.164036	0.91701	3.3497e-07	0.255919
SYNPO	-0.202899	0.00705499	-0.409536	0.00757714	-0.0622039
SYNPO2	-0.5371	0.0247926	-0.276955	6.60031e-05	0.0783114
TACC1	-0.209399	0.0793489	0.258735	0.00336569	0.140922
TALDO1	-0.226172	0.00117497	0.730454	0.000201765	0.287973
TANC1	-0.406799	0.00190145	0.18828	0.000223115	0.179137
TAP1	0.313136	0.000373824	0.544367	2.59794e-05	0.0696075
TAP2	0.299793	0.103944	0.720008	0.00336569	0.126497
TAPBP	0.271306	0.00659725	1.15242	0.0185832	0.265242
TARDBP	-0.101162	0.491281	-0.077798	0.383954	0.00703341
TARSL2	-0.0741996	0.63478	-0.276917	0.246357	-0.0610239
TAX1BP3	0.653791	1.44734e-06	0.277918	0.468744	-0.113149
TBC1D1	-0.129163	0.0612598	0.177551	0.0185832	0.0923301
TBC1D15	0.267055	0.0778743	0.366547	0.00122009	0.0299501
TBC1D2B	0.53047	0.000182695	0.0688498	0.065116	-0.138961
TBC1D5	-0.179411	0.115687	0.198901	0.065116	0.113883
TBC1D9B	0.00458128	0.974427	0.180866	0.000130191	0.0530671
TBCA	0.852438	4.1965e-07	0.28482	0.44009	-0.17087
TBCB	0.241372	0.00753424	-0.659907	0.0151901	-0.271312
TBCD	0.209767	0.00245887	0.0964092	0.0925376	-0.0341241
TBCE	0.0092299	0.353924	0.129613	0.065116	0.0362391
TBK1	0.070501	0.381565	0.0511263	0.0256128	-0.00583236
TBL1XR1	-0.268386	0.0612598	0.333229	0.000504502	0.181104
TCERG1	0.214825	0.00204653	0.430455	0.00481761	0.0649111
TCOF1	0.381704	0.00158436	0.485415	0.000223115	0.0312199
TCP1	-0.00202093	0.332812	0.389283	0.0886728	0.117794
TCP11L1	-0.0784984	0.504328	0.0743001	0.0384635	0.0459969
TEK	0.339455	0.221864	0.207095	0.00681291	-0.0398442
TERF2IP	-0.0960886	0.0167329	0.224245	0.065116	0.0964302
TES	0.839974	1.0399e-08	0.743516	0.00110603	-0.0290369
TGFB1I1	0.236635	0.0373742	0.479751	0.017978	0.0731852
TGFBR2	-0.617491	0.000134511	0.344699	0.000337129	0.289648
TGFBR3	-0.800946	2.05996e-07	0.340436	0.010735	0.34359
TGOLN2	-0.18207	0.0867457	0.395048	0.00481761	0.17373
THOC2	0.112318	0.364597	0.129438	0.00236204	0.00515362
THOP1	0.293628	8.41503e-06	0.138738	0.00481761	-0.0466265
THRAP3	-0.331936	0.00190145	0.618533	9.56646e-05	0.28612
THSD7A	-0.56633	0.000519531	0.363798	0.134285	0.279997
THUMPD1	0.0459466	0.684795	0.883607	0.000747969	0.252161
THY1	0.665577	0.00141418	0.487844	0.0162739	-0.0535029
TIA1	-0.571664	1.87929e-06	0.107799	0.0479992	0.204539
TIAL1	-0.590094	5.81118e-09	0.367883	0.00336569	0.28838
TIMM44	0.264081	0.00131185	0.688171	0.000337129	0.127664
TIMM9	0.0157193	0.878052	0.454135	0.0350417	0.131976
TIPRL	0.314883	0.000406603	0.974277	0.00215365	0.198497
TJP1	-0.373874	0.0162372	-0.627625	0.00154666	-0.0763865
TJP2	-0.0666823	0.523817	0.773133	1.30367e-06	0.252809
TLN1	-0.165295	0.00911627	0.197077	0.113502	0.109085
TLR3	-0.287444	0.0217153	0.038237	0.0479992	0.0980397
TM9SF3	-0.225721	0.0724868	0.90713	0.00236204	0.341022
TM9SF4	0.907668	4.00148e-06	1.15993	0.065116	0.0759382
TMCC3	-0.248047	0.0506123	0.263995	0.0256128	0.15414
TMED10	-0.0600695	0.794649	-0.0496798	0.539966	0.00312763
TMED2	0.104288	0.00336848	-0.783117	0.534221	-0.267135
TMEM126A	0.178666	0.151554	0.163597	0.0479992	-0.00453631
TMEM173	-0.110334	0.446784	0.734098	0.0016225	0.254199
TMEM245	-0.781866	6.86896e-10	0.21753	0.00671072	0.300848
TMEM30A	-0.354382	0.0286317	0.498286	0.00570983	0.256679
TMOD1	0.35801	0.0103508	0.127172	0.514059	-0.069489
TMOD2	-0.448749	0.00164248	1.44707	0.755911	0.570699
TMTC3	-0.613669	5.00332e-10	0.172801	0.00315123	0.236751
TNFAIP2	0.597989	9.71265e-06	0.23422	9.36217e-06	-0.109506
TNPO3	-0.292437	0.00204653	0.0912038	0.00236204	0.115487
TNS1	0.559501	0.000459948	0.48724	6.14703e-05	-0.0217526
TNS3	-0.531281	0.000112498	0.0468163	0.779488	0.174025
TOLLIP	0.0514167	0.0433424	0.874949	0.000438497	0.247908
TOM1	-0.162416	0.00682583	0.184401	0.574272	0.104402
TOM1L2	-0.992143	2.02903e-05	0.656102	0.126093	0.496171
TOMM40	0.467891	1.10771e-06	0.829963	0.0016225	0.108994
TOP2B	-0.268491	0.0373742	0.278552	0.000146045	0.164676
TP53BP1	-0.436985	2.33747e-05	0.244449	0.000227948	0.205132
TP53BP2	0.0880586	0.364597	0.48937	0.00988628	0.120807
TP53I3	0.298205	0.0248332	2.00641	0.0256128	0.514222
TPBG	0.42842	8.00329e-06	0.22168	0.0185832	-0.0622351
TPCN1	0.148898	0.0658728	0.115888	0.00210586	-0.00993702
TPD52L2	0.657073	1.55946e-07	0.0280403	0.240741	-0.189358
TPI1	0.125408	0.69953	-0.355508	0.0083565	-0.14477
TPM2	0.329524	0.233956	0.650991	2.45833e-05	0.0967712
TPM3	0.0557376	0.015379	0.269154	0.0210011	0.0642447
TPM4	0.285527	0.0532174	0.70816	8.85212e-07	0.127225
TPP1	0.228576	0.00272273	0.0644662	0.803683	-0.0494021
TPP2	-0.236455	0.0217153	0.549332	0.000714322	0.236545
TPT1	-0.0338676	0.297695	0.125242	0.60479	0.0478967
TRA2A	0.477208	6.19797e-06	0.310737	0.0350417	-0.0501127
TRAP1	-0.281171	0.000226258	0.149163	0.458445	0.129543
TRAPPC4	-0.118364	0.242585	0.682611	0.00110603	0.241117
TRAPPC5	0.797226	2.4467e-06	0.431074	0.0256128	-0.110223
TRIM21	0.282746	9.44338e-05	0.17068	0.0752582	-0.0337351
TRIM22	0.25408	0.0627502	0.519364	0.0185832	0.0798584
TRIM28	-0.134216	0.0113394	0.397905	0.00289515	0.160184
TRIM47	0.376619	4.10074e-06	0.768928	0.065116	0.118097
TRIM5	-0.0873293	0.292836	0.0971399	0.0479992	0.0555308
TRIOBP	0.232282	0.000499118	1.31078	0.150939	0.32466
TRIP10	0.35152	0.00136277	0.492441	0.294106	0.0424217
TRNT1	-0.0628839	0.592194	0.691528	0.000337129	0.227101
TROVE2	-0.550337	5.24366e-05	0.71183	0.185073	0.37995
TSG101	-0.357162	0.742922	0.840588	0.065116	0.360559
TSPAN14	0.751287	2.57137e-07	1.51702	0.0102357	0.230509
TSPAN6	0.141399	0.194949	0.399188	0.00481761	0.0776021
TTC37	-0.0289693	0.557431	0.100773	0.00481761	0.0390562
TTC38	-0.570684	3.95128e-05	-0.768099	0.0249707	-0.0594279
TTR	0.149387	0.728608	0.336627	0.204128	0.0563651
TUBA4A	0.515987	1.3121e-05	-0.299007	0.0106137	-0.245338
TUBB	0.982214	2.13051e-10	-0.503797	2.36315e-06	-0.447334
TUBB2A	0.344079	8.62871e-05	-0.930627	0.018878	-0.383725
TUBB4B	0.0294231	0.916717	-0.066833	0.968749	-0.028976
TUBB6	0.686454	3.35452e-08	-0.321001	0.017153	-0.303274
TUBGCP2	0.101058	0.302531	0.0662309	0.00481761	-0.010484
TUFM	-0.139571	0.0205098	0.355318	0.0369143	0.148977
TXLNA	-0.0125101	0.938258	0.239643	0.0256128	0.0759057
TXN	0.124904	0.422604	-0.382134	0.0050099	-0.152633
TXN2	-0.225225	0.0363976	0.563576	0.0479992	0.237453
TXNDC17	0.436038	0.00030389	0.896448	0.00233552	0.138597
TXNDC5	0.275524	0.0149388	0.537235	0.0132262	0.0787829
TXNRD1	0.0437257	0.497766	0.707026	0.00627595	0.199673
TYRO3	-0.00625418	0.880753	0.166909	0.065116	0.0521273
U2AF2	-0.560922	0.000241043	0.93641	0.000711737	0.450742
UACA	-0.805084	4.32202e-06	0.872766	1.9027e-08	0.505083
UBA6	-0.375216	0.0164446	0.794903	5.71524e-05	0.352241
UBA7	0.290753	0.000331129	0.647972	2.09246e-06	0.107534
UBE2K	0.452396	6.15949e-10	1.5513	0.0100098	0.330803
UBE2V2	0.160908	0.103794	0.672434	1.4936e-05	0.153985
UBQLN1	0.169402	0.206284	0.712114	0.00655661	0.163373
UBQLN2	-0.225649	0.000134511	0.360334	0.00148788	0.176398
UBR1	-0.443591	0.00709397	0.0551614	0.00110603	0.150139
UBXN6	-0.106426	0.157766	0.543612	0.00110603	0.195681
UCHL3	0.364712	0.0120714	0.503201	0.0318746	0.0416893
UCHL5	0.0277757	0.859449	0.221568	0.0942902	0.0583373
UFSP2	-0.127698	0.0167329	0.0959824	0.193626	0.0673347
UGDH	0.443743	0.014059	0.678954	0.00245805	0.0708057
UGP2	0.850651	2.55337e-09	-0.107582	0.375731	-0.288457
UGT1A9	-0.765283	0.656297	-0.521849	0.104201	0.073281
UMPS	0.00576285	0.823728	0.231689	0.0518151	0.0680105
UNC45A	0.0739436	0.453116	0.522756	0.00840728	0.135106
UQCR10	0.556098	0.00136277	0.318163	0.0999377	-0.0716256
UQCRB	0.370662	0.00616898	0.189744	0.0196815	-0.0544616
UQCRC1	-0.182484	0.05839	-0.0183256	0.714991	0.0494167
UQCRC2	-0.250337	8.06571e-07	-0.553007	0.0321618	-0.0911129
UQCRFS1	-0.345083	0.000540629	-0.67637	0.0050099	-0.0997273
UQCRQ	0.994778	1.61606e-06	3.92615	0.0185832	0.882431
UROD	0.239813	0.0228276	-0.624554	0.000573565	-0.260201
USO1	0.040332	0.656297	0.380502	0.478662	0.102401
USP14	-0.0161751	0.960121	-0.508933	0.0378927	-0.148335
USP15	0.0405263	0.8385	0.118866	0.0692932	0.0235825
USP39	0.0778654	0.0627502	0.185309	0.0350417	0.0323437
USP47	-0.267596	0.0286317	0.109589	0.0350417	0.113544
USP7	-0.12971	0.173865	0.705195	5.71055e-06	0.251332
USP9X	-0.484164	2.57666e-05	0.840925	5.99025e-05	0.398891
UTRN	-0.657734	3.36114e-07	0.446746	0.0092167	0.332482
VAC14	-0.0773276	0.0993278	0.790906	8.4076e-06	0.261364
VAMP2	0.146697	0.517184	0.929246	0.00841737	0.235571
VAMP3	0.235535	0.000112498	0.100054	0.875417	-0.0407838
VAMP5	0.97179	7.25567e-07	0.233791	0.592819	-0.22216
VAMP7	0.0816801	0.312402	0.814343	9.56646e-05	0.220554
VARS	0.349093	0.000441182	0.121808	0.155415	-0.0684196
VASN	-0.122826	0.18072	-0.0122939	0.60168	0.0332733
VASP	0.190231	0.0309148	0.481584	0.0481381	0.0877058
VAT1	0.635415	2.70818e-09	0.654598	0.00204493	0.0057746
VAT1L	0.074546	0.436846	0.962892	0.000747969	0.267419
VBP1	-0.0572659	0.0949077	0.654194	0.00296235	0.214171
VCL	-0.0428147	0.69953	0.800068	2.03038e-07	0.253733
VCP	-0.128836	0.557431	-0.259554	0.0605987	-0.0393501
VCPIP1	-0.147375	0.358956	-0.00245541	0.329311	0.043625
VDAC1	0.112638	0.823728	0.232068	0.598843	0.0359518
VDAC2	0.0641774	1.70597e-06	-0.734478	0.000337129	-0.240419
VDAC3	-0.0233544	0.251222	0.0467938	0.131786	0.0211167
VIM	0.152136	0.446784	-0.685633	2.6093e-06	-0.252194
VPS11	0.420913	7.68287e-10	0.627279	0.000337129	0.0621225
VPS18	0.59854	4.09798e-09	0.379369	0.000504502	-0.0659772
VPS25	0.214139	0.0532174	0.137528	0.113704	-0.0230621
VPS26A	0.247388	0.000459948	0.591445	0.0154592	0.103571
VPS28	0.474349	0.00302701	0.483089	0.00539966	0.00263089
VPS33A	0.129381	0.015379	0.100988	0.0472445	-0.0085472
VPS35	-0.0626881	0.571681	1.47245	0.0249563	0.462124
VPS37A	-0.284128	0.00245887	0.112347	0.065116	0.119351
VPS37C	-0.28843	0.000865816	-0.362117	0.135318	-0.022182
VPS45	0.959143	4.79954e-10	0.809976	7.01711e-07	-0.0449037
VPS4A	0.290478	0.000345465	0.803001	6.14703e-05	0.154285
VPS51	-0.12373	0.370261	0.147083	0.000337129	0.0815229
VPS52	-0.30208	2.97729e-05	0.114137	0.0256128	0.125294
VPS53	-0.176576	0.281245	0.197366	0.00681291	0.112568
WARS	0.22744	0.353924	0.178495	0.372744	-0.0147341
WASF2	0.365358	4.54599e-05	-0.33165	0.11378	-0.20982
WDFY1	-0.0820927	0.859449	0.345847	0.0639685	0.128823
WDR1	0.509073	0.00063245	-0.363606	0.637028	-0.262703
WDR13	0.0571124	0.866658	0.851057	0.00236204	0.239001
WDR37	0.154109	0.19691	0.129813	0.0134346	-0.00731368
WDR44	-0.0574229	0.736106	0.60564	9.36217e-06	0.199602
WDR61	0.0760595	0.229896	0.912783	0.00215394	0.251879
WDR7	-0.492574	0.00509567	0.0769476	0.0185832	0.171443
WDR81	0.469732	0.00011952	0.0204865	0.0185832	-0.135236
WDR91	-0.0208022	0.491281	0.144168	0.0256128	0.0496609
XPNPEP1	-0.0844792	0.620419	0.369873	0.000438497	0.136774
XPO1	-0.147731	0.0532174	0.983902	6.59933e-05	0.340655
XPO5	-0.178546	0.419158	0.0773878	0.0016225	0.0770439
XPO7	-0.144147	0.292836	0.634453	0.000646371	0.234382
XPOT	-0.169538	0.229896	0.696228	6.14703e-05	0.260621
XRCC6	0.15886	0.00158436	0.512096	4.2494e-05	0.106335
YAP1	0.176265	0.838371	-0.0487081	0.861897	-0.0677236
YARS2	-0.0848766	0.154581	0.349944	0.0134346	0.130894
YBX1	-0.287346	0.0116974	2.38943	0.0262063	0.805791
YBX3	0.117353	0.210104	0.52982	0.495995	0.124165
YES1	-0.218284	0.0778743	0.911371	0.00328577	0.34006
YTHDF3	-0.141158	0.292836	0.187861	0.0350417	0.0990444
YWHAB	0.163178	0.0363976	-0.269322	0.00332432	-0.130195
YWHAE	-0.14837	0.627699	-0.161664	0.161953	-0.00400203
YWHAG	0.0139609	0.677241	-0.614027	5.49186e-07	-0.189043
YWHAH	0.39683	3.16232e-08	-0.329659	0.0016964	-0.218695
YWHAQ	0.0603783	0.170457	-0.429531	9.48693e-05	-0.147477
YWHAZ	-0.0500541	0.585611	-0.679141	6.96365e-08	-0.189374
YY1	0.0746505	0.115687	0.186819	0.0016225	0.033766
ZC3HAV1	-0.00309829	0.938258	0.837345	6.01682e-06	0.252999
ZFR	-0.330205	0.000112498	0.17527	0.00962899	0.152163
ZNF185	0.218245	0.049335	-0.51109	0.0107789	-0.219552
ZNF512	-0.0413821	0.845343	1.37308	0.0185832	0.425795
ZRANB2	-0.0174302	0.916717	0.360162	0.0160799	0.113667

## Sheet: 1152 DEGs
Supplementary Table S5.3: The protein-per-mRNA FC ratio analysis for 1152 differentially expressed genes.
GeneSymbol	Log2FC_mRNA	FDR	Log2FC_protein	FDR	log10FC ratio
A1BG	1.03685	1.26041e-06	-0.0103078	0.851836	-0.315226
A2M	-2.20533	7.10881e-08	0.686607	0.000735397	0.870561
AAMDC	0.854791	1.87929e-06	2.48545	3.8883e-05	0.490878
ABAT	-1.37396	1.78843e-08	-1.84804	1.20064e-05	-0.142712
ABCF1	0.383088	2.55337e-09	1.29819	4.08497e-07	0.275474
ABHD14B	-0.418731	1.52972e-06	-1.12213	1.02621e-07	-0.211743
ABLIM2	-0.485195	6.77355e-05	1.03077	0.000879978	0.456351
ACAA2	-0.744498	2.21793e-08	-1.31168	0.000628717	-0.17074
ACADSB	-1.10664	1.24373e-08	0.0393845	0.126597	0.344988
ACAT1	-0.969006	1.87929e-06	-1.13903	0.00132435	-0.0511818
ACLY	0.574583	0.000406603	2.34438	8.48207e-08	0.532761
ACSF2	-1.43832	1.38978e-07	-1.13652	0.0479992	0.0908518
ACSL3	-0.247869	0.0116974	1.21532	0.000223115	0.440465
ACSM2A	-1.63308	2.43047e-07	-2.17779	0.000186842	-0.163975
ACSM2B	-1.68345	3.54866e-07	-2.10957	6.7136e-05	-0.128274
ACTN1	1.6495	2.70125e-05	-0.653055	2.43726e-07	-0.693137
ACTR1A	0.140597	0.00245887	1.20873	1.48513e-06	0.32154
ACTR1B	1.2441	7.68287e-10	0.945375	0.00113794	-0.0899244
ACY1	-1.88114	2.82786e-08	-2.79716	7.91052e-08	-0.27575
ACYP2	0.477365	2.33747e-05	1.64694	0.000504502	0.352076
ADH1B	2.36266	1.2477e-06	3.82891	2.16627e-09	0.441385
ADIRF	1.06809	5.88464e-06	0.432062	0.205331	-0.191464
ADK	-0.12562	0.393245	1.00967	0.000554821	0.341757
ADPRH	1.15484	5.82057e-10	0.539649	0.00236204	-0.185192
ADPRHL2	0.118472	0.0778743	1.90174	2.71803e-06	0.536817
ADSS	0.36582	1.44734e-06	1.26092	0.000248507	0.269453
AEBP1	1.98213	1.44734e-06	3.16965	7.59279e-08	0.35748
AFM	-1.84333	3.35775e-09	1.12336	0.00101652	0.893061
AGK	1.0524	3.08118e-05	2.61853	0.000146045	0.471453
AGMAT	-1.58441	1.21247e-07	-1.5368	0.0530389	0.0143318
AGT	-1.54299	1.01518e-06	-0.220439	0.209617	0.398129
AHCYL2	-0.436973	0.000198749	2.25779	7.88344e-06	0.811206
AHSA1	0.0024581	0.895087	2.71565	0.00336569	0.816753
AIDA	-0.263815	0.0393948	1.37791	1.68231e-05	0.494208
AIF1	-0.0900261	0.297695	-1.11797	7.36766e-06	-0.309442
AIF1L	0.390583	9.24214e-06	-1.53347	9.47484e-06	-0.579198
AIP	0.154342	0.123062	1.15731	4.77701e-05	0.301924
AK1	1.37695	1.38978e-07	-0.664765	1.65214e-05	-0.614616
AKAP12	-0.276074	0.276432	1.22973	5.49186e-07	0.453291
AKR1A1	-0.180387	0.43469	-1.70067	9.42061e-08	-0.45765
AKR1B1	0.163646	0.809713	-1.06792	4.2476e-06	-0.37074
AKR7A3	-2.47268	1.56684e-09	-1.30878	0.0474091	0.350368
ALDH1L1	-1.74302	1.11061e-07	-1.67629	6.72049e-06	0.0200875
ALDH2	-0.857756	8.76636e-09	-1.83833	8.27767e-05	-0.295184
ALDH4A1	-0.636086	0.000459948	-1.85351	2.2402e-06	-0.366482
ALDH6A1	-1.67366	1.31004e-08	-2.14656	1.23778e-06	-0.142357
ALDH8A1	-2.00781	1.14743e-08	-0.500136	0.00069102	0.453855
ALDOB	-2.37482	1.858e-08	-3.41173	6.80117e-09	-0.312139
AMBP	-0.324473	0.00861997	3.51979	5.73872e-10	1.15724
ANG	-0.0256883	0.964276	4.31407	1.52419e-05	1.3064
ANGPTL3	-1.87312	8.01806e-09	0.49935	0.00336569	0.714184
ANGPTL6	0.0798742	0.656297	1.84475	6.80366e-07	0.53128
ANK3	-1.03787	1.94221e-07	0.252145	0.00361589	0.388334
ANP32A	-0.765379	5.81118e-09	3.34023	7.37155e-08	1.23591
ANP32B	0.0344054	0.8385	4.5802	5.73872e-10	1.36842
ANPEP	-0.365237	0.0716234	-1.56543	3.71873e-06	-0.361294
ANXA3	0.78642	0.0241355	1.53792	5.3546e-06	0.226223
AOC1	-1.32401	1.05828e-05	0.906055	0.0305938	0.671318
AOC3	1.74579	5.42831e-07	1.80544	2.34375e-05	0.0179561
AP1G1	-0.0548286	0.736106	1.25972	7.7664e-06	0.39572
AP1M1	0.00500779	0.93059	1.63312	0.00030537	0.490111
AP1S1	0.223787	0.220813	1.39004	0.000223115	0.351078
AP2M1	0.0940224	0.000198749	1.08	4.41938e-05	0.296809
AP2S1	0.29381	0.035435	1.25659	0.000605169	0.289827
AP3B1	-0.274701	0.0309148	1.18771	4.44996e-06	0.44023
AP3D1	0.0180838	0.996538	1.11138	0.000135919	0.329113
AP3M1	0.0337261	0.728608	1.11218	1.49622e-06	0.324647
AP3S1	-0.0284125	0.504328	2.6169	7.01711e-07	0.796319
APEX1	0.148771	0.0886789	1.60746	4.72585e-09	0.43911
API5	-0.23071	0.0793489	1.63403	1.32626e-07	0.561343
APMAP	-0.0997209	0.18072	1.97785	6.45603e-09	0.625411
APOC1	3.28552	7.33789e-09	5.97657	1.98547e-08	0.810089
APOC2	-0.043577	0.123838	3.22311	5.8382e-07	0.983371
APOC3	-1.02142	0.000366617	0.103649	0.843335	0.33868
APOD	0.466778	0.0949077	1.51278	6.29871e-05	0.314877
APOE	-1.32159	2.71907e-07	3.32366	1.85583e-09	1.39836
APOH	-1.79761	2.091e-08	1.23656	1.28589e-05	0.913376
APOM	-1.7547	2.3002e-07	1.80549	0.000146045	1.07172
APP	-1.36857	5.82057e-10	1.85305	2.45833e-05	0.969805
ARCN1	-0.0837457	0.8385	2.79147	5.73872e-10	0.865525
ARF6	-0.206246	0.00911627	-1.22197	9.42061e-08	-0.305762
ARFIP1	-0.0246258	0.831255	1.19597	0.000363514	0.367435
ARHGAP1	0.321989	0.00827258	1.05644	4.93275e-06	0.221091
ARHGAP18	0.0286618	0.909781	1.2443	2.45833e-05	0.365942
ARHGDIB	-0.152017	0.550705	1.8332	2.0787e-08	0.59761
ARHGEF10	-1.00323	3.70744e-06	0.0383552	0.0185832	0.313548
ARHGEF6	-0.105693	0.72153	1.13952	2.45833e-05	0.374846
ARHGEF7	1.28207	8.2208e-09	0.797272	7.14376e-05	-0.145938
ARL1	-0.164224	0.00117497	2.28731	0.000356071	0.737987
ARL6IP5	0.170687	0.0144939	1.7041	3.43739e-06	0.461602
ARL8A	-0.29639	1.52972e-06	3.35182	0.00110603	1.09822
ARPC1B	1.57948	2.21498e-10	1.0421	3.11381e-05	-0.161767
ARPC2	0.560291	1.104e-08	1.00202	4.93275e-06	0.132975
ARPC3	-1.34115	2.43047e-07	-0.012542	0.895876	0.39995
ARPC4	2.05196	2.6397e-10	-0.112649	0.71844	-0.651613
ARRB1	0.44382	0.00204653	1.27232	0.00503933	0.249404
ASAH1	-0.459747	6.15144e-07	3.13447	7.1826e-10	1.08197
ASMTL	0.137154	0.0294305	1.99757	6.92522e-05	0.560042
ASNA1	0.320874	0.0017714	1.41586	2.91285e-06	0.329622
ASPA	-1.3814	1.50844e-09	1.36181	2.09246e-06	0.825789
ASPH	-0.336597	0.000540629	1.75164	4.1942e-08	0.62862
ASPN	1.88552	1.24503e-08	3.01183	1.24032e-06	0.339051
ASS1	-0.224399	0.00507571	-2.58117	3.0021e-08	-0.709457
ATG7	1.69112	5.1767e-08	0.333223	6.14703e-05	-0.408769
ATP1A2	0.0591931	0.842513	1.7803	5.12328e-06	0.518103
ATP1B3	0.514643	2.99601e-08	2.32264	9.36217e-06	0.544261
ATP6V1A	-0.364228	1.84257e-05	-1.32417	4.41769e-07	-0.288972
ATP6V1B2	-0.375917	1.0747e-05	-1.26582	4.1942e-08	-0.267889
AZGP1	-1.76714	1.49271e-07	0.291694	0.134547	0.61977
B2M	-1.56045	5.26304e-07	4.22752	0.00010447	1.74236
BANF1	0.263774	0.0113394	2.16125	5.60249e-05	0.571197
BASP1	2.25925	2.04272e-09	3.21526	1.21638e-09	0.287786
BAX	2.60559	2.13051e-10	1.45478	0.000237594	-0.346427
BBOX1	-0.8357	0.00696903	-2.13206	4.54079e-06	-0.390244
BCAM	-1.18439	4.10829e-10	-0.567088	9.73279e-05	0.185826
BCAP31	0.29225	0.0393988	2.43425	8.02143e-05	0.644807
BCL2L13	-0.124855	0.101537	2.44624	0.000123486	0.773978
BGN	0.384722	0.170457	5.88382	5.9075e-10	1.65539
BHMT	-2.48075	7.33789e-09	-3.09483	2.23542e-08	-0.184858
BHMT2	-1.68896	4.24575e-08	-4.05324	2.08629e-09	-0.711719
BLVRA	0.335153	0.00361189	1.0908	0.000337129	0.227471
BLVRB	0.338061	0.00597806	-2.032	1.27221e-09	-0.71346
BPHL	-1.32166	1.38509e-08	-0.131255	0.843197	0.358348
BSG	-0.313788	4.10074e-06	1.039	0.00481761	0.407231
BUB3	-0.0268282	0.491281	1.74886	5.61252e-05	0.534535
BZW1	0.136771	0.0724868	1.69865	1.71823e-08	0.470173
C11orf54	-0.785879	2.57137e-07	-1.0264	0.00373022	-0.0724051
C12orf57	1.0704	1.74855e-07	1.44286	0.000163859	0.112123
C1orf123	0.165233	0.0949077	1.87364	0.0016225	0.514281
C1orf198	-0.176502	0.387349	2.09571	1.52419e-05	0.684005
C1QA	2.79833	2.21793e-08	2.14437	0.00681291	-0.196863
C1QB	2.23479	2.86767e-07	4.06521	3.58886e-09	0.55101
C1QBP	-0.181503	0.00616898	2.90731	0.00140865	0.929824
C1QC	2.33813	7.17669e-07	4.82146	7.1826e-10	0.747554
C1R	0.336532	0.0004236	2.36475	2.04659e-08	0.610554
C1S	0.570461	0.000146976	2.68503	2.43281e-07	0.636548
C2	0.782912	0.000247277	2.8533	1.32626e-07	0.62325
C3	1.77304	4.63267e-05	2.73161	1.93817e-09	0.288559
C4A	-0.115561	0.606339	3.4739	2.05033e-09	1.08054
C7	2.38268	9.45817e-07	4.80574	1.85583e-09	0.729414
C9orf64	-0.0722104	0.120605	1.21836	2.245e-06	0.388499
CA2	-1.70274	3.41991e-09	-2.54258	7.16965e-10	-0.252815
CACNA2D1	-0.814317	1.2523e-05	1.07838	3.8883e-05	0.569758
CACYBP	0.0358065	0.786747	2.21807	6.16546e-06	0.656928
CALB1	-2.00376	2.33321e-06	-1.75901	0.00372935	0.0736784
CALD1	0.375678	4.446e-07	1.08101	1.60689e-07	0.212325
CALML3	-1.99775	3.65788e-08	-1.22663	0.0323165	0.232131
CALU	0.591135	2.86767e-07	1.23285	0.000223115	0.193176
CAMK2D	-0.00533607	0.859449	1.23307	2.03038e-07	0.372796
CAPG	1.24228	0.000459948	0.488141	0.0817026	-0.227019
CAPRIN1	-0.12807	0.0886789	1.12217	5.22719e-06	0.376361
CARHSP1	1.65077	5.00332e-10	3.13793	0.000146045	0.447678
CARS	0.403544	0.000933841	2.03546	1.15972e-08	0.491256
CASK	0.225788	0.0344981	1.06564	1.36586e-06	0.252821
CAT	-0.648043	1.57273e-08	-1.74497	2.48191e-09	-0.330208
CAV1	1.47255	3.55179e-08	2.0654	0.000309839	0.178466
CBR3	1.28106	6.15949e-10	2.12479	0.0016225	0.253987
CBX5	-0.404783	3.44036e-05	1.63331	0.000337129	0.613527
CCDC22	-0.149175	0.000865816	1.19018	9.13423e-05	0.403187
CD151	1.37029	4.10829e-10	2.30514	0.0134346	0.281417
CD44	1.38473	3.20571e-07	3.45107	4.1942e-08	0.622031
CD47	-0.204273	0.18072	3.36359	0.000278239	1.07403
CD55	0.400839	3.02129e-06	1.3415	0.000146045	0.283167
CD5L	1.02216	0.00284357	3.27421	3.06701e-08	0.677934
CD74	-0.628301	0.00136277	1.25929	0.00127869	0.568222
CD9	1.24042	8.49247e-07	4.06106	0.000747969	0.849096
CD99L2	1.36173	3.41837e-10	1.55204	0.00110603	0.0572873
CDC37	-0.0721138	0.530448	1.01289	0.00556314	0.326617
CDC42BPA	-1.17939	5.02604e-10	0.760933	1.32626e-07	0.584094
CDC42BPB	-2.35042	2.13051e-10	0.578694	3.17834e-06	0.881751
CDH11	1.29818	1.01591e-05	0.351452	0.00110603	-0.284992
CDH16	-1.28305	1.78343e-06	-0.447147	0.893599	0.251631
CDIPT	0.246668	0.000291627	1.17384	0.0016225	0.279107
CFD	1.20158	1.6701e-05	1.8492	0.00010839	0.194951
CFH	0.853646	0.00361189	2.30793	5.9075e-10	0.437783
CFHR1	0.311546	0.0582087	5.90476	0.000223115	1.68373
CFP	0.145541	0.449287	3.56709	7.01711e-07	1.02999
CHDH	-1.64672	7.27545e-08	-0.517598	0.662916	0.3399
CHID1	0.627327	6.01904e-05	2.20644	0.00110603	0.475359
CHMP2A	0.18673	0.0809836	1.44507	0.00336569	0.378797
CHMP5	-0.103983	0.0690946	1.50569	0.000835432	0.484559
CHST13	-0.558973	0.00697781	3.54515	0.000146045	1.23546
CIRBP	0.724154	2.57137e-07	-1.00146	2.50427e-07	-0.51946
CISD1	-0.0813496	0.283294	3.95149	1.32626e-07	1.214
CISD2	0.0847095	0.292836	1.24354	0.00681291	0.348843
CKB	-0.583083	8.41503e-06	-1.51455	4.88538e-08	-0.280399
CLC	0.485723	0.18661	2.02471	0.00481761	0.46328
CLEC11A	0.883728	9.45817e-07	1.33723	0.00481761	0.136517
CLEC3B	0.0785061	0.845343	2.71672	8.78131e-09	0.79418
CLIC5	0.45736	0.0886789	-1.69862	2.08629e-09	-0.649015
CLINT1	-0.0116803	0.471888	1.6369	3.14328e-06	0.496273
CLTA	1.09295	2.02903e-05	1.72534	0.00121978	0.190367
CLTB	0.219929	0.0193573	1.81234	3.57797e-05	0.479364
CLU	0.437659	0.0867457	2.96349	2.48191e-09	0.76035
CMAS	-0.0123866	0.465601	3.64319	4.1942e-08	1.10044
CMBL	-1.60112	2.82786e-08	-1.27465	0.00137649	0.0982773
CNDP2	-0.165702	0.0335567	-1.28427	8.28926e-09	-0.336721
CNN1	2.32155	6.07606e-07	3.22861	1.24032e-06	0.273053
CNN3	-1.00187	9.99218e-08	0.229546	0.0330917	0.370694
CNRIP1	0.285091	0.0760285	2.1544	0.000504502	0.562717
CNTN1	-0.427978	0.0217153	1.13364	3.45864e-06	0.470095
COL12A1	-0.413475	0.0103411	3.85171	5.73872e-10	1.28395
COL14A1	1.46689	0.000363823	2.89133	6.61834e-09	0.428801
COL15A1	1.83424	2.46462e-07	2.73363	5.73872e-10	0.270742
COL18A1	-0.0747867	0.465601	1.02915	5.77653e-08	0.332317
COL1A1	5.48455	2.43738e-09	6.57037	8.27308e-10	0.326865
COL1A2	3.70792	1.38509e-08	6.03	3.08076e-09	0.699018
COL21A1	0.664326	0.0107365	1.83547	0.00681291	0.352551
COL3A1	2.10522	8.82032e-06	3.00515	1.24032e-06	0.270907
COL4A1	0.540302	0.0037358	2.3551	4.4765e-06	0.546308
COL4A2	0.975687	4.55344e-06	1.63506	3.19219e-09	0.19849
COL4A5	-0.181131	0.108336	2.09954	0.00965413	0.68655
COL6A1	0.917701	2.33747e-05	2.43291	7.91772e-10	0.456123
COL6A2	2.60621	4.09798e-09	2.64382	8.18615e-10	0.0113223
COL6A3	0.953586	0.00385517	2.34217	7.1826e-10	0.418005
COL8A1	2.87577	1.81381e-06	1.43543	0.000747969	-0.433586
COLGALT1	1.26149	3.11176e-10	1.99168	1.24032e-06	0.21981
COMMD3	0.182799	0.0211082	2.03708	0.00681291	0.558193
COMMD4	0.380001	0.00800805	2.02569	0.000504502	0.495401
COMP	2.89943	7.5586e-06	0.627871	0.0479992	-0.683806
COPA	0.173436	0.101537	1.34048	6.09823e-07	0.351316
COPB1	-0.0487446	0.981419	1.29311	7.01711e-07	0.40394
COPE	-0.739076	6.56541e-05	1.13954	0.000970879	0.565521
COPS6	0.0802391	0.221864	1.64792	1.7098e-05	0.47192
COPS8	-0.0946917	0.023479	1.57332	2.33971e-05	0.502123
COPZ1	1.7377	2.13051e-10	0.208258	0.343845	-0.460408
CORO1A	0.434337	0.0221792	1.75771	6.26294e-07	0.398375
CORO1B	0.617352	3.63233e-09	1.32792	3.48978e-07	0.213903
CORO1C	0.866332	0.000406603	2.88578	1.84249e-09	0.607915
COX4I1	0.275297	0.0658728	1.52719	3.61859e-06	0.376856
COX5B	0.449167	0.0106822	3.16635	9.3208e-08	0.817954
COX6B1	0.709894	0.000112498	-1.99987	0.00248853	-0.815722
CPM	-0.236942	0.674342	1.84459	1.32626e-07	0.626604
CPNE2	0.102572	0.133995	1.00258	0.000138771	0.270929
CPPED1	-0.247384	0.0211082	1.14068	0.00243498	0.417848
CPSF6	0.028931	0.422604	1.17144	3.12586e-07	0.34393
CPT1A	-0.474495	0.000203252	1.1451	2.50958e-07	0.487546
CR1	-0.967091	1.31004e-08	-1.82366	2.85739e-07	-0.257852
CRTAC1	0.800001	0.0838791	1.03335	0.000223115	0.0702449
CRYL1	-0.951233	1.858e-08	-1.75334	1.73322e-06	-0.241459
CRYM	-2.03628	7.73189e-09	-2.791	0.00208015	-0.227192
CSDE1	-0.156691	0.0278267	1.49976	2.31702e-08	0.498643
CSE1L	0.0278588	0.405157	1.48033	8.42746e-08	0.437237
CSK	0.3525	0.00190145	1.04504	9.84208e-07	0.208474
CSNK1A1	-0.36907	0.000167036	1.18535	0.000146045	0.467927
CSPG4	1.21996	5.1319e-06	1.59523	8.68102e-10	0.112968
CSRP2	-0.00800043	0.59936	1.18073	0.000255522	0.357843
CTBP1	0.213539	0.00490771	1.15017	0.00121807	0.281954
CTNNA1	-0.0504481	0.484908	2.10234	1.84283e-08	0.648052
CTSA	0.0721629	0.465601	1.22731	3.45864e-06	0.347734
CTSC	0.920814	0.0124452	1.76293	7.04067e-06	0.253503
CTSZ	-0.198195	0.0221792	2.49492	3.48018e-05	0.810707
CUBN	-2.28229	3.14557e-10	-1.22229	1.02233e-05	0.319092
CUL3	0.143124	0.18764	1.01726	6.14557e-05	0.263142
CXADR	-0.114288	0.251222	1.35049	0.000904237	0.440942
CXCL12	-0.28967	0.880753	1.75263	0.00336569	0.614794
CYB5R1	0.134049	0.0690946	4.03595	7.1826e-10	1.17459
DAAM2	2.05549	2.13051e-10	1.21112	2.64321e-07	-0.254179
DAZAP1	-0.276536	0.000303428	1.44661	2.46796e-05	0.518719
DBI	0.551353	0.00282172	1.98448	2.09353e-07	0.431415
DCN	-0.976577	5.59143e-06	5.0695	1.32626e-07	1.82005
DCPS	1.0622	2.13051e-10	0.924576	2.28653e-07	-0.0414278
DCTN4	-0.24199	0.000406603	2.13728	6.6667e-08	0.71623
DCXR	-1.20495	2.99601e-08	-1.76485	5.33811e-05	-0.168547
DDAH1	-1.59884	1.84899e-08	-0.0700287	0.980041	0.460219
DDAH2	1.47016	2.13051e-10	1.33336	0.022803	-0.0411833
DDC	-2.16241	1.38509e-08	-1.55094	0.00135208	0.184072
DDT	-0.319442	0.0167329	-2.45855	0.000115368	-0.643936
DDX17	-1.03123	3.63233e-09	3.00674	7.21747e-06	1.21555
DDX21	0.434708	1.24373e-08	1.7396	6.14703e-05	0.392811
DDX39A	0.267679	0.0017714	2.86409	0.00110603	0.781599
DDX5	-0.0438192	0.831255	2.59836	3.04903e-09	0.795375
DDX6	-1.11259	3.41837e-10	2.29834	1.72516e-09	1.02679
DEK	0.275104	5.37917e-08	2.03659	1.32626e-07	0.53026
DHRS7	-1.36084	0.000373824	2.11215	4.1942e-08	1.04547
DHX15	0.939646	7.97266e-08	1.20009	1.87245e-07	0.0784011
DHX9	0.0953528	0.225827	1.20614	7.01711e-07	0.334381
DIABLO	0.380406	7.88288e-05	2.33822	2.40844e-05	0.589361
DIAPH1	-0.215567	0.283289	1.40295	1.4937e-07	0.487223
DLD	-0.314635	1.55946e-07	1.50771	0.00110603	0.548579
DMGDH	-1.7694	7.79486e-08	-0.542621	0.0244934	0.369299
DNAJA1	0.0616831	0.110823	1.71948	1.54688e-06	0.499047
DNAJA2	-0.294133	8.96101e-07	1.45061	2.77583e-05	0.525219
DNAJB1	1.13904	1.104e-08	2.88484	0.000223115	0.525539
DNAJB11	0.20282	1.58998e-05	2.46997	0.000646542	0.682481
DNAJC13	-0.520458	0.00174197	1.0819	2.39926e-07	0.482357
DNAJC8	0.442958	1.78343e-06	1.77901	0.00962899	0.402192
DNM3	0.119483	0.18764	2.86619	2.69663e-08	0.826842
DNPH1	-0.251576	0.0393988	-2.57938	1.53409e-06	-0.700739
DOCK5	-1.60173	2.13051e-10	0.246817	0.000504502	0.556467
DPEP1	-1.93468	8.40282e-08	-2.98087	7.01711e-07	-0.314934
DPM1	-0.17633	0.000279406	1.87752	0.000337129	0.61827
DPP3	1.5992	2.10286e-06	0.419189	0.294411	-0.355219
DPP4	-0.321577	0.0949077	-1.23996	0.000147326	-0.27646
DPP6	-1.12256	8.96101e-07	-0.461622	0.172852	0.198961
DPY30	-0.102456	0.57884	2.08191	0.000146045	0.657561
DPYS	-2.16736	1.80826e-08	-2.33037	1.60689e-07	-0.0490727
DRAP1	0.714783	1.0399e-08	1.08	3.8883e-05	0.109942
DUSP23	0.429886	0.00282172	1.57946	6.14703e-05	0.346057
DUT	-0.0556987	0.491281	1.58892	0.000166113	0.495079
DYNC1H1	-1.49895	4.19693e-10	0.574748	0.000116436	0.624245
DYNC1LI1	-0.0254244	0.809713	1.70917	3.01361e-07	0.522166
DYNLRB1	1.14393	4.79679e-06	0.920453	0.00905677	-0.0672729
ECHDC1	-0.577701	3.41837e-10	2.82384	0.000118094	1.02396
ECHDC3	-1.33762	2.86089e-09	-0.732002	0.00681695	0.182311
ECHS1	-1.24673	5.37917e-08	-1.25706	5.38684e-05	-0.00310873
ECM1	1.91345	2.50631e-08	1.95521	2.03038e-07	0.0125726
EDF1	0.78877	7.25567e-07	1.48095	0.000322907	0.208367
EEF1E1	0.157821	0.348712	1.41386	0.00126844	0.378105
EFEMP1	-0.8537	9.24214e-06	3.50483	5.73872e-10	1.31205
EFHD2	0.471261	7.60887e-06	1.04601	0.00496861	0.173017
EFTUD2	0.382242	0.00302701	1.75055	1.61977e-08	0.411901
EHD2	0.601406	2.87243e-06	1.09569	1.57931e-05	0.148793
EHD3	-1.16834	1.55946e-07	-0.686034	8.66348e-05	0.145188
EHHADH	-1.17681	1.04734e-07	-1.05406	0.753922	0.0369522
EIF1	-0.0142809	0.758065	1.47002	0.000381398	0.446819
EIF2AK2	-0.279474	0.0248332	1.00673	0.000440827	0.387187
EIF2S1	0.141835	0.221864	2.62193	7.55167e-08	0.746583
EIF2S2	0.282191	0.000479201	1.74766	7.59279e-08	0.441151
EIF3A	-0.123422	0.00753424	1.20677	3.3497e-07	0.400428
EIF3B	0.0807048	0.113271	1.80093	8.1636e-05	0.517838
EIF3D	0.342344	0.00170539	2.11793	4.57605e-08	0.534506
EIF3F	0.637391	0.00457852	1.62828	3.09381e-06	0.298287
EIF3H	-0.0602277	0.0612598	3.31888	5.49186e-07	1.01721
EIF3I	-0.164698	0.873799	2.48989	5.9075e-10	0.799112
EIF3J	0.463886	1.35896e-09	3.24071	2.236e-07	0.835907
EIF3K	-0.0118723	0.823728	1.6521	8.43744e-07	0.500905
EIF3L	0.374679	0.000159787	2.15647	0.00126376	0.536373
EIF4A3	-0.234753	0.255744	1.05453	6.77794e-07	0.388114
EIF4E	-0.0686417	0.167348	1.06643	0.00223999	0.34169
EIF4G1	0.00947242	0.620419	1.63837	2.84535e-09	0.490348
EIF4G2	-0.123331	0.27852	1.41921	2.63031e-09	0.464351
EIF4H	1.13534	2.13051e-10	-0.67439	0.00296235	-0.544782
EIF5	0.133051	0.0188027	1.06605	0.000516959	0.280861
EIF6	0.171185	0.145436	1.79802	0.000313144	0.489726
ELAVL1	-0.0822061	0.0927617	1.31573	2.03861e-05	0.420821
ELN	2.61207	2.08377e-08	0.577942	0.065116	-0.612333
EMC2	-0.152224	0.0188027	1.30141	0.00681291	0.437588
EMCN	-2.02174	1.31536e-07	0.376523	0.0256128	0.72195
EMD	-0.283681	0.000198749	2.79121	1.22541e-06	0.925634
EMILIN1	2.00686	2.17824e-10	1.94281	5.77653e-08	-0.0192803
EML1	-0.222184	0.173865	1.55944	0.000121553	0.536323
EML2	2.54127	8.98561e-10	0.39125	0.0998418	-0.64722
EML3	-0.0215717	0.831255	1.02045	0.000146045	0.31368
ENAH	0.315114	0.114149	1.71682	2.45833e-05	0.421955
ENDOD1	0.0610779	0.517184	1.31087	1.36701e-05	0.376224
ENG	-0.298332	0.023479	1.96457	4.01747e-08	0.681201
ENO2	1.46237	8.7055e-10	-0.658259	0.209022	-0.638372
ENSA	0.464347	4.79954e-10	2.52457	2.45833e-05	0.620189
EPB41	-1.0287	6.32796e-08	-0.800197	0.116417	0.0687852
EPHX2	-1.33642	1.02685e-09	-0.623782	0.0139826	0.214524
EPN2	0.69489	1.82949e-09	1.15908	0.00131028	0.139735
EPRS	-0.0226066	0.923151	1.13217	5.14514e-08	0.347623
ERAP1	0.103312	0.613487	1.25257	1.19122e-07	0.34596
ERGIC1	0.234409	0.0690946	1.69565	1.77608e-05	0.439876
ERLIN2	-0.175854	0.0612598	1.71375	0.000125544	0.568828
ERMP1	-0.188104	0.167348	6.09926	0.00236204	1.89269
ERP29	0.460436	1.02228e-05	2.40117	9.61498e-08	0.584221
ERP44	-0.164346	0.00597806	1.31874	8.82699e-06	0.446453
ESYT2	-0.0330872	0.750565	2.10487	4.09193e-08	0.643588
ETF1	0.0683839	0.101537	1.73107	1.72516e-09	0.500518
EWSR1	1.73248	6.49787e-10	1.14684	0.000588015	-0.176295
EXOC3	0.0715995	0.938258	1.177	9.36217e-06	0.332758
EXOC3L2	-0.147963	0.405157	1.29505	3.45864e-06	0.43439
EXOC4	1.18572	2.13051e-10	0.869081	1.40649e-05	-0.0953171
F13A1	1.04798	0.0356222	2.62809	2.09951e-09	0.475661
FABP1	-2.16259	1.07334e-08	-1.07218	0.00962899	0.328246
FABP4	1.17756	0.000331129	4.15851	7.08545e-10	0.897354
FABP5	1.71196	2.09455e-08	2.18389	2.93601e-05	0.142063
FAH	-1.14657	8.25403e-05	-0.77041	0.00163427	0.113237
FAHD1	-0.654703	9.42232e-08	2.28026	7.59279e-08	0.883512
FAM120A	-0.135113	0.0211082	1.72532	7.1826e-10	0.560046
FAM129A	0.386757	0.0221792	1.05381	0.000146045	0.200803
FAM162A	0.284327	0.170457	1.12081	0.00621794	0.251807
FAM49B	0.388629	0.00170539	1.77496	7.01711e-07	0.417327
FARP1	-0.0166602	0.750565	1.42073	1.32626e-07	0.432697
FARSB	0.107275	0.27852	1.52829	1.56525e-08	0.427769
FAT1	-1.12744	2.41693e-10	0.141563	0.065116	0.382009
FBL	1.46481	7.9116e-09	2.72648	3.009e-09	0.379799
FBLIM1	1.46598	2.18361e-07	1.4948	3.46428e-05	0.0086785
FBLN1	2.46089	5.03177e-08	1.34125	2.236e-07	-0.337047
FBLN2	1.72917	3.80661e-05	0.638752	3.90388e-06	-0.328248
FBLN5	1.73581	3.20571e-07	2.91364	5.99083e-09	0.354564
FBN1	0.118363	0.893519	2.34484	7.57983e-10	0.670236
FBP1	-2.31316	4.87174e-09	-2.98494	1.62723e-08	-0.202227
FCGRT	-0.179636	0.0278267	1.53336	1.2931e-06	0.515664
FCN3	0.134072	0.887927	1.16024	0.000223115	0.308908
FDPS	0.221483	0.0760285	2.48912	7.59279e-08	0.682627
FERMT3	0.651946	4.70986e-07	1.70493	1.61061e-06	0.316981
FHL1	0.219434	0.110823	1.11237	5.66513e-06	0.268799
FHL2	1.72604	3.55179e-08	1.05779	4.0446e-05	-0.201164
FKBP2	0.921557	6.87985e-07	1.44597	3.6225e-05	0.157863
FKBP3	0.0105965	0.453116	2.83631	8.99e-05	0.850625
FKBP4	0.637905	3.63233e-09	1.00454	4.97792e-05	0.110369
FKBP5	-0.141618	0.422604	1.18574	1.1132e-05	0.399575
FKBP9	0.259703	0.049335	1.94589	2.45833e-05	0.507592
FLNA	1.54134	2.71999e-06	0.912147	2.26067e-09	-0.189407
FLNB	0.154537	0.316912	1.02453	1.05906e-08	0.261895
FLNC	0.488812	0.0334052	1.49405	1.68605e-07	0.302606
FLOT2	0.0487086	0.118045	1.48648	5.3993e-07	0.432811
FLT4	0.0589362	0.758065	1.17693	0.000223115	0.336549
FMN2	-1.24425	9.01578e-10	0.010704	0.844295	0.377778
FMO1	-1.96143	9.99218e-08	-0.807193	0.918365	0.347461
FMR1	-0.216909	0.00385517	2.09719	9.67115e-05	0.696612
FN1	3.96512	6.11395e-08	1.50578	2.41302e-09	-0.740336
FN3K	-1.7901	2.13051e-10	0.147895	0.184224	0.583395
FNBP1	0.253071	0.0270687	1.03393	0.00199623	0.235061
FTCD	-1.63888	1.71242e-07	-3.21498	1.06629e-08	-0.474455
FUBP3	1.22392	2.13051e-10	0.305995	0.176212	-0.276322
FUS	1.96066	2.17824e-10	2.36629	1.93817e-09	0.122107
FXR1	-0.132775	0.128404	1.9042	2.50805e-05	0.613191
GALM	-1.18006	4.78925e-08	-2.06764	1.28771e-05	-0.267188
GANAB	1.61055	1.2079e-09	0.511821	2.69568e-05	-0.33075
GART	0.351881	0.000406603	1.24515	1.04285e-05	0.268902
GAS2	-0.513824	0.00542597	1.59681	7.7664e-06	0.635365
GATM	-2.75654	2.04272e-09	-2.5592	1.90384e-07	0.0594037
GBE1	-0.123559	0.0778743	2.44213	5.26607e-09	0.772348
GBP1	0.135775	0.484908	1.62964	2.77065e-07	0.449698
GCA	-0.266031	0.000933841	1.14049	0.000146045	0.423404
GDA	-1.49064	2.13593e-07	-0.865076	0.000149935	0.188314
GFPT1	-0.195775	0.0675013	1.58536	1.31162e-07	0.536176
GGACT	-1.35481	1.73337e-06	0.0218764	0.574272	0.414425
GGT5	1.82399	3.54866e-07	2.23439	2.05033e-09	0.12354
GIMAP1	0.0228798	0.564764	1.18611	0.00592816	0.350166
GIT1	0.339145	0.00427371	1.45943	0.00170416	0.337238
GK	-1.71666	1.92291e-09	-1.6284	5.41828e-06	0.0265681
GLG1	0.129133	0.133995	1.54828	2.50805e-05	0.427206
GLO1	-0.0515953	0.428723	-3.4683	0.00298155	-1.02853
GLOD4	-0.0146475	0.816751	-1.0117	1.77058e-05	-0.300143
GLRX3	0.104029	0.416693	1.36894	6.5786e-05	0.380777
GLYAT	-2.03648	3.76516e-08	-2.74982	1.75431e-05	-0.214736
GLYATL1	-1.94003	3.03841e-07	-2.03916	2.36537e-06	-0.0298414
GLYR1	1.32327	3.14557e-10	0.316726	0.00481761	-0.303001
GMFG	0.67089	0.000360182	3.38008	9.39628e-05	0.815548
GMPPB	0.573009	4.10829e-10	1.19572	0.00432506	0.187454
GMPS	0.280775	0.101537	1.23117	2.531e-06	0.286097
GNA11	-0.0390283	0.260214	1.28788	1.32025e-05	0.399439
GNAI1	-0.00620993	0.59936	2.22525	2.4278e-07	0.671736
GNAQ	0.297926	4.97106e-07	1.19936	1.47138e-05	0.271358
GNB1	1.27942	3.85438e-09	-0.685086	0.000708466	-0.591374
GNG12	-0.112197	0.221864	2.07124	3.3497e-07	0.657281
GNL1	0.772878	2.21498e-10	1.5558	0.000135919	0.235684
GNS	-0.105968	0.322417	1.85852	8.7603e-08	0.59137
GPD1	-0.600264	3.78258e-05	-1.98957	5.53259e-07	-0.418222
GPD2	0.302226	0.0182706	1.12944	5.89998e-07	0.249017
GPS1	0.0759625	0.353924	1.37759	4.13696e-06	0.391827
GPX1	0.484869	0.000741284	1.6173	1.5838e-06	0.340895
GPX3	-1.95223	1.92291e-09	-0.0935486	0.819571	0.559518
GRIPAP1	1.49825	2.13051e-10	0.371156	0.0146827	-0.33929
GRPEL1	-0.080452	0.260214	1.2762	0.00681291	0.408393
GSDMD	0.335032	0.0707671	1.57242	0.000288735	0.372491
GSS	0.545109	1.31536e-07	-1.2819	0.000189128	-0.549983
GSTK1	-0.326168	5.0571e-06	1.36201	7.51197e-05	0.508194
GTF2I	0.454972	5.0571e-06	1.80352	7.1826e-10	0.405952
GTPBP1	1.79608	2.13051e-10	0.443176	0.00201429	-0.407265
GUK1	0.786749	2.20007e-06	1.42624	0.00962899	0.192504
H1F0	1.43371	5.00332e-10	6.39483	0.000223115	1.49345
H1FX	-0.411318	8.06571e-07	2.15946	2.31218e-06	0.773883
H2AFY	0.560743	7.51641e-08	1.11397	1.17433e-06	0.166537
H2AFY2	0.597218	6.55987e-09	1.67656	8.78403e-06	0.324913
HAAO	-1.38114	1.44341e-06	-0.076201	0.860223	0.392827
HAGH	-0.673322	0.00349175	-1.35287	2.7747e-06	-0.204566
HARS	0.149744	0.0278267	1.24544	9.39856e-07	0.329837
HBG2	-1.46666	0.000771151	-2.72215	0.000189595	-0.377938
HCFC1	-0.803587	3.93086e-06	1.33791	2.36219e-07	0.644654
HCLS1	0.863325	7.97266e-08	1.52087	1.24032e-06	0.19794
HDGF	1.4631	4.59135e-10	2.26388	2.0787e-08	0.24106
HDLBP	0.0736823	0.571681	1.66819	3.16426e-09	0.479994
HEXB	0.211146	0.000102949	2.92177	2.09246e-06	0.815978
HGD	-2.17767	5.1526e-09	-0.626935	0.817935	0.466819
HIBCH	-0.983176	1.44443e-09	-2.09245	1.98614e-05	-0.333925
HIP1	0.0499004	0.302531	1.00207	3.02756e-07	0.286631
HIST1H1C	-0.335852	0.00971786	2.58993	2.78957e-08	0.880748
HIST1H1D	0.292028	0.0582087	8.48205	5.68767e-06	2.46544
HIST1H1E	-0.0746206	0.684795	6.25475	0.000337129	1.90533
HK1	1.23997	2.81432e-10	2.50711	5.42565e-08	0.381448
HLA-DPB1	0.373837	0.00237203	-1.61986	0.0016964	-0.600161
HLA-E	-0.238079	0.035435	1.67175	0.000107102	0.574917
HM13	0.332651	1.0747e-05	1.88535	3.8883e-05	0.46741
HMGA1	0.92545	1.02228e-05	3.76338	0.00110603	0.854302
HMGB1	-0.199104	0.0158516	1.16792	1.61083e-05	0.411517
HMGB2	-0.512817	5.59143e-06	3.94419	9.13795e-07	1.34169
HMOX2	0.599368	2.33747e-05	1.07368	4.58708e-05	0.142781
HNRNPA1	-0.145791	0.0120714	1.5305	0.00506614	0.504614
HNRNPAB	1.3448	2.13051e-10	0.528627	0.0433395	-0.245693
HNRNPUL1	0.0509313	0.292836	1.34122	3.6548e-07	0.388415
HNRNPUL2	-0.539206	0.00151726	1.36047	4.44764e-07	0.571859
HPD	-2.34464	1.04411e-07	-2.20272	0.000904237	0.042722
HPGD	-1.32924	0.000112498	-1.21578	0.16734	0.0341556
HRG	-1.75723	1.51445e-07	-0.504328	0.00635082	0.377161
HS1BP3	1.93462	2.81859e-09	0.597715	0.00741744	-0.402448
HSD11B2	-1.74434	2.17975e-07	0.0744137	0.191769	0.547498
HSD17B11	-0.28223	6.85987e-06	1.57917	2.04659e-08	0.560338
HSD17B12	0.443616	8.41503e-06	1.33888	1.71756e-05	0.269501
HSPA12A	-0.750721	4.33382e-05	-1.25243	2.32837e-08	-0.151028
HSPA12B	2.49807	2.13051e-10	0.777261	0.0037698	-0.518016
HSPB6	2.1002	8.76636e-09	2.02861	0.00236204	-0.0215529
HSPG2	-0.981336	2.08914e-06	1.35609	8.68102e-10	0.703637
HTRA1	-0.523871	4.1965e-07	2.82578	7.16965e-10	1.00835
HTT	-1.02592	9.67923e-09	0.0882549	0.0016225	0.335399
HUWE1	-1.87269	2.13051e-10	0.60912	8.78131e-09	0.747099
HYI	-0.095521	0.273934	1.36672	0.000504502	0.440177
IAH1	0.998109	0.00542597	2.08373	7.5818e-05	0.326805
IARS	-0.0953569	0.620419	2.50021	5.26607e-09	0.781343
ICAM2	0.706571	7.51641e-08	1.45764	3.8883e-05	0.226095
IDH1	-0.70699	8.41503e-06	-1.09846	2.85899e-07	-0.117845
IDH2	-0.33439	0.0136475	-1.35649	0.000504156	-0.307682
IDH3A	0.201062	0.0193573	1.26745	7.91146e-05	0.321016
IDH3G	0.0410631	0.981419	1.05785	0.000337129	0.306085
IFI16	0.385599	0.000128926	2.25932	4.42271e-09	0.564046
IFITM1	0.841382	3.6983e-06	2.64641	4.11505e-07	0.543367
IFITM3	0.670668	1.13e-05	1.81506	0.00435601	0.344495
IGFBP2	1.21642	3.2329e-09	0.334585	0.065116	-0.265459
IGFBP5	0.13043	0.43469	1.0704	0.00962899	0.282959
IGFBP7	0.233764	0.177307	2.29044	1.62723e-08	0.619121
IGLL5	4.29015	7.63801e-05	-0.188802	0.787288	-1.3483
IKBIP	0.585491	8.49247e-07	1.5914	3.45864e-06	0.302808
INPPL1	1.03353	1.62028e-09	0.0936555	0.0256128	-0.282931
IPO5	-0.192149	0.244499	1.19503	4.7308e-06	0.417583
IPO7	-1.16743	2.97823e-09	0.903171	6.16204e-06	0.623313
ISG15	0.7237	5.48659e-05	1.59006	0.00236204	0.260802
ITGA11	2.21796	4.71964e-05	0.614603	3.8883e-05	-0.482657
ITGA2	-0.0733934	0.641839	1.36033	8.43685e-08	0.431593
ITGB3	1.70127	3.73556e-10	-0.212203	0.215598	-0.576012
ITIH2	1.11407	0.00385517	0.38008	0.0154503	-0.220954
ITIH3	0.82147	0.000720063	1.48141	2.71877e-07	0.198662
ITPA	0.376058	0.0205098	1.29339	0.00170693	0.276145
KANK3	0.291761	0.0010085	2.18664	3.17493e-06	0.570417
KHDRBS1	0.225226	2.87243e-06	2.58533	1.37981e-07	0.710463
KHK	-1.72845	8.40282e-08	-2.35379	5.42565e-08	-0.188246
KLC1	0.0899303	0.242585	1.07982	6.14703e-05	0.297986
KNG1	-2.10011	2.50636e-07	-0.0798836	0.533065	0.608149
KRT10	0.758234	2.3002e-07	-1.22062	6.14703e-05	-0.595695
KRT17	2.17249	7.7762e-06	0.274499	0.803683	-0.571351
KRT18	0.655343	0.0993278	1.36308	0.00250049	0.21305
KRT19	2.1639	0.00019058	0.845543	0.030287	-0.396866
KRT7	0.603647	0.779707	2.44829	1.15704e-06	0.555292
KRT80	0.786952	0.00575826	1.55972	2.77472e-05	0.232626
LAMA4	0.95032	0.00023248	2.51851	5.73872e-10	0.472071
LAMA5	-1.04135	6.95795e-09	0.855913	2.43726e-07	0.571134
LAMB1	0.430307	0.356431	2.69138	5.9075e-10	0.680652
LAMP1	1.59591	6.15949e-10	-0.365397	0.29276	-0.590412
LAMTOR1	0.749526	8.40282e-08	1.74963	9.56646e-05	0.301061
LAMTOR3	-0.328234	1.84257e-05	1.49438	0.00296235	0.548662
LARS	0.136569	0.358956	1.38515	2.75175e-09	0.37586
LASP1	1.51856	3.41837e-10	0.310625	0.126247	-0.363624
LDHB	-0.810585	3.54866e-07	-1.49157	1.36026e-08	-0.204997
LDHD	-1.59393	2.86089e-09	-0.204647	0.0362738	0.418216
LEMD2	1.1944	3.90505e-10	0.916279	0.000200125	-0.0837215
LGALS1	1.75256	4.19693e-10	0.305326	0.118519	-0.43566
LGALS3	1.29858	1.47399e-07	4.27798	3.55933e-09	0.89689
LGALS8	0.193658	0.0456689	1.709	7.01711e-07	0.456164
LIMA1	0.438686	5.74824e-05	1.66791	1.32626e-07	0.370034
LIMS2	-7.74652e-05	0.902351	1.43376	0.000111112	0.431629
LIPC	0.0281804	0.814828	1.57448	6.14703e-05	0.465482
LMAN1	0.0136298	0.859449	1.71835	1.90216e-06	0.513173
LMAN2	0.238428	0.00542597	2.93658	7.1826e-10	0.812226
LMCD1	0.644864	6.32712e-08	2.2995	2.16171e-09	0.498096
LMNB2	1.42306	2.13051e-10	-0.0411895	0.851836	-0.440783
LNPEP	-1.05526	7.50514e-06	0.835992	2.23539e-07	0.569324
LPCAT2	-0.376808	0.00019058	1.01254	3.15843e-06	0.418236
LPP	0.0800106	0.585611	1.27245	7.33444e-08	0.35896
LRP2	-2.41892	2.13051e-10	-1.19152	6.80366e-07	0.369483
LRPPRC	-0.32753	0.000207411	1.20921	0.00289515	0.462605
LRRC47	0.310627	8.49247e-07	1.89895	7.1826e-10	0.478134
LRRC59	1.13241	2.13051e-10	2.9687	2.31702e-08	0.552779
LSM2	0.574854	2.23734e-05	1.67149	0.000337129	0.33012
LSM3	0.514614	0.0010085	2.26221	0.000376136	0.526078
LSM4	0.236602	0.0182706	3.00824	0.000504502	0.834345
LSM7	1.47248	1.858e-08	1.38369	0.00681291	-0.0267289
LTBP1	1.23367	6.49338e-07	1.35703	2.05033e-09	0.0371355
LTBP4	0.567487	6.52788e-06	1.02018	4.08497e-07	0.136274
LTF	-1.0242	0.938258	-1.14967	0.00990407	-0.037769
LUM	2.90555	7.33789e-09	4.90709	7.831e-10	0.602524
LYPLA1	-0.321044	2.43738e-09	1.76658	5.17422e-06	0.628438
LYZ	1.50332	0.00302701	1.2069	0.0310828	-0.0892302
LZTFL1	-0.299849	0.0012635	1.36181	0.00236204	0.500208
MACROD1	-1.23076	3.35452e-08	-0.619279	0.208643	0.184075
MAGED2	-0.272431	1.87929e-06	1.2884	1.32626e-07	0.469856
MAGOH	0.849046	9.83748e-09	1.96694	0.00681291	0.33652
MAMDC2	1.08217	0.000605694	0.886808	5.68767e-06	-0.0588083
MANF	0.93955	1.94221e-07	1.89199	9.56646e-05	0.286713
MAOA	-1.20352	2.6397e-10	1.76809	2.3172e-05	0.894543
MAP1S	0.110094	0.0906032	1.2659	4.13641e-07	0.347934
MAP2K1	-0.847714	1.02685e-09	1.50004	1.41084e-06	0.706743
MAP2K4	-0.0513956	0.742922	1.1142	0.000155811	0.350878
MAPT	-0.862016	9.62804e-07	1.08882	0.000748464	0.587261
MARCKS	1.16501	1.98275e-06	1.85485	0.00120267	0.207664
MARS	0.376794	2.70125e-05	1.49497	6.46636e-07	0.336604
MAT2B	-0.24829	5.26304e-07	1.14291	3.8883e-05	0.418792
MATN2	0.730021	3.02129e-06	1.07797	2.36219e-07	0.104743
MATR3	-0.151163	0.273934	1.4186	4.97544e-07	0.472546
MCAM	1.57852	1.0399e-08	2.39407	1.21638e-09	0.245506
MCTS1	0.279043	0.000128926	1.69894	0.0015875	0.427432
MFAP2	2.41852	9.24219e-10	2.44483	0.0134346	0.00792212
MFAP4	4.24948	2.13051e-10	1.31627	0.00681291	-0.882983
MFGE8	1.92421	5.82057e-10	4.58074	7.1826e-10	0.799698
MGLL	-0.292326	0.00753424	1.14	5.68767e-06	0.431172
MLEC	0.0424296	0.592194	1.76048	2.09246e-06	0.517186
MME	-0.212864	0.0949077	-1.91061	2.48191e-09	-0.511074
MMP2	2.07868	5.07867e-08	1.13436	6.14703e-05	-0.284267
MOGS	1.29333	2.13051e-10	1.68551	1.48048e-07	0.118058
MPRIP	-0.239383	0.00385517	4.07006	1.05906e-08	1.29727
MRC2	2.60147	1.33767e-09	0.573626	0.000468691	-0.610443
MRPS36	0.192482	0.113271	3.64842	0.000103052	1.04034
MSRA	-1.35415	5.1526e-09	-0.825841	0.22081	0.159035
MT1G	-1.4925	1.10771e-06	1.47642	0.0479992	0.893734
MTA2	0.970619	4.59135e-10	1.0104	1.32626e-07	0.0119745
MTDH	0.0725479	0.387349	3.16053	5.73872e-10	0.929575
MTPN	-0.894773	3.10504e-05	1.98394	5.30141e-05	0.866578
MTX2	0.00156287	0.63478	1.75822	0.0016225	0.528806
MUT	-0.322665	2.71999e-06	1.88781	0.000341663	0.66542
MXRA8	0.994715	5.82057e-10	1.18646	0.000747969	0.0577205
MYADM	0.322688	0.000459948	2.31359	1.54209e-05	0.599322
MYCBP	0.251798	0.00385517	1.70316	0.00336569	0.436904
MYH11	1.81293	9.94775e-06	0.72677	0.000132286	-0.326967
MYO6	-0.452969	1.2079e-09	1.08084	0.00101295	0.461721
MYOF	0.569366	0.00282172	2.23362	7.1826e-10	0.500992
NAA38	0.397868	0.375918	1.24338	0.00632117	0.254526
NACA	-1.26705	1.75408e-05	0.390629	0.952327	0.49901
NAMPT	-0.52124	1.22896e-06	1.93544	3.9134e-06	0.739535
NANS	1.91575	2.51559e-10	1.41372	3.24706e-05	-0.151126
NAP1L4	1.2031	4.59135e-10	-0.440942	0.0501017	-0.494906
NASP	0.63875	1.5116e-05	1.45817	3.2158e-05	0.24667
NAT8	-1.72979	4.97106e-07	-1.29834	0.499338	0.129879
NCEH1	0.132977	0.337937	1.99668	0.00481761	0.561029
NCK2	0.272448	0.000107741	1.01507	3.45864e-06	0.223551
NDRG1	1.257	9.72483e-10	-1.40425	8.28926e-09	-0.801116
NDRG2	1.01258	0.000198749	-0.611783	0.0350417	-0.488982
NDUFA2	0.521234	0.00597806	2.2122	2.45833e-05	0.509031
NDUFA5	-0.365382	0.000198749	1.98335	0.000284731	0.707039
NDUFA8	0.617617	3.51436e-06	1.38826	0.00336569	0.231986
NDUFB10	0.296411	0.0144939	2.67646	4.31268e-05	0.716466
NDUFB4	0.532264	0.00442373	1.8817	0.00481761	0.406222
NDUFB6	0.240051	0.0675013	1.91914	6.14703e-05	0.505457
NDUFB9	0.0919058	0.93059	1.68531	0.000146045	0.479661
NDUFS7	0.857042	3.60717e-05	5.70957	0.000223115	1.46076
NDUFS8	0.35234	0.0144939	1.58634	2.49989e-06	0.371472
NDUFV3	0.000396831	0.98902	1.03854	0.00336569	0.312511
NEBL	-0.801937	5.88464e-06	-1.63809	2.75175e-09	-0.251708
NECAP2	0.0920052	0.0518959	1.53133	5.68767e-06	0.433281
NEDD4L	-0.466848	2.3002e-07	1.77105	0.000223115	0.673674
NEK7	-0.360598	0.213938	1.21141	6.14703e-05	0.473221
NEK9	-0.357865	0.0057291	1.5317	2.45833e-05	0.568816
NES	-1.0046	2.70818e-09	-0.80548	8.36171e-07	0.0599419
NHLRC2	-0.206981	0.00063245	2.75656	0.000804586	0.892115
NID2	1.04246	7.88288e-05	1.37373	7.33444e-08	0.0997229
NIF3L1	-0.244786	0.00228871	1.28299	1.29891e-06	0.459906
NIPSNAP3A	-0.022251	0.358956	1.43765	5.37403e-05	0.439473
NIT2	0.516201	0.00336848	-1.34294	0.00131191	-0.559656
NME1	0.896036	4.00075e-08	3.24882	0.000247562	0.708258
NME3	0.222095	0.123062	1.16797	0.000511227	0.284735
NNMT	1.67595	6.52788e-06	1.54015	0.0102357	-0.0408805
NOP56	0.270593	0.00104771	1.58113	5.73872e-10	0.394512
NOP58	0.375174	5.55635e-07	1.04837	1.70886e-06	0.202651
NPC2	0.495182	0.00292015	2.49757	2.45833e-05	0.602778
NPEPL1	1.06976	5.48659e-05	1.05506	0.0023366	-0.00442415
NPEPPS	-0.273108	0.00263786	1.41877	0.00016854	0.509306
NPHS1	-0.580427	5.0571e-06	-1.31441	6.83407e-07	-0.22095
NPHS2	-1.58112	8.2646e-09	-0.531614	0.122144	0.315932
NPTN	-0.592846	5.74824e-05	2.04654	2.63093e-06	0.794536
NRIP2	0.0471777	0.728608	2.32949	2.0646e-07	0.687045
NRP1	-0.515367	0.000519531	3.2247	7.16965e-10	1.12587
NSF	0.276056	0.374946	1.27063	1.91358e-06	0.299397
NT5C2	1.76517	1.14132e-09	1.58935	0.0029473	-0.0529258
NT5DC1	-0.406159	1.11061e-07	1.27916	5.68767e-06	0.507332
NT5E	1.52326	7.51641e-08	2.91641	1.21638e-09	0.41938
NTN4	-0.65284	3.44036e-05	1.12447	5.63653e-06	0.535024
NUCB1	1.23422	2.86089e-09	0.415791	0.072179	-0.246372
NUDT2	0.595826	0.00063245	1.43155	9.36217e-06	0.251578
NUDT21	-0.303165	0.00302701	2.91742	3.55933e-09	0.969493
NUMA1	0.0386854	0.779707	1.16319	0.000102039	0.33851
NUTF2	0.984318	8.15323e-10	1.19913	0.00242327	0.0646658
NXF1	-0.199451	0.0124452	1.37182	0.000504502	0.473
OCIAD1	0.221184	0.00282172	1.26713	0.000776381	0.314861
OGDH	1.04303	0.00155798	1.13044	0.000408489	0.0263121
OGDHL	-1.32484	1.09869e-06	0.307053	0.468744	0.49125
OLFML3	1.53816	3.35452e-08	0.83847	0.00681291	-0.210628
PA2G4	0.0979949	0.00237203	2.43115	8.94627e-09	0.70235
PABPC1	-0.0950064	0.164036	1.58678	6.73143e-07	0.506268
PACSIN2	0.620831	2.45217e-05	2.22254	1.009e-08	0.482163
PACSIN3	2.75138	2.13051e-10	0.173508	0.0554954	-0.776017
PAFAH1B1	-0.0142293	0.59936	1.7197	3.32688e-08	0.521966
PAFAH1B3	0.426603	0.0031379	1.68193	0.00072454	0.377893
PAH	-2.34002	1.14475e-08	-0.528231	0.191969	0.545404
PAICS	0.200001	0.0573573	1.09522	3.55548e-06	0.269487
PAIP1	-0.00272134	0.416693	1.54422	6.14703e-05	0.465675
PAK2	-0.223111	0.00204653	1.6363	1.06629e-08	0.55974
PALM	1.15076	0.000485609	0.806686	0.191969	-0.103577
PALM2-AKAP2	-0.640081	0.00398063	1.88326	0.00110603	0.759601
PAPLN	0.703777	0.0273751	1.88745	4.42916e-09	0.356322
PARD3B	-0.985007	3.11176e-10	1.80601	8.31331e-05	0.84018
PARP1	0.0480374	0.273934	1.84692	6.88653e-08	0.541519
PARVB	0.06319	0.550705	1.41714	0.000207039	0.407578
PAWR	-0.235239	0.0506123	2.24712	5.85258e-06	0.747263
PBLD	-1.32783	4.78925e-08	-2.57158	1.55241e-07	-0.374407
PCBP1	0.0197694	0.557431	1.21769	1.85109e-05	0.360609
PCBP2	-0.0616892	0.20246	2.19644	1.1132e-05	0.679763
PCDH1	1.1165	3.41991e-09	0.338813	9.56646e-05	-0.234107
PCK1	-2.27111	1.24373e-08	-1.4807	0.000190151	0.237939
PCK2	-1.73808	1.97013e-08	-2.23504	9.73279e-05	-0.149599
PCNA	0.0426972	0.571681	1.44611	0.000747969	0.422469
PCNP	0.254915	0.00024562	3.83219	0.00337584	1.07687
PCOLCE	2.29037	7.51641e-08	0.663069	0.000337129	-0.489866
PDAP1	0.575848	0.00017463	2.49472	4.50915e-06	0.577638
PDCD10	-0.221602	0.0532174	2.38212	4.08497e-07	0.783799
PDCD4	0.155041	0.120605	1.06154	3.45864e-06	0.272883
PDCD5	0.900294	8.00329e-06	1.35733	0.000200733	0.137582
PDCD6	0.0607142	0.416693	4.14823	6.61834e-09	1.23047
PDGFRB	1.39015	1.92291e-09	1.65018	5.18778e-08	0.0782767
PDIA4	0.12865	0.015379	1.01146	0.000327278	0.265753
PDIA5	-0.16199	0.108336	1.55441	9.42061e-08	0.516688
PDLIM1	0.624427	3.74833e-07	1.23772	1.41084e-06	0.18462
PDLIM2	0.180835	0.663419	-1.01237	2.73663e-06	-0.35919
PDLIM3	0.896735	3.02129e-06	1.41373	0.00110603	0.155632
PDLIM4	1.39218	2.09455e-08	1.3503	0.00481761	-0.0126074
PDLIM7	0.41039	0.000256347	1.81338	3.88849e-08	0.422343
PDZK1	-1.5409	3.97029e-07	-2.28196	9.22387e-06	-0.223081
PEA15	1.47783	4.19693e-10	-1.27008	5.14514e-08	-0.827203
PEBP1	-0.500026	5.55635e-07	-1.12313	9.42061e-08	-0.187573
PEPD	-1.04721	1.11061e-07	-0.61723	0.140364	0.129437
PFAS	1.24694	4.39318e-05	0.15544	0.000747969	-0.328574
PFDN2	0.347723	0.0363976	1.35676	0.000682358	0.303751
PFDN4	0.598076	0.000331129	1.44896	0.00182735	0.256141
PFDN5	0.719636	4.10074e-06	1.1879	0.000741247	0.140961
PFDN6	0.696429	1.24308e-07	4.10413	3.45864e-06	1.02582
PFKP	0.585966	0.00800805	1.11635	0.000785767	0.159663
PGM5	0.83452	0.00123099	1.84985	4.92029e-08	0.305645
PGRMC1	-0.240995	2.20007e-06	2.24006	3.8175e-06	0.746873
PHGDH	-1.06974	1.17646e-07	-1.03273	0.00241618	0.011143
PHPT1	1.03061	9.42232e-08	0.636129	0.0489956	-0.118751
PIGR	-0.309037	0.0927617	1.12874	0.00231739	0.432815
PIN1	1.03379	5.24959e-10	0.580677	0.152472	-0.1364
PIP4K2B	1.24851	1.31747e-07	0.665944	0.000688852	-0.175371
PIP4K2C	0.0213445	0.742922	1.555	0.00511592	0.461677
PITHD1	0.12472	0.0162372	1.00107	0.000462448	0.263806
PITPNA	0.364535	1.75408e-05	1.60994	4.88538e-08	0.374904
PITPNB	0.0583646	0.491281	2.30463	1.22104e-09	0.676193
PKLR	-1.06349	7.08615e-05	-1.65417	0.000120106	-0.177813
PLAA	0.134066	0.0193573	1.97841	3.8332e-05	0.555202
PLCG1	1.22192	4.72324e-05	0.377774	0.000201846	-0.254114
PLD3	0.398642	0.0172358	2.04907	0.00681291	0.496829
PLEKHO2	1.32941	3.41837e-10	0.583815	0.00662508	-0.224446
PLG	-1.87743	1.02901e-07	0.760657	6.44199e-07	0.794142
PLIN3	0.540516	0.00197291	1.62003	1.19122e-07	0.324966
PLXDC2	0.125919	0.381565	1.25902	1.32626e-07	0.341099
PMM2	1.19594	3.98223e-08	0.261506	0.065116	-0.281292
PMVK	1.21672	3.14557e-10	1.18059	0.00202819	-0.010877
PNP	-0.0611258	0.353924	-1.9528	2.11572e-08	-0.569452
PODXL	0.435863	0.550705	-1.02367	0.000749659	-0.439362
POLR2L	1.1799	8.40282e-08	0.682431	0.065116	-0.149752
PON2	0.107594	0.364597	1.24134	7.43969e-06	0.341293
POSTN	0.558041	0.00325297	4.96934	8.68102e-10	1.32793
PPFIBP1	-0.575224	1.38978e-07	1.15245	1.12656e-06	0.520081
PPIB	0.175831	0.292836	1.27309	8.18615e-10	0.330308
PPIL3	-0.0816706	0.312402	1.40226	9.56646e-05	0.446708
PPM1F	2.6253	2.94916e-10	0.0483992	0.779362	-0.775726
PPME1	-0.0235177	0.649287	1.43283	9.36217e-06	0.438404
PPP1CA	0.471467	5.68761e-08	1.59236	0.000204618	0.337421
PPP1R12A	-0.231902	0.000479201	1.8063	1.55842e-07	0.613559
PPP5C	0.288064	3.41991e-09	1.0529	3.14328e-06	0.23024
PPP6C	-0.206869	7.53585e-05	1.53715	0.00110603	0.525001
PPT1	-0.391403	0.288051	1.82786	6.35734e-07	0.668066
PRAF2	0.47526	1.94221e-07	2.06839	0.00962899	0.47958
PRCP	-0.293318	0.225827	1.17	3.5386e-05	0.440501
PRDX2	-0.237974	0.0182706	-1.52984	2.48191e-09	-0.388892
PRDX6	-0.342703	1.94221e-07	-1.29905	4.42916e-09	-0.287888
PRELP	1.8186	2.94916e-10	4.84711	2.09951e-09	0.911672
PRKAA1	-0.436323	5.48659e-05	2.30001	7.81968e-05	0.823718
PRKACA	-1.0088	1.66747e-08	1.57479	3.52973e-05	0.777739
PRKACB	-0.206056	0.115687	1.48641	0.000100466	0.509483
PRKAG1	1.05522	1.74855e-07	1.20808	2.46413e-05	0.046013
PRKCSH	1.50736	2.41693e-10	0.695954	4.44731e-05	-0.244258
PRKDC	-1.53902	2.13051e-10	1.2259	4.31542e-08	0.832324
PRKG1	-0.3879	0.0037358	2.64599	8.48669e-10	0.913292
PRKRA	-0.437539	0.000279406	2.14329	9.21292e-06	0.776906
PRMT1	1.15687	2.29546e-09	1.59766	3.75604e-06	0.132691
PRODH2	-2.35617	1.76188e-08	-0.115474	0.828599	0.674515
PROS1	0.249894	0.0255599	4.27015	8.40662e-10	1.21022
PRPF19	-0.132031	0.306643	1.997	5.68767e-06	0.640903
PRPF8	0.160766	0.428723	1.23137	2.0646e-07	0.322285
PRRC2C	-1.50921	3.97176e-07	0.130428	0.00962899	0.493581
PRSS23	2.55726	1.62028e-09	1.49726	3.8883e-05	-0.319092
PSAP	1.53556	4.24575e-08	-0.555946	0.0665018	-0.629605
PSAT1	-2.16899	9.83748e-09	-2.16281	0.246357	0.00185943
PSIP1	0.0587323	0.307293	2.5148	6.76705e-09	0.73935
PSMB5	-0.709524	0.0136475	-1.56187	1.1955e-06	-0.256583
PSMB9	0.513249	0.00682583	1.51654	6.34574e-05	0.30202
PSMC1	0.0779895	0.105982	1.74239	7.54297e-08	0.501033
PSMC5	-0.118687	0.772719	1.20916	2.85373e-06	0.399721
PSMD11	0.0210113	0.410951	1.35549	0.000146045	0.401718
PSMD2	0.125734	0.00507571	1.1159	1.28589e-05	0.298068
PSME3	-0.0138493	0.471888	1.42826	1.49292e-05	0.434119
PTGDS	-0.579198	1.84257e-05	2.8298	0.000223115	1.02621
PTMA	0.368749	0.00108815	5.71382	0.0016225	1.60903
PTP4A1	1.08244	3.63233e-09	0.298045	0.0479992	-0.236127
PTPN1	0.0108386	0.981419	1.51647	1.52419e-05	0.45324
PTPN12	-0.0453019	0.585611	1.34915	1.17479e-05	0.419772
PTPN23	-1.0799	5.76929e-10	-0.0319316	0.915934	0.315471
PTPRO	-0.233906	0.0423225	-1.08869	1.56108e-06	-0.257314
PTRHD1	0.504947	0.00349175	1.486	0.00336569	0.295326
PUF60	0.24775	0.00524962	1.32106	5.14131e-06	0.323099
PXDN	1.18777	2.3002e-07	2.34614	7.1826e-10	0.348704
PYCARD	1.08359	1.47399e-07	1.36931	4.1942e-08	0.0860109
PYGL	0.120205	0.160999	1.63495	1.33942e-09	0.455985
QDPR	-1.04236	1.17223e-08	-0.865266	0.000300983	0.0533099
QKI	0.0117117	0.772719	1.56037	1.06827e-05	0.466193
QSOX1	1.63472	2.31678e-10	0.871563	0.0016225	-0.229732
RAB12	-1.0556	4.04113e-06	1.04174	0.00117886	0.631361
RAB13	0.56761	3.2329e-09	2.25697	6.02261e-06	0.508547
RAB1A	-1.04105	1.858e-08	-0.798956	4.24258e-06	0.0728765
RAB21	-0.16167	0.00220509	1.32801	0.000282491	0.44844
RAB31	0.393833	3.36114e-07	1.6941	0.000337129	0.39142
RAB34	0.349692	6.86526e-05	2.9325	1.31162e-07	0.777502
RAB35	0.628767	6.87985e-07	2.06724	2.40009e-06	0.433024
RAB8B	0.0443414	0.779707	1.93416	6.14703e-05	0.568893
RAC1	0.32997	0.000933841	1.92347	1.23742e-05	0.479693
RAC2	0.498109	0.0144939	3.7724	6.14703e-05	0.985659
RAI14	0.0554487	0.663419	1.96352	1.92505e-08	0.574388
RALA	1.1641	5.82057e-10	0.167118	0.923359	-0.300121
RALY	0.487798	3.97029e-07	2.28708	4.1942e-08	0.541639
RANBP1	0.338946	7.53585e-05	2.94287	0.000223115	0.783861
RANGAP1	1.64356	4.59135e-10	0.824088	0.0286808	-0.246687
RAP1GDS1	-0.165378	0.00941095	1.26913	9.78954e-08	0.431831
RAP2B	0.506295	6.17949e-09	1.05864	1.61083e-05	0.166274
RAPH1	-0.485423	0.0139335	1.32371	4.1942e-08	0.544604
RARRES2	0.00892749	0.510699	2.09635	0.00962899	0.628378
RARS	0.198272	0.000159787	3.78067	5.14424e-08	1.07841
RASIP1	0.516476	1.3121e-05	2.11153	2.5368e-05	0.480158
RBBP4	-0.0813419	0.128404	1.40109	1.4936e-05	0.446258
RBBP7	-0.0806443	0.728608	1.2229	8.61741e-05	0.392405
RBBP9	-0.176068	0.0199007	1.29442	0.00481761	0.442661
RBM14	2.09558	2.13051e-10	3.18357	6.61834e-09	0.327518
RBM25	0.254496	0.00117497	1.05409	0.00236204	0.240702
RBM39	-0.135385	0.491281	2.57108	7.1826e-10	0.814728
RBMX	-0.171288	0.00122114	3.41968	1.27221e-09	1.08099
RBMXL1	-0.0981357	0.358956	1.43797	3.8883e-05	0.462413
RBP1	1.16959	2.43738e-09	3.2966	2.48191e-09	0.640294
RBP4	-1.11607	0.00086518	-0.0228517	0.525408	0.329091
RBP5	-1.48742	5.97365e-08	-1.66555	0.0264473	-0.0536238
RBPMS	-0.00194123	0.8385	1.77708	2.54132e-05	0.535537
RCC2	1.41972	3.55237e-10	0.767723	9.36217e-06	-0.19627
RCN1	0.320683	5.48659e-05	2.17537	2.36219e-07	0.558318
RECQL	0.0692587	0.416693	1.847	3.13802e-07	0.535154
RELA	0.0427417	0.229896	1.01842	2.45833e-05	0.293708
REN	1.97836	7.23526e-06	0.444831	0.143919	-0.461639
RFTN1	0.94899	8.82032e-06	2.87669	5.73872e-10	0.580297
RGN	-1.19286	2.99601e-08	0.172563	0.207858	0.411033
RHOG	0.345146	0.00170539	1.93132	1.44261e-07	0.477486
RIC8A	1.90707	2.13051e-10	0.512558	5.61252e-05	-0.41979
RMDN1	-0.16495	0.164036	1.2791	3.8883e-05	0.434701
ROCK2	-0.336098	2.23734e-05	1.6313	1.32626e-07	0.592246
RPA1	0.0833488	0.0167329	1.20088	1.11719e-05	0.336409
RPL10	0.343697	0.0867457	3.20291	6.26294e-07	0.860709
RPL10A	0.814648	1.37763e-05	4.2878	5.73872e-10	1.04552
RPL11	1.10835	2.86767e-07	1.96614	0.00043685	0.258221
RPL12	0.521898	0.151554	1.0339	3.3497e-07	0.154127
RPL13	0.634831	2.12913e-05	3.25555	2.05009e-08	0.788915
RPL13A	0.532316	0.00158436	3.94214	1.93817e-09	1.02646
RPL14	0.553901	0.0025471	2.95699	1.94288e-07	0.723403
RPL18	0.370771	0.157766	1.93747	3.34726e-08	0.471622
RPL18A	0.676143	2.02903e-05	3.82143	5.68767e-06	0.946827
RPL21	0.492609	0.0182706	3.05522	0.00481761	0.771424
RPL23	1.01502	0.000216981	1.91444	2.73429e-07	0.27075
RPL23A	0.767588	2.70125e-05	6.1728	5.73872e-10	1.62713
RPL24	0.790216	0.0506123	3.04521	1.40982e-05	0.678821
RPL27	1.07403	3.54866e-07	1.68189	1.67664e-05	0.182982
RPL27A	0.794391	3.03208e-07	3.66419	3.46457e-09	0.863895
RPL28	1.18305	5.97365e-08	1.48788	0.0609231	0.0917608
RPL3	0.202903	0.118045	1.5636	3.04396e-07	0.409609
RPL31	1.88805	4.1965e-07	2.29231	0.00148599	0.121694
RPL32	0.740708	5.48659e-05	3.45134	3.8883e-05	0.815982
RPL35	1.28904	7.33789e-09	3.1545	0.000341663	0.561558
RPL36	1.66115	1.28361e-09	3.49103	1.6593e-06	0.550849
RPL38	1.63327	1.38509e-08	3.2691	3.93629e-08	0.492433
RPL4	0.357074	0.00152796	3.59866	5.73872e-10	0.975815
RPL5	0.273087	0.154581	3.2859	6.8388e-10	0.906948
RPL6	0.189419	0.422604	2.45377	3.80064e-08	0.681638
RPL7	-0.0244694	0.381565	1.26643	5.78482e-07	0.388598
RPL7A	0.615385	0.00147063	1.90274	5.26607e-09	0.387532
RPL8	0.522365	0.0010085	2.88395	2.28653e-07	0.710908
RPL9	-0.0316644	0.809713	1.72848	1.60043e-08	0.529855
RPLP2	1.18515	3.20571e-07	0.387384	0.731757	-0.240153
RPRD1B	0.863716	4.10829e-10	1.59144	7.1826e-10	0.219068
RPS11	1.06606	3.36114e-07	6.07619	5.73872e-10	1.5082
RPS13	0.134404	0.571681	1.13753	8.56945e-06	0.30197
RPS14	-0.291445	0.348712	3.39883	6.36886e-09	1.11088
RPS15	1.26702	1.24308e-07	2.10927	0.00148454	0.253545
RPS15A	1.34502	3.6983e-06	2.1321	2.43726e-07	0.236933
RPS18	1.09505	2.82786e-08	1.83435	2.51094e-06	0.222552
RPS20	0.708195	0.0037358	3.73674	1.34893e-07	0.911682
RPS21	1.70437	1.97013e-08	1.12621	0.000243248	-0.174043
RPS24	1.02382	1.18708e-05	0.542672	0.113472	-0.14484
RPS25	0.568883	0.0167329	2.7588	9.70743e-08	0.65923
RPS26	0.592935	0.00349175	2.95889	0.00110603	0.712225
RPS27	1.47219	7.25567e-07	3.68882	3.45864e-06	0.667275
RPS27A	1.07071	8.06571e-07	0.367477	0.368971	-0.211694
RPS27L	0.580895	0.0012635	2.5974	0.00336569	0.607028
RPS28	1.26187	8.06571e-07	1.18856	0.00443429	-0.0220666
RPS3A	0.341637	0.170457	1.57293	2.56963e-07	0.370656
RPS4X	0.190642	0.387349	1.30796	3.86216e-07	0.336348
RPS5	1.14961	2.4467e-06	1.76129	2.56766e-08	0.184134
RPS6KA3	0.278741	0.0423225	1.00234	6.61834e-09	0.217826
RPS7	0.449805	0.00141418	2.00616	1.64893e-07	0.468508
RPS8	0.954267	8.49247e-07	3.93679	1.20572e-06	0.897829
RPS9	2.54283	2.31678e-10	2.75653	1.90597e-08	0.0643289
RRBP1	1.00916	7.60428e-10	0.633094	0.00031367	-0.113207
RSL1D1	0.0727179	0.18426	1.01775	0.00336569	0.284483
RTN3	-0.144155	0.00854494	2.17934	9.56646e-05	0.699443
RUVBL2	0.155572	0.0144939	1.04633	7.98642e-05	0.268144
S100A13	1.49916	1.24373e-08	4.21213	0.000146045	0.816686
S100A4	2.57898	2.21498e-10	2.49574	7.34699e-08	-0.025057
S100A6	1.18774	9.98215e-07	-1.53364	0.00583396	-0.819216
S100A8	-0.811442	0.00971786	-1.85104	0.00207501	-0.312951
S100A9	-1.06068	0.00122114	-2.11723	7.87984e-07	-0.318054
SACM1L	-0.0423848	0.772719	1.25707	3.55933e-09	0.391175
SAE1	-0.278732	0.000102949	1.43359	6.48562e-06	0.51546
SAMHD1	-0.0986982	0.459424	1.64229	2.61748e-06	0.524089
SAMM50	-0.106271	0.0205098	2.25143	4.31268e-05	0.709737
SARNP	0.454856	0.00197291	1.48589	2.50805e-05	0.310374
SBDS	-0.20118	0.00385517	1.55302	7.03944e-07	0.528068
SCAMP1	-0.282979	0.00577923	1.01419	0.00383402	0.390488
SCAMP2	0.0431168	0.57884	1.62186	0.000747969	0.47525
SCRN1	0.133087	0.381565	1.42613	0.00072168	0.389243
SCRN2	-0.458139	8.62871e-05	-1.34709	0.00072694	-0.267601
SDCBP	0.0524781	0.242585	3.28075	7.16965e-10	0.971807
SDHB	-0.258093	0.00141418	-1.13216	6.71718e-05	-0.263119
SEC11A	0.245447	0.000899378	1.12225	0.00329793	0.263943
SEC61G	1.11461	6.49338e-07	2.2411	0.00681291	0.339109
SEPHS1	1.09284	5.56027e-10	0.719178	0.0134346	-0.112483
SEPT4	0.113381	0.523817	1.19519	0.000348925	0.325657
SEPT5	0.508263	2.08765e-06	1.7903	0.000153964	0.385931
SEPT8	0.169703	0.0675013	1.06259	0.00241328	0.268786
SERBP1	0.17564	0.000713281	1.3171	7.43031e-05	0.343614
SERPINA1	-0.66116	8.41503e-06	1.2257	3.17834e-06	0.568001
SERPINA4	0.0839848	0.811957	3.54108	5.73872e-10	1.04069
SERPINA5	-1.3469	0.00599412	1.65052	3.68063e-08	0.902314
SERPINA6	-1.61883	4.7721e-05	1.46619	0.000145808	0.928682
SERPINB8	0.507348	0.000725721	1.60873	4.08497e-07	0.331549
SERPINE2	1.01363	0.00104771	0.89479	0.000337129	-0.0357732
SERPINF1	2.62402	2.03863e-06	2.60937	7.08545e-10	-0.00441054
SERPINF2	-0.703286	0.00362753	2.28078	6.80366e-07	0.898293
SERPINH1	2.02207	2.13051e-10	1.68588	9.42061e-08	-0.101205
SF3A1	-0.254878	2.02903e-05	1.15827	2.66316e-07	0.425399
SF3A3	0.0617489	0.0906032	1.16449	1.23894e-06	0.331958
SF3B2	-0.0473643	0.20246	1.35621	2.09951e-09	0.422519
SF3B3	0.267579	0.0136475	1.17939	0.000270999	0.274483
SFRP1	0.324384	0.255744	1.54247	0.000504502	0.366679
SFXN3	1.37543	2.13051e-10	2.70548	5.73872e-10	0.400386
SH3BGRL	-0.0340032	0.0573573	1.07765	8.17763e-05	0.334642
SH3BGRL3	0.728749	4.10074e-06	1.68236	0.00539772	0.287065
SH3GL1	0.984809	1.31004e-08	1.38584	1.96433e-06	0.120721
SH3GLB1	-0.0170156	0.845343	2.77672	0.000394084	0.840997
SHMT1	-1.56098	7.10881e-08	-2.78102	2.10357e-08	-0.367266
SIRPA	-1.04457	4.70986e-07	-0.276057	0.0891698	0.231346
SLC12A4	1.28044	7.79693e-09	0.20948	0.00481761	-0.322391
SLC25A1	-0.200189	0.00190145	1.47052	8.78403e-06	0.502934
SLC25A12	0.156331	0.724766	1.10193	1.27265e-07	0.284652
SLC25A24	-0.190914	0.194949	1.03541	1.61083e-05	0.369161
SLC27A2	-1.60256	4.76749e-07	-0.233398	0.114824	0.412158
SLC44A2	-0.0233903	0.816751	1.24729	0.000140423	0.382514
SLC4A4	-2.19603	4.86314e-10	-0.557329	0.00209684	0.493297
SLC9A3R1	-0.80167	7.33789e-09	-1.21601	1.64527e-06	-0.124728
SLFN5	0.0644705	0.845343	1.19305	7.01711e-07	0.339737
SMC1A	-0.218101	0.0373742	2.06449	4.98493e-09	0.68713
SMC3	-0.275464	0.302531	2.71293	1.56525e-08	0.899598
SNCA	0.347387	0.00245887	-1.52319	0.00055582	-0.563099
SNCG	1.23088	3.51436e-06	3.58602	6.14703e-05	0.70897
SND1	0.579809	8.89356e-08	1.90701	7.1826e-10	0.399527
SNRNP70	1.26655	2.31678e-10	3.68955	2.31702e-08	0.729394
SNRPA	-0.131391	0.00827258	1.15597	0.000337129	0.387535
SNRPA1	0.24902	0.00113152	1.35621	0.000257763	0.333297
SNRPB2	0.48978	1.9368e-05	1.1722	0.000223115	0.205428
SNRPD1	0.326549	9.44338e-05	3.59555	2.86311e-07	0.984066
SNRPD2	1.09894	1.52972e-06	3.79758	1.52419e-05	0.81237
SNTB1	0.325094	0.0199007	1.57966	3.90393e-07	0.377661
SNTB2	-0.0473063	0.343082	1.72982	2.55459e-08	0.534967
SNX12	0.0765167	0.468622	3.61412	3.43179e-06	1.06493
SNX18	-0.399763	2.71999e-06	1.74544	2.36219e-07	0.64577
SNX2	-0.34686	7.97266e-08	2.18627	2.23542e-08	0.762549
SNX27	-0.53749	3.74833e-07	1.46912	8.7319e-06	0.604051
SNX3	0.00215965	0.312402	1.35406	3.62106e-05	0.406961
SNX6	-0.207582	0.218079	3.06606	3.01633e-09	0.985464
SOD2	1.152	6.49338e-07	-0.393093	0.0169255	-0.465119
SOD3	0.556434	0.0742186	1.80306	5.57817e-06	0.375271
SORBS1	0.377625	0.0128316	1.1528	2.4278e-07	0.233352
SORBS2	-0.0692602	0.557431	3.30148	5.9075e-10	1.0147
SORBS3	0.303694	1.70597e-06	1.61382	2.09353e-07	0.394388
SORD	-1.71457	5.81118e-09	-1.56167	0.0256128	0.0460301
SPAG9	-0.1296	0.142557	1.27634	4.41228e-09	0.42323
SPARC	0.128183	0.097084	2.46314	0.00192511	0.702893
SPCS2	0.134311	0.00457852	1.66061	0.000559389	0.459463
SPON1	1.33359	0.000831297	0.130598	0.065116	-0.362138
SPTB	-0.611088	4.90106e-05	-1.88844	3.15843e-06	-0.384521
SRC	0.356298	0.0159497	1.24555	0.00368692	0.267691
SRGAP2	-0.185827	0.0793489	1.73689	5.4174e-05	0.578795
SRI	0.0585198	0.337937	1.34527	0.000276452	0.387351
SRM	0.589713	8.49247e-07	1.01133	0.000223115	0.12692
SRP14	0.268985	0.00729492	2.09641	0.000456899	0.550111
SRP72	0.118648	0.251222	1.41851	2.09246e-06	0.391296
SRRT	0.217765	8.62871e-05	1.51785	7.59279e-08	0.391363
SRSF1	0.0885343	0.0480898	1.63559	1.05466e-07	0.465709
SRSF11	0.777416	9.22183e-09	1.20939	0.000337129	0.130037
SRSF4	0.0121208	0.105982	3.32995	2.09246e-06	0.998765
SRSF5	0.70527	5.56027e-10	2.4264	0.000218731	0.518113
SRSF7	-0.0476828	0.895087	1.18757	0.00126844	0.371847
SRSF9	0.210158	0.0106822	1.16081	4.55082e-05	0.286176
SSBP1	1.75927	1.16679e-06	3.44417	4.06799e-08	0.507206
SSR1	-0.29491	2.08765e-06	2.62599	4.1942e-08	0.879279
STAM2	-0.300189	0.0124319	1.06736	6.34984e-05	0.411674
STAT6	1.04171	2.17256e-09	0.617369	9.36217e-06	-0.12774
STIM1	0.217719	0.00616898	1.34422	1.52419e-05	0.339111
STIP1	1.8535	2.13051e-10	0.314102	0.0099649	-0.463404
STMN1	0.377334	0.00136277	2.1859	0.00481761	0.544434
STRAP	-0.170852	3.2778e-05	1.71447	1.33146e-06	0.567537
STT3A	-0.0177424	0.923151	1.22834	2.15511e-06	0.375109
STT3B	-0.105356	0.59936	1.23895	6.76705e-09	0.404678
STX12	-0.270193	4.54599e-05	1.52124	9.65769e-06	0.539276
SUB1	0.0142522	0.8385	3.19275	7.76886e-09	0.956822
SUCLG1	-1.17354	1.74855e-07	-0.0272818	0.843547	0.345057
SUCLG2	-1.03333	5.82057e-10	0.00411248	0.512752	0.312302
SULT1A1	0.121125	0.332812	1.47355	0.00214889	0.407121
SUMF2	-0.0723157	0.59936	2.95836	7.51197e-05	0.912323
SUN1	-0.202653	0.0848139	1.00796	0.000106751	0.364432
SUN2	1.71957	3.41837e-10	0.549718	0.00554948	-0.35216
SUPT16H	-0.0324962	0.663419	2.22721	1.32626e-07	0.68024
SVIL	0.299231	0.579054	1.30615	3.45864e-06	0.303112
SYNE1	-1.30525	2.38948e-09	0.905281	1.3757e-05	0.665437
SYNE2	-2.0606	3.74188e-10	0.077877	0.298896	0.643745
SYPL1	-0.217906	0.000803407	1.16557	5.58718e-05	0.416468
TAF15	-0.702687	0.000713281	2.36802	0.00481761	0.924374
TAGLN	1.57231	4.32202e-06	1.65169	1.9254e-08	0.0238939
TAGLN2	1.18462	4.19693e-10	-0.294838	0.0137199	-0.44536
TARS	0.160415	0.014059	1.17037	0.000126196	0.304028
TBL2	0.300732	5.68761e-08	1.2675	0.000504502	0.291027
TCEA1	-0.277457	0.381565	1.13736	0.000114221	0.425902
TCEAL3	1.48489	3.41837e-10	0.211052	0.270196	-0.383464
TECR	-0.10119	0.317258	1.39531	2.45833e-05	0.450492
TFAM	0.140985	0.0037358	1.52916	2.45833e-05	0.417883
TFG	0.39347	0.00113152	5.29498	1.5322e-05	1.4755
TFRC	-0.237469	0.429189	2.1191	0.0016225	0.709399
TGFBI	2.51211	6.86896e-10	2.74348	5.73872e-10	0.0696486
TGM2	0.51836	0.000608746	1.16738	2.12696e-07	0.195374
THBS1	-0.12242	0.27852	2.42097	2.62171e-09	0.765637
THBS2	1.84387	0.000363823	0.235205	0.065116	-0.484256
THEM6	-0.146509	0.0867457	1.93084	0.000747969	0.625345
THSD4	0.586844	0.0115442	1.03118	2.36219e-07	0.133757
THYN1	0.231257	0.00412719	1.33164	2.45833e-05	0.331248
TIMM13	0.399147	0.00170539	1.73631	3.8883e-05	0.402526
TIMM50	0.176966	0.0480898	2.27044	1.14541e-05	0.6302
TIMP3	0.125187	0.670701	4.78605	3.55933e-09	1.40306
TINAG	-1.65432	8.20418e-08	0.867508	0.363711	0.759147
TINAGL1	0.461013	6.86526e-05	1.55679	1.00353e-08	0.329863
TKT	1.43702	3.35452e-08	0.331453	0.0264959	-0.332808
TM9SF2	-0.14124	0.229896	3.76793	5.68767e-06	1.17678
TMBIM1	1.80556	2.13051e-10	1.06781	0.00681291	-0.222086
TMED4	-0.192127	0.103794	1.47985	3.45864e-06	0.503314
TMED9	0.0379018	1	1.47775	2.24554e-05	0.433437
TMEM14C	0.0954849	0.484908	1.57819	0.00110603	0.446339
TMEM205	0.370613	0.120605	2.36929	3.3008e-05	0.601661
TMEM33	-0.0293154	0.967473	1.55437	0.000223115	0.476738
TMEM43	0.282729	2.02903e-05	2.4655	5.97238e-10	0.657079
TMOD3	-0.102786	0.649287	1.08784	9.48693e-05	0.358415
TMPO	-0.0387278	0.517184	1.12684	8.27918e-06	0.35087
TMSB10	1.62598	3.11176e-10	5.91542	0.0185832	1.29125
TMSB4X	1.51816	3.73556e-10	10.5692	6.61834e-09	2.72465
TMX1	-0.0162834	0.585611	2.34016	1.28722e-08	0.70936
TMX3	-0.0560552	0.728608	1.54112	4.09149e-06	0.480798
TMX4	-0.104486	0.364597	1.5732	9.22387e-06	0.505033
TNC	1.2539	0.00941095	2.36413	7.57983e-10	0.334213
TNKS1BP1	1.57444	4.74946e-09	0.636341	0.041009	-0.282397
TNPO1	-0.0756485	0.300309	1.77325	1.17384e-09	0.556575
TOMM22	0.32251	0.000713281	1.42081	0.00749445	0.33062
TOP1	0.567139	2.17256e-09	2.10285	4.08497e-07	0.462296
TOR1AIP1	-0.0821914	0.627699	2.49618	7.59279e-08	0.776167
TPD52	-0.291805	0.000123256	1.78309	1.12838e-05	0.624606
TPM1	1.0391	0.000159787	-0.464123	0.0456373	-0.452516
TPMT	-0.617214	3.78258e-05	1.1732	0.00982401	0.538968
TPPP3	-0.51383	0.000560645	-1.79449	9.84022e-10	-0.385517
TPR	-0.120694	0.375918	1.02838	1.59678e-06	0.345904
TPRKB	1.05206	0.000167036	0.13421	0.0479992	-0.2763
TRA2B	0.475777	1.31004e-08	1.58245	5.11162e-06	0.333141
TRAPPC3	1.52084	1.02685e-09	1.81859	0.000223115	0.0896334
TRIM25	0.372805	0.0423225	1.39583	4.97274e-07	0.307962
TRIP6	-0.0017417	0.93059	1.94209	4.55792e-07	0.585153
TRMT112	0.68295	6.19797e-06	1.89535	9.56646e-05	0.364968
TSC22D1	-0.226939	0.0302619	4.87385	0.0016225	1.53549
TSKU	1.40966	2.59577e-08	0.246872	0.0479992	-0.350033
TSN	-0.0206747	0.974427	1.57208	4.6592e-06	0.479467
TSNAX	-0.274297	2.29546e-09	2.53256	0.00336569	0.844948
TSPAN9	0.621953	0.000207411	2.30231	6.57285e-05	0.505837
TST	-0.440631	0.0809836	-1.24003	0.000266922	-0.240642
TSTA3	0.501159	3.6983e-06	1.7641	7.0724e-08	0.380184
TTLL12	0.473834	9.45817e-07	2.47865	0.000714322	0.603509
TUBA1C	1.11678	5.82057e-10	0.149186	0.867015	-0.291275
TUBB3	2.42405	5.4932e-08	5.12583	0.00336569	0.813318
TUBB4A	0.702699	0.0193439	-1.04452	2.75175e-09	-0.525967
TWF1	0.0204781	0.370261	1.01896	0.000376966	0.300574
TWF2	1.29023	2.13051e-10	0.823652	0.000227	-0.140455
TXNDC12	-0.105793	0.909781	1.89479	3.57797e-05	0.602235
TXNL1	0.224152	0.246816	1.77745	1.12162e-06	0.467589
TYMP	0.756482	6.27951e-05	1.64073	4.57348e-07	0.266185
U2AF1	1.34743	0.000159787	0.835049	0.0350417	-0.154243
U2SURP	-0.149685	0.00490771	1.08887	0.00236204	0.372843
UBA1	1.1009	2.69222e-10	-0.524307	3.75114e-05	-0.489236
UBA2	-0.113179	0.115687	1.62081	3.60495e-08	0.521984
UBA3	0.176381	0.536994	1.06651	0.000281233	0.267955
UBAP2L	0.0771897	0.557431	1.08881	2.43043e-05	0.304527
UBE2I	0.533175	1.17646e-07	4.17451	1.24032e-06	1.09615
UBE2L3	-0.0332198	0.238203	2.93607	2.73364e-09	0.893845
UBE2M	-0.269719	6.27951e-05	1.91555	2.41452e-06	0.65783
UBE2N	0.128689	0.00542597	1.08801	0.000138771	0.288784
UBE2Z	1.05009	2.13051e-10	0.28035	0.0350417	-0.231714
UBLCP1	-0.0795254	0.13117	2.07103	1.32626e-07	0.647382
UBR4	-1.35673	3.09508e-09	1.67485	0.000111112	0.912598
UBTF	0.116536	0.0270687	1.35321	2.09246e-06	0.372276
UBXN1	0.323409	2.97729e-05	1.41131	0.000277903	0.32749
UCHL1	1.40576	3.35452e-08	0.838604	0.00382141	-0.17073
UFC1	0.158409	0.410951	2.04238	5.05934e-05	0.56713
UFL1	-0.111897	0.0598468	1.177	1.78795e-08	0.387997
UFM1	-0.0749017	0.585611	3.78181	0.000337129	1.16098
UGGT1	-0.170106	0.377587	1.14893	0.000365605	0.397069
UGT2B7	-2.16395	2.50631e-08	-1.69228	0.10266	0.141986
UMOD	-2.05725	9.08751e-06	0.529492	0.227054	0.778688
UPF1	0.061115	0.656297	1.20902	8.00118e-05	0.345553
USP5	1.01691	4.19693e-10	-0.15535	0.267993	-0.352887
VAPA	-0.037123	0.0403959	2.95188	3.26402e-09	0.899779
VAPB	0.00412039	0.981419	2.23953	0.000276452	0.672925
VAV2	1.43938	4.19693e-10	-0.107951	0.446968	-0.465794
VCAM1	0.765136	0.0363976	1.61504	1.28722e-08	0.255845
VCAN	1.33832	0.000996682	2.1973	4.1942e-08	0.258577
VKORC1L1	-0.18698	8.25403e-05	1.00843	0.00336569	0.359854
VPS13C	-1.7391	2.13051e-10	1.6355	6.16204e-06	1.01586
VPS16	-0.176482	0.0106822	1.1889	1.52419e-05	0.41102
VPS26B	0.402707	6.86896e-10	6.03254	2.02518e-06	1.69475
VPS29	-0.255134	0.0906032	1.3794	0.00154068	0.492045
VPS4B	-0.283916	0.233956	1.33753	5.14131e-06	0.488105
VTA1	-0.484111	3.76516e-08	1.84222	2.60801e-06	0.700294
VTI1A	0.29668	0.20246	-1.06799	0.0016964	-0.410807
VTN	-1.47994	4.99582e-08	3.58782	7.1826e-10	1.52555
VWA1	0.24208	0.00427371	2.00059	1.92505e-08	0.529364
VWA5A	1.78816	3.55179e-08	0.2	0.00521558	-0.478084
WASL	-0.188039	0.459424	1.14266	0.0062869	0.400579
WDR82	1.18135	1.2079e-09	0.881051	0.00962899	-0.0903978
WFS1	0.509563	1.38978e-07	1.2376	2.09951e-09	0.219162
WNK1	-2.03408	2.13051e-10	0.269075	0.000337129	0.693319
XRCC5	0.0678919	0.154581	1.3197	6.61834e-09	0.376831
XRN2	0.213757	0.000741284	1.59176	1.52063e-06	0.41482
YARS	0.164946	0.000899378	1.59467	6.61834e-09	0.43039
YKT6	1.81227	2.13051e-10	1.16548	0.000146045	-0.194703
ZMPSTE24	0.154838	0.0017714	1.1979	0.000223115	0.313992
ZYX	0.570127	1.44734e-06	1.90507	3.6542e-08	0.401858
