# Supplementary material for: Transcriptomics-proteomics Integration reveals alternative polyadenylation driving inflammation-related protein translation in patients with diabetic nephropathy
Source: J Transl Med. 2023 Feb 6;21:86. doi: 10.1186/s12967-023-03934-w (PMC9900993; doi:10.1186/s12967-023-03934-w)
Supplement: Supplementary file 7 — Additional file 7: Tables S6. The RBPs that significantly improved protein translation underlying DN. [file 12967_2023_3934_MOESM7_ESM.xlsx]

## Sheet: △FC ratio of all RBPs
Addition file Table S6.1: The median protein-per-mRNA FC ratio differences (△FC ratio) between the genes with RBPs binding and those without RBPs binding.
RBPs	gene number with RBP binding	gene number without RBP binding	log2△FC ratio	pvalue	FDR
AARS	308	2653	-0.0525894	0.937021	0.959875
AGGF1	152	2809	0.309103	0.00568109	0.0378855
AKAP8L	103	2858	-0.210537	0.0697477	0.229757
ALKBH1	41	2920	-0.232254	0.161824	0.378241
ALKBH5	830	2131	0.0998599	0.0205406	0.0932654
ATXN2	2544	417	-0.220138	0.0239697	0.102437
AUH	6	2955	-0.150592	0.707859	0.870594
BUD13	942	2019	-0.139667	0.000326483	0.00548492
CAPRIN1	1959	1002	0.0315454	0.678678	0.863771
CDC40	144	2817	-0.133164	0.373059	0.59901
CELF2	764	2197	0.14066	0.0154371	0.0740983
CNBP	143	2818	-0.0811332	0.964973	0.97366
CPSF1	1324	1637	0.0685924	0.0535333	0.195513
CPSF2	502	2459	0.0267283	0.92289	0.957071
CPSF3	1439	1522	0.0929682	0.0808642	0.249978
CPSF4	1419	1542	0.0921632	0.00586323	0.0378855
CPSF6	2061	900	0.0600543	0.0833262	0.249978
CPSF7	2152	809	0.0426541	0.155322	0.373302
CSTF2	2283	678	0.0273223	0.709949	0.870594
CSTF2T	2347	614	0.00902819	0.887089	0.943234
DDX24	645	2316	-0.151758	1.50672e-06	6.32821e-05
DDX3X	2445	516	-0.0632147	0.212365	0.469438
DDX42	44	2917	-0.090155	0.236968	0.503302
DDX55	1327	1634	-0.0710942	0.0243897	0.102437
DDX59	85	2876	-0.0777482	0.852471	0.929969
DDX6	1111	1850	0.0173828	0.701719	0.870594
DGCR8	939	2022	0.0213579	0.368551	0.59901
DHX30	184	2777	-0.00747751	0.211632	0.469438
DICER1	289	2672	0.178619	0.0833043	0.249978
DIS3L2	136	2825	0.107177	0.377018	0.59901
DKC1	69	2892	-0.167236	0.515535	0.724101
DROSHA	187	2774	-0.138908	0.00552941	0.0378855
EFTUD2	661	2300	-0.140686	0.00144864	0.0162247
EIF3A	227	2734	0.0026668	0.872699	0.939829
EIF3B	307	2654	0.057599	0.750513	0.88793
EIF3D	422	2539	-0.0263543	0.377947	0.59901
EIF3G	603	2358	0.0185963	0.866081	0.93872
EIF3H	322	2639	-0.116046	0.0298092	0.122145
EIF4A3	681	2280	-0.0680753	0.330271	0.582866
EIF4G2	76	2885	0.109438	0.122822	0.327524
ELAVL1	2280	681	0.0361901	0.367983	0.59901
EWSR1	1309	1652	0.146897	0.00158741	0.0166678
FAM120A	948	2013	0.0881362	0.580776	0.760021
FASTKD2	265	2696	0.0695685	0.251807	0.509682
FBL	307	2654	0.157707	0.00441591	0.0353273
FIP1L1	2325	636	-0.0498874	0.376474	0.59901
FKBP4	16	2945	-0.0475869	0.55997	0.746626
FMR1	1569	1392	0.0412135	0.155543	0.373302
FTO	38	2923	0.0311459	0.140167	0.356788
FUBP3	539	2422	0.218826	9.25907e-07	5.18508e-05
FUS	2087	874	0.0803768	0.0783439	0.248335
FXR1	337	2624	0.146745	0.00984514	0.0533543
FXR2	1038	1923	0.0567291	0.246667	0.505555
GEMIN5	377	2584	-0.134223	0.00200843	0.0177588
GNL3	64	2897	-0.0370548	0.906039	0.957071
GPKOW	384	2577	-0.0424169	0.706347	0.870594
GRSF1	149	2812	-0.295111	8.29779e-05	0.00232338
GRWD1	879	2082	-0.123642	0.286077	0.552425
GTF2F1	135	2826	-0.0740565	0.148662	0.372764
HLTF	30	2931	-0.066542	0.917616	0.957071
HNRNPA1	1492	1469	0.139467	0.000298512	0.00548492
HNRNPA2B1	59	2902	0.129281	0.281322	0.54956
HNRNPC	2226	735	0.0205398	0.637071	0.823292
HNRNPD	847	2114	0.18312	5.95175e-07	4.99947e-05
HNRNPF	171	2790	0.237731	0.00958092	0.0533543
HNRNPH1	75	2886	-0.199578	0.741998	0.886663
HNRNPK	196	2765	0.0352108	0.538343	0.741324
HNRNPM	128	2833	0.0318831	0.773623	0.893331
HNRNPU	525	2436	0.134554	0.000217607	0.00522258
HNRNPUL1	18	2943	0.137523	0.419454	0.629181
IGF2BP1	1929	1032	0.108833	0.00169222	0.0167232
IGF2BP2	1850	1111	0.108171	0.0224555	0.0992767
IGF2BP3	2016	945	0.131549	0.00609515	0.0379254
ILF3	114	2847	0.173743	0.411038	0.622112
KHDRBS1	43	2918	-0.0911357	0.943128	0.960275
KHSRP	342	2619	0.0347534	0.103331	0.289326
LARP4	1246	1715	-0.11699	0.0517912	0.193354
LARP7	105	2856	-0.0431222	0.308774	0.57258
LIN28A	1623	1338	0.0614163	0.387449	0.605999
LIN28B	2447	514	-0.0390406	0.187215	0.425028
LSM11	466	2495	-0.142999	0.0153939	0.0740983
MBNL2	606	2355	0.129144	0.0103158	0.0541578
METAP2	466	2495	-0.134971	0.0121461	0.0618349
METTL14	109	2852	-0.0951143	0.744163	0.886663
METTL3	259	2702	0.059693	0.336536	0.582866
MOV10	1994	967	0.0882147	0.0888848	0.253096
MTPAP	144	2817	-0.0958209	0.31943	0.57808
NCBP2	70	2891	-0.0669642	0.730948	0.883448
NCBP3	879	2082	-0.0312706	0.583587	0.760021
NKRF	103	2858	-0.284253	0.00850614	0.0510369
NOL12	170	2791	-0.131411	0.0190622	0.0889569
NONO	51	2910	0.154957	0.840814	0.925533
NOP56	109	2852	0.249785	0.00495038	0.0378029
NOP58	311	2650	-0.0292115	0.3941	0.60742
NPM1	30	2931	-0.225809	0.329285	0.582866
NUDT21	2243	718	-0.0448908	0.270416	0.534469
PCBP2	587	2374	-0.0153651	0.842896	0.925533
PPIG	792	2169	-0.183991	2.1868e-08	3.67382e-06
PPIL4	13	2948	-0.218487	0.471667	0.682713
PRKRA	8	2953	0.556241	0.517215	0.724101
PRPF8	1132	1829	-0.120121	0.0686378	0.229757
PTBP1	2147	814	-0.0244391	0.496621	0.707054
PUM2	1392	1569	0.0908477	0.00197918	0.0177588
PUS1	56	2905	0.0507963	0.304926	0.57258
QKI	392	2569	0.123786	0.114432	0.315158
RBFOX2	258	2703	-0.0979216	0.362382	0.59901
RBM10	63	2898	0.21105	0.0691885	0.229757
RBM15	1365	1596	-0.0922383	0.0741347	0.239512
RBM15B	1786	1175	-0.00239164	0.795587	0.899166
RBM22	154	2807	-0.0248739	0.797474	0.899166
RBM27	99	2862	0.0849819	0.826408	0.925533
RBM47	854	2107	0.200227	3.06969e-06	0.000103142
RBM5	54	2907	-0.0980281	0.130196	0.341764
RBPMS	451	2510	0.131341	0.239668	0.503302
RPS11	55	2906	-0.0212912	0.879693	0.941327
RPS3	1100	1861	-0.0673026	0.179159	0.41231
RPS5	167	2794	-0.007077	0.833501	0.925533
RTCB	1327	1634	0.0945034	0.0485397	0.185333
SAFB2	13	2948	-0.159361	0.342074	0.586413
SBDS	5	2956	1.29317	0.22821	0.49153
SERBP1	113	2848	-0.284912	0.0885603	0.253096
SF3A3	468	2493	-0.121411	0.00555428	0.0378855
SF3B1	886	2075	-0.0315868	0.44602	0.663109
SF3B4	848	2113	-0.108489	0.0483944	0.185333
SFPQ	16	2945	0.328451	0.334319	0.582866
SLBP	17	2944	-0.206596	0.548054	0.745592
SLTM	64	2897	0.232425	0.362391	0.59901
SMNDC1	223	2738	-0.080601	0.522722	0.725763
SND1	494	2467	0.00455783	0.578898	0.760021
SRRM4	1160	1801	-0.00287457	0.920235	0.957071
SRSF1	1631	1330	-0.0299781	0.705918	0.870594
SRSF7	149	2812	-0.0481379	0.320009	0.57808
SRSF9	75	2886	-0.208803	0.310147	0.57258
SSB	364	2597	-0.0191853	0.97366	0.97366
STAU1	705	2256	0.0252545	0.776347	0.893331
SUB1	1247	1714	0.0081199	0.554618	0.745592
SUGP2	19	2942	-0.0015654	0.389571	0.605999
SUPV3L1	89	2872	-0.19653	0.120907	0.327524
BCCIP	1	2960	0.772256	NA	NA
TAF15	849	2112	0.146671	0.00137056	0.0162247
TARBP2	100	2861	0.0537433	0.246759	0.505555
TARDBP	2464	497	-0.12147	0.215282	0.469707
TBRG4	560	2401	0.00477523	0.79009	0.899166
TIA1	1605	1356	0.119373	0.000308161	0.00548492
TIAL1	1829	1132	0.114481	0.00090146	0.0126204
TNRC6A	93	2868	0.00162179	0.757428	0.889845
TNRC6B	39	2922	0.345912	0.258418	0.516835
TNRC6C	18	2943	0.461359	0.134042	0.346447
TRA2A	216	2745	0.0688666	0.0389071	0.155629
TROVE2	110	2851	0.0168383	0.771383	0.893331
U2AF1	268	2693	-0.069645	0.302377	0.57258
U2AF2	1958	1003	0.0490062	0.401785	0.613635
UCHL5	739	2222	-0.122979	0.00982443	0.0533543
UPF1	2310	651	0.027401	0.93427	0.959875
WDR33	1894	1067	0.130783	0.000384548	0.0058731
WTAP	63	2898	-0.155788	0.968334	0.97366
XPO5	77	2884	0.0191847	0.450918	0.66451
XRCC6	162	2799	-0.05051	0.475461	0.682713
XRN2	186	2775	-0.114105	0.0687053	0.229757
YBX3	1110	1851	-0.0336433	0.554756	0.745592
YTHDC1	2039	922	-0.0285117	0.468389	0.682713
YTHDC2	372	2589	0.0190557	0.151644	0.373302
YTHDF1	2227	734	-0.0520537	0.0859291	0.253096
YTHDF2	2168	793	-0.0558287	0.162103	0.378241
YTHDF3	1000	1961	-0.0500279	0.0548646	0.196112
YWHAG	15	2946	0.443972	0.646184	0.828694
ZC3H7B	1751	1210	0.13924	0.00117417	0.0151739
ZNF622	551	2410	-0.127319	0.00374777	0.0314813
ZRANB2	181	2780	-0.00503099	0.721564	0.878425

## Sheet: △FC ratio of 26 RBPs
Supplementary Table S6.2: The 26 RBPs that significantly improved protein translation underlying DN.
RBPs	gene number with RBP binding	gene number without RBP binding	log2△FC ratio	pvalue	FDR
AGGF1	152	2809	0.309103	0.00568109	0.0378855
ALKBH5	830	2131	0.0998599	0.0205406	0.0932654
CELF2	764	2197	0.14066	0.0154371	0.0740983
CPSF4	1419	1542	0.0921632	0.00586323	0.0378855
EWSR1	1309	1652	0.146897	0.00158741	0.0166678
FBL	307	2654	0.157707	0.00441591	0.0353273
FUBP3	539	2422	0.218826	9.25907e-07	5.18508e-05
FXR1	337	2624	0.146745	0.00984514	0.0533543
HNRNPA1	1492	1469	0.139467	0.000298512	0.00548492
HNRNPD	847	2114	0.18312	5.95175e-07	4.99947e-05
HNRNPF	171	2790	0.237731	0.00958092	0.0533543
HNRNPU	525	2436	0.134554	0.000217607	0.00522258
IGF2BP1	1929	1032	0.108833	0.00169222	0.0167232
IGF2BP2	1850	1111	0.108171	0.0224555	0.0992767
IGF2BP3	2016	945	0.131549	0.00609515	0.0379254
MBNL2	606	2355	0.129144	0.0103158	0.0541578
NOP56	109	2852	0.249785	0.00495038	0.0378029
PUM2	1392	1569	0.0908477	0.00197918	0.0177588
RBM47	854	2107	0.200227	3.06969e-06	0.000103142
RTCB	1327	1634	0.0945034	0.0485397	0.185333
TAF15	849	2112	0.146671	0.00137056	0.0162247
TIA1	1605	1356	0.119373	0.000308161	0.00548492
TIAL1	1829	1132	0.114481	0.00090146	0.0126204
TRA2A	216	2745	0.0688666	0.0389071	0.155629
WDR33	1894	1067	0.130783	0.000384548	0.0058731
ZC3H7B	1751	1210	0.13924	0.00117417	0.0151739

## Sheet: △FC ratio of 15 RBPs
Supplementary Table S6.3: The 15 RBPs that significantly improved protein translation underlying DN were detected by proteomics data.
RBPs	log2△FC ratio	pvalue	Log2FC_pro	FDR_pro	Log2FC_mRNA	FDR_mRNA	representive 3′UTR lengthen genes binding with RBP
FBL	0.157707	0.00441591	2.72648	3.01e-09	1.46481	7.91e-09	APEX1, GIT1, GUK1, ENSA, GNA11
TAF15	0.146671	0.00137056	2.36802	0.00481761	-0.702687	0.000713281	TRIP6, ERP29, NDUFA8, LAMTOR1, SEC11A
FXR1	0.146745	0.00984514	1.9042	2.51e-05	-0.132775	0.128404	NUDT21, PCYOX1, PTBP3, SSRP1, TMEM30A
NOP56	0.249785	0.00495038	1.58113	5.74e-10	0.270593	0.00104771	GLRX, AHSA1, DPM1, EPN1, PPP5C
HNRNPA1	0.139467	0.000298512	1.5305	0.00506614	-0.145791	0.0120714	DPM1, SAMHD1, GNA11, RAB13, AP2M1
EWSR1	0.146897	0.00158741	1.14684	0.000588015	1.73248	6.5e-10	DHX9, GLRX3, TSN, SEC11A, PDCD10
RTCB	0.0945034	0.0485397	0.784503	5.43e-06	-0.00492506	0.677241	CYB5R1, NME1, GPX1, COMMD4, GPX1
HNRNPU	0.134554	0.000217607	0.372851	0.00685243	-0.030598	0.866658	CSDE1, RBMX, SYPL1, STRAP, PDCD4
TIAL1	0.114481	0.00090146	0.367883	0.00336569	-0.590094	5.81e-09	PDLIM1, TIMP3, MYOF, KHDRBS1, SLC25A1
HNRNPF	0.237731	0.00958092	0.36415	0.408332	0.0343177	0.358956	KHDRBS1, RBMX, PON2, EIF3I, NUDT21
TRA2A	0.0688666	0.0389071	0.310737	0.0350417	0.477208	6.2e-06	NOP56, LUC7L3, NIPSNAP1, PSME1
FUBP3	0.218826	9.25907e-07	0.305995	0.176212	1.22392	2.13e-10	PCNA, SDCBP, DPM1, GBE1, SARNP
IGF2BP2	0.108171	0.0224555	0.260094	0.0256128	-0.243015	0.00158436	PDLIM1, TIMP3, NDUFB5, AP2S1, ARHGDIB
TIA1	0.119373	0.000308161	0.107799	0.0479992	-0.571664	1.88e-06	PDLIM1, IGFBP5, COL4A2, TINAGL1, RAC2
HNRNPD	0.18312	5.95175e-07	-0.387006	0.000327278	0.742186	4.8e-10	ARFIP1, HM13, NUDT21, IGFBP5, SEC11A
